# Supplementary material for: Transcriptomic analysis of the zebrafish inner ear points to growth hormone mediated regeneration following acoustic trauma
Source: BMC Neurosci. 2011 Sep 2;12:88. doi: 10.1186/1471-2202-12-88 (PMC3175199; doi:10.1186/1471-2202-12-88)
Supplement: Additional file 1 — Differential gene expression at two days post-trauma compared to controls. This file presents all significantly regulated (P < 0.05) genes in zebrafish ears two days following acoustic trauma compared to controls, sorted by fold change. Following IPA notation, upregulated and downregulated genes with > 1.4 fold changes are labeled in red and green, respectively. [file 1471-2202-12-88-S1.XLS]

## Sheet: Sheet1
Additional file 1. All significantly regulated (P<0.05) genes in zebrafish ears two days following acoustic trauma compared to controls, sorted by fold change. Following IPA notation, upregulated and downregulated genes with > 1.4 fold changes are labeled in red and green, respectively.
Sample			Controls	D2 Post-sound
Systematic	Fold changes	P-value	Normalized	Normalized	Common	Genbank	Gene Symbol	Description	GO biological process	GO molecular function	GO cellular component	Pathways
A_15_P112144	64.4314	0.000243	0.0293113	1.88857	AY286447	AY286447	ghl	Danio rerio growth hormone mRNA, partial cds. [AY286447]
A_15_P115094	11.2481	0.000573	0.140803	1.58376	CN014468	CN014468		AGENCOURT_20189665 NIH_ZGC_15 Danio rerio cDNA clone IMAGE:7224689 5', mRNA sequence [CN014468]
A_15_P109121	10.0975	0.000259	0.135025	1.36342	NM_205623	NM_205623		Danio rerio luteinizing hormone beta 1 (LOC402918), mRNA [NM_205623]
A_15_P110290	9.31674	0.000243	0.213701	1.99099	NM_205729	NM_205729	nr1d1	Danio rerio nuclear receptor subfamily 1, group D, member 1 (NR1D1), mRNA [NM_205729]	GO:6355(regulation of transcription, DNA-dependent); GO:6350(transcription); GO:31564(transcription antitermination); GO:6353(transcription termination); GO:6829(zinc ion transport)	GO:3677(DNA binding); GO:4879(ligand-dependent nuclear receptor activity); GO:46872(metal ion binding); GO:4872(receptor activity); GO:43565(sequence-specific DNA binding); GO:3707(steroid hormone receptor activity); GO:4887(thyroid hormone receptor activity); GO:3700(transcription factor activity); GO:8270(zinc ion binding)	GO:5634(nucleus)
A_15_P118745	8.52965	0.000793	0.183114	1.5619	TC282441			Q6UXW5 (Q6UXW5) RLN3, partial (34%) [TC282441]
A_15_P117833	7.54044	0.0108	0.221703	1.67174	NM_205623	NM_205623		Danio rerio luteinizing hormone beta 1 (LOC402918), mRNA [NM_205623]
A_15_P102832	7.38328	0.00831	0.140086	1.03429	NM_205687	NM_205687	cga	Danio rerio glycoprotein hormones, alpha polypeptide (cga), mRNA [NM_205687]		GO:0005179(hormone activity)	GO:0005576(extracellular region)
A_15_P106458	6.62127	0.0062	0.210423	1.39327	CD759602	CD759602		AGENCOURT_14628712 NCI_CGAP_ZKid1 Danio rerio cDNA clone IMAGE:6961031 5', mRNA sequence [CD759602]
A_15_P111207	6.43178	0.000259	0.147864	0.951026	BC085676	BC085676	si:ch211-284a13.1	Danio rerio cDNA clone IMAGE:7012610. [BC085676]
A_15_P100713	6.36875	0.00367	0.255523	1.62736	CF996283	CF996283		AGENCOURT_16394428 NIH_ZGC_7 Danio rerio cDNA clone IMAGE:7037941 5', mRNA sequence [CF996283]
A_15_P104953	6.16208	0.00334	0.237611	1.46418	CO352814	CO352814		DR_ATE_FL05_B04 adult testis full-length (TLL) Danio rerio cDNA, mRNA sequence [CO352814]
A_15_P120422	5.79404	0.00155	0.284244	1.64692	TC297448			Q80ZA0 (Q80ZA0) Intelectin 2, partial (48%) [TC297448]
A_15_P116304	5.73934	0.00196	0.473282	2.71632	ENSDART00000040691			fz82a11.y1 Sugano SJD adult male Danio rerio cDNA clone IMAGE:5914677 5' similar to TR:Q90714 Q90714 TRANSGLUTAMINASE ;, mRNA sequence [BQ258468]
A_15_P112389	5.35007	0.00269	0.427546	2.2874	NM_198815	NM_198815	scd	Danio rerio stearoyl-CoA desaturase (delta-9-desaturase) (scd), mRNA [NM_198815]	GO:0006633(fatty acid biosynthesis);GO:0008610(lipid biosynthesis)	GO:0004768(stearoyl-CoA 9-desaturase activity);GO:0005506(iron ion binding);GO:0016491(oxidoreductase activity)	GO:0005783(endoplasmic reticulum);GO:0016020(membrane)
A_15_P101818	5.01782	0.00148	0.181643	0.91145	NM_181438	NM_181438	pomca	Danio rerio proopiomelanocortin (pomc), mRNA [NM_181438]	GO:0007218(neuropeptide signaling pathway)	GO:0005179(hormone activity);GO:0005184(neuropeptide hormone activity)	GO:0005576(extracellular region);GO:0005615(extracellular space)
A_15_P101735	4.81688	0.000302	0.739418	3.56169	TC293041			Q7T2M5 (Q7T2M5) Ubquitin-like protein 2, partial (97%) [TC293041]	GO:0006464(protein modification);GO:0009408(response to heat)		GO:0005634(nucleus);GO:0005842(cytosolic large ribosomal subunit (sensu Eukaryota))
A_15_P112208	4.74709	0.000291	0.581538	2.76061	ENSDART00000027823			Q8HY48 (Q8HY48) Microfibril-associated glycoprotein 4 (Fragment), partial (48%) [TC293756]
A_15_P110119	4.70077	0.0206	0.22321	1.04926	ENSDART00000003880			Q7T2N2 (Q7T2N2) Interferon-inducible protein IFI56, partial (68%) [TC285782]
A_15_P119540	4.61828	0.000593	0.20734	0.957553	AW419856	AW419856	wu:fj84d10	fj84d10.y1 zebrafish gridded kidney Danio rerio cDNA 5', mRNA sequence [AW419856]
A_15_P103870	4.30717	0.000203	0.754911	3.25153	NM_212889	NM_212889	zgc:77076	Danio rerio zgc:77076 (zgc:77076), mRNA [NM_212889]	GO:0006118(electron transport)	GO:0005489(electron transporter activity)	GO:0008372(cellular_component unknown)
A_15_P105880	4.06813	0.000584	0.480644	1.95532	NM_201334	NM_201334	zgc:64065	Danio rerio zgc:64065 (zgc:64065), mRNA [NM_201334]	GO:0007165(signal transduction);GO:0007242(intracellular signaling cascade)	GO:0004629(phospholipase C activity)	GO:0008372(cellular_component unknown)
A_15_P106125	3.91715	0.000259	0.739391	2.8963	NM_212889	NM_212889	zgc:77076	Danio rerio zgc:77076 (zgc:77076), mRNA [NM_212889]	GO:0006118(electron transport)	GO:0005489(electron transporter activity)	GO:0008372(cellular_component unknown)
A_15_P104502	3.86331	0.000523	0.427192	1.65037	NM_212439	NM_212439	per4	Danio rerio period homolog 4 (per4), mRNA [NM_212439]	GO:0007165(signal transduction)	GO:0004871(signal transducer activity)
A_15_P118179	3.78547	0.000251	0.891693	3.37547	TC286423			Q71RG1 (Q71RG1) FP291, partial (55%) [TC286423]
A_15_P114749	3.78039	0.0427	0.362343	1.3698	NM_200856	NM_200856	zgc:77727	Danio rerio zgc:77727 (zgc:77727), mRNA [NM_200856]	GO:0051085(chaperone cofactor dependent protein folding)	GO:0005524(ATP binding)	GO:0005783(endoplasmic reticulum)
A_15_P107066	3.70041	0.00914	0.383035	1.41739	TC290282			Q90324 (Q90324) Cysteine proteinase, partial (40%) [TC290282]
A_15_P103566	3.63043	0.00421	0.433299	1.57306	TC287044			Q8QGB0 (Q8QGB0) VHSV-induced protein-10, partial (45%) [TC287044]
A_15_P117472	3.50558	0.0013	0.49979	1.75205	BI845329	BI845329		fs93h11.y1 Zebrafish neuronal Danio rerio cDNA clone IMAGE:5077485 5', mRNA sequence [BI845329]
A_15_P107202	3.23	0.0179	0.410452	1.32576	TC268840			BC053246 zgc:64091 {Danio rerio;} , partial (23%) [TC268840]
A_15_P116088	3.22984	0.00191	0.441374	1.42556	NM_212837	NM_212837	kcnh2	Danio rerio potassium voltage-gated channel, subfamily H (eag-related), member 2 (kcnh2), mRNA [NM_212837]	GO:0006355(regulation of transcription, DNA-dependent);GO:0006810(transport);GO:0006811(ion transport);GO:0006812(cation transport);GO:0006813(potassium ion transport);GO:0007165(signal transduction);GO:0008016(regulation of heart contraction rate)	GO:0005216(ion channel activity);GO:0005249(voltage-gated potassium channel activity);GO:0005261(cation channel activity);GO:0005267(potassium channel activity)	GO:0016020(membrane);GO:0016021(integral to membrane)
A_15_P120067	3.14767	0.000949	0.381903	1.20211	BC065951	BC065951	vax1	Danio rerio ventral anterior homeobox 1, mRNA (cDNA clone MGC:77277 IMAGE:6964782), complete cds. [BC065951]	GO:0006355(regulation of transcription, DNA-dependent)	GO:0003677(DNA binding);GO:0003700(transcription factor activity)	GO:0005634(nucleus)
A_15_P117758	3.13663	0.000523	0.744247	2.33442	NM_213556	NM_213556	junb	Danio rerio jun B proto-oncogene (junb), mRNA [NM_213556]	GO:0006355(regulation of transcription, DNA-dependent)	GO:0003677(DNA binding)	GO:0005634(nucleus)
A_15_P101481	3.10709	0.00021	0.415939	1.29236	NM_205569	NM_205569	fos	Danio rerio v-fos FBJ murine osteosarcoma viral oncogene homolog (fos), mRNA [NM_205569]	GO:0006355(regulation of transcription, DNA-dependent)	GO:0003677(DNA binding)	GO:0005634(nucleus)
A_15_P102324	3.09426	0.00108	0.471191	1.45799	NM_131695	NM_131695	zgc:92049	Danio rerio MHC class II integral membrane protein alpha chain 3, mRNA [NM_131695]
A_15_P106092	3.04146	0.012	0.513907	1.56303	NM_200091	NM_200091	si:xx-51f19.2	Danio rerio si:xx-51f19.2 (si:xx-51f19.2), mRNA [NM_200091]	GO:0006355(regulation of transcription, DNA-dependent);GO:0007165(signal transduction)	GO:0003700(transcription factor activity);GO:0004871(signal transducer activity)	GO:0005634(nucleus)
A_15_P115732	3.02189	0.000663	0.76525	2.3125	NM_131842	NM_131842	krml2.2	Danio rerio Kreisler (mouse) maf-related leucine zipper homolog 2.2 (krml2.2), mRNA [NM_131842]	GO:0006355(regulation of transcription, DNA-dependent)	GO:0003677(DNA binding)	GO:0005634(nucleus)
A_15_P107499	3.0011	0.00457	0.402038	1.20656	NM_131052	NM_131052	tbx6	Danio rerio T-box gene 6 (tbx6), mRNA [NM_131052]	GO:0006355(regulation of transcription, DNA-dependent)	GO:0003677(DNA binding);GO:0003700(transcription factor activity)	GO:0005634(nucleus)
A_15_P120335	2.9501	0.00143	0.499167	1.47259	BC062823	BC062823	krml2.2	Danio rerio cDNA clone MGC:77569 IMAGE:7001801, complete cds. [BC062823]	GO:0006355(regulation of transcription, DNA-dependent)	GO:0003677(DNA binding)	GO:0005634(nucleus)
A_15_P103161	2.93322	0.000203	0.448578	1.31578	NM_001005976	NM_001005976	c1qc	Danio rerio zgc:103597 (zgc:103597), mRNA [NM_001005976]	GO:0006817(phosphate transport)	GO:0005554(molecular_function unknown)	GO:0005737(cytoplasm)
A_15_P120934	2.92929	0.00055	0.870376	2.54958	NM_131839	NM_131839	krml2	Danio rerio Kreisler (mouse) maf-related leucine zipper homolog 2 (krml2), mRNA [NM_131839]	GO:0006355(regulation of transcription, DNA-dependent)	GO:0003677(DNA binding)	GO:0005634(nucleus)
A_15_P108996	2.88974	0.0023	0.44737	1.29278	NM_131885	NM_131885	cebpa	Danio rerio CCAAT/enhancer binding protein (C/EBP), alpha (cebpa), mRNA [NM_131885]	GO:0006355(regulation of transcription, DNA-dependent)	GO:0003677(DNA binding)	GO:0005634(nucleus)
A_15_P113606	2.83263	0.0139	0.537357	1.52214	NM_131839	NM_131839	krml2	Danio rerio Kreisler (mouse) maf-related leucine zipper homolog 2 (krml2), mRNA [NM_131839]	GO:0006355(regulation of transcription, DNA-dependent)	GO:0003677(DNA binding)	GO:0005634(nucleus)
A_15_P107751	2.80863	0.00217	0.399834	1.12298	NM_182942	NM_182942	mxa	Danio rerio myxovirus (influenza) resistance A (mxa), mRNA [NM_182942]	GO:0045087(innate immune response)	GO:0003924(GTPase activity);GO:0005525(GTP binding)
A_15_P119659	2.78858	0.00186	0.467809	1.30452	ENSDART00000045967			Q6PFG7 (Q6PFG7) Tyki protein, partial (25%) [TC276120]
A_15_P110940	2.70091	0.000959	0.292196	0.789195	CK236153	CK236153		AGENCOURT_16981774 NCI_CGAP_ZKid1 Danio rerio cDNA clone IMAGE:7070123 5', mRNA sequence [CK236153]
A_15_P105260	2.68343	0.00808	0.406937	1.09199	NM_001002314	NM_001002314	hic1	Danio rerio hypermethylated in cancer 1 (hic1), mRNA [NM_001002314]	GO:6355(regulation of transcription, DNA-dependent); GO:6350(transcription); GO:31564(transcription antitermination); GO:6353(transcription termination); GO:6829(zinc ion transport)	GO:0003676(nucleic acid binding);GO:0003677(DNA binding);GO:0005515(protein binding);GO:0008270(zinc ion binding)	GO:0005634(nucleus)
A_15_P104367	2.68157	0.000523	0.720988	1.93338	NM_199730	NM_199730	dgat1	Danio rerio zgc:77691 (zgc:77691), mRNA [NM_199730]	GO:8150(biological_process)	GO:0005554(molecular_function unknown)	GO:0008372(cellular_component unknown)
A_15_P114118	2.67279	0.000397	0.833956	2.22899	NM_001003482	NM_001003482	zgc:91810	Danio rerio zgc:91810 (zgc:91810), mRNA [NM_001003482]	GO:0006817(phosphate transport)	GO:0005554(molecular_function unknown)	GO:0005737(cytoplasm)
A_15_P103323	2.65549	0.000259	0.64668	1.71725	ENSDART00000046280			lipoprotein lipase [Source:ZFIN;Acc:ZDB-GENE-990415-139] [ENSDART00000046280]	GO:0006629(lipid metabolism);GO:0016042(lipid catabolism)	GO:0003824(catalytic activity);GO:0004465(lipoprotein lipase activity);GO:0008201(heparin binding);GO:0016787(hydrolase activity)
A_15_P119478	2.60042	0.00472	0.527588	1.37195	NM_183341	NM_183341	egr2a	Danio rerio early growth response 2a (egr2a), mRNA [NM_183341]	GO:6355(regulation of transcription, DNA-dependent); GO:6350(transcription); GO:31564(transcription antitermination); GO:6353(transcription termination); GO:6829(zinc ion transport)	GO:0003676(nucleic acid binding);GO:0008270(zinc ion binding)	GO:0005634(nucleus)
A_15_P115367	2.59856	0.00771	0.46425	1.20638	NM_001004015	NM_001004015	lhx6	Danio rerio LIM homeobox 6 (lhx6), mRNA [NM_001004015]	GO:0006355(regulation of transcription, DNA-dependent)	GO:0003677(DNA binding);GO:0003700(transcription factor activity);GO:0008270(zinc ion binding)	GO:0005634(nucleus)
A_15_P113920	2.57518	0.00316	0.715334	1.84211	NM_131884	NM_131884	cebpb	Danio rerio CCAAT/enhancer binding protein (C/EBP), beta (cebpb), mRNA [NM_131884]	GO:0006355(regulation of transcription, DNA-dependent)	GO:0003677(DNA binding)	GO:0005634(nucleus)
A_15_P100578	2.56106	0.00103	0.918043	2.35116	NM_131879	NM_131879	cyp1a	Danio rerio cytochrome P450, family 1, subfamily A (cyp1a), mRNA [NM_131879]	GO:0006118(electron transport)	GO:0004497(monooxygenase activity);GO:0016491(oxidoreductase activity);GO:0016712(oxidoreductase activity, acting on paired donors, with incorporation or reduction of molecular oxygen, reduced flavin or flavoprotein as one donor, and incorporation of one atom of oxygen)	GO:16020(membrane); GO:5579(membrane attack complex)	KEGG pathway: Metabolism of xenobiotics by cytochrome P450 00980; KEGG pathway: Tryptophan metabolism 00380
A_15_P100772	2.50476	0.000424	0.803651	2.01295	TC297900			Q9QZ66 (Q9QZ66) Amino acid transporter y+LAT1, partial (22%) [TC297900]
A_15_P120995	2.47937	0.00452	0.964074	2.39029	AY538257	AY538257	fn1b	Danio rerio fibronectin 3 mRNA, complete cds. [AY538257]	GO:0006953(acute-phase response)		GO:0005576(extracellular region)
A_15_P111826	2.47076	0.000203	0.811934	2.00609	ENSDART00000007397				GO:0006508(proteolysis and peptidolysis)	GO:0004197(cysteine-type endopeptidase activity);GO:0008233(peptidase activity);GO:0008234(cysteine-type peptidase activity);GO:0016787(hydrolase activity)	GO:0008372(cellular_component unknown)
A_15_P107862	2.43423	0.000835	0.484003	1.17818	NM_001007314	NM_001007314	cxcr3.2	Danio rerio zgc:92301 (zgc:92301), mRNA [NM_001007314]	GO:0007186(G-protein coupled receptor protein signaling pathway)	GO:0001584(rhodopsin-like receptor activity);GO:0004872(receptor activity);GO:0004930(G-protein coupled receptor activity);GO:0045028(purinergic nucleotide receptor activity, G-protein coupled)	GO:0016021(integral to membrane)
A_15_P112968	2.43273	0.000959	0.780331	1.89833	TC280209			O35275 (O35275) Ets transcription factor, partial (28%) [TC280209]
A_15_P111106	2.4234	0.0218	0.544481	1.31949	ENSDART00000009889			DCK_MOUSE (P43346) Deoxycytidine kinase (dCK) , partial (89%) [TC280127]
A_15_P104877	2.38461	0.00322	0.566924	1.35189	NM_201503	NM_201503	mmp13	Danio rerio matrix metalloproteinase 13 (mmp13), mRNA [NM_201503]	GO:0006508(proteolysis and peptidolysis)	GO:0004222(metalloendopeptidase activity);GO:0008233(peptidase activity);GO:0008237(metallopeptidase activity);GO:0008270(zinc ion binding);GO:0016787(hydrolase activity)	GO:0005578(extracellular matrix (sensu Metazoa))
A_15_P120314	2.36944	0.00126	0.542447	1.28529	ENSDART00000007397				GO:0006508(proteolysis and peptidolysis)	GO:0004197(cysteine-type endopeptidase activity);GO:0008233(peptidase activity);GO:0008234(cysteine-type peptidase activity);GO:0016787(hydrolase activity)	GO:0008372(cellular_component unknown)
A_15_P119010	2.36393	0.00135	0.823562	1.94684	NM_001007314	NM_001007314	cxcr3.2	Danio rerio zgc:92301 (zgc:92301), mRNA [NM_001007314]	GO:0007186(G-protein coupled receptor protein signaling pathway)	GO:0001584(rhodopsin-like receptor activity);GO:0004872(receptor activity);GO:0004930(G-protein coupled receptor activity);GO:0045028(purinergic nucleotide receptor activity, G-protein coupled)	GO:0016021(integral to membrane)
A_15_P106863	2.35849	0.0462	0.593859	1.40061	NM_001005946	NM_001005946	zgc:103681	Danio rerio zgc:103681 (zgc:103681), mRNA [NM_001005946]		GO:0005554(molecular_function unknown)	GO:0008372(cellular_component unknown)
A_15_P116719	2.35322	0.0221	0.504968	1.1883	TC292230			O93241 (O93241) Natural killer cell enhancing factor (Natural killer enhancing factor), complete [TC292230]	GO:0001501(skeletal development);GO:0006800(oxygen and reactive oxygen species metabolism);GO:0006916(anti-apoptosis);GO:0006917(induction of apoptosis);GO:0006952(defense response);GO:0006979(response to oxidative stress);GO:0007252(I-kappaB phosphorylation);GO:0007582(physiological process);GO:0008283(cell proliferation);GO:0030101(natural killer cell activation);GO:0030503(regulation of cell r…	GO:0004601(peroxidase activity);GO:0004602(glutathione peroxidase activity);GO:0005489(electron transporter activity);GO:0005554(molecular_function unknown);GO:0008189(apoptosis inhibitor activity);GO:0008379(thioredoxin peroxidase activity);GO:0008430(selenium binding);GO:0008785(alkyl hydroperoxide reductase activity);GO:0016209(antioxidant activity);GO:0016491(oxidoreductase activity)	GO:0005615(extracellular space);GO:0005737(cytoplasm);GO:0005739(mitochondrion);GO:0005829(cytosol);GO:0009507(chloroplast)
A_15_P106438	2.33139	0.00055	0.431005	1.00484	NM_131065	NM_131065	reverbb2	Danio rerio rev erb beta 2 (reverbb2), mRNA [NM_131065]	GO:0006350(transcription);GO:0006355(regulation of transcription, DNA-dependent)	GO:0003677(DNA binding);GO:0003700(transcription factor activity);GO:0003707(steroid hormone receptor activity);GO:0004872(receptor activity);GO:0004879(ligand-dependent nuclear receptor activity)	GO:0005634(nucleus)
A_15_P118478	2.31838	0.00217	0.440819	1.02199	ENSDART00000016365			Q9BWT1 (Q9BWT1) C-Myc target JPO1 (Cell division cycle associated protein 7, isoform 2), partial (66%) [TC268577]
A_15_P112469	2.31178	0.0336	0.521432	1.20543	ENSDART00000033746			AGENCOURT_20646826 NIH_ZGC_5 Danio rerio cDNA clone IMAGE:7241065 5', mRNA sequence [CN022196]
A_15_P108550	2.3117	0.00115	0.491883	1.13709	NM_212565	NM_212565	dusp5	Danio rerio dual specificity phosphatase 5 (dusp5), mRNA [NM_212565]	GO:0006470(protein amino acid dephosphorylation)	GO:0004721(phosphoprotein phosphatase activity);GO:0004725(protein tyrosine phosphatase activity);GO:0008138(protein tyrosine/serine/threonine phosphatase activity);GO:0016787(hydrolase activity);GO:0017017(MAP kinase phosphatase activity)
A_15_P100727	2.31167	0.000259	0.910584	2.10497	NM_001004643	NM_001004643	entpd2a.1	Danio rerio si:rp71-1o1.2 (si:rp71-1o1.2), mRNA [NM_001004643]		GO:0016787(hydrolase activity)
A_15_P114049	2.28148	0.00207	0.544756	1.24285	NM_201502	NM_201502	smox	Danio rerio spermine oxidase (smox), mRNA [NM_201502]	GO:0006118(electron transport)	GO:0016491(oxidoreductase activity)
A_15_P120379	2.26949	0.00189	0.742619	1.68537	CO354731	CO354731		DR_ATE_FL30_D05 adult testis full-length (TLL) Danio rerio cDNA, mRNA sequence [CO354731]
A_15_P109191	2.26316	0.00298	0.845253	1.91295	NM_131801	NM_131801	odc1	Danio rerio ornithine decarboxylase 1 (odc1), mRNA [NM_131801]	GO:0006596(polyamine biosynthesis)	GO:0003824(catalytic activity)		KEGG pathway: Arginine and proline metabolism 00330; KEGG pathway: Urea cycle and metabolism of amino groups 00220
A_15_P103588	2.23713	0.0193	0.521625	1.16694	CK142748	CK142748		AGENCOURT_16819411 NIH_ZGC_10 Danio rerio cDNA clone IMAGE:7047498 5', mRNA sequence [CK142748]
A_15_P113569	2.23317	0.000251	0.875023	1.95407	NM_212737	NM_212737	zgc:66409	Danio rerio zgc:66409 (zgc:66409), mRNA [NM_212737]	GO:8150(biological_process)	GO:0005554(molecular_function unknown)	GO:0008372(cellular_component unknown)
A_15_P118874	2.22878	0.00104	0.695486	1.55008	NM_131705	NM_131705	mhc1uea	Danio rerio major histocompatibility complex class I UEA gene (mhc1uea), mRNA [NM_131705]	GO:0006955(immune response);GO:0019883(antigen presentation, endogenous antigen);GO:0019885(antigen processing, endogenous antigen via MHC class I)	GO:0030106(MHC class I receptor activity)	GO:0016020(membrane)
A_15_P111776	2.22863	0.00122	0.855654	1.90693	BC091458	BC091458	zgc:110340	Q72I65 (Q72I65) TRNA pseudouridine synthase A , partial (7%) [TC269223]	GO:8150(biological_process)		GO:5575(cellular_component)
A_15_P109596	2.22819	0.000661	0.91082	2.02948	TC271103			Q7SXE0 (Q7SXE0) Wu:fj09e08 protein, complete [TC271103]
A_15_P109852	2.22633	0.00828	0.462319	1.02927	ENSDART00000027300			Q7ZSY7 (Q7ZSY7) LOC398462 protein (Fragment), partial (56%) [TC284988]
A_15_P117761	2.20419	0.0129	0.406081	0.895078	NM_200634	NM_200634	apbb1ip	Danio rerio amyloid beta (A4) precursor protein-binding, family B, member 1 interacting protein (apbb1ip), mRNA [NM_200634]	GO:0007165(signal transduction)		GO:5856(cytoskeleton)
A_15_P106221	2.19693	0.0369	0.536267	1.17814	TC286577			KHL6_HUMAN (Q8WZ60) Kelch-like protein 6, partial (90%) [TC286577]
A_15_P104554	2.18476	0.000584	0.505146	1.10362	NM_212750	NM_212750	junbl	Danio rerio jun B proto-oncogene, like (junbl), mRNA [NM_212750]	GO:0006355(regulation of transcription, DNA-dependent)	GO:0003677(DNA binding)	GO:0005634(nucleus)
A_15_P116912	2.18311	0.0209	0.613314	1.33893	TC279990			Q7T3L7 (Q7T3L7) Cell division control protein 2, complete [TC279990]	GO:0000074(regulation of cell cycle);GO:0000082(G1/S transition of mitotic cell cycle);GO:0000084(S phase of mitotic cell cycle);GO:0000086(G2/M transition of mitotic cell cycle);GO:0006275(regulation of DNA replication);GO:0006468(protein amino acid phosphorylation);GO:0007049(cell cycle);GO:0007067(mitosis);GO:0007089(traversing start control point of mitotic cell cycle);GO:0007095(mitotic G2 c…	GO:0004672(protein kinase activity);GO:0004674(protein serine/threonine kinase activity);GO:0004693(cyclin-dependent protein kinase activity);GO:0004713(protein-tyrosine kinase activity);GO:0005515(protein binding);GO:0005524(ATP binding);GO:0016301(kinase activity);GO:0016740(transferase activity);GO:0030332(cyclin binding);GO:0030544(Hsp70 protein binding)	GO:0000307(cyclin-dependent protein kinase holoenzyme complex);GO:0005634(nucleus);GO:0005667(transcription factor complex);GO:0005737(cytoplasm);GO:0005829(cytosol);GO:0030027(lamellipodium);GO:0030175(filopodium)
A_15_P114878	2.1529	0.00349	0.439894	0.947046	TC293018			Q7ZU53 (Q7ZU53) Cryptochrome 3, complete [TC293018]	GO:0006281(DNA repair);GO:0007601(visual perception);GO:0007623(circadian rhythm)	GO:0003677(DNA binding);GO:0003913(DNA photolyase activity);GO:0004872(receptor activity);GO:0005515(protein binding);GO:0008020(G-protein coupled photoreceptor activity);GO:0016829(lyase activity)	GO:0005634(nucleus);GO:0005739(mitochondrion)
A_15_P105918	2.14171	0.00624	0.577217	1.23623	NM_178288	NM_178288	sepx1	Danio rerio selenoprotein X, 1 (sepx1), mRNA [NM_178288]		GO:0016491(oxidoreductase activity)
A_15_P112215	2.12851	0.0208	0.530552	1.12928	NM_199580	NM_199580	hmmr	Danio rerio hyaluronan mediated motility receptor (hmmr), mRNA [NM_199580]		GO:0004872(receptor activity)
A_15_P106306	2.11476	0.00191	0.548312	1.15955	NM_200841	NM_200841	plek	Danio rerio pleckstrin (plek), mRNA [NM_200841]	GO:0007242(intracellular signaling cascade)
A_15_P100712	2.11013	0.00199	0.612869	1.29323	ENSDART00000017954			Q764P8 (Q764P8) Embryonic transglutaminase, partial (31%) [TC294755]
A_15_P118354	2.10587	0.00967	0.680768	1.43361	BG799470	BG799470		fm97d06.y1 Zebrafish Research Genetics C32 fin Danio rerio cDNA clone IMAGE:4468666 5' similar to TR:Q9UFV7 Q9UFV7 HYPOTHETICAL 41.8 KD PROTEIN ;, mRNA sequence [BG799470]
A_15_P115601	2.10112	0.0172	0.510443	1.0725	ENSDART00000046520			AGENCOURT_20186598 NIH_ZGC_14 Danio rerio cDNA clone IMAGE:7231368 5', mRNA sequence [CN023680]
A_15_P119814	2.09723	0.0101	0.585724	1.2284	NM_131760	NM_131760	tyms	Danio rerio zgc:56465 (zgc:56465), mRNA [NM_131760]	GO:0006231(dTMP biosynthesis);GO:0009165(nucleotide biosynthesis)	GO:0004799(thymidylate synthase activity);GO:0008168(methyltransferase activity);GO:0016740(transferase activity)
A_15_P112728	2.09515	0.00134	0.66177	1.38651	NM_131786	NM_131786	cry3	Danio rerio cryptochrome 3 (cry3), mRNA [NM_131786]	GO:0006281(DNA repair)	GO:0003913(DNA photolyase activity);GO:0016564(transcriptional repressor activity)	GO:0005667(transcription factor complex)
A_15_P108353	2.09161	0.00222	0.924457	1.9336	NM_205578	NM_205578		Danio rerio envelope protein (env), mRNA [NM_205578]
A_15_P118880	2.09025	0.0437	0.641201	1.34027	TC279802			Q7ZUM7 (Q7ZUM7) Kif11 protein, complete [TC279802]
A_15_P110803	2.07462	0.000584	0.599659	1.24406	NM_178436	NM_178436	mcm5	Danio rerio MCM5 minichromosome maintenance deficient 5 (S. cerevisiae) (mcm5), mRNA [NM_178436]	GO:0006260(DNA replication);GO:0006270(DNA replication initiation);GO:0006355(regulation of transcription, DNA-dependent);GO:0007049(cell cycle)	GO:0003677(DNA binding);GO:0005524(ATP binding);GO:0008094(DNA-dependent ATPase activity)	GO:0005634(nucleus)
A_15_P120572	2.07278	0.00455	0.85193	1.76587	NM_001003775	NM_001003775	zgc:100989	Danio rerio zgc:100989 (zgc:100989), mRNA [NM_001003775]	GO:9968(negative regulation of signal transduction)	GO:0005554(molecular_function unknown)	GO:0008372(cellular_component unknown)
A_15_P118878	2.06828	0.000584	0.666269	1.37803	NM_212676	NM_212676	gstm	Danio rerio glutathione S-transferase M (gstm), mRNA [NM_212676]	GO:0008152(metabolism)	GO:0004364(glutathione transferase activity)		KEGG pathway: Glutathione metabolism 00480; KEGG pathway: Metabolism of xenobiotics by cytochrome P450 00980
A_15_P119466	2.05887	0.0137	0.685183	1.41071	NM_200823	NM_200823	zgc:66125	Danio rerio zgc:66125 (zgc:66125), mRNA [NM_200823]	GO:7018(microtubule-based movement)	GO:0003774(motor activity);GO:0005524(ATP binding)	GO:0005875(microtubule associated complex)
A_15_P111775	2.04472	0.00459	0.640041	1.30871	AF500198	AF500198	fn1b	Danio rerio fibronectin variant 3 mRNA, partial cds. [AF500198]	GO:0006953(acute-phase response)		GO:0005576(extracellular region)
A_15_P111487	2.03806	0.000566	0.566186	1.15392	NM_178288	NM_178288	sepx1	Danio rerio selenoprotein X, 1 (sepx1), mRNA [NM_178288]		GO:0016491(oxidoreductase activity)
A_15_P102211	2.03765	0.00139	0.853458	1.73905	ENSDART00000040301			Q91X70 (Q91X70) Complement component 6, partial (50%) [TC270507]
A_15_P107847	2.03566	0.00142	0.808774	1.64639	TC291616			Q6TGN5 (Q6TGN5) Proto galectin Gal1-L2, partial (98%) [TC291616]
A_15_P109381	2.03363	0.000631	0.776417	1.57894	NM_200552	NM_200552	zgc:65811	Danio rerio zgc:65811 (zgc:65811), mRNA [NM_200552]	GO:8150(biological_process)	GO:0005554(molecular_function unknown)	GO:0016021(integral to membrane)
A_15_P114268	2.03224	0.00218	0.919469	1.86858	NM_200585	NM_200585	mhc1uxa2	Danio rerio major histocompatibility complex class I UXA2 gene (mhc1uxa2), mRNA [NM_200585]	GO:0006955(immune response);GO:0019883(antigen presentation, endogenous antigen);GO:0019885(antigen processing, endogenous antigen via MHC class I)	GO:0030106(MHC class I receptor activity)	GO:0016020(membrane)
A_15_P120727	2.02714	0.00553	0.600776	1.21786	NM_178436	NM_178436	mcm5	Danio rerio MCM5 minichromosome maintenance deficient 5 (S. cerevisiae) (mcm5), mRNA [NM_178436]	GO:0006260(DNA replication);GO:0006270(DNA replication initiation);GO:0006355(regulation of transcription, DNA-dependent);GO:0007049(cell cycle)	GO:0003677(DNA binding);GO:0005524(ATP binding);GO:0008094(DNA-dependent ATPase activity)	GO:0005634(nucleus)
A_15_P111545	2.02505	0.00132	0.958934	1.94189	BI896258	BI896258		fb61b08.y1 Zebrafish WashU MPIMG EST Danio rerio cDNA clone IMAGE:3716343 5' similar to TR:Q37953 Q37953 LACZ ;, mRNA sequence [BI896258]
A_15_P118192	2.0192	0.0106	0.681869	1.37683	BC055542	BC055542	fam46c	Danio rerio zgc:55510, mRNA (cDNA clone IMAGE:5777163), complete cds. [BC055542]	GO:8150(biological_process)	GO:0005554(molecular_function unknown)	GO:0008372(cellular_component unknown)
A_15_P110670	2.01878	0.00293	0.53758	1.08526	CO931756	CO931756		AGENCOURT_30542667 NIH_ZGC_19 Danio rerio cDNA clone IMAGE:7430405 5', mRNA sequence [CO931756]
A_15_P117874	2.01828	0.00717	0.642504	1.29675	ENSDART00000004649			Q6VVX0 (Q6VVX0) Cytochrome P450 2R1, partial (46%) [TC275349]
A_15_P119316	2.01621	0.000675	0.665568	1.34193	NM_001006065	NM_001006065	zgc:101720	Danio rerio zgc:101720 (zgc:101720), mRNA [NM_001006065]	GO:8150(biological_process)	GO:0005554(molecular_function unknown)	GO:0008372(cellular_component unknown)
A_15_P104009	2.01152	0.00238	0.838247	1.68615	TC291562			Q6NYL5 (Q6NYL5) GPT2 protein (Fragment), partial (34%) [TC291562]
A_15_P111146	2.00983	0.00133	1.00826	2.02643	NM_205734	NM_205734	vegfc	Danio rerio vascular endothelial growth factor c (vegfc), mRNA [NM_205734]	GO:0000074(regulation of cell cycle);GO:0001525(angiogenesis);GO:0007492(endoderm development);GO:0008283(cell proliferation)	GO:0005172(vascular endothelial growth factor receptor binding);GO:0008083(growth factor activity)	GO:0016020(membrane)
A_15_P103637	2.00887	0.000975	0.799567	1.60622	TC292148			Q03827 (Q03827) ETR101 protein, partial (27%) [TC292148]
A_15_P103959	1.99518	0.00478	0.590937	1.17902	CO351720	CO351720		DR_AOV_NRM05_E03 adult ovary normalized (TLL) Danio rerio cDNA, mRNA sequence [CO351720]
A_15_P119993	1.99295	0.00101	0.564285	1.12459	ENSDART00000013239			O42444 (O42444) Chemokine receptor, partial (41%) [TC285917]
A_15_P111934	1.99219	0.0013	0.688741	1.3721	AW115536	AW115536	cpa1	fd42g02.x1 Zebrafish WashU MPIMG EST Danio rerio cDNA clone IMAGE:3732434 3' similar to gb:X67318 CARBOXYPEPTIDASE A1 PRECURSOR (HUMAN);, mRNA sequence [AW115536]	GO:6508(proteolysis)	GO:4182(carboxypeptidase A activity); GO:4180(carboxypeptidase activity)	GO:5575(cellular_component)
A_15_P102554	1.99152	0.0337	0.605824	1.20651	TC277656			Q8JHJ4 (Q8JHJ4) TNF family B cell activation factor (B-cell-activating factor BAFF), partial (38%) [TC277656]
A_15_P115782	1.99113	0.00315	0.577511	1.1499	BC080259	BC080259	prdm1	Danio rerio cDNA clone MGC:91885 IMAGE:7039209, complete cds. [BC080259]	GO:0006355(regulation of transcription, DNA-dependent);GO:0007521(muscle cell fate determination);GO:0045666(positive regulation of neuron differentiation)	GO:0003676(nucleic acid binding);GO:0003677(DNA binding);GO:0008270(zinc ion binding)	GO:0005634(nucleus)
A_15_P107762	1.98934	0.00141	0.626755	1.24683	NM_001007294	NM_001007294	zgc:92109	Danio rerio zgc:92109 (zgc:92109), mRNA [NM_001007294]	GO:8150(biological_process)	GO:0005554(molecular_function unknown)	GO:0008372(cellular_component unknown)
A_15_P116605	1.98579	0.00287	0.647413	1.28562	NM_213304	NM_213304	zgc:77038	Danio rerio zgc:77038 (zgc:77038), mRNA [NM_213304]	GO:0001558(regulation of cell growth);GO:0007165(signal transduction);GO:0007242(intracellular signaling cascade)	GO:0005554(molecular_function unknown)	GO:0008372(cellular_component unknown)
A_15_P103381	1.98292	0.0149	0.623169	1.23569	TC280827			Q7T343 (Q7T343) Wu:fj85c11 protein, complete [TC280827]
A_15_P108688	1.97899	0.0402	0.901497	1.78405	NM_001001949	NM_001001949	grna	Danio rerio wu:fb11g12 (wu:fb11g12), mRNA [NM_001001949]	GO:0016042(lipid catabolism)	GO:0004623(phospholipase A2 activity);GO:0005509(calcium ion binding)
A_15_P110641	1.97369	0.000998	0.58035	1.14543	NM_001002169	NM_001002169	zgc:91957	Danio rerio zgc:91957 (zgc:91957), mRNA [NM_001002169]	GO:8150(biological_process)	GO:0008080(N-acetyltransferase activity)	GO:0008372(cellular_component unknown)
A_15_P120767	1.97054	0.000325	0.92208	1.817	NM_001007132	NM_001007132	zgc:123068	Danio rerio putative ISG12-1 protein (isg12-1), mRNA [NM_001007132]	GO:8150(biological_process)	GO:3674(molecular_function)	GO:5575(cellular_component)
A_15_P103653	1.96862	0.0135	0.660735	1.30073	CK689187	CK689187		CK689187 ZF101-P00048-DEPE-F2_J04 GISZF001_ra Danio rerio cDNA clone IMAGE:7152294 5', mRNA sequence [CK689187]
A_15_P100671	1.96503	0.000591	0.77359	1.52013	NM_200552	NM_200552	zgc:65811	Danio rerio zgc:65811 (zgc:65811), mRNA [NM_200552]	GO:8150(biological_process)	GO:0005554(molecular_function unknown)	GO:0016021(integral to membrane)
A_15_P104947	1.95988	0.0012	0.526576	1.03202	NM_131217	NM_131217	rxrga	Danio rerio retinoid x receptor, alpha (rxra), mRNA [NM_131217]	GO:0006355(regulation of transcription, DNA-dependent)	GO:0003677(DNA binding);GO:0003700(transcription factor activity);GO:0003707(steroid hormone receptor activity);GO:0004872(receptor activity);GO:0004879(ligand-dependent nuclear receptor activity);GO:0004886(retinoid-X receptor activity);GO:0005496(steroid binding)	GO:0005634(nucleus)
A_15_P121436	1.95935	0.011	0.649132	1.27188	TC269649			HSIMOGN38 imogen 38 {Homo sapiens;} , partial (23%) [TC269649]
A_15_P120757	1.95641	0.000977	0.778867	1.52379	NM_131834	NM_131834	cxcr4b	Danio rerio chemokine (C-X-C motif), receptor 4b (cxcr4b), mRNA [NM_131834]	GO:0007186(G-protein coupled receptor protein signaling pathway);GO:0007411(axon guidance);GO:0008354(germ cell migration);GO:0009887(organogenesis);GO:0016477(cell migration);GO:0030516(regulation of axon extension);GO:0050918(positive chemotaxis);GO:0050930(induction of positive chemotaxis)	GO:0001584(rhodopsin-like receptor activity);GO:0001637(G-protein chemoattractant receptor activity);GO:0004872(receptor activity);GO:0004930(G-protein coupled receptor activity);GO:0016493(C-C chemokine receptor activity);GO:0016494(C-X-C chemokine receptor activity)	GO:0016021(integral to membrane)
A_15_P109841	1.95436	0.00026	0.535096	1.04577	ENSDART00000021004			O44419 (O44419) Synaptosomal-associated protein 25, partial (24%) [TC274678]
A_15_P112013	1.9531	0.0368	0.461872	0.902083	ENSDART00000019179			fl95c07.y1 Zebrafish adult retina cDNA Danio rerio cDNA clone IMAGE:4144501 5' similar to SW:CP2B_MOUSE O35084 25-HYDROXYVITAMIN D-1 ALPHA HYDROXYLASE, MITOCHONDRIAL PRECURSOR ;, mRNA sequence [BG305152]
A_15_P109200	1.9505	0.011	0.566704	1.10535	TC279301			Q7SZV9 (Q7SZV9) SI:dZ118J2.4 (Novel alpha-globin), complete [TC279301]	GO:0006810(transport);GO:0015671(oxygen transport)	GO:0005344(oxygen transporter activity)	GO:0005833(hemoglobin complex)
A_15_P116826	1.94871	0.000259	0.664074	1.29409	NM_131867	NM_131867	hsf2	Danio rerio heat shock factor 2 (hsf2), mRNA [NM_131867]	GO:0006355(regulation of transcription, DNA-dependent);GO:0006457(protein folding);GO:0006986(response to unfolded protein)	GO:0003677(DNA binding);GO:0003700(transcription factor activity)	GO:0005634(nucleus)
A_15_P100423	1.94311	0.00135	0.591016	1.14841	NM_212564	NM_212564	cdc2	Danio rerio cell division cycle 2 (cdc2), mRNA [NM_212564]	GO:0000910(cytokinesis);GO:0006468(protein amino acid phosphorylation)	GO:0004672(protein kinase activity);GO:0004674(protein serine/threonine kinase activity);GO:0005524(ATP binding);GO:0016301(kinase activity);GO:0016740(transferase activity)
A_15_P119969	1.94164	0.000274	0.924943	1.79591	NM_001007132	NM_001007132	zgc:123068	Danio rerio putative ISG12-1 protein (isg12-1), mRNA [NM_001007132]	GO:8150(biological_process)	GO:3674(molecular_function)	GO:5575(cellular_component)
A_15_P120206	1.94096	0.000764	0.658836	1.27877	NM_001004605	NM_001004605	zgc:92034	Danio rerio zgc:92034 (zgc:92034), mRNA [NM_001004605]	GO:8150(biological_process)	GO:0005554(molecular_function unknown)	GO:0008372(cellular_component unknown)
A_15_P118152	1.93955	0.0471	0.587496	1.13948	ENSDART00000035959			DR_AOV_NRM03_E09 adult ovary normalized (TLL) Danio rerio cDNA, mRNA sequence [CO351549]
A_15_P114406	1.93099	0.00655	0.927046	1.79011	TC280943			Q9DGQ5 (Q9DGQ5) Gelsolin, complete [TC280943]	GO:0030041(actin filament polymerization);GO:0051014(actin filament severing);GO:0051016(barbed-end actin filament capping)	GO:0003779(actin binding);GO:0003784(barbed-end actin capping/severing activity);GO:0003789(actin filament severing activity);GO:0005509(calcium ion binding)	GO:0005576(extracellular region);GO:0005829(cytosol);GO:0015629(actin cytoskeleton)
A_15_P108263	1.92682	0.0249	0.658068	1.26798	NM_001007334	NM_001007334	zgc:103562	Danio rerio zgc:103562 (zgc:103562), mRNA [NM_001007334]	GO:8150(biological_process)	GO:0005554(molecular_function unknown)	GO:0008372(cellular_component unknown)
A_15_P116602	1.91729	0.00147	0.797557	1.52915	TC301579			Q8UVZ2 (Q8UVZ2) Cocaine and amphetamine regulated transcript protein type I precursor, complete [TC301579]
A_15_P112225	1.91686	0.00208	0.828776	1.58865	NM_213101	NM_213101	zgc:85609	Danio rerio zgc:85609 (zgc:85609), mRNA [NM_213101]	GO:0007155(cell adhesion)	GO:0005529(sugar binding);GO:0005540(hyaluronic acid binding)	GO:0008372(cellular_component unknown)
A_15_P106749	1.9119	0.00191	0.867757	1.65907	NM_201478	NM_201478	col1a3	Danio rerio collagen, type I, alpha 3 (col1a3), mRNA [NM_201478]	GO:0006817(phosphate transport)	GO:0005198(structural molecule activity);GO:0005201(extracellular matrix structural constituent)	GO:0005578(extracellular matrix (sensu Metazoa));GO:0005581(collagen);GO:0005737(cytoplasm)	KEGG pathway: Cell Communication 01430
A_15_P105484	1.91074	0.00292	0.596417	1.1396	NM_001005594	NM_001005594	zgc:103752	Danio rerio zgc:103752 (zgc:103752), mRNA [NM_001005594]	GO:0006457(protein folding)	GO:0005554(molecular_function unknown)	GO:0008372(cellular_component unknown)
A_15_P118516	1.89487	0.0155	0.646728	1.22547	ENSDART00000014174			Q7ZY18 (Q7ZY18) Mcm6-prov protein, partial (56%) [TC290176]
A_15_P112893	1.8944	0.00528	0.604618	1.14539	TC290804			TBA2_MOUSE (P05213) Tubulin alpha-2 chain (Alpha-tubulin 2), complete [TC290804]	GO:0000070(mitotic sister chromatid segregation);GO:0000743(nuclear migration during conjugation with cellular fusion);GO:0007017(microtubule-based process);GO:0007018(microtubule-based movement);GO:0045143(homologous chromosome segregation)	GO:0005198(structural molecule activity);GO:0005200(structural constituent of cytoskeleton)	GO:0005739(mitochondrion);GO:0005816(spindle pole body);GO:0005827(polar microtubule);GO:0005828(kinetochore microtubule);GO:0005874(microtubule);GO:0005880(nuclear microtubule);GO:0005881(cytoplasmic microtubule);GO:0045298(tubulin)
A_15_P101887	1.89396	0.0144	0.687173	1.30148	TC271559			Q8JH61 (Q8JH61) Interferon induced protein 2, partial (21%) [TC271559]
A_15_P110961	1.88476	0.0216	0.610053	1.1498	BF717456	BF717456	wu:fd44b04	fd44b04.y1 Zebrafish WashU MPIMG EST Danio rerio cDNA clone IMAGE:3732559 5', mRNA sequence [BF717456]
A_15_P120707	1.88183	0.00283	0.729525	1.37284	NM_205686	NM_205686	cry-dash	Danio rerio cryptochrome DASH (cry-dash), mRNA [NM_205686]	GO:0000719(photoreactive repair);GO:0006281(DNA repair);GO:0018298(protein-chromophore linkage);GO:0045892(negative regulation of transcription, DNA-dependent)	GO:0003684(damaged DNA binding);GO:0003904(deoxyribodipyrimidine photo-lyase activity);GO:0003913(DNA photolyase activity);GO:0050660(FAD binding)
A_15_P109512	1.87994	0.00378	0.711583	1.33773	NM_131696	NM_131696	zp3b	Danio rerio zona pellucida glycoprotein 3 b (zp3b), mRNA [NM_131696]	GO:0001555(oocyte growth)	GO:0005213(structural constituent of chorion (sensu Insecta))	GO:0042600(chorion)
A_15_P114743	1.87938	0.00353	0.76419	1.4362	AW076768	AW076768		fj02e08.y1 Zebrafish adult olfactory Danio rerio cDNA 5', mRNA sequence [AW076768]
A_15_P113559	1.87808	0.0152	0.946362	1.77734	NM_213192	NM_213192	zgc:77867	Danio rerio zgc:77867 (zgc:77867), mRNA [NM_213192]	GO:0006094(gluconeogenesis)	GO:0004611(phosphoenolpyruvate carboxykinase activity);GO:0005525(GTP binding);GO:0016829(lyase activity);GO:0016831(carboxy-lyase activity)	GO:0008372(cellular_component unknown)
A_15_P100777	1.87078	0.00871	0.535918	1.00258	TC296422			BC025065 histidine triad protein 4 {Mus musculus;} , partial (42%) [TC296422]
A_15_P110156	1.86794	0.0112	0.605037	1.13017	BC090481	BC090481		Q8VDZ1 (Q8VDZ1) Hells protein, partial (54%) [TC271655]
A_15_P113791	1.86716	0.00149	0.72059	1.34546	NM_153004	NM_153004	rbp2a	Danio rerio retinol binding protein 2, cellular (rbp2), mRNA [NM_153004]	GO:0006810(transport)	GO:0005215(transporter activity);GO:0005488(binding);GO:0008289(lipid binding)
A_15_P113325	1.86165	0.000957	0.892121	1.66082	NM_001004682	NM_001004682	fabp11	Danio rerio zgc:103587 (zgc:103587), mRNA [NM_001004682]	GO:0006810(transport)	GO:0005215(transporter activity);GO:0005488(binding);GO:0008289(lipid binding)	GO:0008372(cellular_component unknown)
A_15_P112248	1.85933	0.0212	0.605958	1.12667	NM_131495	NM_131495	pycard	Danio rerio PYD and CARD domain containing (pycard), mRNA [NM_131495]	GO:0006915(apoptosis);GO:0042981(regulation of apoptosis);GO:0045786(negative regulation of cell cycle)	GO:0005515(protein binding)	GO:0005622(intracellular)
A_15_P105518	1.85752	0.000793	0.712326	1.32316	NM_205724	NM_205724	zgc:100907	Danio rerio zgc:100907 (zgc:100907), mRNA [NM_205724]	GO:8150(biological_process)	GO:0005554(molecular_function unknown)	GO:0008372(cellular_component unknown)
A_15_P103119	1.85477	0.0303	0.801429	1.48646	NM_130922	NM_130922	btg2	Danio rerio B-cell translocation gene 2 (btg2), mRNA [NM_130922]
A_15_P108740	1.85367	0.00207	0.855594	1.58598	CO356168	CO356168		DR_ATE_NRM16_F12 adult testis normalized (TLL) Danio rerio cDNA, mRNA sequence [CO356168]
A_15_P118709	1.85353	0.0093	0.554076	1.02699	ENSDART00000028017			AGENCOURT_30802520 NIH_ZGC_19 Danio rerio cDNA clone IMAGE:7426906 5', mRNA sequence [CO960660]
A_15_P120653	1.85292	0.00395	0.889216	1.64765	TC301431			O42444 (O42444) Chemokine receptor, partial (32%) [TC301431]
A_15_P114831	1.85256	0.00329	0.940439	1.74222	TC281102			GNPI_HUMAN (P46926) Glucosamine-6-phosphate isomerase (Glucosamine-6-phosphate deaminase) (GNPDA) (GlcN6P deaminase) (Oscillin) , partial (92%) [TC281102]	GO:0005975(carbohydrate metabolism);GO:0006043(glucosamine catabolism);GO:0006044(N-acetylglucosamine metabolism);GO:0006091(generation of precursor metabolites and energy);GO:0007338(fertilization (sensu Metazoa))	GO:0004342(glucosamine-6-phosphate deaminase activity);GO:0016787(hydrolase activity)
A_15_P110087	1.85041	0.014	0.581258	1.07557	BF718133	BF718133	si:ch211-244b2.3	fd56h10.y1 Zebrafish WashU MPIMG EST Danio rerio cDNA clone IMAGE:3733795 5', mRNA sequence [BF718133]
A_15_P120144	1.85012	0.000835	0.706587	1.30727	TC280593			Q6NYG0 (Q6NYG0) Zgc:77008, complete [TC280593]	GO:0006139(nucleobase, nucleoside, nucleotide and nucleic acid metabolism);GO:0006304(DNA modification)	GO:0004645(phosphorylase activity);GO:0004731(purine-nucleoside phosphorylase activity);GO:0016757(transferase activity, transferring glycosyl groups)
A_15_P118073	1.84885	0.00177	0.656556	1.21388	TC280630			Q802S1 (Q802S1) SMC2 protein, partial (27%) [TC280630]
A_15_P115439	1.84478	0.000243	0.829976	1.53112	NM_214722	NM_214722	ctsc	Danio rerio cathepsin C (ctsc), mRNA [NM_214722]	GO:0006508(proteolysis and peptidolysis)	GO:0004197(cysteine-type endopeptidase activity);GO:0008233(peptidase activity);GO:0008234(cysteine-type peptidase activity);GO:0016787(hydrolase activity)
A_15_P104931	1.84184	0.00319	0.847834	1.56158	NM_213156	NM_213156	arpc1b	Danio rerio actin related protein 2/3 complex, subunit 1B (arpc1b), mRNA [NM_213156]
A_15_P103773	1.82845	0.00338	0.635811	1.16255	ENSDART00000048388			PARG_HUMAN (Q9HBI0) Gamma-parvin, partial (60%) [TC275952]
A_15_P105085	1.82673	0.00322	0.714929	1.30598	NM_001007335	NM_001007335	zgc:103553	Danio rerio zgc:103553 (zgc:103553), mRNA [NM_001007335]	GO:0006281(DNA repair)	GO:0003677(DNA binding)	GO:0005634(nucleus)
A_15_P118825	1.82246	0.0307	0.621111	1.13195	NM_200061	NM_200061	zgc:63982	Danio rerio zgc:63982 (zgc:63982), mRNA [NM_200061]	GO:6691(leukotriene metabolic process)	GO:0005554(molecular_function unknown)	GO:0008372(cellular_component unknown)
A_15_P109696	1.82154	0.00238	0.908148	1.65423	BC067702	BC067702	ncf1	Danio rerio cDNA clone IMAGE:6961977, partial cds. [BC067702]	GO:7154(cell communication); GO:6118(electron transport)	GO:35091(phosphoinositide binding); GO:5515(protein binding)
A_15_P114053	1.8206	0.0147	0.787481	1.43369	NM_213311	NM_213311	np	Danio rerio zgc:77008 (zgc:77008), mRNA [NM_213311]	GO:6139(nucleobase, nucleoside, nucleotide and nucleic acid metabolic process)	GO:0016763(transferase activity, transferring pentosyl groups)	GO:0008372(cellular_component unknown)
A_15_P116058	1.81231	0.0315	0.881792	1.59808	NM_213153	NM_213153	dnase1l3	Danio rerio deoxyribonuclease I-like 3 (dnase1l3), mRNA [NM_213153]	GO:0006308(DNA catabolism)	GO:0004536(deoxyribonuclease activity)
A_15_P109494	1.81227	0.00207	0.941923	1.70702	NM_001002373	NM_001002373	zgc:92501	Danio rerio zgc:92501 (zgc:92501), mRNA [NM_001002373]	GO:0005975(carbohydrate metabolism);GO:0006012(galactose metabolism)	GO:0004034(aldose 1-epimerase activity);GO:0016853(isomerase activity)	GO:0008372(cellular_component unknown)	KEGG pathway: Glycolysis / Gluconeogenesis 00010
A_15_P112852	1.81027	0.00186	0.941017	1.70349	AW174622	AW174622	si:dkey-238c7.13	fj06d11.y1 Zebrafish adult olfactory Danio rerio cDNA 5', mRNA sequence [AW174622]
A_15_P114263	1.80827	0.00611	0.63332	1.14521	ENSDART00000008476			Q7T043 (Q7T043) P67phox protein, partial (40%) [TC287008]
A_15_P100873	1.80657	0.00108	0.800982	1.44703	NM_001003467	NM_001003467	zgc:91868	Danio rerio zgc:91868 (zgc:91868), mRNA [NM_001003467]	GO:0001558(regulation of cell growth);GO:0007165(signal transduction);GO:0007242(intracellular signaling cascade)	GO:0005554(molecular_function unknown)	GO:0008372(cellular_component unknown)
A_15_P120191	1.80467	0.00274	0.673359	1.21519	CO247486	CO247486		AGENCOURT_25170473 NIH_ZGC_20 Danio rerio cDNA clone IMAGE:7292263 5', mRNA sequence [CO247486]
A_15_P104412	1.80434	0.000695	0.818881	1.47754	ENSDART00000015727			Q8JIZ1 (Q8JIZ1) Polyprotein, complete [TC268143]
A_15_P106440	1.8038	0.0131	0.595342	1.07388	NM_131505	NM_131505	caspa	Danio rerio caspase a (caspa), mRNA [NM_131505]	GO:0006508(proteolysis and peptidolysis)	GO:0008233(peptidase activity);GO:0008234(cysteine-type peptidase activity);GO:0016787(hydrolase activity);GO:0030693(caspase activity)
A_15_P106965	1.80323	0.0133	0.662984	1.19551	NM_173261	NM_173261	kif11	Danio rerio kinesin family member 11 (kif11), mRNA [NM_173261]	GO:7018(microtubule-based movement)	GO:0003774(motor activity);GO:0005524(ATP binding)	GO:0005875(microtubule associated complex)
A_15_P103411	1.80056	0.00476	0.754782	1.35903	AL714172	AL714172		AL714172 Danio rerio embryonic inner ear subtracted cDNA Danio rerio cDNA clone BN0AA002ZF08 3', mRNA sequence [AL714172]
A_15_P108359	1.79972	0.0123	0.667736	1.20174	ENSDART00000034544			caspase a [Source:ZFIN;Acc:ZDB-GENE-000616-3] [ENSDART00000034544]	GO:0006508(proteolysis and peptidolysis)	GO:0008233(peptidase activity);GO:0008234(cysteine-type peptidase activity);GO:0016787(hydrolase activity);GO:0030693(caspase activity)
A_15_P107946	1.78604	0.0261	0.838508	1.49761	NM_200896	NM_200896	zgc:77739	Danio rerio zgc:77739 (zgc:77739), mRNA [NM_200896]	GO:8150(biological_process)	GO:0005554(molecular_function unknown)	GO:0008372(cellular_component unknown)
A_15_P114262	1.78591	0.00257	1.0193	1.82038	NM_131042	NM_131042	fbln1	Danio rerio fibulin 1 (fbln1), mRNA [NM_131042]	GO:0007275(development);GO:0007507(heart development)	GO:0005509(calcium ion binding)	GO:0005576(extracellular region);GO:0005578(extracellular matrix (sensu Metazoa))
A_15_P112508	1.78091	0.00469	0.667629	1.18898	NM_200507	NM_200507	fam46c	Danio rerio zgc:55510 (zgc:55510), mRNA [NM_200507]	GO:8150(biological_process)	GO:0005554(molecular_function unknown)	GO:0008372(cellular_component unknown)
A_15_P117621	1.77544	0.00716	0.917231	1.62849	NM_214782	NM_214782	zgc:110727	Danio rerio wu:fa11h04 (wu:fa11h04), mRNA [NM_214782]	GO:0006269(DNA replication, synthesis of RNA primer)	GO:0003896(DNA primase activity)	GO:0005658(alpha DNA polymerase:primase complex)	KEGG pathway: DNA polymerase 03030; KEGG pathway: Purine metabolism 00230; KEGG pathway: Pyrimidine metabolism 00240
A_15_P115361	1.77459	0.00413	0.968481	1.71866	TC290708			Q91759 (Q91759) Histone H1(0)-1, partial (79%) [TC290708]	GO:0006334(nucleosome assembly);GO:0007001(chromosome organization and biogenesis (sensu Eukaryota))	GO:0003677(DNA binding)	GO:0000786(nucleosome);GO:0005634(nucleus)
A_15_P110375	1.77305	0.0165	0.564822	1.00146	TC280001			BC067551 zgc:85630 protein {Danio rerio;} , complete [TC280001]	GO:0000050(urea cycle);GO:0006525(arginine metabolism);GO:0006527(arginine catabolism);GO:0006809(nitric oxide biosynthesis)	GO:0003824(catalytic activity);GO:0004053(arginase activity);GO:0016787(hydrolase activity);GO:0030145(manganese ion binding)	GO:0005737(cytoplasm);GO:0005739(mitochondrion)
A_15_P113351	1.77004	0.00149	0.929097	1.64454	NM_001001817	NM_001001817	zgc:92326	Danio rerio zgc:92326 (zgc:92326), mRNA [NM_001001817]	GO:8150(biological_process)	GO:0005529(sugar binding)	GO:0008372(cellular_component unknown)
A_15_P112596	1.76653	0.00207	0.704299	1.24416	NM_152976	NM_152976	malt1	Danio rerio mucosa associated lymphoid tissue lymphoma translocation gene 1 (malt1), mRNA [NM_152976]	GO:0006508(proteolysis and peptidolysis);GO:0007165(signal transduction)	GO:0005515(protein binding);GO:0030693(caspase activity)
A_15_P114044	1.76563	0.00731	0.555241	0.980348	NM_214761	NM_214761	zgc:64012	Danio rerio zgc:64012 (zgc:64012), mRNA [NM_214761]	GO:8150(biological_process)	GO:0005554(molecular_function unknown)	GO:0008372(cellular_component unknown)
A_15_P108193	1.76428	0.000302	0.802729	1.41624	NM_001002303	NM_001002303	zgc:92416	Danio rerio zgc:92416 (zgc:92416), mRNA [NM_001002303]	GO:8150(biological_process)	GO:0003824(catalytic activity);GO:0016787(hydrolase activity)	GO:0008372(cellular_component unknown)
A_15_P106422	1.76365	0.00413	0.579273	1.02163	BE201398	BE201398		fk92a05.x1 Zebrafish Research Genetics C32 fin Danio rerio cDNA 3', mRNA sequence [BE201398]
A_15_P115071	1.76319	0.000975	0.639482	1.12753	NM_205724	NM_205724	zgc:100907	Danio rerio zgc:100907 (zgc:100907), mRNA [NM_205724]	GO:8150(biological_process)	GO:0005554(molecular_function unknown)	GO:0008372(cellular_component unknown)
A_15_P114836	1.76037	0.00331	0.691394	1.21711	ENSDART00000004222			fb76c04.y1 Zebrafish WashU MPIMG EST Danio rerio cDNA clone IMAGE:3717798 5' similar to TR:Q15352 Q15352 SEP PROTEIN ;, mRNA sequence [AI545851]
A_15_P109979	1.76021	0.00194	0.886285	1.56005	NM_200371	NM_200371	zgc:64051	Danio rerio zgc:64051 (zgc:64051), mRNA [NM_200371]	GO:8150(biological_process)	GO:0005554(molecular_function unknown)	GO:0016021(integral to membrane)
A_15_P109030	1.75921	0.0114	0.59126	1.04015	CK866860	CK866860		AGENCOURT_19413853 NIH_ZGC_16 Danio rerio cDNA clone IMAGE:7212813 5', mRNA sequence [CK866860]
A_15_P115586	1.75857	0.00159	0.912812	1.60524	TC279431			Q802U8 (Q802U8) H1 histone family, member X, complete [TC279431]
A_15_P103911	1.75194	0.0296	0.812403	1.42328	NM_201046	NM_201046	shmt1	Danio rerio serine hydroxymethyltransferase 1 (soluble) (shmt1), mRNA [NM_201046]	GO:0006544(glycine metabolism);GO:0006563(L-serine metabolism);GO:0006730(one-carbon compound metabolism)	GO:0004372(glycine hydroxymethyltransferase activity);GO:0016740(transferase activity)	GO:5737(cytoplasm)	KEGG pathway: Cyanoamino acid metabolism 00460; KEGG pathway: Glycine, serine and threonine metabolism 00260; KEGG pathway: Lysine degradation 00310; KEGG pathway: Methane metabolism 00680; KEGG pathway: One carbon pool by folate 00670
A_15_P114350	1.74732	0.0121	0.621237	1.0855	CD594631	CD594631		RK093A1F03.T3 Zebrafish Kidney Marrow cDNA library Danio rerio cDNA clone RK093A1F03 5', mRNA sequence [CD594631]
A_15_P108191	1.7472	0.0107	0.841553	1.47036	NM_212910	NM_212910	zgc:77002	Danio rerio zgc:77002 (zgc:77002), mRNA [NM_212910]	GO:0006886(intracellular protein transport)	GO:0008565(protein transporter activity)	GO:0016020(membrane)	KEGG pathway: SNARE interactions in vesicular transport 04130
A_15_P101128	1.74696	0.0062	0.603335	1.054	NM_131813	NM_131813	angpt1	Danio rerio angiopoietin 1 (angpt1), mRNA [NM_131813]	GO:0007169(transmembrane receptor protein tyrosine kinase signaling pathway)	GO:0005554(molecular_function unknown)	GO:0008372(cellular_component unknown)
A_15_P121124	1.74647	0.00126	0.809535	1.41383	NM_001007335	NM_001007335	zgc:103553	Danio rerio zgc:103553 (zgc:103553), mRNA [NM_001007335]	GO:0006281(DNA repair)	GO:0003677(DNA binding)	GO:0005634(nucleus)
A_15_P108619	1.74623	0.00143	0.914998	1.59779	ENSDART00000003271			PLS1_HUMAN (O15162) Phospholipid scramblase 1 (PL scramblase 1) (Ca(2+)-dependent phospholipid scramblase 1) (Erythrocyte phospholipid scramblase) (MmTRA1b), partial (55%) [TC281180]
A_15_P109818	1.74615	0.000855	0.619653	1.08201	NM_001002387	NM_001002387	pbk	Danio rerio zgc:92050 (zgc:92050), mRNA [NM_001002387]	GO:0006468(protein amino acid phosphorylation)	GO:0004672(protein kinase activity);GO:0004674(protein serine/threonine kinase activity);GO:0004713(protein-tyrosine kinase activity);GO:0005524(ATP binding);GO:0016301(kinase activity);GO:0016740(transferase activity)	GO:0008372(cellular_component unknown)
A_15_P106054	1.74083	0.000477	0.933877	1.62572	NM_001002061	NM_001002061	rac2	Danio rerio zgc:86686 (zgc:86686), mRNA [NM_001002061]	GO:0007264(small GTPase mediated signal transduction);GO:0015031(protein transport)	GO:0005525(GTP binding)	GO:0008372(cellular_component unknown)
A_15_P116210	1.74063	0.000793	0.737716	1.28409	NM_001004497	NM_001004497	slc25a43	Danio rerio si:rp71-46j2.1 (si:rp71-46j2.1), mRNA [NM_001004497]	GO:0006810(transport)	GO:0005215(transporter activity);GO:0005488(binding)	GO:0005743(mitochondrial inner membrane);GO:0016020(membrane);GO:0016021(integral to membrane)
A_15_P116023	1.74012	0.00391	0.620828	1.08032	NM_198983	NM_198983	p2rx2	Danio rerio purinergic receptor P2X, ligand-gated ion channel, 2 (p2rx2), mRNA [NM_198983]	GO:0006091(generation of precursor metabolites and energy);GO:0006811(ion transport)	GO:0004872(receptor activity);GO:0005216(ion channel activity);GO:0005524(ATP binding);GO:0016978(lipoate-protein ligase B activity)	GO:0009503(light-harvesting complex (sensu Viridiplantae));GO:0016020(membrane)
A_15_P110270	1.73738	0.00151	0.93746	1.62873	NM_001001817	NM_001001817	zgc:92326	Danio rerio zgc:92326 (zgc:92326), mRNA [NM_001001817]	GO:8150(biological_process)	GO:0005529(sugar binding)	GO:0008372(cellular_component unknown)
A_15_P109701	1.73706	0.00548	0.676354	1.17487	NM_001004521	NM_001004521	si:busm1-266f07.2	Danio rerio si:busm1-266f07.2 (si:busm1-266f07.2), mRNA [NM_001004521]	GO:0006955(immune response);GO:0007275(development);GO:0007399(neurogenesis)	GO:0004872(receptor activity)	GO:0016020(membrane);GO:0016021(integral to membrane)
A_15_P100396	1.73361	0.00362	0.745521	1.29244	TC291765					GO:0005509(calcium ion binding)	GO:0005783(endoplasmic reticulum);GO:0005788(endoplasmic reticulum lumen);GO:0005794(Golgi apparatus)
A_15_P102966	1.7336	0.00784	0.775383	1.34421	NM_214761	NM_214761	zgc:64012	Danio rerio zgc:64012 (zgc:64012), mRNA [NM_214761]	GO:8150(biological_process)	GO:0005554(molecular_function unknown)	GO:0008372(cellular_component unknown)
A_15_P102356	1.73339	0.000998	0.637378	1.10482	TC291187			Q6NUF4 (Q6NUF4) TPX2 protein, partial (51%) [TC291187]
A_15_P103706	1.73164	0.000584	0.697173	1.20725	NM_131850	NM_131850	aldh1a2	Danio rerio aldehyde dehydrogenase 1 family, member A2 (aldh1a2), mRNA [NM_131850]	GO:0008152(metabolism);GO:0009952(anterior/posterior pattern formation);GO:0042573(retinoic acid metabolism)	GO:0016491(oxidoreductase activity)		KEGG pathway: Retinol metabolism 00830
A_15_P104686	1.7309	0.00368	0.571378	0.988997	NM_175042	NM_175042	ttk	Danio rerio monopolar spindle 1 (mps1), mRNA [NM_175042]	GO:0000910(cytokinesis);GO:0006468(protein amino acid phosphorylation);GO:0007049(cell cycle);GO:0007060(male meiosis chromosome segregation);GO:0007093(mitotic checkpoint);GO:0016321(female meiosis chromosome segregation)	GO:0000287(magnesium ion binding);GO:0004672(protein kinase activity);GO:0004674(protein serine/threonine kinase activity);GO:0005524(ATP binding);GO:0016740(transferase activity)
A_15_P120364	1.72745	0.00315	0.993335	1.71594	NM_207097	NM_207097	nbl1	Danio rerio zgc:77251 (zgc:77251), mRNA [NM_207097]	GO:8150(biological_process)	GO:0005554(molecular_function unknown)	GO:0008372(cellular_component unknown)
A_15_P115364	1.72665	0.000283	0.9477	1.63634	NM_199706	NM_199706	gpd1b	Danio rerio glycerol-3-phosphate dehydrogenase 1 (soluble), like (gpd1l), mRNA [NM_199706]	GO:0005975(carbohydrate metabolism);GO:0006072(glycerol-3-phosphate metabolism)	GO:0004367(glycerol-3-phosphate dehydrogenase (NAD+) activity);GO:0016491(oxidoreductase activity);GO:0016614(oxidoreductase activity, acting on CH-OH group of donors)	GO:0009331(glycerol-3-phosphate dehydrogenase complex)
A_15_P102826	1.72482	0.00155	0.738012	1.27294	NM_200359	NM_200359	zgc:64002	Danio rerio zgc:64002 (zgc:64002), mRNA [NM_200359]	GO:8150(biological_process)	GO:0008168(methyltransferase activity)	GO:0008372(cellular_component unknown)
A_15_P115293	1.72057	0.00433	0.711968	1.22499	NM_001004540	NM_001004540	aldh8a1	Danio rerio zgc:92068 (zgc:92068), mRNA [NM_001004540]	GO:0008152(metabolism)	GO:0016491(oxidoreductase activity)	GO:0008372(cellular_component unknown)
A_15_P101724	1.71974	0.0016	0.64129	1.10285	CA474410	CA474410		AGENCOURT_10667861 NCI_CGAP_ZKid1 Danio rerio cDNA clone IMAGE:6795451 5', mRNA sequence [CA474410]
A_15_P111607	1.71834	0.0212	0.630849	1.08402	BM037442	BM037442		ft70d10.y3 Gong zebrafish ovary Danio rerio cDNA clone IMAGE:5158699 5' similar to TR:O15268 O15268 SKAP55 PROTEIN. ;, mRNA sequence [BM037442]
A_15_P110900	1.71439	0.0093	0.586872	1.00613	NM_201032	NM_201032	zgc:63528	Danio rerio zgc:63528 (zgc:63528), mRNA [NM_201032]	GO:0006508(proteolysis and peptidolysis)	GO:0004177(aminopeptidase activity);GO:0008233(peptidase activity);GO:0008235(metalloexopeptidase activity);GO:0016787(hydrolase activity)	GO:0008372(cellular_component unknown)
A_15_P113646	1.71409	0.00186	0.872146	1.49494	TC285272			AY358715 EPLA847 {Homo sapiens;} , partial (52%) [TC285272]
A_15_P100831	1.71272	0.00446	0.636091	1.08945	TC269505			AF353634S2 bHLH transcription factor DEC1 {Homo sapiens;} , partial (46%) [TC269505]
A_15_P120411	1.71234	0.0196	0.757199	1.29658	TC279211			Q6P0E4 (Q6P0E4) Type I cytokeratin, enveloping layer, partial (28%) [TC279211]
A_15_P107716	1.71052	0.00699	0.602685	1.03091	TC273295			O93464 (O93464) CCK8 precursor, complete [TC273295]
A_15_P103651	1.70961	0.0017	1.02353	1.74985	NM_194388	NM_194388	tuba1	Danio rerio tubulin, alpha 1 (tuba1), mRNA [NM_194388]	GO:0007018(microtubule-based movement);GO:0046785(microtubule polymerization)	GO:0003924(GTPase activity);GO:0005198(structural molecule activity);GO:0005525(GTP binding)	GO:0005874(microtubule);GO:0045298(tubulin)
A_15_P116059	1.70887	0.00433	0.950756	1.62472	TC281646			BC056304 zgc:66031 {Danio rerio;} , complete [TC281646]
A_15_P105717	1.70811	0.000259	0.744501	1.27169	CN024271	CN024271		AGENCOURT_20644634 NIH_ZGC_17 Danio rerio cDNA clone IMAGE:7233368 5', mRNA sequence [CN024271]
A_15_P102357	1.70221	0.000584	0.74048	1.26045	NM_152966	NM_152966	hgd	Danio rerio homogentisate 1,2-dioxygenase (hgd), mRNA [NM_152966]	GO:0006559(L-phenylalanine catabolism);GO:0006570(tyrosine metabolism)	GO:0004411(homogentisate 1,2-dioxygenase activity);GO:0016491(oxidoreductase activity);GO:0016702(oxidoreductase activity, acting on single donors with incorporation of molecular oxygen, incorporation of two atoms of oxygen)		KEGG pathway: Styrene degradation 00643; KEGG pathway: Tyrosine metabolism 00350
A_15_P101547	1.7013	0.00274	0.745229	1.26786	NM_152966	NM_152966	hgd	Danio rerio homogentisate 1,2-dioxygenase (hgd), mRNA [NM_152966]	GO:0006559(L-phenylalanine catabolism);GO:0006570(tyrosine metabolism)	GO:0004411(homogentisate 1,2-dioxygenase activity);GO:0016491(oxidoreductase activity);GO:0016702(oxidoreductase activity, acting on single donors with incorporation of molecular oxygen, incorporation of two atoms of oxygen)		KEGG pathway: Styrene degradation 00643; KEGG pathway: Tyrosine metabolism 00350
A_15_P116704	1.70005	0.00193	0.84207	1.43156	CK871197	CK871197		AGENCOURT_19457653 NIH_ZGC_16 Danio rerio cDNA clone IMAGE:7213417 5', mRNA sequence [CK871197]
A_15_P106744	1.69602	0.00853	0.80032	1.35736	NM_201055	NM_201055	zgc:55862	Danio rerio zgc:55862 (zgc:55862), mRNA [NM_201055]	GO:0006508(proteolysis and peptidolysis)	GO:0004197(cysteine-type endopeptidase activity);GO:0008233(peptidase activity);GO:0008234(cysteine-type peptidase activity);GO:0016787(hydrolase activity)	GO:0008372(cellular_component unknown)
A_15_P105407	1.69599	0.00181	0.7868	1.33441	ENSDART00000038990			Janus kinase 1 [Source:ZFIN;Acc:ZDB-GENE-980526-142] [ENSDART00000038990]	GO:0006468(protein amino acid phosphorylation);GO:0006508(proteolysis and peptidolysis);GO:0007242(intracellular signaling cascade);GO:0007275(development)	GO:0004672(protein kinase activity);GO:0004713(protein-tyrosine kinase activity);GO:0004718(Janus kinase activity);GO:0005524(ATP binding);GO:0008237(metallopeptidase activity);GO:0008270(zinc ion binding);GO:0016740(transferase activity)	GO:0005856(cytoskeleton)
A_15_P101243	1.6944	0.000702	0.976657	1.65485	NM_201514	NM_201514	zgc:55813	Danio rerio zgc:55813 (zgc:55813), mRNA [NM_201514]	GO:0005975(carbohydrate metabolism)	GO:0004556(alpha-amylase activity)	GO:0008372(cellular_component unknown)
A_15_P116452	1.6924	0.00126	0.721716	1.22143	CO247486	CO247486		AGENCOURT_25170473 NIH_ZGC_20 Danio rerio cDNA clone IMAGE:7292263 5', mRNA sequence [CO247486]
A_15_P105422	1.68967	0.0146	0.701273	1.18492	TC270616			CRBS_CYPCA (P10112) Beta crystallin S (Gamma crystallin S), complete [TC270616]	GO:0002009(morphogenesis of an epithelium);GO:0007601(visual perception)	GO:0005212(structural constituent of eye lens)	GO:0008372(cellular_component unknown)
A_15_P110548	1.68813	0.00399	0.855149	1.44361	NM_200128	NM_200128	zgc:55345	Danio rerio zgc:55345 (zgc:55345), mRNA [NM_200128]	GO:0006629(lipid metabolism);GO:0016042(lipid catabolism)	GO:0003824(catalytic activity);GO:0004465(lipoprotein lipase activity);GO:0008201(heparin binding);GO:0016787(hydrolase activity)	GO:0008372(cellular_component unknown)
A_15_P102956	1.68508	0.0152	0.748169	1.26073	NM_200378	NM_200378	zgc:64116	Danio rerio zgc:64116 (zgc:64116), mRNA [NM_200378]	GO:0007049(cell cycle);GO:0007067(mitosis)	GO:0005554(molecular_function unknown)	GO:0000775(chromosome, pericentric region);GO:0005634(nucleus)
A_15_P105211	1.68489	0.0262	0.701925	1.18267	NM_199841	NM_199841	gnsb	Danio rerio glucosamine (N-acetyl)-6-sulfatase (Sanfilippo disease IIID) (gns), mRNA [NM_199841]	GO:0008152(metabolism)	GO:0008484(sulfuric ester hydrolase activity)	GO:0016021(integral to membrane)
A_15_P101607	1.68355	0.00228	0.806749	1.35821	CA975680	CA975680		AGENCOURT_11066720 NCI_CGAP_ZKid1 Danio rerio cDNA clone IMAGE:6806194 5', mRNA sequence [CA975680]
A_15_P102786	1.68237	0.00151	0.941723	1.58433	BC056544	BC056544		Danio rerio cDNA clone IMAGE:6792881, partial cds. [BC056544]
A_15_P116888	1.68166	0.000698	0.633808	1.06585	NM_213067	NM_213067	dusp1	Danio rerio zgc:55920 (zgc:55920), mRNA [NM_213067]	GO:0006470(protein amino acid dephosphorylation)	GO:0004721(phosphoprotein phosphatase activity);GO:0004725(protein tyrosine phosphatase activity);GO:0008138(protein tyrosine/serine/threonine phosphatase activity);GO:0016787(hydrolase activity);GO:0017017(MAP kinase phosphatase activity)	GO:0008372(cellular_component unknown)
A_15_P120359	1.6816	0.00131	0.801601	1.34797	TC283170			Q800G5 (Q800G5) MxE protein, complete [TC283170]	GO:0006917(induction of apoptosis);GO:0006952(defense response);GO:0006955(immune response);GO:0007165(signal transduction)	GO:0003924(GTPase activity);GO:0005525(GTP binding)	GO:0005737(cytoplasm)
A_15_P110978	1.68097	0.00762	0.718038	1.207	NM_001003431	NM_001003431	zgc:92880	Danio rerio zgc:92880 (zgc:92880), mRNA [NM_001003431]	GO:0006810(transport);GO:0015671(oxygen transport)	GO:0005344(oxygen transporter activity)	GO:0005833(hemoglobin complex)
A_15_P106024	1.68094	0.003	0.744924	1.25217	NM_194378	NM_194378	arpc5a	Danio rerio actin related protein 2/3 complex, subunit 5A (arpc5a), mRNA [NM_194378]	GO:0030833(regulation of actin filament polymerization)		GO:0005856(cytoskeleton)
A_15_P111072	1.68015	0.00414	0.84378	1.41768	NM_199960	NM_199960	ptpn6	Danio rerio protein tyrosine phosphatase, non-receptor type 6 (ptpn6), mRNA [NM_199960]	GO:0006470(protein amino acid dephosphorylation);GO:0007242(intracellular signaling cascade)	GO:0004721(phosphoprotein phosphatase activity);GO:0004725(protein tyrosine phosphatase activity);GO:0004872(receptor activity);GO:0016787(hydrolase activity)
A_15_P114746	1.67806	0.0152	0.612023	1.02701	NM_205559	NM_205559	zgc:77292	Danio rerio zgc:77292 (zgc:77292), mRNA [NM_205559]	GO:0008152(metabolism);GO:0008654(phospholipid biosynthesis)	GO:0005509(calcium ion binding);GO:0008415(acyltransferase activity);GO:0016740(transferase activity)	GO:0016021(integral to membrane)
A_15_P121234	1.67708	0.000592	0.736785	1.23564	BC085624	BC085624	cyp2j27	Danio rerio cDNA clone IMAGE:7045710. [BC085624]	GO:6118(electron transport); GO:6783(heme biosynthetic process); GO:6879(iron ion homeostasis); GO:6826(iron ion transport)	GO:20037(heme binding); GO:5506(iron ion binding); GO:46872(metal ion binding); GO:4497(monooxygenase activity); GO:16491(oxidoreductase activity); GO:16712(oxidoreductase activity, acting on paired donors, with incorporation or reduction of molecular oxygen, reduced flavin or flavoprotein as one donor, and incorporation of one atom of oxygen)	GO:16020(membrane); GO:5579(membrane attack complex)
A_15_P107312	1.67441	0.0013	0.839274	1.40528	TC297400			BC024579 Zc3hdc1 protein {Mus musculus;} , partial (29%) [TC297400]
A_15_P120784	1.67398	0.000592	0.944061	1.58034	NM_001006057	NM_001006057	ifi30	Danio rerio interferon gamma inducible protein 30 (ifi30), mRNA [NM_001006057]
A_15_P107051	1.67351	0.000283	0.743858	1.24486	NM_200996	NM_200996	pdk2	Danio rerio zgc:56209 (zgc:56209), mRNA [NM_200996]	GO:0006468(protein amino acid phosphorylation)	GO:0005524(ATP binding);GO:0016301(kinase activity)	GO:0008372(cellular_component unknown)
A_15_P111180	1.67034	0.00457	0.603264	1.00765	TC275193			FRIM_SALSA (P49947) Ferritin, middle subunit (Ferritin M), partial (98%) [TC275193]	GO:0006826(iron ion transport);GO:0006879(iron ion homeostasis);GO:0006880(intracellular sequestering of iron ion);GO:0006955(immune response);GO:0008283(cell proliferation);GO:0008285(negative regulation of cell proliferation)	GO:0004322(ferroxidase activity);GO:0005488(binding);GO:0005506(iron ion binding);GO:0008199(ferric iron binding);GO:0019900(kinase binding)	GO:0005615(extracellular space);GO:0005739(mitochondrion);GO:0005886(plasma membrane);GO:0008043(ferritin complex)
A_15_P108530	1.66936	0.000937	0.997532	1.66524	NM_213067	NM_213067	dusp1	Danio rerio zgc:55920 (zgc:55920), mRNA [NM_213067]	GO:0006470(protein amino acid dephosphorylation)	GO:0004721(phosphoprotein phosphatase activity);GO:0004725(protein tyrosine phosphatase activity);GO:0008138(protein tyrosine/serine/threonine phosphatase activity);GO:0016787(hydrolase activity);GO:0017017(MAP kinase phosphatase activity)	GO:0008372(cellular_component unknown)
A_15_P120879	1.66718	0.00639	0.656035	1.09373	NM_131391	NM_131391	psmb9a	Danio rerio proteasome (prosome, macropain) subunit, beta type, 9a (psmb9a), mRNA [NM_131391]	GO:0006511(ubiquitin-dependent protein catabolism)	GO:0004175(endopeptidase activity);GO:0008233(peptidase activity);GO:0016787(hydrolase activity)	GO:0005829(cytosol);GO:0005839(proteasome core complex (sensu Eukaryota))
A_15_P100081	1.66692	0.0336	0.921556	1.53616	NM_178131	NM_178131	gsnl1	Danio rerio gelsolin, like 1 (gsnl1), mRNA [NM_178131]	GO:7420(brain development); GO:9953(dorsal/ventral pattern formation); GO:1654(eye development)	GO:0003779(actin binding)
A_15_P116441	1.66026	0.0367	0.729789	1.21164	TC271430			Q9I928 (Q9I928) Fucolectin-4, partial (37%) [TC271430]
A_15_P102459	1.65628	0.00248	0.952731	1.57799	NM_182857	NM_182857	per2	Danio rerio period homolog 2 (Drosophila) (per2), mRNA [NM_182857]	GO:0006355(regulation of transcription, DNA-dependent);GO:0007165(signal transduction);GO:0009411(response to UV);GO:0009648(response to photoperiod)	GO:0004871(signal transducer activity)
A_15_P110343	1.65519	0.00553	0.735987	1.2182	NM_194388	NM_194388	tuba1	Danio rerio tubulin, alpha 1 (tuba1), mRNA [NM_194388]	GO:0007018(microtubule-based movement);GO:0046785(microtubule polymerization)	GO:0003924(GTPase activity);GO:0005198(structural molecule activity);GO:0005525(GTP binding)	GO:0005874(microtubule);GO:0045298(tubulin)
A_15_P100589	1.65487	0.0021	0.906153	1.49956	TC279378				GO:0006612(protein-membrane targeting);GO:0006930(substrate-bound cell migration, cell extension);GO:0007242(intracellular signaling cascade);GO:0007268(synaptic transmission);GO:0007273(regulation of synapse);GO:0007399(neurogenesis);GO:0030036(actin cytoskeleton organization and biogenesis);GO:0046907(intracellular transport)	GO:0003790(actin modulating activity);GO:0005137(interleukin-5 receptor binding);GO:0008022(protein C-terminus binding);GO:0008093(cytoskeletal adaptor activity);GO:0042043(neurexin binding);GO:0042803(protein homodimerization activity);GO:0045545(syndecan binding);GO:0046982(protein heterodimerization activity)	GO:0005634(nucleus);GO:0005737(cytoplasm);GO:0005783(endoplasmic reticulum);GO:0005856(cytoskeleton);GO:0005886(plasma membrane);GO:0005895(interleukin-5 receptor complex);GO:0005912(adherens junction);GO:0016020(membrane)
A_15_P110763	1.65455	0.00117	0.631501	1.04485	BI865911	BI865911		ft26g03.y1 Zebrafish neuronal Danio rerio cDNA clone IMAGE:5082797 5', mRNA sequence [BI865911]
A_15_P114396	1.65256	0.0107	0.75865	1.25371	TC281082			Q7T028 (Q7T028) GDP-fucose protein O-fucosyltransferase 1 , complete [TC281082]	GO:0001525(angiogenesis);GO:0001756(somitogenesis);GO:0006004(fucose metabolism);GO:0006445(regulation of translation);GO:0006493(O-linked glycosylation);GO:0007219(Notch signaling pathway);GO:0007399(neurogenesis);GO:0007507(heart development);GO:0009790(embryonic development);GO:0016266(O-glycan processing);GO:0045449(regulation of transcription)	GO:0008417(fucosyltransferase activity);GO:0016757(transferase activity, transferring glycosyl groups);GO:0030145(manganese ion binding);GO:0046922(peptide-O-fucosyltransferase activity)	GO:0005737(cytoplasm);GO:0030173(integral to Golgi membrane)
A_15_P102442	1.65193	0.00655	0.607607	1.00373	NM_199940	NM_199940	umpk	Danio rerio uridine monophosphate kinase (umpk), mRNA [NM_199940]	GO:0009058(biosynthesis)	GO:0004849(uridine kinase activity);GO:0005524(ATP binding);GO:0016301(kinase activity)
A_15_P121232	1.65095	0.00104	0.785006	1.29601	TC290551			O13024 (O13024) XL-INCENP, partial (29%) [TC290551]
A_15_P100935	1.64879	0.00977	0.738151	1.21706	TC277771			RGP2_HUMAN (P47736) Rap1 GTPase-activating protein 1 (Rap1GAP), partial (33%) [TC277771]
A_15_P102289	1.64692	0.0389	0.509105	0.838455	NM_212583	NM_212583	slc39a1	Danio rerio sb:cb629 (sb:cb629), mRNA [NM_212583]	GO:0006810(transport);GO:0006829(zinc ion transport);GO:0030001(metal ion transport)	GO:0046873(metal ion transporter activity)	GO:0016020(membrane);GO:0016021(integral to membrane)
A_15_P120299	1.64532	0.0331	0.917293	1.50924	NM_001002706	NM_001002706	zgc:92608	Danio rerio zgc:92608 (zgc:92608), mRNA [NM_001002706]	GO:0009253(peptidoglycan catabolism);GO:0016998(cell wall catabolism)	GO:0003796(lysozyme activity)	GO:0008372(cellular_component unknown)
A_15_P100937	1.64389	0.00101	0.776298	1.27615	NM_198062	NM_198062	spi1	Danio rerio spi1 (spi1), mRNA [NM_198062]	GO:0006355(regulation of transcription, DNA-dependent)	GO:0003677(DNA binding);GO:0003700(transcription factor activity)	GO:0005634(nucleus)
A_15_P115828	1.64295	0.0387	0.653969	1.07444	NM_001004661	NM_001004661	aqp8	Danio rerio zgc:103682 (zgc:103682), mRNA [NM_001004661]	GO:0006810(transport)	GO:0005215(transporter activity)	GO:0016020(membrane);GO:0016021(integral to membrane)
A_15_P107611	1.64184	0.000584	0.824316	1.3534	AI331708	AI331708	wu:fb01b10	fb01b10.y1 zebrafish fin day3 regeneration Danio rerio cDNA 5' similar to TR:Q95144 Q95144 HAVCR-1 PROTEIN PRECURSOR. [1] ;, mRNA sequence [AI331708]
A_15_P106998	1.6409	0.00496	0.633292	1.03917	BC085597	BC085597	si:ch211-238n5.5	Danio rerio wu:fi13b10, mRNA (cDNA clone IMAGE:5913035), partial cds. [BC085597]	GO:6468(protein amino acid phosphorylation)	GO:5524(ATP binding); GO:16301(kinase activity); GO:166(nucleotide binding); GO:4672(protein kinase activity); GO:4674(protein serine/threonine kinase activity); GO:16740(transferase activity)
A_15_P102987	1.63785	0.00677	0.709851	1.16263	NM_001002567	NM_001002567	zgc:92754	Danio rerio zgc:92754 (zgc:92754), mRNA [NM_001002567]	GO:8150(biological_process)	GO:0005179(hormone activity)	GO:0005576(extracellular region);GO:0016021(integral to membrane)
A_15_P101657	1.6368	0.00441	0.626352	1.02521	TC279045			AF132297 cytokine-inducible SH2-containing protein {Homo sapiens;} , partial (27%) [TC279045]
A_15_P105614	1.63614	0.00395	1.06409	1.74101	CN014227	CN014227		AGENCOURT_20754282 NIH_ZGC_14 Danio rerio cDNA clone IMAGE:7229249 5', mRNA sequence [CN014227]
A_15_P112590	1.63552	0.00587	0.630027	1.03042	NM_200904	NM_200904	zgc:64101	Danio rerio zgc:64101 (zgc:64101), mRNA [NM_200904]	GO:0007155(cell adhesion)	GO:0005515(protein binding)	GO:0005856(cytoskeleton);GO:0016020(membrane)
A_15_P118855	1.63359	0.00244	0.65336	1.06732	AW078437	AW078437		fe49f04.y1 Zebrafish WashU MPIMG EST Danio rerio cDNA clone IMAGE:3742207 5', mRNA sequence [AW078437]
A_15_P100983	1.63346	0.0155	0.756697	1.23603	NM_001008652	NM_001008652	zgc:101688	Danio rerio zgc:101688 (zgc:101688), mRNA [NM_001008652]	GO:6879(iron ion homeostasis); GO:6826(iron ion transport); GO:8152(metabolic process)	GO:0005554(molecular_function unknown)	GO:0008372(cellular_component unknown)	KEGG pathway: Androgen and estrogen metabolism 00150; KEGG pathway: Benzoate degradation via hydroxylation 00362; KEGG pathway: Nicotinate and nicotinamide metabolism 00760
A_15_P106002	1.63227	0.0088	0.565197	0.922553	NM_200379	NM_200379	zgc:64119	Danio rerio zgc:64119 (zgc:64119), mRNA [NM_200379]	GO:0005975(carbohydrate metabolism)	GO:0016301(kinase activity);GO:0016740(transferase activity)	GO:0008372(cellular_component unknown)
A_15_P113269	1.63169	0.00069	0.991476	1.61778	NM_001006049	NM_001006049	zgc:101811	Danio rerio zgc:101811 (zgc:101811), mRNA [NM_001006049]	GO:8150(biological_process)	GO:0005554(molecular_function unknown)	GO:0008372(cellular_component unknown)
A_15_P121378	1.63156	0.00135	0.765688	1.24927	TC297786			RATASHM Ash-m {Rattus norvegicus;} , partial (63%) [TC297786]	GO:0007173(epidermal growth factor receptor signaling pathway);GO:0007242(intracellular signaling cascade);GO:0007265(Ras protein signal transduction);GO:0007267(cell-cell signaling)	GO:0005070(SH3/SH2 adaptor protein activity);GO:0005154(epidermal growth factor receptor binding);GO:0005515(protein binding)	GO:0012506(vesicle membrane)
A_15_P103201	1.62755	0.0086	0.743488	1.21006	NM_199218	NM_199218	ahcy	Danio rerio S-adenosylhomocysteine hydrolase (ahcy), mRNA [NM_199218]	GO:0006730(one-carbon compound metabolism)	GO:0004013(adenosylhomocysteinase activity);GO:0016787(hydrolase activity)		KEGG pathway: Methionine metabolism 00271; KEGG pathway: Selenoamino acid metabolism 00450
A_15_P107592	1.6259	0.0317	0.909209	1.47828	NM_205746	NM_205746	zgc:92078	Danio rerio zgc:92078 (zgc:92078), mRNA [NM_205746]	GO:8150(biological_process)	GO:0005509(calcium ion binding);GO:0030234(enzyme regulator activity)	GO:0008372(cellular_component unknown)
A_15_P100208	1.62464	0.00171	0.872306	1.41718	NM_212679	NM_212679	bhlhb2	Danio rerio zgc:76913 (zgc:76913), mRNA [NM_212679]	GO:0006355(regulation of transcription, DNA-dependent)	GO:0003677(DNA binding)	GO:0008372(cellular_component unknown)
A_15_P102556	1.62234	0.00138	0.937522	1.52098	BC074029	BC074029		Danio rerio cDNA clone IMAGE:7001722, partial cds. [BC074029]
A_15_P117965	1.6206	0.00533	0.920713	1.4921	NM_205637	NM_205637	rgl1	Danio rerio zgc:77299 (zgc:77299), mRNA [NM_205637]	GO:0006810(transport);GO:0007165(signal transduction);GO:0007242(intracellular signaling cascade);GO:0007264(small GTPase mediated signal transduction)	GO:0005085(guanyl-nucleotide exchange factor activity);GO:0005488(binding);GO:0008289(lipid binding)	GO:0008372(cellular_component unknown)
A_15_P112616	1.61974	0.00538	0.745019	1.20674	TC268910			BC046883 protein kinase C substrate 80K-H {Danio rerio;} , complete [TC268910]	GO:0006491(N-glycan processing);GO:0007243(protein kinase cascade)	GO:0004558(alpha-glucosidase activity);GO:0005509(calcium ion binding);GO:0005515(protein binding);GO:0005554(molecular_function unknown)	GO:0005615(extracellular space);GO:0005622(intracellular);GO:0005783(endoplasmic reticulum);GO:0017177(alpha-glucosidase complex)
A_15_P107639	1.61927	0.000949	0.651938	1.05566	NM_201514	NM_201514	zgc:55813	Danio rerio zgc:55813 (zgc:55813), mRNA [NM_201514]	GO:0005975(carbohydrate metabolism)	GO:0004556(alpha-amylase activity)	GO:0008372(cellular_component unknown)
A_15_P107601	1.61863	0.000814	0.868217	1.40533	NM_200964	NM_200964	atf3	Danio rerio zgc:55526 (zgc:55526), mRNA [NM_200964]	GO:0006355(regulation of transcription, DNA-dependent)	GO:0003677(DNA binding)	GO:0005634(nucleus)
A_15_P119395	1.61787	0.00747	0.73088	1.18247	NM_201009	NM_201009	aacs	Danio rerio zgc:56105 (zgc:56105), mRNA [NM_201009]	GO:0006629(lipid metabolism);GO:0006631(fatty acid metabolism);GO:0008152(metabolism);GO:0008299(isoprenoid biosynthesis)	GO:0003824(catalytic activity);GO:0016405(CoA-ligase activity)	GO:0008372(cellular_component unknown)	KEGG pathway: Butanoate metabolism 00650
A_15_P116521	1.61741	0.00413	0.653569	1.05709	TC291572			Q7SX58 (Q7SX58) Coronin, actin binding protein, 1A (Coro1A), partial (25%) [TC291572]
A_15_P102068	1.61486	0.0047	0.685776	1.10743	NM_175042	NM_175042	ttk	Danio rerio monopolar spindle 1 (mps1), mRNA [NM_175042]	GO:0000910(cytokinesis);GO:0006468(protein amino acid phosphorylation);GO:0007049(cell cycle);GO:0007060(male meiosis chromosome segregation);GO:0007093(mitotic checkpoint);GO:0016321(female meiosis chromosome segregation)	GO:0000287(magnesium ion binding);GO:0004672(protein kinase activity);GO:0004674(protein serine/threonine kinase activity);GO:0005524(ATP binding);GO:0016740(transferase activity)
A_15_P107652	1.61483	0.00736	0.699077	1.12889	NM_153657	NM_153657	ptgs2a	Danio rerio prostaglandin-endoperoxide synthase 2 (ptgs2), mRNA [NM_153657]	GO:0001516(prostaglandin biosynthesis)	GO:0004601(peroxidase activity);GO:0016491(oxidoreductase activity);GO:0016702(oxidoreductase activity, acting on single donors with incorporation of molecular oxygen, incorporation of two atoms of oxygen)	GO:0016020(membrane)	KEGG pathway: Arachidonic acid metabolism 00590
A_15_P115312	1.61381	0.000606	0.863214	1.39306	NM_001002216	NM_001002216	gadd45a	Danio rerio growth arrest and DNA-damage-inducible, alpha (gadd45a), mRNA [NM_001002216]
A_15_P103931	1.61357	0.00399	0.985872	1.59078	BC067619	BC067619	sb:cb283	Danio rerio cDNA clone IMAGE:6960784, partial cds. [BC067619]	GO:19538(protein metabolic process); GO:6508(proteolysis)	GO:4177(aminopeptidase activity); GO:4178(leucyl aminopeptidase activity); GO:30145(manganese ion binding)	GO:5737(cytoplasm); GO:5622(intracellular)
A_15_P102084	1.61337	0.000274	0.870242	1.40403	NM_201114	NM_201114	coro1a	Danio rerio coronin, actin binding protein, 1A (coro1a), mRNA [NM_201114]	GO:0015031(protein transport)
A_15_P105561	1.61279	0.00256	0.864355	1.39402	TC297159			Q6T937 (Q6T937) Gremlin, complete [TC297159]	GO:0007275(development);GO:0007399(neurogenesis);GO:0009880(embryonic pattern specification);GO:0030326(embryonic limb morphogenesis)	GO:0005515(protein binding)	GO:0005615(extracellular space)
A_15_P119650	1.61075	0.0229	0.787756	1.26888	NM_131696	NM_131696	zp3b	Danio rerio zona pellucida glycoprotein 3 b (zp3b), mRNA [NM_131696]	GO:0001555(oocyte growth)	GO:0005213(structural constituent of chorion (sensu Insecta))	GO:0042600(chorion)
A_15_P109789	1.60643	0.0144	0.604227	0.970646	NM_152954	NM_152954	cyp2j28	Danio rerio cytochrome P450, subfamily IIJ (arachidonic acid epoxygenase) polypeptide a (cyp2ja), mRNA [NM_152954]	GO:0006118(electron transport)	GO:0004497(monooxygenase activity)	GO:16020(membrane); GO:5579(membrane attack complex)
A_15_P114154	1.60452	0.00233	1.0033	1.60982	NM_213123	NM_213123	mmp9	Danio rerio matrix metalloproteinase 9 (mmp9), mRNA [NM_213123]	GO:0006508(proteolysis and peptidolysis)	GO:0004222(metalloendopeptidase activity);GO:0008237(metallopeptidase activity);GO:0008270(zinc ion binding)	GO:0005578(extracellular matrix (sensu Metazoa))
A_15_P106574	1.60338	0.000523	0.88192	1.41405	NM_201514	NM_201514	zgc:55813	Danio rerio zgc:55813 (zgc:55813), mRNA [NM_201514]	GO:0005975(carbohydrate metabolism)	GO:0004556(alpha-amylase activity)	GO:0008372(cellular_component unknown)
A_15_P109312	1.60036	0.00236	1.01231	1.62006	NM_131852	NM_131852	ugdh	Danio rerio UDP-glucose dehydrogenase (ugdh), mRNA [NM_131852]	GO:0006118(electron transport)	GO:0016491(oxidoreductase activity)		KEGG pathway: Nucleotide sugars metabolism 00520; KEGG pathway: Pentose and glucuronate interconversions 00040; KEGG pathway: Starch and sucrose metabolism 00500
A_15_P112425	1.59862	0.000855	0.923268	1.47595	NM_131372	NM_131372	iclp2	Danio rerio invariant chain-like protein 2 (iclp2), mRNA [NM_131372]	GO:8150(biological_process)	GO:3674(molecular_function)	GO:5575(cellular_component)
A_15_P110005	1.59774	0.00433	0.920194	1.47023	CK026189	CK026189		AGENCOURT_16620780 NIH_ZGC_7 Danio rerio cDNA clone IMAGE:7055414 5', mRNA sequence [CK026189]
A_15_P118579	1.59591	0.000606	0.689149	1.09982	ENSDART00000002874			Q6P1M2 (Q6P1M2) HEM1 protein (Fragment), partial (29%) [TC301418]
A_15_P119977	1.59489	0.00158	0.928921	1.48153	NM_001003459	NM_001003459	zgc:91905	Danio rerio zgc:91905 (zgc:91905), mRNA [NM_001003459]	GO:8150(biological_process)	GO:0005554(molecular_function unknown)	GO:0008372(cellular_component unknown)
A_15_P119236	1.59403	0.000897	0.765151	1.21967	NM_213016	NM_213016	txndc5	Danio rerio thioredoxin domain containing 5 (txndc5), mRNA [NM_213016]	GO:0006118(electron transport)	GO:0003723(RNA binding);GO:0005489(electron transporter activity);GO:0016853(isomerase activity)	GO:5783(endoplasmic reticulum)
A_15_P119773	1.59122	0.00138	0.755993	1.20295	TC281935			G45B_HUMAN (O75293) Growth arrest and DNA-damage-inducible protein GADD45 beta (Negative growth-regulatory protein MyD118) (Myeloid differentiation primary response protein MyD118), partial (90%) [TC281935]	GO:0000074(regulation of cell cycle);GO:0000185(activation of MAPKKK);GO:0000186(activation of MAPKK);GO:0006281(DNA repair);GO:0006412(protein biosynthesis);GO:0006469(negative regulation of protein kinase activity);GO:0006915(apoptosis);GO:0006950(response to stress);GO:0030154(cell differentiation);GO:0042095(interferon-gamma biosynthesis);GO:0045063(T-helper 1 cell differentiation)	GO:0003735(structural constituent of ribosome);GO:0005515(protein binding)	GO:0005634(nucleus);GO:0005840(ribosome)
A_15_P114176	1.5905	0.0422	0.668917	1.06391	TC271553			Q7Z6L5 (Q7Z6L5) MYO1B protein, partial (98%) [TC271553]	GO:0007605(perception of sound);GO:0030048(actin filament-based movement)	GO:0000146(microfilament motor activity);GO:0003779(actin binding);GO:0005516(calmodulin binding);GO:0005524(ATP binding);GO:0042623(ATPase activity, coupled)	GO:0005859(muscle myosin);GO:0005903(brush border);GO:0016459(myosin)
A_15_P102732	1.58932	0.00368	0.646808	1.02799	TC282246
A_15_P100433	1.58746	0.00207	0.969482	1.53901	NM_001002059	NM_001002059	zgc:86661	Danio rerio zgc:86661 (zgc:86661), mRNA [NM_001002059]	GO:8150(biological_process)	GO:0005554(molecular_function unknown)	GO:0005578(extracellular matrix (sensu Metazoa))
A_15_P121445	1.58549	0.000788	0.891812	1.41396	NM_001002622	NM_001002622	zgc:92252	Danio rerio zgc:92252 (zgc:92252), mRNA [NM_001002622]	GO:0006355(regulation of transcription, DNA-dependent);GO:0007275(development)	GO:0003700(transcription factor activity)	GO:0005634(nucleus)
A_15_P113821	1.58484	0.00465	0.858689	1.36088	ENSDART00000048837			AF132297 cytokine-inducible SH2-containing protein {Homo sapiens;} , partial (32%) [TC279015]
A_15_P119270	1.58471	0.0369	0.766677	1.21496	CD606624	CD606624		RZ153A4A11.T7 Zebrafish Kidney Marrow cDNA library Danio rerio cDNA clone RZ153A4A11 3', mRNA sequence [CD606624]
A_15_P120424	1.58416	0.00191	0.812069	1.28645	ENSDART00000041575			lysozyme [Source:ZFIN;Acc:ZDB-GENE-020515-2] [ENSDART00000041575]	GO:0005975(carbohydrate metabolism);GO:0016998(cell wall catabolism);GO:0019835(cytolysis);GO:0042742(defense response to bacteria);GO:0045045(secretory pathway)	GO:0003796(lysozyme activity);GO:0003824(catalytic activity);GO:0016787(hydrolase activity);GO:0016798(hydrolase activity, acting on glycosyl bonds)	GO:0005576(extracellular region)
A_15_P106867	1.58153	0.00534	0.821585	1.29936	TC292571			BC063269 cDNA sequence BC018371 {Mus musculus;} , partial (78%) [TC292571]
A_15_P110324	1.58037	0.00561	1.06257	1.67926	NM_001003468	NM_001003468	cmtm3	Danio rerio zgc:91863 (zgc:91863), mRNA [NM_001003468]	GO:8150(biological_process)	GO:0005554(molecular_function unknown)	GO:0016020(membrane);GO:0016021(integral to membrane)
A_15_P117738	1.57972	0.00298	1.01495	1.60333	NM_181761	NM_181761	anxa2a	Danio rerio annexin A2a (anxa2a), mRNA [NM_181761]		GO:0004859(phospholipase inhibitor activity);GO:0005509(calcium ion binding);GO:0005544(calcium-dependent phospholipid binding);GO:0008092(cytoskeletal protein binding)
A_15_P104906	1.57922	0.0116	1.22785	1.93904	NM_199214	NM_199214	col1a1	Danio rerio collagen, type I, alpha 1 (col1a1), mRNA [NM_199214]	GO:0006817(phosphate transport);GO:0030278(regulation of ossification)	GO:0005198(structural molecule activity);GO:0005201(extracellular matrix structural constituent)	GO:0005578(extracellular matrix (sensu Metazoa));GO:0005581(collagen);GO:0005737(cytoplasm)
A_15_P109466	1.57892	0.00573	0.762698	1.20424	CK864713	CK864713		AGENCOURT_19456613 NIH_ZGC_16 Danio rerio cDNA clone IMAGE:7211933 5', mRNA sequence [CK864713]
A_15_P113941	1.57708	0.0021	0.89237	1.40734	AF424545	AF424545	trac	Danio rerio T-cell receptor alpha TCRa-L1 mRNA, complete cds. [AF424545]
A_15_P120931	1.5727	0.00588	0.952195	1.49752	NM_213642	NM_213642	c6orf115	Danio rerio si:dkey-34f16.3 (si:dkey-34f16.3), mRNA [NM_213642]
A_15_P115494	1.57004	0.00122	0.893375	1.40263	NM_214704	NM_214704	cndp2	Danio rerio CNDP dipeptidase 2 (metallopeptidase M20 family) (cndp2), mRNA [NM_214704]	GO:0006508(proteolysis and peptidolysis)	GO:0008237(metallopeptidase activity);GO:0016787(hydrolase activity)	GO:0008372(cellular_component unknown)
A_15_P114464	1.56751	0.00138	0.775891	1.21621	NM_194414	NM_194414	mmp14b	Danio rerio matrix metalloproteinase 14 (membrane-inserted) beta (mmp14b), mRNA [NM_194414]	GO:0006508(proteolysis and peptidolysis);GO:0009948(anterior/posterior axis specification);GO:0051216(cartilage development)	GO:0004222(metalloendopeptidase activity);GO:0008233(peptidase activity);GO:0008237(metallopeptidase activity);GO:0008270(zinc ion binding);GO:0016787(hydrolase activity)	GO:0005578(extracellular matrix (sensu Metazoa))
A_15_P118789	1.56731	0.00555	0.776928	1.21769	TC292463			Q6PEG6 (Q6PEG6) Mybbp1a protein (Fragment), complete [TC292463]
A_15_P118691	1.56604	0.0165	0.586967	0.919216	TC297424			PHR_CARAU (P34205) Deoxyribodipyrimidine photo-lyase (DNA photolyase) (Photoreactivating enzyme) , partial (42%) [TC297424]
A_15_P101636	1.5649	0.00514	0.734455	1.14935	TC293169			ATR2_HUMAN (P58335) Anthrax toxin receptor 2 precursor (Capillary morphogenesis protein-2) (CMG-2), partial (33%) [TC293169]
A_15_P102768	1.56344	0.00224	0.958297	1.49824	NM_212688	NM_212688	ctsh	Danio rerio zgc:85774 (zgc:85774), mRNA [NM_212688]	GO:0006508(proteolysis and peptidolysis)	GO:0004197(cysteine-type endopeptidase activity);GO:0008233(peptidase activity);GO:0008234(cysteine-type peptidase activity);GO:0016787(hydrolase activity)	GO:0008372(cellular_component unknown)
A_15_P109168	1.56329	0.00164	0.89086	1.39267	NM_001004521	NM_001004521	si:busm1-266f07.2	Danio rerio si:busm1-266f07.2 (si:busm1-266f07.2), mRNA [NM_001004521]	GO:0006955(immune response);GO:0007275(development);GO:0007399(neurogenesis)	GO:0004872(receptor activity)	GO:0016020(membrane);GO:0016021(integral to membrane)
A_15_P120591	1.56265	0.00981	0.799291	1.24902	CK360798	CK360798		AGENCOURT_17113530 NIH_ZGC_4 Danio rerio cDNA clone IMAGE:7090958 5', mRNA sequence [CK360798]
A_15_P113890	1.56096	0.00164	0.690382	1.07766	TC279232			Q90YT7 (Q90YT7) Ribosomal protein L31, partial (94%) [TC279232]	GO:0006412(protein biosynthesis);GO:0007046(ribosome biogenesis)	GO:0003723(RNA binding);GO:0003735(structural constituent of ribosome)	GO:0005622(intracellular);GO:0005840(ribosome);GO:0005842(cytosolic large ribosomal subunit (sensu Eukaryota));GO:0015934(large ribosomal subunit)
A_15_P102841	1.56068	0.0431	0.658637	1.02792	NM_001004661	NM_001004661	aqp8	Danio rerio zgc:103682 (zgc:103682), mRNA [NM_001004661]	GO:0006810(transport)	GO:0005215(transporter activity)	GO:0016020(membrane);GO:0016021(integral to membrane)
A_15_P118537	1.55751	0.00442	1.01236	1.57676	AY150227	AY150227	ntd5	Danio rerio Ntd5 (ntd5) mRNA, partial cds. [AY150227]
A_15_P104706	1.55677	0.00681	0.965728	1.50342	NM_213642	NM_213642	c6orf115	Danio rerio si:dkey-34f16.3 (si:dkey-34f16.3), mRNA [NM_213642]
A_15_P118121	1.55351	0.00138	0.861539	1.33841	BG985631	BG985631	id:ibd5075	5075t3 NICHD Zebrafish normalized I Danio rerio cDNA clone 5075, mRNA sequence [BG985631]
A_15_P119683	1.55293	0.00737	0.98532	1.53013	NM_173225	NM_173225	thbs3a	Danio rerio thrombospondin 3 (thbs3), mRNA [NM_173225]	GO:0007155(cell adhesion)	GO:0005198(structural molecule activity);GO:0005509(calcium ion binding);GO:0005515(protein binding)	GO:0005576(extracellular region)	KEGG pathway: Cell Communication 01430
A_15_P103106	1.55251	0.0057	0.976057	1.51534	NM_001002461	NM_001002461	zgc:92903	Danio rerio zgc:92903 (zgc:92903), mRNA [NM_001002461]	GO:0006118(electron transport)	GO:0005489(electron transporter activity)	GO:0008372(cellular_component unknown)
A_15_P100895	1.55248	0.00212	0.793883	1.23249	NM_212588	NM_212588	slc20a1b	Danio rerio solute carrier family 20 (phosphate transporter), member 1 (slc20a1), mRNA [NM_212588]	GO:0006817(phosphate transport)	GO:0005315(inorganic phosphate transporter activity)	GO:0016020(membrane)
A_15_P103105	1.55221	0.00941	0.917178	1.42366	ENSDART00000026053			AGENCOURT_20191661 NIH_ZGC_14 Danio rerio cDNA clone IMAGE:7228432 5', mRNA sequence [CN021737]
A_15_P112106	1.55148	0.00786	0.699874	1.08584	NM_131316	NM_131316	ldb4	Danio rerio LIM-domain binding factor 4 (ldb4), mRNA [NM_131316]	GO:0007275(development)	GO:0003712(transcription cofactor activity)	GO:0005634(nucleus)
A_15_P111735	1.55096	0.0228	0.649981	1.00809	CA496333	CA496333		AGENCOURT_10810773 NCI_CGAP_ZKid1 Danio rerio cDNA clone IMAGE:6792415 5', mRNA sequence [CA496333]
A_15_P112177	1.55023	0.00164	0.82991	1.28655	TC291958			Q7ZTM3 (Q7ZTM3) Slc7a8-prov protein, partial (40%) [TC291958]
A_15_P117602	1.5487	0.00316	0.863939	1.33798	NM_131770	NM_131770	cldn19	Danio rerio claudin 19 (cldn19), mRNA [NM_131770]		GO:0005198(structural molecule activity)	GO:0005923(tight junction);GO:0016020(membrane);GO:0016021(integral to membrane)
A_15_P102197	1.54757	0.00514	0.844067	1.30625	NM_212588	NM_212588	slc20a1b	Danio rerio solute carrier family 20 (phosphate transporter), member 1 (slc20a1), mRNA [NM_212588]	GO:0006817(phosphate transport)	GO:0005315(inorganic phosphate transporter activity)	GO:0016020(membrane)
A_15_P112327	1.54749	0.0177	0.703292	1.08834	NM_212566	NM_212566	stka	Danio rerio serine/threonine kinase a (stka), mRNA [NM_212566]	GO:0006306(DNA methylation);GO:0006468(protein amino acid phosphorylation)	GO:0003677(DNA binding);GO:0004672(protein kinase activity);GO:0004674(protein serine/threonine kinase activity);GO:0004713(protein-tyrosine kinase activity);GO:0005524(ATP binding);GO:0008170(N-methyltransferase activity);GO:0016301(kinase activity);GO:0016740(transferase activity)
A_15_P112515	1.54685	0.0168	0.692979	1.07193	NM_131495	NM_131495	pycard	Danio rerio PYD and CARD domain containing (pycard), mRNA [NM_131495]	GO:0006915(apoptosis);GO:0042981(regulation of apoptosis);GO:0045786(negative regulation of cell cycle)	GO:0005515(protein binding)	GO:0005622(intracellular)
A_15_P109391	1.54572	0.00155	0.712781	1.10176	NM_212567	NM_212567	mcm3	Danio rerio MCM3 minichromosome maintenance deficient 3 (S. cerevisiae) (mcm3), mRNA [NM_212567]	GO:0006260(DNA replication);GO:0006270(DNA replication initiation);GO:0006355(regulation of transcription, DNA-dependent)	GO:0000166(nucleotide binding);GO:0003677(DNA binding);GO:0005524(ATP binding);GO:0008094(DNA-dependent ATPase activity);GO:0017111(nucleoside-triphosphatase activity)	GO:0005634(nucleus)
A_15_P111242	1.54456	0.000584	0.900018	1.39013	BC091644	BC091644	ighm	Danio rerio immunoglobulin heavy constant mu, mRNA (cDNA clone IMAGE:6961388), partial cds. [BC067633]
A_15_P119657	1.54381	0.00861	0.746089	1.15182	NM_201509	NM_201509	arpc5b	Danio rerio actin related protein 2/3 complex, subunit 5B (arpc5b), mRNA [NM_201509]	GO:0030833(regulation of actin filament polymerization)	GO:0005554(molecular_function unknown)	GO:0005856(cytoskeleton)
A_15_P104471	1.5429	0.00472	0.709794	1.09515	BI428522	BI428522		fr85b09.y1 zebrafish adult brain Danio rerio cDNA clone IMAGE:4967392 5', mRNA sequence [BI428522]
A_15_P105152	1.54268	0.0169	0.912379	1.40751	CB923518	CB923518	mid1ip1	STR00862 gastrula stage cDNA library Danio rerio cDNA clone CB505 5' similar to RIKEN cDNA 3110038L01 gene, mRNA sequence [CB923518]
A_15_P100899	1.54214	0.00115	0.765847	1.18104	NM_199218	NM_199218	ahcy	Danio rerio S-adenosylhomocysteine hydrolase (ahcy), mRNA [NM_199218]	GO:0006730(one-carbon compound metabolism)	GO:0004013(adenosylhomocysteinase activity);GO:0016787(hydrolase activity)		KEGG pathway: Methionine metabolism 00271; KEGG pathway: Selenoamino acid metabolism 00450
A_15_P111539	1.542	0.000897	0.973404	1.50099	NM_001006049	NM_001006049	zgc:101811	Danio rerio zgc:101811 (zgc:101811), mRNA [NM_001006049]	GO:8150(biological_process)	GO:0005554(molecular_function unknown)	GO:0008372(cellular_component unknown)
A_15_P109486	1.54174	0.0252	0.898352	1.38502	NM_213439	NM_213439	mid1ip1	Danio rerio MID1 interacting protein 1 (mid1ip1), mRNA [NM_213439]
A_15_P105824	1.54107	0.00753	0.655516	1.0102	NM_182867	NM_182867	mxe	Danio rerio myxovirus (influenza virus) resistance E (mxe), mRNA [NM_182867]		GO:0003924(GTPase activity);GO:0005525(GTP binding)
A_15_P100027	1.53973	0.0403	0.766383	1.18003	NM_213386	NM_213386	cdc45l	Danio rerio zgc:56264 (zgc:56264), mRNA [NM_213386]	GO:0000074(regulation of cell cycle);GO:0006270(DNA replication initiation)	GO:0005554(molecular_function unknown)	GO:0008372(cellular_component unknown)
A_15_P110481	1.53894	0.00267	0.971113	1.49448	TC292993			1KTB_A Chain A, The Structure Of Alpha-N-Acetylgalactosaminidase. {Gallus gallus;} , partial (89%) [TC292993]	GO:0005975(carbohydrate metabolism)	GO:0004553(hydrolase activity, hydrolyzing O-glycosyl compounds);GO:0008456(alpha-N-acetylgalactosaminidase activity)	GO:0005764(lysosome)
A_15_P113136	1.5388	0.00237	0.767031	1.18031	NM_194273	NM_194273	mt2	Danio rerio metallothionein 2 (mt2), mRNA [NM_194273]	GO:0010038(response to metal ion)	GO:0046872(metal ion binding)
A_15_P112373	1.53873	0.00681	0.83243	1.28089	NM_201514	NM_201514	zgc:55813	Danio rerio zgc:55813 (zgc:55813), mRNA [NM_201514]	GO:0005975(carbohydrate metabolism)	GO:0004556(alpha-amylase activity)	GO:0008372(cellular_component unknown)
A_15_P119617	1.5379	0.000793	0.936482	1.44021	NM_214704	NM_214704	cndp2	Danio rerio CNDP dipeptidase 2 (metallopeptidase M20 family) (cndp2), mRNA [NM_214704]	GO:0006508(proteolysis and peptidolysis)	GO:0008237(metallopeptidase activity);GO:0016787(hydrolase activity)	GO:0008372(cellular_component unknown)
A_15_P106056	1.53691	0.0128	0.794041	1.22037	CO353882	CO353882		DR_ATE_FL20_H10 adult testis full-length (TLL) Danio rerio cDNA, mRNA sequence [CO353882]
A_15_P114007	1.53298	0.00287	0.738613	1.13228	TC271437			Q940M8 (Q940M8) At1g73650/F25P22_7, partial (32%) [TC271437]
A_15_P120345	1.53223	0.00514	0.720972	1.10469	NM_001012386	NM_001012386	gadd45bl	Danio rerio growth arrest and DNA-damage-inducible, beta like (gadd45bl), mRNA [NM_001012386]	GO:1756(somitogenesis)
A_15_P116158	1.53157	0.00362	0.810097	1.24072	ENSDART00000007744			Q6PA08 (Q6PA08) MGC68810 protein, partial (67%) [TC293808]
A_15_P116563	1.53063	0.000793	0.727612	1.1137	NM_200637	NM_200637	adam8	Danio rerio a disintegrin and metalloproteinase domain 8 (adam8), mRNA [NM_200637]	GO:0006508(proteolysis and peptidolysis);GO:0007229(integrin-mediated signaling pathway)	GO:0004222(metalloendopeptidase activity);GO:0008233(peptidase activity);GO:0008237(metallopeptidase activity);GO:0008270(zinc ion binding)
A_15_P104378	1.52923	0.00145	0.916293	1.40122	NM_199606	NM_199606	p2ry5	Danio rerio zgc:66034 (zgc:66034), mRNA [NM_199606]	GO:0007186(G-protein coupled receptor protein signaling pathway)	GO:0001584(rhodopsin-like receptor activity);GO:0004872(receptor activity);GO:0004930(G-protein coupled receptor activity);GO:0045028(purinergic nucleotide receptor activity, G-protein coupled)	GO:0016021(integral to membrane)
A_15_P114091	1.5278	0.000617	0.993333	1.51761	NM_200628	NM_200628	skap2	Danio rerio src family associated phosphoprotein 2 (scap2), mRNA [NM_200628]		GO:0016301(kinase activity)
A_15_P100216	1.52759	0.000503	1.13117	1.72796	NM_001002158	NM_001002158	rcn3	Danio rerio zgc:86646 (zgc:86646), mRNA [NM_001002158]	GO:6816(calcium ion transport)	GO:0005509(calcium ion binding)	GO:0008372(cellular_component unknown)
A_15_P108609	1.52677	0.00171	0.96233	1.46926	NM_194378	NM_194378	arpc5a	Danio rerio actin related protein 2/3 complex, subunit 5A (arpc5a), mRNA [NM_194378]	GO:0030833(regulation of actin filament polymerization)		GO:0005856(cytoskeleton)
A_15_P110965	1.5263	0.00333	0.941901	1.43763	NM_001004629	NM_001004629	zgc:101739	Danio rerio zgc:101739 (zgc:101739), mRNA [NM_001004629]	GO:0007165(signal transduction)	GO:0004872(receptor activity)	GO:0016021(integral to membrane)
A_15_P115022	1.52615	0.0165	0.645183	0.984649	NM_001007120	NM_001007120	homez	Danio rerio homeodomain leucine zipper gene (homez), mRNA [NM_001007120]	GO:0006355(regulation of transcription, DNA-dependent)	GO:0003677(DNA binding);GO:0003700(transcription factor activity)	GO:0005634(nucleus)
A_15_P117204	1.52517	0.00191	0.993795	1.5157	NM_212770	NM_212770	cpn1	Danio rerio carboxypeptidase N, polypeptide 1 (cpn1), mRNA [NM_212770]	GO:0006508(proteolysis and peptidolysis);GO:0008152(metabolism)	GO:0003824(catalytic activity);GO:0004180(carboxypeptidase activity);GO:0004182(carboxypeptidase A activity);GO:0008233(peptidase activity);GO:0016787(hydrolase activity)
A_15_P116019	1.5243	0.00736	0.79048	1.20493	NM_214717	NM_214717	zgc:101809	Danio rerio zgc:101809 (zgc:101809), mRNA [NM_214717]	GO:0007242(intracellular signaling cascade)	GO:0005554(molecular_function unknown)	GO:0008372(cellular_component unknown)
A_15_P114881	1.52414	0.00225	0.729127	1.11129	NM_131252	NM_131252	ck2a1	Danio rerio casein kinase 2 alpha 1 (ck2a1), mRNA [NM_131252]	GO:0006468(protein amino acid phosphorylation)	GO:0004672(protein kinase activity);GO:0004674(protein serine/threonine kinase activity);GO:0005524(ATP binding);GO:0016301(kinase activity);GO:0016740(transferase activity)
A_15_P116868	1.52373	0.000661	0.942136	1.43556	NM_201509	NM_201509	arpc5b	Danio rerio actin related protein 2/3 complex, subunit 5B (arpc5b), mRNA [NM_201509]	GO:0030833(regulation of actin filament polymerization)	GO:0005554(molecular_function unknown)	GO:0005856(cytoskeleton)
A_15_P102065	1.52367	0.0292	0.952858	1.45184	NM_001006018	NM_001006018	bcl7b	Danio rerio B-cell CLL/lymphoma 7b (bcl7b), mRNA [NM_001006018]	GO:8150(biological_process)	GO:0005554(molecular_function unknown)	GO:0008372(cellular_component unknown)
A_15_P100107	1.52211	0.00237	0.986121	1.50098	NM_213459	NM_213459	zgc:55262	Danio rerio zgc:55262 (zgc:55262), mRNA [NM_213459]	GO:0006508(proteolysis and peptidolysis)	GO:0004197(cysteine-type endopeptidase activity);GO:0004198(calpain activity);GO:0005509(calcium ion binding);GO:0008233(peptidase activity);GO:0008234(cysteine-type peptidase activity);GO:0016787(hydrolase activity)	GO:0005622(intracellular)
A_15_P100312	1.52194	0.0415	0.660514	1.00526	AY738745	AY738745	crygs1	Danio rerio gammaSa-crystallin mRNA, complete cds. [AY738745]	GO:8150(biological_process)	GO:3674(molecular_function)	GO:5575(cellular_component)
A_15_P120937	1.51909	0.00224	0.81853	1.24342	NM_200846	NM_200846	zgc:77751	Danio rerio zgc:77751 (zgc:77751), mRNA [NM_200846]	GO:0006810(transport);GO:0006886(intracellular protein transport);GO:0007264(small GTPase mediated signal transduction);GO:0015031(protein transport)	GO:0005525(GTP binding)	GO:0005794(Golgi apparatus)
A_15_P105170	1.51897	0.0305	0.80913	1.22904	BC056692	BC056692		Danio rerio hypothetical protein LOC402865, mRNA (cDNA clone IMAGE:6792674), partial cds. [BC056692]
A_15_P106173	1.51896	0.00125	1.01261	1.53811	BC045938	BC045938	fkbp10	Danio rerio wu:fc27c03, mRNA (cDNA clone IMAGE:5411937), partial cds. [BC045938]	GO:0006457(protein folding)	GO:0003755(peptidyl-prolyl cis-trans isomerase activity);GO:0005509(calcium ion binding);GO:0016853(isomerase activity)	GO:5783(endoplasmic reticulum)
A_15_P115636	1.51774	0.002	0.78797	1.19594	AA605941	AA605941	wu:fa14a01	fa14a01.s1 Appel Eisen zebrafish embryo 15 19hr Danio rerio cDNA clone 978408 3', mRNA sequence [AA605941]
A_15_P118845	1.51764	0.03	0.842743	1.27898	NM_198803	NM_198803	otop1	Danio rerio otopetrin 1 (otop1), mRNA [NM_198803]	GO:0042472(inner ear morphogenesis);GO:0045299(otolith mineralization)	GO:0005554(molecular_function unknown)	GO:0016021(integral to membrane)
A_15_P120569	1.51763	0.0105	0.848885	1.2883	NM_131882	NM_131882	cxcr4a	Danio rerio chemokine (C-X-C motif) receptor 4a (cxcr4a), mRNA [NM_131882]	GO:0007186(G-protein coupled receptor protein signaling pathway)	GO:0001584(rhodopsin-like receptor activity);GO:0004872(receptor activity);GO:0004930(G-protein coupled receptor activity);GO:0016493(C-C chemokine receptor activity);GO:0016494(C-X-C chemokine receptor activity)	GO:0016021(integral to membrane)
A_15_P107745	1.51701	0.000537	0.885849	1.34385	AW419747	AW419747	wu:fj82h06	fj82h06.y1 zebrafish gridded kidney Danio rerio cDNA 5', mRNA sequence [AW419747]
A_15_P101112	1.51512	0.00365	0.708514	1.07348	ENSDART00000027171			Q90W13 (Q90W13) Tissue factor precursor, partial (41%) [TC272221]
A_15_P118515	1.5151	0.00394	0.821138	1.24411	NM_213634	NM_213634	ptgds	Danio rerio wu:fb11h03 (wu:fb11h03), mRNA [NM_213634]	GO:0006693(prostaglandin metabolism);GO:0006810(transport)	GO:0004667(prostaglandin-D synthase activity);GO:0005215(transporter activity)
A_15_P108014	1.51496	0.00705	0.761399	1.15349	TC281701			Q6PHD7 (Q6PHD7) Septin 6, partial (30%) [TC281701]
A_15_P104912	1.51401	0.00117	0.689997	1.04466	NM_200410	NM_200410	slc16a9a	Danio rerio zgc:64089 (zgc:64089), mRNA [NM_200410]	GO:0006810(transport)	GO:0005215(transporter activity)	GO:0016021(integral to membrane)
A_15_P106865	1.514	0.0389	0.770428	1.16643	BC072723	BC072723	zgc:109937	Danio rerio cDNA clone IMAGE:7042538, partial cds. [BC072723]	GO:5975(carbohydrate metabolic process); GO:6032(chitin catabolic process)	GO:3824(catalytic activity); GO:43169(cation binding); GO:4568(chitinase activity); GO:4553(hydrolase activity, hydrolyzing O-glycosyl compounds)	GO:5575(cellular_component)
A_15_P108399	1.51265	0.0361	0.663231	1.00324	TC297991			BC053197 zgc:64012 {Danio rerio;} , partial (32%) [TC297991]
A_15_P108897	1.51158	0.015	0.832766	1.25879	AI437061	AI437061	wu:fb37d05	fb37d05.y1 Zebrafish WashU MPIMG EST Danio rerio cDNA clone IMAGE:3714057 5' similar to TR:O35783 O35783 CBP-50 PROTEIN. ;, mRNA sequence [AI437061]
A_15_P110138	1.51106	0.00906	0.89033	1.34534	NM_199218	NM_199218	ahcy	Danio rerio S-adenosylhomocysteine hydrolase (ahcy), mRNA [NM_199218]	GO:0006730(one-carbon compound metabolism)	GO:0004013(adenosylhomocysteinase activity);GO:0016787(hydrolase activity)		KEGG pathway: Methionine metabolism 00271; KEGG pathway: Selenoamino acid metabolism 00450
A_15_P110226	1.50875	0.00442	0.738697	1.11451	NM_001004540	NM_001004540	aldh8a1	Danio rerio zgc:92068 (zgc:92068), mRNA [NM_001004540]	GO:0008152(metabolism)	GO:0016491(oxidoreductase activity)	GO:0008372(cellular_component unknown)
A_15_P121252	1.50839	0.0099	0.944538	1.42474	CK696363	CK696363		ZF101-P00073-DEPE-F2_B06 GISZF101 Danio rerio cDNA clone IMAGE:7161704 5', mRNA sequence [CK696363]
A_15_P102999	1.50812	0.000835	1.02613	1.54752	TC270865			AY358954 olfactomedin-like {Homo sapiens;} , partial (54%) [TC270865]
A_15_P113344	1.50796	0.00482	0.847841	1.27851	NM_200879	NM_200879	slc30a1	Danio rerio solute carrier family 30 (zinc transporter), member 1 (slc30a1), mRNA [NM_200879]	GO:0006812(cation transport)	GO:0008324(cation transporter activity)	GO:0016020(membrane)
A_15_P110806	1.50602	0.00222	0.796123	1.19898	NM_213016	NM_213016	txndc5	Danio rerio thioredoxin domain containing 5 (txndc5), mRNA [NM_213016]	GO:0006118(electron transport)	GO:0003723(RNA binding);GO:0005489(electron transporter activity);GO:0016853(isomerase activity)	GO:5783(endoplasmic reticulum)
A_15_P100519	1.50297	0.000675	1.02399	1.53902	TC293457			Q6NUW3 (Q6NUW3) LOC407701 protein (Fragment), partial (55%) [TC293457]
A_15_P118554	1.502	0.048	0.76156	1.14386	TC270744			Q9I9K4 (Q9I9K4) Nidogen 1 (Fragment), partial (73%) [TC270744]
A_15_P108599	1.50192	0.012	1.06738	1.60312	AW233060	AW233060		fj27e11.y1 Zebrafish adult olfactory Danio rerio cDNA 5' similar to TR:O93238 O93238 CC CHEMOKINE-1. ;, mRNA sequence [AW233060]
A_15_P101599	1.4997	0.000357	0.669116	1.00347	NM_001006044	NM_001006044	zgc:103419	Danio rerio zgc:103419 (zgc:103419), mRNA [NM_001006044]	GO:8150(biological_process)	GO:0005198(structural molecule activity)	GO:0005923(tight junction);GO:0016020(membrane);GO:0016021(integral to membrane)
A_15_P112942	1.49946	0.00204	0.826188	1.23884	NM_199938	NM_199938	was	Danio rerio Wiskott-Aldrich syndrome (eczema-thrombocytopenia) (was), mRNA [NM_199938]
A_15_P102872	1.49942	0.00182	0.719841	1.07934	TC269231			GDIS_BOVIN (Q9TU03) Rho GDP-dissociation inhibitor 2 (Rho GDI 2) (Rho-GDI beta) (Ly-GDI) (D4-GDP-dissociation inhibitor) (D4-GDI), partial (89%) [TC269231]	GO:0006955(immune response);GO:0007162(negative regulation of cell adhesion);GO:0007266(Rho protein signal transduction);GO:0007275(development);GO:0030036(actin cytoskeleton organization and biogenesis)	GO:0005094(Rho GDP-dissociation inhibitor activity);GO:0005096(GTPase activator activity);GO:0005515(protein binding)	GO:0005737(cytoplasm);GO:0016023(cytoplasmic vesicle)
A_15_P104976	1.49923	0.0123	0.853973	1.2803	CK017739	CK017739		AGENCOURT_16545258 NIH_ZGC_10 Danio rerio cDNA clone IMAGE:7045525 5', mRNA sequence [CK017739]
A_15_P107024	1.49429	0.0138	0.85659	1.28	TC273339			LGR8_MOUSE (Q91ZZ5) Relaxin receptor 2 (Leucine-rich repeat-containing G protein-coupled receptor 8) (G protein-coupled receptor affecting testicular descent) (G protein-coupled receptor 106), partial (32%) [TC273339]
A_15_P109177	1.49361	0.0147	0.690542	1.0314	TC280042			Q6V3S4 (Q6V3S4) Clusterin, complete [TC280042]
A_15_P103191	1.49313	0.00317	0.821021	1.22589	NM_213123	NM_213123	mmp9	Danio rerio matrix metalloproteinase 9 (mmp9), mRNA [NM_213123]	GO:0006508(proteolysis and peptidolysis)	GO:0004222(metalloendopeptidase activity);GO:0008237(metallopeptidase activity);GO:0008270(zinc ion binding)	GO:0005578(extracellular matrix (sensu Metazoa))
A_15_P104082	1.49276	0.00128	0.761181	1.13626	AI883431	AI883431		fc64b02.y1 Zebrafish WashU MPIMG EST Danio rerio cDNA clone IMAGE:3726123 5' similar to SW:L10K_RAT Q05310 LEYDIG CELL TUMOR 10 KD PROTEIN. ;, mRNA sequence [AI883431]
A_15_P106541	1.49245	0.0013	0.932335	1.39147	BQ449399	BQ449399		faa46g08.y1 zebrafish fin day3 regeneration Danio rerio cDNA clone IMAGE:5912270 5' similar to SW:S10B_BOVIN P02638 S-100 PROTEIN, BETA CHAIN. ;, mRNA sequence [BQ449399]
A_15_P115979	1.49214	0.0146	0.94071	1.40367	BC054691	BC054691		Danio rerio hypothetical protein LOC402840, mRNA (cDNA clone IMAGE:5605364), partial cds. [BC054691]
A_15_P113567	1.49204	0.00574	0.993068	1.4817	TC276192			Q80VI9 (Q80VI9) C1qtnf1 protein, partial (61%) [TC276192]
A_15_P101137	1.4883	0.00157	0.736184	1.09566	NM_200637	NM_200637	adam8	Danio rerio a disintegrin and metalloproteinase domain 8 (adam8), mRNA [NM_200637]	GO:0006508(proteolysis and peptidolysis);GO:0007229(integrin-mediated signaling pathway)	GO:0004222(metalloendopeptidase activity);GO:0008233(peptidase activity);GO:0008237(metallopeptidase activity);GO:0008270(zinc ion binding)
A_15_P120137	1.48628	0.00616	0.743861	1.10559	NM_199909	NM_199909	cap1	Danio rerio Cap1 CAP, adenylate cyclase-associated protein 1 (cap1), mRNA [NM_199909]	GO:0007190(adenylate cyclase activation);GO:0008078(mesoderm cell migration)	GO:0003785(actin monomer binding)	GO:0016020(membrane)
A_15_P119240	1.48529	0.000243	0.922065	1.36953	NM_001002748	NM_001002748	zgc:100919	Danio rerio zgc:100919 (zgc:100919), mRNA [NM_001002748]	GO:0006810(transport)	GO:0005488(binding);GO:0008289(lipid binding)	GO:0016021(integral to membrane)
A_15_P115496	1.48221	0.00133	0.935611	1.38677	NM_001002346	NM_001002346	zgc:92181	Danio rerio zgc:92181 (zgc:92181), mRNA [NM_001002346]	GO:0006812(cation transport)	GO:0005261(cation channel activity)	GO:0016020(membrane)
A_15_P118710	1.48178	0.000793	0.71212	1.05521	NM_201157	NM_201157	arhgdig	Danio rerio zgc:65966 (zgc:65966), mRNA [NM_201157]	GO:8150(biological_process)	GO:0005094(Rho GDP-dissociation inhibitor activity)	GO:0005737(cytoplasm)
A_15_P109661	1.48136	0.00282	0.918571	1.36073	TC301539			Q6PDX1 (Q6PDX1) Rin3 protein, partial (44%) [TC301539]
A_15_P110281	1.48018	0.00444	0.7367	1.09045	TC280328			EGR1_BRARE (P26632) Early growth response protein 1 (EGR-1) (Krox24), complete [TC280328]	GO:0006355(regulation of transcription, DNA-dependent)	GO:0003677(DNA binding);GO:0003700(transcription factor activity);GO:0008270(zinc ion binding)	GO:0005634(nucleus)
A_15_P116941	1.47964	0.0181	0.688758	1.01911	TC275738			GPX7_HUMAN (Q96SL4) Glutathione peroxidase 7 precursor (CL683) (UNQ469/PRO828) , partial (84%) [TC275738]
A_15_P120341	1.47944	0.00754	0.8406	1.24361	NM_205697	NM_205697	plxnd1	Danio rerio plexin D1 (plxnd1), mRNA [NM_205697]	GO:0001569(patterning of blood vessels);GO:0001763(branching morphogenesis);GO:0007275(development)	GO:0004872(receptor activity)	GO:0016020(membrane);GO:0016021(integral to membrane)
A_15_P111261	1.47939	0.000661	0.918155	1.35831	NM_200677	NM_200677	irf7	Danio rerio interferon regulatory factor 7 (irf7), mRNA [NM_200677]	GO:0006355(regulation of transcription, DNA-dependent);GO:0007275(development)	GO:0003700(transcription factor activity)	GO:0005634(nucleus)
A_15_P121139	1.47918	0.0176	0.87873	1.2998	NM_131763	NM_131763	cldnb	Danio rerio claudin b (cldnb), mRNA [NM_131763]		GO:0005198(structural molecule activity)	GO:0005923(tight junction);GO:0016020(membrane)
A_15_P119553	1.47838	0.00696	0.766757	1.13355	NM_001007168	NM_001007168	ing5b	Danio rerio inhibitor of growth family, member 5b (ing5b), mRNA [NM_001007168]	GO:0006355(regulation of transcription, DNA-dependent)	GO:0003677(DNA binding)	GO:0005634(nucleus)
A_15_P111091	1.47782	0.00245	0.836791	1.23663	BC050157	BC050157	zgc:136578	Danio rerio, clone IMAGE:5604458, mRNA. [BC050157]	GO:5975(carbohydrate metabolic process); GO:44237(cellular metabolic process); GO:6012(galactose metabolic process)	GO:3978(UDP-glucose 4-epimerase activity); GO:3824(catalytic activity); GO:50662(coenzyme binding); GO:16857(racemase and epimerase activity, acting on carbohydrates and derivatives)	GO:5575(cellular_component)
A_15_P117750	1.47475	0.0228	0.768441	1.13326	BC049302	BC049302	zgc:56355	Danio rerio zgc:56355, mRNA (cDNA clone MGC:56355 IMAGE:5604262), complete cds. [BC049302]	GO:8150(biological_process)	GO:0005554(molecular_function unknown)	GO:0008372(cellular_component unknown)
A_15_P104699	1.47464	0.00146	0.722926	1.06605	NM_200330	NM_200330	zgc:55549	Danio rerio zgc:55549 (zgc:55549), mRNA [NM_200330]		GO:0005554(molecular_function unknown)	GO:0008372(cellular_component unknown)
A_15_P105497	1.47455	0.00389	0.803047	1.18413	NM_001002450	NM_001002450	zgc:92343	Danio rerio zgc:92343 (zgc:92343), mRNA [NM_001002450]	GO:0006355(regulation of transcription, DNA-dependent)	GO:0003677(DNA binding);GO:0003700(transcription factor activity)	GO:0005634(nucleus)
A_15_P102887	1.47411	0.00182	0.883654	1.30261	NM_199778	NM_199778	elovl1	Danio rerio zgc:56422 (zgc:56422), mRNA [NM_199778]	GO:8150(biological_process)	GO:0005554(molecular_function unknown)	GO:0016021(integral to membrane)
A_15_P115706	1.4734	0.0194	0.715673	1.05447	NM_001006044	NM_001006044	zgc:103419	Danio rerio zgc:103419 (zgc:103419), mRNA [NM_001006044]	GO:8150(biological_process)	GO:0005198(structural molecule activity)	GO:0005923(tight junction);GO:0016020(membrane);GO:0016021(integral to membrane)
A_15_P112553	1.47272	0.0363	0.891736	1.31328	AY643753	AY643753		Danio rerio clone A1 immunoglobulin M heavy chain constant region mRNA, partial cds. [AY643753]
A_15_P116732	1.47098	0.0224	0.762054	1.12096	NM_173221	NM_173221	aldh3d1	Danio rerio aldehyde dehydrogenase 3 family, member D1 (aldh3d1), mRNA [NM_173221]	GO:0008152(metabolism)	GO:0016491(oxidoreductase activity)	GO:0008372(cellular_component unknown)
A_15_P118201	1.46901	0.0129	0.828287	1.21676	NM_139180	NM_139180	lyz	Danio rerio lysozyme (lyz), mRNA [NM_139180]	GO:0005975(carbohydrate metabolism);GO:0016998(cell wall catabolism);GO:0019835(cytolysis);GO:0042742(defense response to bacteria);GO:0045045(secretory pathway)	GO:0003796(lysozyme activity);GO:0003824(catalytic activity);GO:0016787(hydrolase activity);GO:0016798(hydrolase activity, acting on glycosyl bonds)	GO:0005576(extracellular region)
A_15_P107635	1.46805	0.0025	0.780977	1.14651	NM_199778	NM_199778	elovl1	Danio rerio zgc:56422 (zgc:56422), mRNA [NM_199778]	GO:8150(biological_process)	GO:0005554(molecular_function unknown)	GO:0016021(integral to membrane)
A_15_P111364	1.46689	0.0317	0.743264	1.09029	NM_001002646	NM_001002646	ada	Danio rerio zgc:92028 (zgc:92028), mRNA [NM_001002646]	GO:0009168(purine ribonucleoside monophosphate biosynthesis)	GO:0004000(adenosine deaminase activity);GO:0019239(deaminase activity)	GO:0008372(cellular_component unknown)	KEGG pathway: Purine metabolism 00230
A_15_P101913	1.46658	0.0382	0.798468	1.17102	ENSDART00000007335			fb57a07.y1 Zebrafish WashU MPIMG EST Danio rerio cDNA clone IMAGE:3715956 5', mRNA sequence [AI477873]
A_15_P119922	1.46639	0.00806	0.688772	1.01001	NM_001002725	NM_001002725	zgc:92587	Danio rerio zgc:92587 (zgc:92587), mRNA [NM_001002725]	GO:8150(biological_process)	GO:0046872(metal ion binding)	GO:0016021(integral to membrane)
A_15_P111007	1.46579	0.0086	0.86148	1.26275	AL719773	AL719773		AL719773 Danio rerio embryonic inner ear subtracted cDNA Danio rerio cDNA clone BN0AA043ZA05 3', mRNA sequence [AL719773]
A_15_P111165	1.46444	0.0323	0.702529	1.02881	TC295495			AC48_MOUSE (Q9R0X4) Acyl coenzyme A thioester hydrolase 2, mitochondrial precursor (48 kDa acyl-CoA thioester hydrolase) (p48) (Mt-ACT48) (Protein U8) (MTE-2) , partial (86%) [TC295495]	GO:0006629(lipid metabolism);GO:0006637(acyl-CoA metabolism)	GO:0003824(catalytic activity);GO:0016291(acyl-CoA thioesterase activity);GO:0016787(hydrolase activity)	GO:0005739(mitochondrion)
A_15_P103825	1.46235	0.00122	0.879557	1.28622	AY293624	AY293624	spi1	Danio rerio Spi1 mRNA, complete cds. [AY293624]	GO:0006355(regulation of transcription, DNA-dependent)	GO:0003677(DNA binding);GO:0003700(transcription factor activity)	GO:0005634(nucleus)
A_15_P105339	1.46137	0.00624	0.848842	1.24048	NM_200012	NM_200012	cotl1	Danio rerio coactosin-like 1 (Dictyostelium) (cotl1), mRNA [NM_200012]		GO:0003779(actin binding)	GO:0005622(intracellular)
A_15_P107424	1.46023	0.00466	0.718388	1.04901	TC283567			Q90XY2 (Q90XY2) 3'-phosphoadenosine 5'-phosphosulfate synthase 2, partial (57%) [TC283567]	GO:0000103(sulfate assimilation);GO:0001501(skeletal development);GO:0006139(nucleobase, nucleoside, nucleotide and nucleic acid metabolism)	GO:0004020(adenylyl-sulfate kinase activity);GO:0004781(sulfate adenylyltransferase (ATP) activity);GO:0005524(ATP binding);GO:0016740(transferase activity);GO:0016779(nucleotidyltransferase activity)	GO:0005622(intracellular);GO:0009507(chloroplast)
A_15_P111651	1.45968	0.00396	0.656153	0.957774	AI722924	AI722924	wu:fc27d12	fc27d12.y1 Zebrafish WashU MPIMG EST Danio rerio cDNA clone IMAGE:3722615 5', mRNA sequence [AI722924]
A_15_P120307	1.4589	0.00362	0.934069	1.36271	NM_205691	NM_205691	zgc:77806	Danio rerio zgc:77806 (zgc:77806), mRNA [NM_205691]	GO:8150(biological_process)	GO:0005554(molecular_function unknown)	GO:0008372(cellular_component unknown)
A_15_P100698	1.45854	0.0028	0.98687	1.43939	NM_001003477	NM_001003477	dhrs3	Danio rerio zgc:91839 (zgc:91839), mRNA [NM_001003477]	GO:0008152(metabolism)	GO:0016491(oxidoreductase activity)	GO:0008372(cellular_component unknown)
A_15_P119721	1.45825	0.0109	0.738408	1.07679	CO350383	CO350383		DR_AOV_FL10_B04 adult ovary full-length (TLL) Danio rerio cDNA, mRNA sequence [CO350383]
A_15_P103658	1.45818	0.00217	0.858868	1.25239	NM_212952	NM_212952	rpl36	Danio rerio ribosomal protein L36 (rpl36), mRNA [NM_212952]	GO:0006412(protein biosynthesis)	GO:0003735(structural constituent of ribosome)	GO:0005622(intracellular);GO:0005840(ribosome);GO:0030529(ribonucleoprotein complex)	KEGG pathway: Ribosome 03010
A_15_P104785	1.45814	0.0144	0.752771	1.09764	NM_001003735	NM_001003735	zgc:92411	Danio rerio zgc:92411 (zgc:92411), mRNA [NM_001003735]			GO:0016021(integral to membrane)
A_15_P103543	1.45759	0.00207	0.98777	1.43976	NM_001006065	NM_001006065	zgc:101720	Danio rerio zgc:101720 (zgc:101720), mRNA [NM_001006065]	GO:8150(biological_process)	GO:0005554(molecular_function unknown)	GO:0008372(cellular_component unknown)
A_15_P104624	1.45693	0.00682	0.909138	1.32455	NM_001007038	NM_001007038	abcc4	Danio rerio ATP-binding cassette, sub-family C (CFTR/MRP), member 4 (abcc4), mRNA [NM_001007038]	GO:0006810(transport);GO:0006811(ion transport)	GO:0000166(nucleotide binding);GO:0005254(chloride channel activity);GO:0005524(ATP binding);GO:0016887(ATPase activity);GO:0017111(nucleoside-triphosphatase activity);GO:0042626(ATPase activity, coupled to transmembrane movement of substances)	GO:0016020(membrane);GO:0016021(integral to membrane)
A_15_P103038	1.45645	0.000642	0.9911	1.44348	TC284553			AF111808 MSTP027 {Homo sapiens;} , partial (28%) [TC284553]
A_15_P110957	1.45467	0.0126	0.825628	1.20101	NM_198818	NM_198818	tubb5	Danio rerio tubulin, beta 5 (tubb5), mRNA [NM_198818]	GO:0007018(microtubule-based movement);GO:0046785(microtubule polymerization)	GO:0003924(GTPase activity);GO:0005198(structural molecule activity);GO:0005525(GTP binding)	GO:0005856(cytoskeleton);GO:0005874(microtubule);GO:0045298(tubulin)
A_15_P113453	1.45379	0.00121	0.887164	1.28975	NM_001004524	NM_001004524	si:ch211-214p16.1	Danio rerio si:ch211-214p16.1 (si:ch211-214p16.1), mRNA [NM_001004524]
A_15_P106371	1.45369	0.00431	0.809321	1.1765	TC267920			Q8AXN3 (Q8AXN3) Carboxypeptidase B (Fragment), partial (93%) [TC267920]	GO:0006508(proteolysis and peptidolysis)	GO:0004180(carboxypeptidase activity);GO:0004182(carboxypeptidase A activity);GO:0008237(metallopeptidase activity);GO:0016787(hydrolase activity);GO:0050425(carboxypeptidase B activity)	GO:0030141(secretory granule)
A_15_P103002	1.45363	0.00182	0.697316	1.01364	NM_131476	NM_131476	mhc2dab	Danio rerio major histocompatibility complex class II DAB gene (mhc2dab), mRNA [NM_131476]	GO:0006955(immune response);GO:0007275(development);GO:0007399(neurogenesis);GO:0019884(antigen presentation, exogenous antigen);GO:0019886(antigen processing, exogenous antigen via MHC class II)	GO:0004872(receptor activity);GO:0045012(MHC class II receptor activity)	GO:0016020(membrane);GO:0016021(integral to membrane)
A_15_P119156	1.45325	0.00442	0.952163	1.38373	BM259622	BM259622	sb:cb124	STR00147 gastrula stage cDNA library Danio rerio cDNA clone CB124 5', mRNA sequence [BM259622]
A_15_P100223	1.45307	0.00514	0.939427	1.36505	NM_198359	NM_198359		Danio rerio tissue factor pathway inhibitor b (tfpib), mRNA [NM_198359]	GO:0007596(blood coagulation)	GO:0004867(serine-type endopeptidase inhibitor activity);GO:0030414(protease inhibitor activity)	GO:0005576(extracellular region)
A_15_P108796	1.45093	0.0292	0.706816	1.02554	ENSDART00000011151			AGENCOURT_10810773 NCI_CGAP_ZKid1 Danio rerio cDNA clone IMAGE:6792415 5', mRNA sequence [CA496333]
A_15_P114302	1.44916	0.00701	0.874838	1.26778	NM_213039	NM_213039	zfand5a	Danio rerio zinc finger, A20 domain containing 2 (za20d2), mRNA [NM_213039]		GO:0003677(DNA binding);GO:0008270(zinc ion binding)
A_15_P112325	1.4487	0.00537	0.787947	1.1415	NM_001004524	NM_001004524	si:ch211-214p16.1	Danio rerio si:ch211-214p16.1 (si:ch211-214p16.1), mRNA [NM_001004524]
A_15_P100313	1.44766	0.00658	0.860617	1.24588	NM_212805	NM_212805	smtnl	Danio rerio smoothelin, like (smtnl), mRNA [NM_212805]	GO:0043009(embryonic development (sensu Vertebrata))	GO:0003779(actin binding)
A_15_P112532	1.44619	0.0247	0.735448	1.0636	NM_131104	NM_131104	itk	Danio rerio IL2-inducible T-cell kinase (itk), mRNA [NM_131104]	GO:0006468(protein amino acid phosphorylation);GO:0007242(intracellular signaling cascade)	GO:0004672(protein kinase activity);GO:0004713(protein-tyrosine kinase activity);GO:0005524(ATP binding);GO:0016301(kinase activity)
A_15_P104221	1.44595	0.0269	0.846665	1.22424	CO935218	CO935218		AGENCOURT_30419599 NIH_ZGC_17 Danio rerio cDNA clone IMAGE:7425615 5', mRNA sequence [CO935218]
A_15_P115504	1.44595	0.000365	0.996538	1.44095	TC300287			Q9K3D3 (Q9K3D3) Biphenyl-2,3-diol 1,2-dioxygenase III-related protein, partial (86%) [TC300287]
A_15_P119415	1.4456	0.00222	0.904179	1.30708	NM_199950	NM_199950	socs3	Danio rerio zgc:56537 (zgc:56537), mRNA [NM_199950]	GO:0001558(regulation of cell growth);GO:0007165(signal transduction);GO:0007242(intracellular signaling cascade)	GO:0005554(molecular_function unknown)	GO:0008372(cellular_component unknown)
A_15_P108676	1.44551	0.0149	0.797111	1.15223	NM_130920	NM_130920	rbp4	Danio rerio retinol binding protein 4, plasma (rbp4), mRNA [NM_130920]	GO:0006810(transport)	GO:0005215(transporter activity);GO:0005501(retinoid binding)	GO:0008372(cellular_component unknown)
A_15_P102494	1.44536	0.0157	0.77815	1.12471	BM026691	BM026691		fq86e06.y3 Zebrafish neuronal Danio rerio cDNA clone IMAGE:4887250 5', mRNA sequence [BM026691]
A_15_P103807	1.44522	0.00263	0.848572	1.22638	TC278701			Q875H7 (Q875H7) Lys5p, partial (5%) [TC278701]
A_15_P114238	1.4436	0.00899	0.900046	1.29931	NM_213439	NM_213439	mid1ip1	Danio rerio MID1 interacting protein 1 (mid1ip1), mRNA [NM_213439]
A_15_P110220	1.44256	0.0121	0.77488	1.11781	CD604658	CD604658		RZ154A1H01.T3 Zebrafish Kidney Marrow cDNA library Danio rerio cDNA clone RZ154A1H01 5', mRNA sequence [CD604658]
A_15_P116260	1.44196	0.00222	0.747545	1.07793	TC285230			Q6IWL5 (Q6IWL5) Toll-like receptor 3, complete [TC285230]
A_15_P105459	1.44169	0.0479	0.807746	1.16452	BC045846	BC045846	bactin1	Danio rerio bactin1, mRNA (cDNA clone MGC:55989 IMAGE:3819668), complete cds. [BC045846]		GO:0003774(motor activity);GO:0005198(structural molecule activity);GO:0005200(structural constituent of cytoskeleton)	GO:0005856(cytoskeleton);GO:0005884(actin filament);GO:0015629(actin cytoskeleton)	KEGG pathway: Cell Communication 01430
A_15_P114598	1.44077	0.0126	0.789121	1.13694	TC291780			Q6TXF1 (Q6TXF1) LRRGT00048, partial (22%) [TC291780]
A_15_P101326	1.44064	0.00931	0.892541	1.28583	TC280956			GNT1_RABIT (P27115) Alpha-1,3-mannosyl-glycoprotein 2-beta-N-acetylglucosaminyltransferase (N-glycosyl-oligosaccharide-glycoprotein N-acetylglucosaminyltransferase I) (GNT-I) (GlcNAc-T I) , partial (72%) [TC280956]	GO:0005975(carbohydrate metabolism);GO:0006023(aminoglycan biosynthesis);GO:0006486(protein amino acid glycosylation);GO:0006487(N-linked glycosylation)	GO:0003827(alpha-1,3-mannosylglycoprotein 2-beta-N-acetylglucosaminyltransferase activity);GO:0008375(acetylglucosaminyltransferase activity);GO:0016757(transferase activity, transferring glycosyl groups)	GO:0000139(Golgi membrane);GO:0016021(integral to membrane)
A_15_P111798	1.44007	0.000537	0.762447	1.09798	NM_200901	NM_200901	sox4b	Danio rerio zgc:63851 (zgc:63851), mRNA [NM_200901]	GO:0006355(regulation of transcription, DNA-dependent)	GO:0003677(DNA binding)	GO:0008372(cellular_component unknown)
A_15_P112659	1.43993	0.000259	0.818655	1.17881	BC054944	BC054944	tfa	Danio rerio transferrin-a, mRNA (cDNA clone IMAGE:3815706), partial cds. [BC054944]	GO:0006810(transport);GO:0006826(iron ion transport);GO:0006879(iron ion homeostasis)	GO:0008199(ferric iron binding)	GO:0005576(extracellular region)
A_15_P103729	1.43906	0.00246	0.950674	1.36808	NM_130943	NM_130943	frzb	Danio rerio frizzled-related protein (frzb), mRNA [NM_130943]	GO:0007275(development);GO:0016055(Wnt receptor signaling pathway)	GO:0004888(transmembrane receptor activity)	GO:0016020(membrane)
A_15_P118496	1.43777	0.00895	0.937839	1.3484	CO957215	CO957215		AGENCOURT_30676788 NIH_ZGC_14 Danio rerio cDNA clone IMAGE:7405308 5', mRNA sequence [CO957215]
A_15_P116055	1.4366	0.00423	0.993023	1.42658	TC282622			Q803W9 (Q803W9) Transgelin 2 (Tagln2 protein), partial (98%) [TC282622]	GO:0007417(central nervous system development);GO:0007517(muscle development)	GO:0003779(actin binding)
A_15_P117384	1.43656	0.00528	0.71658	1.02941	AY616582	AY616582	tlr3	Danio rerio toll-like receptor 3 (tlr3) mRNA, complete cds. [AY616582]	GO:9617(response to bacterium); GO:9615(response to virus)	GO:0004872(receptor activity);GO:0004888(transmembrane receptor activity)	GO:0016020(membrane)
A_15_P101521	1.43496	0.00534	0.833761	1.19642	ENSDART00000026821			fz84d06.y1 Sugano SJD adult male Danio rerio cDNA clone IMAGE:5915171 5' similar to SW:15E2_HUMAN O43716 PUTATIVE PROTEIN 15E1.2. ;, mRNA sequence [BQ262657]
A_15_P113196	1.43304	0.00239	0.761925	1.09187	NM_001003863	NM_001003863	kntc2l	Danio rerio kinetochore associated 2-like (kntc2l), mRNA [NM_001003863]	GO:7067(mitosis)		GO:775(chromosome, pericentric region)
A_15_P101751	1.4319	0.00259	0.845739	1.21102	NM_212816	NM_212816	gnmt	Danio rerio glycine N-methyltransferase (gnmt), mRNA [NM_212816]		GO:0008168(methyltransferase activity);GO:0008757(S-adenosylmethionine-dependent methyltransferase activity);GO:0016740(transferase activity)		KEGG pathway: Glycine, serine and threonine metabolism 00260
A_15_P111608	1.43099	0.00472	0.852956	1.22057	NM_001009892	NM_001009892	serpinb1l1	Danio rerio serine (or cysteine) proteinase inhibitor, clade B (ovalbumin), member 1 (serpinb1), mRNA [NM_001009892]		GO:0004866(endopeptidase inhibitor activity);GO:0004867(serine-type endopeptidase inhibitor activity)
A_15_P106062	1.42886	0.0165	0.914484	1.30667	CN014227	CN014227		AGENCOURT_20754282 NIH_ZGC_14 Danio rerio cDNA clone IMAGE:7229249 5', mRNA sequence [CN014227]
A_15_P100035	1.4287	0.00247	1.02774	1.46834	BC050960	BC050960		Danio rerio, clone IMAGE:6034381, mRNA. [BC050960]	GO:0006118(electron transport)	GO:0016491(oxidoreductase activity)
A_15_P108089	1.42856	0.00541	0.931429	1.3306	BI475311	BI475311		fq30h07.y3 zebrafish adult brain Danio rerio cDNA clone IMAGE:4833252 5' similar to SW:SY20_MOUSE O89093 SMALL INDUCIBLE CYTOKINE A20 PRECURSOR ;, mRNA sequence [BI475311]
A_15_P119525	1.42829	0.00122	0.92904	1.32694	TC292924			Q803I3 (Q803I3) Bridging integrator 2, complete [TC292924]	GO:0007612(learning);GO:0008099(synaptic vesicle endocytosis)		GO:0008021(synaptic vesicle)
A_15_P101864	1.4275	0.00302	0.707117	1.00941	AW059404	AW059404		fe13f05.y1 Zebrafish WashU MPIMG EST Danio rerio cDNA clone IMAGE:3738753 5', mRNA sequence [AW059404]
A_15_P103295	1.42729	0.0025	0.798236	1.13931	BI427871	BI427871		fq93g10.y3 zebrafish fin day3 regeneration Danio rerio cDNA clone 4926163 4926163 5', mRNA sequence [BI427871]
A_15_P107850	1.4253	0.0141	0.703806	1.00314	NM_200932	NM_200932	nt5e	Danio rerio 5'-nucleotidase, ecto (CD73) (nt5e), mRNA [NM_200932]	GO:0009166(nucleotide catabolism)	GO:0016787(hydrolase activity);GO:0016788(hydrolase activity, acting on ester bonds)		KEGG pathway: Nicotinate and nicotinamide metabolism 00760; KEGG pathway: Purine metabolism 00230; KEGG pathway: Pyrimidine metabolism 00240
A_15_P105044	1.42513	0.00232	0.696344	0.992381	ENSDART00000041387			Q7T3Q0 (Q7T3Q0) CBP/p300-interacting transactivator, partial (62%) [TC280704]
A_15_P119579	1.42405	0.000661	0.942673	1.34241	NM_213286	NM_213286	zgc:85809	Danio rerio zgc:85809 (zgc:85809), mRNA [NM_213286]	GO:0006508(proteolysis and peptidolysis)	GO:0004179(membrane alanyl aminopeptidase activity);GO:0008233(peptidase activity);GO:0008237(metallopeptidase activity);GO:0008270(zinc ion binding);GO:0016787(hydrolase activity)	GO:0008372(cellular_component unknown)	KEGG pathway: Arachidonic acid metabolism 00590
A_15_P100421	1.42366	0.0417	0.787125	1.1206	NM_181497	NM_181497	nrp1a	Danio rerio neuropilin 1a (nrp1a), mRNA [NM_181497]	GO:0001525(angiogenesis);GO:0001570(vasculogenesis);GO:0007155(cell adhesion);GO:0007399(neurogenesis);GO:0007411(axon guidance);GO:0007413(axonal fasciculation);GO:0030947(regulation of vascular endothelial growth factor receptor signaling pathway)	GO:0004872(receptor activity)	GO:0016020(membrane);GO:0016021(integral to membrane)
A_15_P114545	1.42282	0.0151	0.944539	1.34391	NM_213499	NM_213499	actr2	Danio rerio zgc:63719 (zgc:63719), mRNA [NM_213499]	GO:8150(biological_process)	GO:0005200(structural constituent of cytoskeleton)	GO:0015629(actin cytoskeleton)
A_15_P107877	1.42167	0.00218	0.813909	1.15711	NM_198818	NM_198818	tubb5	Danio rerio tubulin, beta 5 (tubb5), mRNA [NM_198818]	GO:0007018(microtubule-based movement);GO:0046785(microtubule polymerization)	GO:0003924(GTPase activity);GO:0005198(structural molecule activity);GO:0005525(GTP binding)	GO:0005856(cytoskeleton);GO:0005874(microtubule);GO:0045298(tubulin)
A_15_P100470	1.42144	0.0197	1.01821	1.44732	NM_001002576	NM_001002576	zgc:92739	Danio rerio zgc:92739 (zgc:92739), mRNA [NM_001002576]	GO:8150(biological_process)	GO:0005554(molecular_function unknown)	GO:0008372(cellular_component unknown)
A_15_P111401	1.42066	0.00475	0.972773	1.38198	ENSDART00000006682			AGENCOURT_20754616 NIH_ZGC_15 Danio rerio cDNA clone IMAGE:7224230 5', mRNA sequence [CN023772]
A_15_P120619	1.41912	0.0103	0.920617	1.30646	CN015298	CN015298		AGENCOURT_20644641 NIH_ZGC_17 Danio rerio cDNA clone IMAGE:7233512 5', mRNA sequence [CN015298]	GO:0006979(response to oxidative stress)	GO:0004601(peroxidase activity);GO:0004602(glutathione peroxidase activity);GO:0016491(oxidoreductase activity);GO:0047066(phospholipid-hydroperoxide glutathione peroxidase activity)
A_15_P114844	1.4183	0.0315	0.958578	1.35955	NM_001002063	NM_001002063	stxbp6	Danio rerio zgc:86678 (zgc:86678), mRNA [NM_001002063]	GO:16192(vesicle-mediated transport)	GO:0005554(molecular_function unknown)	GO:0019717(synaptosome);GO:0045202(synapse)
A_15_P100891	1.41824	0.00193	0.926993	1.3147	AI883343	AI883343		fc60f07.y1 Zebrafish WashU MPIMG EST Danio rerio cDNA clone IMAGE:3725797 5', mRNA sequence [AI883343]
A_15_P109683	1.41631	0.0121	0.847461	1.20027	NM_212999	NM_212999	sema6d	Danio rerio zgc:56170 (zgc:56170), mRNA [NM_212999]	GO:0007275(development);GO:0007399(neurogenesis)	GO:0005554(molecular_function unknown)	GO:0008372(cellular_component unknown)
A_15_P107539	1.41625	0.0399	0.791563	1.12105	BQ169339	BQ169339	sb:cb247	STR00287 segmentation stage cDNA library Danio rerio cDNA clone CB247 5', mRNA sequence [BQ169339]
A_15_P108212	1.41575	0.00238	0.79073	1.11947	NM_200045	NM_200045	zgc:55865	Danio rerio zgc:55865 (zgc:55865), mRNA [NM_200045]	GO:0006468(protein amino acid phosphorylation);GO:0007049(cell cycle);GO:0007275(development)	GO:0004672(protein kinase activity);GO:0004674(protein serine/threonine kinase activity);GO:0005524(ATP binding);GO:0016301(kinase activity);GO:0016740(transferase activity)	GO:0008372(cellular_component unknown)
A_15_P105563	1.41473	0.000566	0.787047	1.11346	NM_200070	NM_200070	fam49b	Danio rerio zgc:64118 (zgc:64118), mRNA [NM_200070]	GO:8150(biological_process)	GO:0005554(molecular_function unknown)	GO:0008372(cellular_component unknown)
A_15_P109901	1.41442	0.00381	0.826772	1.1694	ENSDART00000024927			death effector domain-containing 1 [Source:ZFIN;Acc:ZDB-GENE-000616-2] [ENSDART00000024927]	GO:0042981(regulation of apoptosis)	GO:0005515(protein binding)
A_15_P100260	1.41441	0.00217	0.831304	1.1758	NM_131790	NM_131790	cry1b	Danio rerio cryptochrome 1b (cry1b), mRNA [NM_131790]	GO:0006281(DNA repair)	GO:0003913(DNA photolyase activity);GO:0016564(transcriptional repressor activity)
A_15_P108065	1.41437	0.0105	1.02218	1.44573	TC268905			ZFX1_MOUSE (P17011) Zinc finger X-chromosomal protein (Clone PDP1115), partial (41%) [TC268905]
A_15_P101593	1.41399	0.0218	0.839525	1.18708	NM_153653	NM_153653	p2rx4a	Danio rerio purinergic receptor P2X, ligand-gated ion channel, 4a (p2rx4a), mRNA [NM_153653]	GO:0006810(transport);GO:0006811(ion transport)	GO:0004872(receptor activity);GO:0005216(ion channel activity);GO:0005524(ATP binding)	GO:0016020(membrane);GO:0016021(integral to membrane)
A_15_P111688	1.41277	0.00349	1.02123	1.44276	NM_199738	NM_199738	scrn3	Danio rerio secernin 3 (scrn3), mRNA [NM_199738]	GO:0006508(proteolysis and peptidolysis)	GO:0016805(dipeptidase activity)
A_15_P112375	1.41138	0.0044	0.70017	0.988205	NM_205741	NM_205741	gamt	Danio rerio guanidinoacetate N-methyltransferase (Gamt), mRNA [NM_205741]	GO:8150(biological_process)	GO:30731(guanidinoacetate N-methyltransferase activity); GO:8168(methyltransferase activity); GO:16740(transferase activity)	GO:5575(cellular_component)	KEGG pathway: Arginine and proline metabolism 00330; KEGG pathway: Glycine, serine and threonine metabolism 00260; KEGG pathway: Urea cycle and metabolism of amino groups 00220
A_15_P103100	1.41117	0.0239	0.848809	1.19781	NM_207049	NM_207049	zgc:77244	Danio rerio zgc:77244 (zgc:77244), mRNA [NM_207049]	GO:0006813(potassium ion transport)	GO:0005249(voltage-gated potassium channel activity);GO:0005515(protein binding)	GO:0008076(voltage-gated potassium channel complex);GO:0016020(membrane)
A_15_P114835	1.41104	0.00624	0.934515	1.31864	NM_001004678	NM_001004678	zgc:101824	Danio rerio zgc:101824 (zgc:101824), mRNA [NM_001004678]	GO:0006508(proteolysis and peptidolysis)	GO:0004222(metalloendopeptidase activity)	GO:0008372(cellular_component unknown)
A_15_P105114	1.41096	0.00182	0.99156	1.39905	NM_213265	NM_213265	zgc:85975	Danio rerio zgc:85975 (zgc:85975), mRNA [NM_213265]	GO:8150(biological_process)	GO:0005554(molecular_function unknown)	GO:0008372(cellular_component unknown)
A_15_P117557	1.4096	0.000977	0.989075	1.3942	NM_200579	NM_200579	cyba	Danio rerio zgc:66077 (zgc:66077), mRNA [NM_200579]	GO:0006118(electron transport)	GO:0020037(heme binding)	GO:0008372(cellular_component unknown)
A_15_P114270	1.40895	0.0243	0.975699	1.37471	NM_130926	NM_130926	nme2	Danio rerio non-metastatic cells 2, protein (NM23B) expressed in (nme2), mRNA [NM_130926]	GO:0006183(GTP biosynthesis);GO:0006228(UTP biosynthesis);GO:0006241(CTP biosynthesis);GO:0009117(nucleotide metabolism)	GO:0000166(nucleotide binding);GO:0000287(magnesium ion binding);GO:0004550(nucleoside-diphosphate kinase activity);GO:0005524(ATP binding);GO:0016301(kinase activity);GO:0016740(transferase activity)		KEGG pathway: Purine metabolism 00230; KEGG pathway: Pyrimidine metabolism 00240
A_15_P114029	1.40819	0.00191	0.678527	0.955497	NM_213172	NM_213172	ccng2	Danio rerio cyclin G2 (ccng2), mRNA [NM_213172]	GO:0000910(cytokinesis);GO:0007049(cell cycle)
A_15_P106816	1.40707	0.00615	0.814415	1.14594	NM_212727	NM_212727	orc3l	Danio rerio origin recognition complex, subunit 3-like (yeast) (orc3l), mRNA [NM_212727]	GO:0006508(proteolysis and peptidolysis)	GO:0004197(cysteine-type endopeptidase activity)	GO:5664(nuclear origin of replication recognition complex)
A_15_P113702	1.40704	0.021	0.863917	1.21556	NM_194392	NM_194392	tpbgl	Danio rerio trophoblast glycoprotein-like (tpbgl), mRNA [NM_194392]	GO:8150(biological_process)	GO:0005554(molecular_function unknown)	GO:0008372(cellular_component unknown)
A_15_P112896	1.40589	0.0466	0.758555	1.06644	CO354956	CO354956		DR_ATE_NRM02_H01 adult testis normalized (TLL) Danio rerio cDNA, mRNA sequence [CO354956]
A_15_P102741	1.40563	0.0117	0.795425	1.11807	NM_001006002	NM_001006002	galk1	Danio rerio zgc:101541 (zgc:101541), mRNA [NM_001006002]	GO:0006012(galactose metabolism);GO:0016310(phosphorylation)	GO:0004335(galactokinase activity);GO:0005524(ATP binding);GO:0016301(kinase activity);GO:0016740(transferase activity)	GO:0008372(cellular_component unknown)
A_15_P112539	1.40546	0.0159	1.03348	1.45252	TC296264			FKB7_MOUSE (O54998) FK506-binding protein 7 precursor (Peptidyl-prolyl cis-trans isomerase) (PPIase) (Rotamase) (FKBP-23) , partial (61%) [TC296264]
A_15_P116808	1.40459	0.00753	0.804819	1.13044	NM_001002748	NM_001002748	zgc:100919	Danio rerio zgc:100919 (zgc:100919), mRNA [NM_001002748]	GO:0006810(transport)	GO:0005488(binding);GO:0008289(lipid binding)	GO:0016021(integral to membrane)
A_15_P102953	1.40452	0.0344	0.891337	1.2519	NM_199869	NM_199869	insig1	Danio rerio insulin induced gene 1 (insig1), mRNA [NM_199869]
A_15_P109918	1.40374	0.031	0.819935	1.15098	NM_131202	NM_131202	ncam1	Danio rerio neural cell adhesion molecule 1 (ncam1), mRNA [NM_131202]	GO:0007155(cell adhesion);GO:0007275(development);GO:0007399(neurogenesis)	GO:0005515(protein binding)	GO:0016020(membrane)
A_15_P107488	1.40319	0.000959	0.881173	1.23645	TC280308			Q9PUU5 (Q9PUU5) Mitotic kinesin-like protein 1, complete [TC280308]	GO:0000022(mitotic spindle elongation);GO:0007049(cell cycle);GO:0007067(mitosis)	GO:0003777(microtubule motor activity);GO:0005524(ATP binding)	GO:0005634(nucleus);GO:0005819(spindle);GO:0005871(kinesin complex)
A_15_P110555	1.40305	0.0402	0.805615	1.13032	NM_200492	NM_200492	tmem68	Danio rerio zgc:63809 (zgc:63809), mRNA [NM_200492]	GO:0008152(metabolism);GO:0008654(phospholipid biosynthesis)	GO:0008415(acyltransferase activity);GO:0016740(transferase activity)	GO:0008372(cellular_component unknown)
A_15_P109359	1.40164	0.0147	0.732537	1.02675	NM_200557	NM_200557	gopc	Danio rerio golgi associated PDZ and coiled-coil motif containing (gopc), mRNA [NM_200557]		GO:0005515(protein binding)
A_15_P103472	1.40093	0.0076	0.969999	1.3589	NM_200577	NM_200577	zgc:66026	Danio rerio zgc:66026 (zgc:66026), mRNA [NM_200577]	GO:8150(biological_process)	GO:0016787(hydrolase activity)	GO:0008372(cellular_component unknown)
A_15_P108350	1.40049	0.0103	0.799245	1.11933	NM_178437	NM_178437	krt18	Danio rerio keratin 18 (krt18), mRNA [NM_178437]		GO:0005198(structural molecule activity)	GO:0005882(intermediate filament)	KEGG pathway: Cell Communication 01430
A_15_P117464	1.39999	0.0249	0.701708	0.982387	AF181248	AF181248	kifc1	Danio rerio kinesin-like protein 2 (knsl2) mRNA, partial cds. [AF181248]	GO:0009401(phosphoenolpyruvate-dependent sugar phosphotransferase system)	GO:0003774(motor activity);GO:0005351(sugar porter activity);GO:0005524(ATP binding)	GO:0005875(microtubule associated complex)
A_15_P113443	1.39918	0.00682	1.02739	1.4375	TC294619			CHAF000167 14.3 kDa perchloric acid soluble protein {Capra hircus;} , partial (93%) [TC294619]	GO:0006449(regulation of translational termination)	GO:0004519(endonuclease activity);GO:0016787(hydrolase activity)	GO:0005634(nucleus);GO:0005737(cytoplasm)
A_15_P120999	1.39734	0.00433	0.728789	1.01837	TC290801			Q6P042 (Q6P042) Keratin 18, partial (49%) [TC290801]
A_15_P112571	1.39383	0.00201	0.900253	1.2548	NM_213470	NM_213470	tax1bp3	Danio rerio Tax1 (human T-cell leukemia virus type I) binding protein 3 (tax1bp3), mRNA [NM_213470]		GO:0005515(protein binding)
A_15_P115396	1.39374	0.00368	0.814008	1.13451	BC090471	BC090471	zgc:113054	Q9WYD3 (Q9WYD3) Oxidoreductase, short chain dehydrogenase/reductase family, partial (49%) [TC270033]	GO:8152(metabolic process)	GO:8171(O-methyltransferase activity); GO:16491(oxidoreductase activity)	GO:5575(cellular_component)
A_15_P114082	1.39362	0.00779	0.843351	1.17531	ENSDART00000023326			HUMBHAA N-acetyl-alpha-glucosaminidase prepro-polypeptide {Homo sapiens;} , partial (26%) [TC279923]
A_15_P117790	1.3928	0.0291	0.885848	1.23381	BC055392	BC055392	wu:fl49b07	Danio rerio wu:fl49b07, mRNA (cDNA clone IMAGE:3816925), partial cds. [BC055392]	GO:0008152(metabolism)	GO:0003824(catalytic activity)
A_15_P116408	1.39192	0.00297	0.712455	0.991679	TC282253			DJB1_HUMAN (P25685) DnaJ homolog subfamily B member 1 (Heat shock 40 kDa protein 1) (Heat shock protein 40) (HSP40) (DnaJ protein homolog 1) (HDJ-1), partial (50%) [TC282253]	GO:0006457(protein folding)	GO:0003773(heat shock protein activity)
A_15_P111566	1.39084	0.0174	0.835728	1.16236	NM_200368	NM_200368	slc5a12	Danio rerio solute carrier family 5 (sodium/glucose cotransporter), member 12 (slc5a12), mRNA [NM_200368]	GO:0006810(transport);GO:0006811(ion transport);GO:0006814(sodium ion transport);GO:0007268(synaptic transmission);GO:0042136(neurotransmitter biosynthesis)	GO:0005215(transporter activity);GO:0015293(symporter activity)	GO:0016020(membrane);GO:0016021(integral to membrane)
A_15_P103444	1.39078	0.0415	0.763816	1.0623	NM_198913	NM_198913	mcm4	Danio rerio MCM4 minichromosome maintenance deficient 4, mitotin (S. cerevisiae) (mcm4), mRNA [NM_198913]	GO:0006260(DNA replication);GO:0006270(DNA replication initiation);GO:0006355(regulation of transcription, DNA-dependent);GO:0007049(cell cycle)	GO:0000166(nucleotide binding);GO:0003677(DNA binding);GO:0005524(ATP binding);GO:0008094(DNA-dependent ATPase activity);GO:0017111(nucleoside-triphosphatase activity)	GO:0005634(nucleus)
A_15_P114908	1.39066	0.000584	0.841082	1.16966	TC270403			Q9W722 (Q9W722) Thyrotroph embryonic factor alpha isoform, complete [TC270403]	GO:0006355(regulation of transcription, DNA-dependent);GO:0006357(regulation of transcription from Pol II promoter);GO:0006366(transcription from Pol II promoter);GO:0007275(development);GO:0045944(positive regulation of transcription from Pol II promoter)	GO:0003677(DNA binding);GO:0003690(double-stranded DNA binding);GO:0003702(RNA polymerase II transcription factor activity);GO:0005515(protein binding);GO:0016563(transcriptional activator activity)	GO:0005634(nucleus)
A_15_P107251	1.39037	0.00528	0.841451	1.16993	CN510744	CN510744		AGENCOURT_22438606 NIH_ZGC_7 Danio rerio cDNA clone IMAGE:7267641 5', mRNA sequence [CN510744]
A_15_P114867	1.39036	0.0137	0.738162	1.02631	NM_130967	NM_130967	gli2a	Danio rerio GLI-Kruppel family member GLI2 (gli2), mRNA [NM_130967]	GO:0007399(neurogenesis);GO:0009058(biosynthesis)	GO:0003676(nucleic acid binding);GO:0005506(iron ion binding);GO:0008270(zinc ion binding);GO:0016491(oxidoreductase activity)	GO:0005634(nucleus)
A_15_P102109	1.39024	0.000673	0.93572	1.30087	CO921699	CO921699		AGENCOURT_30540877 NIH_ZGC_19 Danio rerio cDNA clone IMAGE:7428181 5', mRNA sequence [CO921699]
A_15_P103391	1.38982	0.0079	0.843797	1.17273	BC083529	BC083529	ncbp2	Danio rerio nuclear cap binding protein subunit 2, mRNA (cDNA clone MGC:92592 IMAGE:5913279), complete cds. [BC083529]	GO:0000398(nuclear mRNA splicing, via spliceosome);GO:0006397(mRNA processing)	GO:0003723(RNA binding)	GO:0008372(cellular_component unknown)
A_15_P109388	1.38963	0.0159	0.734948	1.02131	CN174769	CN174769		AGENCOURT_21023821 NIH_ZGC_8 Danio rerio cDNA clone IMAGE:7247147 5', mRNA sequence [CN174769]
A_15_P106292	1.38886	0.0013	0.989025	1.37361	BC056302	BC056302		Danio rerio cDNA clone IMAGE:6793845, partial cds. [BC056302]
A_15_P100258	1.38873	0.0218	0.843066	1.17079	NM_001007170	NM_001007170	si:busm1-48c11.5	Danio rerio si:busm1-48c11.5 (si:busm1-48c11.5), mRNA [NM_001007170]
A_15_P106052	1.38702	0.0017	0.911079	1.26368	TC294666			Q8AVM9 (Q8AVM9) Pmp22-prov protein, partial (85%) [TC294666]	GO:0007268(synaptic transmission);GO:0007422(peripheral nervous system development);GO:0007605(perception of sound);GO:0007638(mechanosensory behavior);GO:0008285(negative regulation of cell proliferation)		GO:0005624(membrane fraction);GO:0005887(integral to plasma membrane)
A_15_P106417	1.38643	0.0388	0.723664	1.00331	NM_200799	NM_200799	zgc:73349	Danio rerio zgc:73349 (zgc:73349), mRNA [NM_200799]		GO:0005554(molecular_function unknown)	GO:0008372(cellular_component unknown)
A_15_P104584	1.38622	0.00278	1.00674	1.39556	NM_200579	NM_200579	cyba	Danio rerio zgc:66077 (zgc:66077), mRNA [NM_200579]	GO:0006118(electron transport)	GO:0020037(heme binding)	GO:0008372(cellular_component unknown)
A_15_P114256	1.38539	0.0135	0.917172	1.27065	NM_131375	NM_131375	psme1	Danio rerio proteasome activator subunit 1 (psme1), mRNA [NM_131375]		GO:0008538(proteasome activator activity)	GO:0005829(cytosol);GO:0008537(proteasome activator complex)
A_15_P109009	1.38425	0.0011	0.849457	1.17586	NM_131471	NM_131471	mhc1uba	Danio rerio major histocompatibility complex class I UBA gene (mhc1uba), mRNA [NM_131471]	GO:0006955(immune response)		GO:0016020(membrane);GO:0016021(integral to membrane)
A_15_P117879	1.38423	0.0406	0.76858	1.06389	TC289640			BC003973 Loxl1 protein {Mus musculus;} , partial (51%) [TC289640]
A_15_P105840	1.383	0.00182	0.938735	1.29827	NM_212663	NM_212663	cd82	Danio rerio kangai 1 (suppression of tumorigenicity 6, prostate) (kai1), mRNA [NM_212663]			GO:0016021(integral to membrane)
A_15_P120883	1.38288	0.00195	0.676387	0.935362	NM_207056	NM_207056	pla1a	Danio rerio zgc:77160 (zgc:77160), mRNA [NM_207056]	GO:0006629(lipid metabolism);GO:0016042(lipid catabolism)	GO:0003824(catalytic activity);GO:0016787(hydrolase activity)	GO:0008372(cellular_component unknown)
A_15_P108054	1.38193	0.00298	0.839376	1.15996	NM_131400	NM_131400	tef	Danio rerio thyrotroph embryonic factor (tef), mRNA [NM_131400]	GO:0006355(regulation of transcription, DNA-dependent)	GO:0003677(DNA binding)	GO:0005634(nucleus)
A_15_P117627	1.38087	0.00609	0.844952	1.16677	NM_212986	NM_212986	hprt1	Danio rerio zgc:56221 (zgc:56221), mRNA [NM_212986]	GO:0006166(purine ribonucleoside salvage);GO:0009116(nucleoside metabolism)	GO:0000287(magnesium ion binding);GO:0004422(hypoxanthine phosphoribosyltransferase activity);GO:0016740(transferase activity);GO:0016757(transferase activity, transferring glycosyl groups)	GO:0005737(cytoplasm)	KEGG pathway: Purine metabolism 00230
A_15_P113036	1.37995	0.0121	0.747579	1.03162	NM_199796	NM_199796	bin2l	Danio rerio bridging integrator 2, like (bin2l), mRNA [NM_199796]	GO:0006897(endocytosis)	GO:0005515(protein binding)	GO:0005737(cytoplasm)
A_15_P103937	1.37809	0.00223	0.852687	1.17508	NM_131602	NM_131602	dedd1	Danio rerio death effector domain-containing 1 (dedd1), mRNA [NM_131602]	GO:0042981(regulation of apoptosis)	GO:0005515(protein binding)
A_15_P109186	1.37791	0.0057	0.808183	1.1136	NM_001008594	NM_001008594	zgc:101843	Danio rerio zgc:101843 (zgc:101843), mRNA [NM_001008594]		GO:0005554(molecular_function unknown)	GO:0008372(cellular_component unknown)
A_15_P104241	1.37747	0.00519	0.919752	1.26693	BC056530	BC056530	hnrpa0	Danio rerio heterogeneous nuclear ribonucleoprotein A0, mRNA (cDNA clone IMAGE:6792071), partial cds. [BC056530]	GO:0000398(nuclear mRNA splicing, via spliceosome);GO:0006397(mRNA processing)	GO:0003723(RNA binding)	GO:0030529(ribonucleoprotein complex)
A_15_P105483	1.37714	0.0199	0.842948	1.16086	NM_181497	NM_181497	nrp1a	Danio rerio neuropilin 1a (nrp1a), mRNA [NM_181497]	GO:0001525(angiogenesis);GO:0001570(vasculogenesis);GO:0007155(cell adhesion);GO:0007399(neurogenesis);GO:0007411(axon guidance);GO:0007413(axonal fasciculation);GO:0030947(regulation of vascular endothelial growth factor receptor signaling pathway)	GO:0004872(receptor activity)	GO:0016020(membrane);GO:0016021(integral to membrane)
A_15_P102358	1.37707	0.00754	0.796208	1.09643	ENSDART00000025852			Q71N42 (Q71N42) Fast muscle troponin I, partial (94%) [TC280729]
A_15_P107653	1.37649	0.0102	0.856248	1.17861	CO927617	CO927617		AGENCOURT_30429692 NIH_ZGC_17 Danio rerio cDNA clone IMAGE:7425561 5', mRNA sequence [CO927617]
A_15_P103587	1.37582	0.0423	0.769997	1.05937	NM_200186	NM_200186	zgc:56005	Danio rerio zgc:56005 (zgc:56005), mRNA [NM_200186]	GO:8150(biological_process)	GO:0005554(molecular_function unknown)	GO:0008372(cellular_component unknown)
A_15_P106174	1.37572	0.00298	0.764136	1.05124	CN022313	CN022313		AGENCOURT_20192723 NIH_ZGC_14 Danio rerio cDNA clone IMAGE:7230899 5', mRNA sequence [CN022313]
A_15_P101000	1.375	0.0242	0.822516	1.13096	BM026234	BM026234		fu76f05.y1 Gong zebrafish testis Danio rerio cDNA clone IMAGE:5376920 5', mRNA sequence [BM026234]
A_15_P103864	1.37495	0.00186	0.80293	1.10399	NM_212894	NM_212894	lgals1l2	Danio rerio proto galectin Gal1-L2 (LOC405830), mRNA [NM_212894]	GO:2040(sprouting angiogenesis); GO:1944(vasculature development)	GO:0005529(sugar binding)	GO:0008372(cellular_component unknown)
A_15_P101696	1.37489	0.0338	0.836153	1.14962	BU808703	BU808703	ets1a	STR00533 26 somite embryos Danio rerio cDNA clone CB516 5' similar to C-ets-1 protein, mRNA sequence [BU808703]		GO:3677(DNA binding); GO:43565(sequence-specific DNA binding); GO:3700(transcription factor activity)	GO:5634(nucleus)
A_15_P102524	1.37462	0.00694	0.696864	0.957923	NM_200172	NM_200172	mycb	Danio rerio zgc:55680 (zgc:55680), mRNA [NM_200172]	GO:0006355(regulation of transcription, DNA-dependent)	GO:0003677(DNA binding);GO:0003700(transcription factor activity)	GO:0005634(nucleus)
A_15_P120111	1.37367	0.0264	1.00314	1.37799	BC071511	BC071511	2009-09-15	Danio rerio selenoprotein, 15 kDa, mRNA (cDNA clone MGC:86882 IMAGE:6904388), complete cds. [BC071511]	GO:9968(negative regulation of signal transduction)	GO:8430(selenium binding)	GO:5786(signal recognition particle, endoplasmic reticulum targeting)
A_15_P116972	1.373	0.0305	0.871818	1.197	AW059245	AW059245		fe12f02.y1 Zebrafish WashU MPIMG EST Danio rerio cDNA clone IMAGE:3738651 5', mRNA sequence [AW059245]
A_15_P111844	1.37278	0.00476	1.1053	1.51733	NM_213264	NM_213264	zgc:85892	Danio rerio zgc:85892 (zgc:85892), mRNA [NM_213264]	GO:0006817(phosphate transport)	GO:0005198(structural molecule activity)	GO:0005578(extracellular matrix (sensu Metazoa));GO:0005737(cytoplasm)
A_15_P116121	1.37078	0.000959	0.869537	1.19195	NM_001002328	NM_001002328	zgc:91895	Danio rerio zgc:91895 (zgc:91895), mRNA [NM_001002328]	GO:0016125(sterol metabolism)	GO:0047750(cholestenol delta-isomerase activity)	GO:0005783(endoplasmic reticulum);GO:0016021(integral to membrane)
A_15_P119276	1.37067	0.000697	0.909981	1.24728	ENSDART00000013945			BC042322 zgc:55513 {Danio rerio;} , complete [TC292073]
A_15_P105822	1.37049	0.00133	0.725057	0.993682	NM_200063	NM_200063	ehd2	Danio rerio zgc:77671 (zgc:77671), mRNA [NM_200063]	GO:6816(calcium ion transport)	GO:0003924(GTPase activity);GO:0005509(calcium ion binding);GO:0005524(ATP binding);GO:0005525(GTP binding)	GO:0008372(cellular_component unknown)
A_15_P102725	1.37027	0.0112	0.908569	1.24499	TC280763			Q801W1 (Q801W1) SI:dZ262K18.6 (Proteasome (Prosome, macropain) subunit, beta type, 12), complete [TC280763]	GO:0006511(ubiquitin-dependent protein catabolism)	GO:0004175(endopeptidase activity);GO:0004299(proteasome endopeptidase activity)	GO:0000502(proteasome complex (sensu Eukaryota));GO:0005839(proteasome core complex (sensu Eukaryota))
A_15_P111749	1.37008	0.00451	0.77525	1.06215	NM_199658	NM_199658	insm1b	Danio rerio zgc:63866 (zgc:63866), mRNA [NM_199658]	GO:6829(zinc ion transport)	GO:0003676(nucleic acid binding);GO:0008270(zinc ion binding)	GO:0005634(nucleus)
A_15_P114295	1.36944	0.00294	0.753208	1.03148	AI497342	AI497342	nqo1	fb64c10.y1 Zebrafish WashU MPIMG EST Danio rerio cDNA clone IMAGE:3716658 5' similar to SW:RGR_BOVIN P47803 RPE-RETINAL G PROTEIN-COUPLED RECEPTOR. ;, mRNA sequence [AI497342]	GO:6118(electron transport)	GO:3955(NAD(P)H dehydrogenase (quinone) activity)	GO:5575(cellular_component)	KEGG pathway: Biosynthesis of steroids 00100
A_15_P109176	1.3689	0.0368	1.01499	1.38941	NM_200277	NM_200277	zgc:56429	Danio rerio zgc:56429 (zgc:56429), mRNA [NM_200277]	GO:0006508(proteolysis and peptidolysis)	GO:0008233(peptidase activity);GO:0016787(hydrolase activity)	GO:0016021(integral to membrane)
A_15_P107313	1.36885	0.017	1.12876	1.54511	NM_205700	NM_205700	cfl2	Danio rerio cofilin 2 (muscle) (cfl2), mRNA [NM_205700]		GO:0003779(actin binding)	GO:0005622(intracellular)
A_15_P101250	1.36849	0.00217	0.944448	1.29246	NM_200403	NM_200403	tmed5	Danio rerio transmembrane emp24 protein transport domain containing 5 (tmed5), mRNA [NM_200403]	GO:0006886(intracellular protein transport)	GO:0008320(protein carrier activity)	GO:0016020(membrane)
A_15_P120993	1.36824	0.0292	1.02224	1.39867	NM_200678	NM_200678	zgc:65942	Danio rerio zgc:65942 (zgc:65942), mRNA [NM_200678]	GO:0007242(intracellular signaling cascade)	GO:0005554(molecular_function unknown)	GO:0008372(cellular_component unknown)
A_15_P108422	1.3681	0.00148	0.988327	1.35213	NM_001003598	NM_001003598	nutf2	Danio rerio zgc:101013 (zgc:101013), mRNA [NM_001003598]	GO:0006606(protein-nucleus import);GO:0006810(transport);GO:0015031(protein transport)	GO:0008565(protein transporter activity)	GO:0005622(intracellular);GO:0005634(nucleus)
A_15_P104328	1.3664	0.00583	0.745346	1.01844	NM_131887	NM_131887	cebpd	Danio rerio CCAAT/enhancer binding protein (C/EBP), delta (cebpd), mRNA [NM_131887]	GO:0006355(regulation of transcription, DNA-dependent)	GO:0003677(DNA binding)	GO:0005634(nucleus)
A_15_P105285	1.3654	0.0452	0.804363	1.09828	TC290809			Q6VN46 (Q6VN46) Myoglobin, complete [TC290809]
A_15_P110520	1.3651	0.0169	0.83758	1.14338	BQ615823	BQ615823		fab15a02.y1 Zebrafish SJD 15 day embryo Danio rerio cDNA clone IMAGE:5903138 5', mRNA sequence [BQ615823]
A_15_P104189	1.3649	0.0013	0.72716	0.992503	NM_205741	NM_205741	gamt	Danio rerio guanidinoacetate N-methyltransferase (Gamt), mRNA [NM_205741]	GO:8150(biological_process)	GO:30731(guanidinoacetate N-methyltransferase activity); GO:8168(methyltransferase activity); GO:16740(transferase activity)	GO:5575(cellular_component)	KEGG pathway: Arginine and proline metabolism 00330; KEGG pathway: Glycine, serine and threonine metabolism 00260; KEGG pathway: Urea cycle and metabolism of amino groups 00220
A_15_P121333	1.36488	0.00315	0.969903	1.3238	NM_200192	NM_200192	scpep1	Danio rerio zgc:56081 (zgc:56081), mRNA [NM_200192]	GO:0006508(proteolysis and peptidolysis)	GO:0003824(catalytic activity);GO:0004185(serine carboxypeptidase activity)	GO:0008372(cellular_component unknown)
A_15_P106202	1.36451	0.00222	0.843904	1.15152	NM_131400	NM_131400	tef	Danio rerio thyrotroph embryonic factor (tef), mRNA [NM_131400]	GO:0006355(regulation of transcription, DNA-dependent)	GO:0003677(DNA binding)	GO:0005634(nucleus)
A_15_P106135	1.36329	0.00492	0.708097	0.965343	NM_205741	NM_205741	gamt	Danio rerio guanidinoacetate N-methyltransferase (Gamt), mRNA [NM_205741]	GO:8150(biological_process)	GO:30731(guanidinoacetate N-methyltransferase activity); GO:8168(methyltransferase activity); GO:16740(transferase activity)	GO:5575(cellular_component)	KEGG pathway: Arginine and proline metabolism 00330; KEGG pathway: Glycine, serine and threonine metabolism 00260; KEGG pathway: Urea cycle and metabolism of amino groups 00220
A_15_P102920	1.36284	0.012	0.80351	1.09505	ENSDART00000041665
A_15_P110362	1.36224	0.0354	0.806481	1.09862	NM_001002338	NM_001002338	zgc:92195	Danio rerio zgc:92195 (zgc:92195), mRNA [NM_001002338]	GO:6629(lipid metabolic process)	GO:0003824(catalytic activity);GO:0045735(nutrient reservoir activity)	GO:0008372(cellular_component unknown)
A_15_P109741	1.36179	0.0415	1.04177	1.41867	NM_001003558	NM_001003558	tuba8l3	Danio rerio tubulin, alpha 8 like 3 (tuba8l3), mRNA [NM_001003558]	GO:0007018(microtubule-based movement);GO:0046785(microtubule polymerization)	GO:0003924(GTPase activity);GO:0005198(structural molecule activity);GO:0005525(GTP binding)	GO:0005874(microtubule);GO:0045298(tubulin)
A_15_P101119	1.36116	0.00684	0.684957	0.932334	CK016485	CK016485		AGENCOURT_16543943 NIH_ZGC_10 Danio rerio cDNA clone IMAGE:7043164 5', mRNA sequence [CK016485]
A_15_P119818	1.36009	0.00391	1.05851	1.43967	TC293561			Q6P8H8 (Q6P8H8) Asparagine-linked glycosylation 8 homolog (Yeast, alpha-1,3-glucosyltransferase), partial (82%) [TC293561]
A_15_P106641	1.35858	0.00126	0.977279	1.32771	NM_213190	NM_213190	zgc:85914	Danio rerio zgc:85914 (zgc:85914), mRNA [NM_213190]	GO:0006118(electron transport);GO:0006915(apoptosis);GO:0007165(signal transduction)	GO:0004872(receptor activity);GO:0005489(electron transporter activity);GO:0005506(iron ion binding);GO:0005515(protein binding)	GO:0008372(cellular_component unknown)
A_15_P115420	1.35842	0.01	0.739178	1.00411	BC085426	BC085426	zgc:153436	Danio rerio cDNA clone IMAGE:7228690. [BC085426]	GO:8150(biological_process)	GO:8270(zinc ion binding)	GO:5575(cellular_component)
A_15_P104600	1.35827	0.0112	0.828235	1.12497	NM_178437	NM_178437	krt18	Danio rerio keratin 18 (krt18), mRNA [NM_178437]		GO:0005198(structural molecule activity)	GO:0005882(intermediate filament)	KEGG pathway: Cell Communication 01430
A_15_P114134	1.35709	0.0491	0.767025	1.04092	BI984883	BI984883		fu12a11.y3 Campbell zebrafish ovary Danio rerio cDNA clone IMAGE:5304884 5' similar to TR:Q9W0U3 Q9W0U3 CG7042 PROTEIN. ;, mRNA sequence [BI984883]
A_15_P102654	1.35705	0.0101	0.793559	1.0769	NM_001004510	NM_001004510	stat4	Danio rerio signal transducer and activator of transcription 4 (stat4), mRNA [NM_001004510]	GO:0006355(regulation of transcription, DNA-dependent);GO:0007165(signal transduction);GO:0007242(intracellular signaling cascade)	GO:0003677(DNA binding);GO:0003700(transcription factor activity);GO:0004871(signal transducer activity)	GO:0005634(nucleus)
A_15_P110505	1.35696	0.00531	0.943828	1.28073	NM_200568	NM_200568	zgc:77517	Danio rerio zgc:77517 (zgc:77517), mRNA [NM_200568]	GO:8150(biological_process)	GO:0005198(structural molecule activity)	GO:0005882(intermediate filament)
A_15_P107581	1.35647	0.0425	0.963251	1.30662	AI584642	AI584642	wu:fb81e12	fb81e12.y1 Zebrafish WashU MPIMG EST Danio rerio cDNA clone IMAGE:3718318 5' similar to contains Alu repetitive element;, mRNA sequence [AI584642]
A_15_P118181	1.35577	0.00203	0.911221	1.2354	NM_130974	NM_130974	tpsn	Danio rerio tapasin (tpsn), mRNA [NM_130974]	GO:0007275(development);GO:0007399(neurogenesis);GO:0019885(antigen processing, endogenous antigen via MHC class I)		GO:0016020(membrane)
A_15_P120115	1.3553	0.012	0.852908	1.15595	BC065686	BC065686	cugbp2	Danio rerio CUG triplet repeat, RNA binding protein 2, mRNA (cDNA clone MGC:77203 IMAGE:6962154), complete cds. [BC065686]	GO:0000398(nuclear mRNA splicing, via spliceosome);GO:0006397(mRNA processing)	GO:0003723(RNA binding)	GO:0030529(ribonucleoprotein complex)
A_15_P106280	1.35523	0.00868	0.830828	1.12596	NM_213180	NM_213180	zgc:77112	Danio rerio zgc:77112 (zgc:77112), mRNA [NM_213180]	GO:8150(biological_process)	GO:0005554(molecular_function unknown)	GO:0008372(cellular_component unknown)
A_15_P112382	1.35439	0.0297	0.926316	1.25459	NM_001002617	NM_001002617	zgc:92266	Danio rerio zgc:92266 (zgc:92266), mRNA [NM_001002617]	GO:8150(biological_process)	GO:0005554(molecular_function unknown)	GO:0016021(integral to membrane)
A_15_P112183	1.35432	0.0238	0.973294	1.31815	NM_001003471	NM_001003471	zgc:91851	Danio rerio zgc:91851 (zgc:91851), mRNA [NM_001003471]	GO:0006457(protein folding)	GO:0003755(peptidyl-prolyl cis-trans isomerase activity);GO:0005509(calcium ion binding);GO:0016853(isomerase activity)	GO:0008372(cellular_component unknown)
A_15_P109517	1.35427	0.0152	0.716689	0.970588	ENSDART00000040446			AGENCOURT_21411257 NIH_ZGC_17 Danio rerio cDNA clone IMAGE:7236499 5', mRNA sequence [CN176264]
A_15_P118404	1.35423	0.00921	0.860163	1.16486	TC292849			Q852S7 (Q852S7) Phosphoethanolamine N-methyltransferase, partial (38%) [TC292849]
A_15_P116122	1.35396	0.0198	0.766886	1.03833	ENSDART00000004696			Q91480 (Q91480) Apolipoprotein B (Fragment), partial (31%) [TC279319]
A_15_P107242	1.35383	0.0405	0.87272	1.18152	NM_173246	NM_173246	pole2	Danio rerio polymerase (DNA directed), epsilon 2 (pole2), mRNA [NM_173246]	GO:0006260(DNA replication)	GO:0003676(nucleic acid binding);GO:0003677(DNA binding);GO:0003887(DNA-directed DNA polymerase activity)	GO:0005634(nucleus)	KEGG pathway: DNA polymerase 03030; KEGG pathway: Purine metabolism 00230; KEGG pathway: Pyrimidine metabolism 00240
A_15_P108591	1.35382	0.0246	1.03758	1.40469	NM_201327	NM_201327	ssr1	Danio rerio signal sequence receptor, alpha (ssr1), mRNA [NM_201327]		GO:0004872(receptor activity)
A_15_P105309	1.35331	0.00325	0.923671	1.25001	AW594821	AW594821	wu:fk24e10	fk24e10.y1 zebrafish fin day1 regeneration Danio rerio cDNA 5', mRNA sequence [AW594821]
A_15_P113981	1.35322	0.00497	1.07074	1.44895	NM_213265	NM_213265	zgc:85975	Danio rerio zgc:85975 (zgc:85975), mRNA [NM_213265]	GO:8150(biological_process)	GO:0005554(molecular_function unknown)	GO:0008372(cellular_component unknown)
A_15_P110791	1.35321	0.0318	0.811117	1.09761	CK360825	CK360825		AGENCOURT_17081938 NIH_ZGC_4 Danio rerio cDNA clone IMAGE:7089925 5', mRNA sequence [CK360825]
A_15_P105218	1.35255	0.000669	0.802879	1.08593	TC291779			Q80TE6 (Q80TE6) MKIAA1376 protein (Fragment), partial (87%) [TC291779]
A_15_P102984	1.35217	0.00505	0.870493	1.17706	NM_001004115	NM_001004115	zgc:92013	Danio rerio zgc:92013 (zgc:92013), mRNA [NM_001004115]	GO:0005975(carbohydrate metabolism)	GO:0004560(alpha-L-fucosidase activity)	GO:0008372(cellular_component unknown)
A_15_P106770	1.35123	0.00528	0.969536	1.31006	NM_213499	NM_213499	actr2	Danio rerio zgc:63719 (zgc:63719), mRNA [NM_213499]	GO:8150(biological_process)	GO:0005200(structural constituent of cytoskeleton)	GO:0015629(actin cytoskeleton)
A_15_P113967	1.35109	0.00346	0.849988	1.14841	NM_181764	NM_181764	anxa4	Danio rerio annexin A4 (anxa4), mRNA [NM_181764]		GO:0005509(calcium ion binding);GO:0005544(calcium-dependent phospholipid binding)
A_15_P103873	1.35102	0.00203	0.92632	1.25148	AF155577	AF155577	psmb10	Danio rerio proteasome subunit beta 12 (PSMB12) mRNA, partial cds. [AF155577]	GO:0006511(ubiquitin-dependent protein catabolism)	GO:0004175(endopeptidase activity);GO:0008233(peptidase activity);GO:0016787(hydrolase activity)	GO:0005829(cytosol);GO:0005839(proteasome core complex (sensu Eukaryota))
A_15_P103448	1.35065	0.00415	0.919326	1.24169	NM_001004115	NM_001004115	zgc:92013	Danio rerio zgc:92013 (zgc:92013), mRNA [NM_001004115]	GO:0005975(carbohydrate metabolism)	GO:0004560(alpha-L-fucosidase activity)	GO:0008372(cellular_component unknown)
A_15_P116681	1.35052	0.0172	0.880875	1.18964	NM_001001826	NM_001001826	zgc:85866	Danio rerio zgc:85866 (zgc:85866), mRNA [NM_001001826]	GO:0001558(regulation of cell growth)	GO:0005520(insulin-like growth factor binding)	GO:0005576(extracellular region)
A_15_P105368	1.35047	0.00808	0.813289	1.09832	NM_001008594	NM_001008594	zgc:101843	Danio rerio zgc:101843 (zgc:101843), mRNA [NM_001008594]		GO:0005554(molecular_function unknown)	GO:0008372(cellular_component unknown)
A_15_P121169	1.35043	0.00561	0.800125	1.08051	NM_001001596	NM_001001596	lck	Danio rerio lymphocyte-specific protein tyrosine kinase (lck), mRNA [NM_001001596]	GO:0006468(protein amino acid phosphorylation);GO:0007242(intracellular signaling cascade)	GO:0004672(protein kinase activity);GO:0004674(protein serine/threonine kinase activity);GO:0004713(protein-tyrosine kinase activity);GO:0005524(ATP binding);GO:0016301(kinase activity)
A_15_P111540	1.34974	0.00719	0.885323	1.19496	ENSDART00000038785			Q98TC8 (Q98TC8) XP8, partial (71%) [TC282051]
A_15_P117392	1.34946	0.00534	0.925633	1.24911	CK699763	CK699763		ZF101-P00083-DEPE-F3_B20 GISZF101 Danio rerio cDNA clone IMAGE:7165558 5', mRNA sequence [CK699763]
A_15_P106201	1.34873	0.0151	0.763766	1.03011	TC284275			VE5_HPV42 (P27227) Probable E5 protein, partial (23%) [TC284275]
A_15_P107714	1.3485	0.00397	0.850208	1.14651	ENSDART00000049664			fc64d03.y1 Zebrafish WashU MPIMG EST Danio rerio cDNA clone IMAGE:3726149 5', mRNA sequence [AI883451]
A_15_P116425	1.348	0.00746	0.858633	1.15744	NM_213175	NM_213175	tacstd	Danio rerio tumor-associated calcium signal transducer (tacstd), mRNA [NM_213175]			GO:48471(perinuclear region of cytoplasm); GO:5886(plasma membrane)
A_15_P120905	1.34787	0.0204	0.861472	1.16115	TC294629			O00145 (O00145) SH2 containing inositol-5-phosphatase, partial (33%) [TC294629]
A_15_P114765	1.34773	0.000302	0.781769	1.05361	NM_199725	NM_199725	twf1	Danio rerio zgc:65922 (zgc:65922), mRNA [NM_199725]	GO:8150(biological_process)	GO:0003779(actin binding);GO:0016301(kinase activity)	GO:0005622(intracellular)
A_15_P109996	1.34666	0.000302	0.798438	1.07523	TC275843			Q8MYB2 (Q8MYB2) Cytochrome b561, partial (34%) [TC275843]
A_15_P120161	1.34627	0.016	0.927744	1.249	ENSDART00000041948			Q61340 (Q61340) Basic domain/leucine zipper transcription factor (Fragment), partial (19%) [TC282388]
A_15_P101279	1.34594	0.00124	0.902385	1.21455	CK677752	CK677752	im:7138714	ZF101-P00012-DEPE-F_D08 GISZF101 Danio rerio cDNA clone IMAGE:7138714 5', mRNA sequence [CK677752]	GO:8150(biological_process)	GO:0005554(molecular_function unknown)	GO:0008372(cellular_component unknown)
A_15_P117102	1.34442	0.00456	1.0072	1.35411	NM_212761	NM_212761	icn	Danio rerio ictacalcin (icn), mRNA [NM_212761]	GO:6816(calcium ion transport)	GO:0005509(calcium ion binding)
A_15_P120543	1.34317	0.0171	0.82743	1.11138	NM_001002376	NM_001002376	zgc:92069	Danio rerio zgc:92069 (zgc:92069), mRNA [NM_001002376]	GO:8150(biological_process)	GO:0005554(molecular_function unknown)	GO:0008372(cellular_component unknown)
A_15_P107585	1.34316	0.00586	0.820154	1.1016	NM_173253	NM_173253	smc4	Danio rerio MC4 structural maintenance of chromosomes 4-like 1 (yeast) (smc4l1), mRNA [NM_173253]	GO:0000910(cytokinesis);GO:0007001(chromosome organization and biogenesis (sensu Eukaryota));GO:0007049(cell cycle);GO:0007067(mitosis);GO:0007076(mitotic chromosome condensation)	GO:0005524(ATP binding);GO:0016887(ATPase activity)	GO:0005634(nucleus)
A_15_P117818	1.34293	0.0015	1.02416	1.37538	NM_205721	NM_205721	pdcl3	Danio rerio phosducin-like 3 (pdcl3), mRNA [NM_205721]	GO:0006915(apoptosis)	GO:5515(protein binding)	GO:5737(cytoplasm)
A_15_P101088	1.34262	0.0197	0.9454	1.26931	BE016105	BE016105		fk65d11.x1 Zebrafish Research Genetics C32 fin Danio rerio cDNA 3', mRNA sequence [BE016105]
A_15_P109997	1.34167	0.00227	1.00422	1.34733	TC293815			Q8UVG7 (Q8UVG7) Heart-type fatty-acid binding protein (Fatty acid binding protein 3, muscle and heart), partial (86%) [TC293815]	GO:0006631(fatty acid metabolism);GO:0006810(transport);GO:0007399(neurogenesis);GO:0008285(negative regulation of cell proliferation)	GO:0005215(transporter activity);GO:0005319(lipid transporter activity);GO:0005478(intracellular transporter activity);GO:0005504(fatty acid binding);GO:0008289(lipid binding)	GO:0005625(soluble fraction);GO:0005737(cytoplasm)
A_15_P107722	1.34166	0.00414	0.831588	1.11571	TC298076			TIG3_HUMAN (Q9UL19) Retinoic acid receptor responder protein 3 (Tazarotene-induced gene 3 protein) (RAR-responsive protein TIG3) (Retinoid inducible gene 1 protein), partial (61%) [TC298076]		GO:0005554(molecular_function unknown)	GO:0008372(cellular_component unknown)
A_15_P106386	1.34121	0.0264	0.893381	1.19821	NM_131355	NM_131355	kif23	Danio rerio kinesin family member 23 (kif23), mRNA [NM_131355]	GO:910(cytokinesis); GO:40016(embryonic cleavage); GO:7018(microtubule-based movement)	GO:0003774(motor activity);GO:0005524(ATP binding)	GO:0005875(microtubule associated complex)
A_15_P105866	1.34091	0.000977	0.829765	1.11264	TC270934			Q9BUT1 (Q9BUT1) Dehydrogenase/reductase (SDR family) member 6, partial (96%) [TC270934]
A_15_P116112	1.3406	0.00383	0.740962	0.993337	NM_131442	NM_131442	gbp	Danio rerio glycogen synthase kinase binding protein (gbp), mRNA [NM_131442]		GO:0016301(kinase activity)
A_15_P113656	1.34031	0.00155	0.846692	1.13483	NM_213095	NM_213095	zgc:85611	Danio rerio zgc:85611 (zgc:85611), mRNA [NM_213095]	GO:8150(biological_process)	GO:0000062(acyl-CoA binding)	GO:0008372(cellular_component unknown)
A_15_P100197	1.33931	0.0221	0.894734	1.19833	BC085414	BC085414	pde5a	Danio rerio cDNA clone IMAGE:7227588, partial cds. [BC085414]
A_15_P113394	1.33925	0.00238	0.954819	1.27874	TC293876			Q8LBJ2 (Q8LBJ2) Contains similarity to regulatory protein RecX, partial (5%) [TC293876]
A_15_P106590	1.3392	0.00369	0.748567	1.00248	NM_001007374	NM_001007374	zgc:101886	Danio rerio zgc:101886 (zgc:101886), mRNA [NM_001007374]	GO:8150(biological_process)	GO:0005554(molecular_function unknown)	GO:0008372(cellular_component unknown)
A_15_P101549	1.33895	0.036	0.808196	1.08213	CK397527	CK397527		AGENCOURT_17356933 NIH_ZGC_4 Danio rerio cDNA clone IMAGE:7118739 5', mRNA sequence [CK397527]
A_15_P118833	1.33891	0.00315	0.959799	1.28509	NM_001004512	NM_001004512	si:busm1-57f23.1	Danio rerio si:busm1-57f23.1 (si:busm1-57f23.1), mRNA [NM_001004512]		GO:0004866(endopeptidase inhibitor activity);GO:0004869(cysteine protease inhibitor activity)
A_15_P105311	1.33871	0.0237	0.97766	1.3088	TC286539			Q7SYC9 (Q7SYC9) Sb:cb39, partial (27%) [TC286539]
A_15_P113771	1.33869	0.00317	0.874957	1.17129	NM_001006038	NM_001006038	zgc:103433	Danio rerio zgc:103433 (zgc:103433), mRNA [NM_001006038]	GO:15986(ATP synthesis coupled proton transport)	GO:0005554(molecular_function unknown)	GO:0008372(cellular_component unknown)
A_15_P114414	1.33705	0.00404	0.858957	1.14847	TC270852			Q9I9M3 (Q9I9M3) Dedd1, complete [TC270852]
A_15_P118646	1.33681	0.00817	0.857327	1.14609	BC066502	BC066502	rab32	Danio rerio RAB32, member RAS oncogene family, mRNA (cDNA clone MGC:76982 IMAGE:6525806), complete cds. [BC066502]	GO:0006468(protein amino acid phosphorylation);GO:0006886(intracellular protein transport);GO:0007264(small GTPase mediated signal transduction);GO:0015031(protein transport)	GO:0004672(protein kinase activity);GO:0005524(ATP binding);GO:0005525(GTP binding)	GO:16020(membrane); GO:5579(membrane attack complex)
A_15_P107470	1.33586	0.0011	0.918288	1.2267	AL718838	AL718838		AL718838 Danio rerio embryonic inner ear subtracted cDNA Danio rerio cDNA clone BN0AA037ZF10 5', mRNA sequence [AL718838]
A_15_P116688	1.33573	0.00406	0.851645	1.13757	CK362795	CK362795		AGENCOURT_17082329 NIH_ZGC_4 Danio rerio cDNA clone IMAGE:7087196 5', mRNA sequence [CK362795]
A_15_P119881	1.3354	0.00126	0.824709	1.10132	NM_212772	NM_212772	tuba8l	Danio rerio tubulin, alpha 8 like (tuba8l), mRNA [NM_212772]	GO:0007018(microtubule-based movement);GO:0046785(microtubule polymerization)	GO:0003924(GTPase activity);GO:0005198(structural molecule activity);GO:0005525(GTP binding)	GO:0005874(microtubule);GO:0045298(tubulin)
A_15_P118723	1.33512	0.00815	0.768396	1.0259	ENSDART00000003857			Q6P189 (Q6P189) Minor histocompatibility antigen HA-1, partial (24%) [TC284611]
A_15_P114979	1.33483	0.00222	0.94357	1.2595	BC055392	BC055392	wu:fl49b07	Danio rerio wu:fl49b07, mRNA (cDNA clone IMAGE:3816925), partial cds. [BC055392]	GO:0008152(metabolism)	GO:0003824(catalytic activity)
A_15_P102066	1.33477	0.0169	0.923081	1.2321	NM_200227	NM_200227	zgc:56310	Danio rerio zgc:56310 (zgc:56310), mRNA [NM_200227]		GO:0003676(nucleic acid binding)	GO:0008372(cellular_component unknown)
A_15_P111962	1.3346	0.00524	0.987722	1.31821	NM_001002335	NM_001002335	kpna2	Danio rerio zgc:86945 (zgc:86945), mRNA [NM_001002335]	GO:0006606(protein-nucleus import);GO:0006810(transport);GO:0006886(intracellular protein transport);GO:0007155(cell adhesion);GO:0015031(protein transport)	GO:0005198(structural molecule activity);GO:0005515(protein binding);GO:0008565(protein transporter activity)	GO:0005856(cytoskeleton)
A_15_P114123	1.33458	0.0123	0.953509	1.27253	NM_200832	NM_200832	zgc:73223	Danio rerio zgc:73223 (zgc:73223), mRNA [NM_200832]	GO:8150(biological_process)	GO:0005554(molecular_function unknown)	GO:0008372(cellular_component unknown)
A_15_P108933	1.33412	0.0208	0.84975	1.13367	NM_200145	NM_200145	zgc:55888	Danio rerio zgc:55888 (zgc:55888), mRNA [NM_200145]	GO:0006508(proteolysis and peptidolysis)	GO:0004263(chymotrypsin activity);GO:0004295(trypsin activity);GO:0008233(peptidase activity)	GO:0008372(cellular_component unknown)
A_15_P111214	1.33405	0.0132	0.815414	1.08781	TC290133			CKS1_HUMAN (P61024) Cyclin-dependent kinases regulatory subunit 1 (CKS-1) (PNAS-16 / PNAS-143), partial (91%) [TC290133]	GO:0000079(regulation of cyclin dependent protein kinase activity);GO:0007049(cell cycle);GO:0008283(cell proliferation)	GO:0004693(cyclin-dependent protein kinase activity)
A_15_P107767	1.33384	0.00125	1.07906	1.43929	TC292564			2210318A T1/ST2 receptor-binding protein. {Homo sapiens;} , partial (37%) [TC292564]
A_15_P118934	1.333	0.0125	0.893645	1.19123	NM_213092	NM_213092	bzw1l	Danio rerio basic leucine zipper and W2 domains 1, like (bzw1l), mRNA [NM_213092]	GO:0006446(regulation of translational initiation)	GO:0003743(translation initiation factor activity)	GO:5575(cellular_component)
A_15_P107150	1.33293	0.00433	0.980179	1.30651	TC281700			Q6PHD7 (Q6PHD7) Septin 6, partial (54%) [TC281700]	GO:0000910(cytokinesis);GO:0007049(cell cycle)	GO:0005515(protein binding);GO:0005525(GTP binding)	GO:0008372(cellular_component unknown)
A_15_P120673	1.33156	0.0178	0.777865	1.03577	TC284307			AF132297 cytokine-inducible SH2-containing protein {Homo sapiens;} , partial (30%) [TC284307]
A_15_P100981	1.33142	0.0361	0.90957	1.21102	NM_131471	NM_131471	mhc1uba	Danio rerio major histocompatibility complex class I UBA gene (mhc1uba), mRNA [NM_131471]	GO:0006955(immune response)		GO:0016020(membrane);GO:0016021(integral to membrane)
A_15_P115082	1.33142	0.0013	0.791746	1.05415	NM_201308	NM_201308	plk3	Danio rerio polo-like kinase 3 (Drosophila) (plk3), mRNA [NM_201308]	GO:0006468(protein amino acid phosphorylation);GO:0007049(cell cycle)	GO:0004672(protein kinase activity);GO:0004674(protein serine/threonine kinase activity);GO:0005524(ATP binding);GO:0016301(kinase activity);GO:0016740(transferase activity)
A_15_P111796	1.33127	0.0354	0.763044	1.01582	NM_131443	NM_131443	pdx1	Danio rerio insulin promoter factor 1, homeodomain transcription factor (ipf1), mRNA [NM_131443]	GO:0006355(regulation of transcription, DNA-dependent);GO:0007275(development)	GO:0003677(DNA binding);GO:0003700(transcription factor activity)	GO:0005634(nucleus)
A_15_P120103	1.3308	0.019	0.776864	1.03385	BI842371	BI842371		fq82h04.y1 Zebrafish neuronal Danio rerio cDNA clone IMAGE:4887006 5' similar to contains element MER37 repetitive element ;, mRNA sequence [BI842371]
A_15_P101310	1.33006	0.00931	0.772589	1.02759	BC056779	BC056779	zgc:110661	Danio rerio cDNA clone IMAGE:3816160, partial cds. [BC056779]	GO:9058(biosynthetic process); GO:8152(metabolic process)	GO:16740(transferase activity); GO:16769(transferase activity, transferring nitrogenous groups)	GO:5575(cellular_component)
A_15_P106217	1.32981	0.00935	0.795469	1.05782	NM_200087	NM_200087	txnip	Danio rerio thioredoxin interacting protein (txnip), mRNA [NM_200087]
A_15_P102693	1.32903	0.0228	0.818762	1.08816	CK679019	CK679019	im:7140344	ZF101-P00016-DEPE-F2_H06 GISZF101 Danio rerio cDNA clone IMAGE:7140344 5', mRNA sequence [CK679019]	GO:8150(biological_process)	GO:0005554(molecular_function unknown)	GO:0008372(cellular_component unknown)
A_15_P108326	1.32744	0.0329	0.72004	0.955811	TC287043			Q8NG53 (Q8NG53) Diacylglycerol kinase delta2, partial (21%) [TC287043]
A_15_P120758	1.32744	0.00354	0.963472	1.27895	NM_194379	NM_194379	cbr1l	Danio rerio carbonyl reductase 1-like (cbr1l), mRNA [NM_194379]	GO:0008152(metabolism)	GO:0016491(oxidoreductase activity)
A_15_P108900	1.32734	0.0248	0.822693	1.09199	NM_001002347	NM_001002347	zgc:92178	Danio rerio zgc:92178 (zgc:92178), mRNA [NM_001002347]	GO:0008152(metabolism)	GO:0016788(hydrolase activity, acting on ester bonds)	GO:0008372(cellular_component unknown)
A_15_P103164	1.32663	0.0339	0.661494	0.877559	AF533659	AF533659		Danio rerio embryonic shield mRNA, complete sequence. [AF533659]
A_15_P109797	1.32623	0.0116	1.06249	1.4091	NM_213265	NM_213265	zgc:85975	Danio rerio zgc:85975 (zgc:85975), mRNA [NM_213265]	GO:8150(biological_process)	GO:0005554(molecular_function unknown)	GO:0008372(cellular_component unknown)
A_15_P108331	1.32622	0.00603	0.854739	1.13357	NM_212748	NM_212748	rpn2	Danio rerio ribophorin II (rpn2), mRNA [NM_212748]	GO:0018279(N-linked glycosylation via asparagine)	GO:0004579(dolichyl-diphosphooligosaccharide-protein glycotransferase activity)	GO:0005789(endoplasmic reticulum membrane);GO:0008250(oligosaccharyl transferase complex)	KEGG pathway: Glycan structures - biosynthesis 1 01030; KEGG pathway: N-Glycan biosynthesis 00510
A_15_P116391	1.32557	0.00901	0.842956	1.1174	BC086730	BC086730		Danio rerio cDNA clone IMAGE:7228979. [BC086730]
A_15_P103096	1.32524	0.0329	0.735182	0.974291	TC286110			Q8C9H7 (Q8C9H7) Mus musculus 3 days neonate thymus cDNA, RIKEN full-length enriched library, clone:A630056A17 product:caspase 2, full insert sequence, partial (25%) [TC286110]
A_15_P114246	1.32506	0.00482	0.969028	1.28402	TC269082			A2B1_HUMAN (P21851) Adapter-related protein complex 2 beta 1 subunit (Beta-adaptin) (Plasma membrane adaptor HA2/AP2 adaptin beta subunit) (Clathrin assembly protein complex 2 beta large chain) (AP105B), partial (4%) [TC271472]	GO:0000723(telomere maintenance);GO:0001516(prostaglandin biosynthesis);GO:0007165(signal transduction)	GO:0003720(telomerase activity);GO:0003754(chaperone activity);GO:0005515(protein binding);GO:0050220(prostaglandin-E synthase activity)	GO:0000781(chromosome, telomeric region);GO:0005697(telomerase holoenzyme complex);GO:0008372(cellular_component unknown)
A_15_P112160	1.32487	0.0148	0.799966	1.05985	NM_001005977	NM_001005977	zgc:103582	Danio rerio zgc:103582 (zgc:103582), mRNA [NM_001005977]		GO:0005554(molecular_function unknown)	GO:0008372(cellular_component unknown)
A_15_P117424	1.32482	0.0146	0.998669	1.32306	NM_201007	NM_201007	alp	Danio rerio alkaline phosphatase (alp), mRNA [NM_201007]	GO:0008152(metabolism)	GO:0000287(magnesium ion binding)		KEGG pathway: Folate biosynthesis 00790; KEGG pathway: gamma-Hexachlorocyclohexane degradation 00361
A_15_P117958	1.32445	0.0228	0.737498	0.976778	NM_199583	NM_199583	csnk1dl	Danio rerio casein kinase 1, delta like (csnk1dl), mRNA [NM_199583]	GO:0006468(protein amino acid phosphorylation)	GO:0004672(protein kinase activity);GO:0004674(protein serine/threonine kinase activity);GO:0005524(ATP binding);GO:0016301(kinase activity);GO:0016740(transferase activity)
A_15_P115554	1.3244	0.0365	0.795553	1.05363	NM_212581	NM_212581	tacc3	Danio rerio sb:cb500 (sb:cb500), mRNA [NM_212581]	GO:8150(biological_process)	GO:3674(molecular_function)	GO:5575(cellular_component)
A_15_P107660	1.32357	0.00358	0.923283	1.22203	NM_001002435	NM_001002435	pqbp1l	Danio rerio polyglutamine binding protein 1-like (pqbp1l), mRNA [NM_001002435]
A_15_P116120	1.32333	0.0284	0.854822	1.13121	BC083515	BC083515	fdps	Danio rerio cDNA clone IMAGE:7049076, partial cds. [BC083515]	GO:8299(isoprenoid biosynthetic process)	GO:16740(transferase activity)	GO:5575(cellular_component)
A_15_P120846	1.32275	0.00267	0.761909	1.00782	TC279756			Q8AWX9 (Q8AWX9) SI:dZ12F11.5 (Bromodomain-containing protein 2 ) (Fragment), partial (36%) [TC279756]
A_15_P105186	1.32235	0.00244	0.97535	1.28975	ENSDART00000014542			Q9PW25 (Q9PW25) Pendulin, partial (17%) [TC275874]
A_15_P105865	1.32215	0.000236	1.10528	1.46136	NM_203421	NM_203421	postn	Danio rerio periostin, osteoblast specific factor (postn), mRNA [NM_203421]	GO:0007155(cell adhesion);GO:0016203(muscle attachment)
A_15_P107889	1.3214	0.00786	1.018	1.34518	NM_001002717	NM_001002717	pak2	Danio rerio p21 (CDKN1A)-activated kinase 2 (pak2), mRNA [NM_001002717]	GO:0006468(protein amino acid phosphorylation)	GO:0004672(protein kinase activity);GO:0004674(protein serine/threonine kinase activity);GO:0004713(protein-tyrosine kinase activity);GO:0005524(ATP binding);GO:0016301(kinase activity);GO:0016740(transferase activity)
A_15_P107522	1.32087	0.0149	0.898862	1.18728	TC296373			AF059617 serum-inducible kinase {Homo sapiens;} , partial (23%) [TC296373]
A_15_P117731	1.32082	0.00232	0.971909	1.28372	ENSDART00000004535			fa96f07.y1 zebrafish fin day3 regeneration Danio rerio cDNA 5' similar to SW:RL22_RAT P47198 60S RIBOSOMAL PROTEIN L22. ;, mRNA sequence [AI332032]
A_15_P116568	1.32017	0.00519	0.930564	1.22851	CO929962	CO929962		AGENCOURT_30434836 NIH_ZGC_14 Danio rerio cDNA clone IMAGE:7407715 5', mRNA sequence [CO929962]
A_15_P120049	1.32015	0.0238	0.909903	1.20121	NM_213190	NM_213190	zgc:85914	Danio rerio zgc:85914 (zgc:85914), mRNA [NM_213190]	GO:0006118(electron transport);GO:0006915(apoptosis);GO:0007165(signal transduction)	GO:0004872(receptor activity);GO:0005489(electron transporter activity);GO:0005506(iron ion binding);GO:0005515(protein binding)	GO:0008372(cellular_component unknown)
A_15_P107262	1.31938	0.000243	0.901474	1.18938	NM_214735	NM_214735	dhdhl	Danio rerio dihydrodiol dehydrogenase (dimeric), like (dhdhl), mRNA [NM_214735]	GO:0006118(electron transport);GO:0008152(metabolism)	GO:0016491(oxidoreductase activity)
A_15_P108176	1.31872	0.00155	0.94736	1.2493	NM_131697	NM_131697	dcn	Danio rerio decorin (dcn), mRNA [NM_131697]		GO:5515(protein binding)	GO:0005578(extracellular matrix (sensu Metazoa))
A_15_P118466	1.31784	0.0392	0.856967	1.12934	NM_201098	NM_201098	sec14l1	Danio rerio zgc:55783 (zgc:55783), mRNA [NM_201098]	GO:8150(biological_process)	GO:0005554(molecular_function unknown)	GO:0008372(cellular_component unknown)
A_15_P107661	1.3176	0.00534	0.98056	1.29198	NM_001002435	NM_001002435	pqbp1l	Danio rerio polyglutamine binding protein 1-like (pqbp1l), mRNA [NM_001002435]
A_15_P106067	1.31707	0.00921	0.973423	1.28207	NM_213306	NM_213306	zgc:77033	Danio rerio zgc:77033 (zgc:77033), mRNA [NM_213306]	GO:8150(biological_process)	GO:0004428(inositol or phosphatidylinositol kinase activity);GO:0016301(kinase activity);GO:0016303(phosphatidylinositol 3-kinase activity);GO:0016740(transferase activity);GO:0016773(phosphotransferase activity, alcohol group as acceptor)	GO:0005942(phosphoinositide 3-kinase complex)
A_15_P108334	1.31704	0.0304	0.815554	1.07412	NM_200444	NM_200444	zgc:63672	Danio rerio zgc:63672 (zgc:63672), mRNA [NM_200444]	GO:7165(signal transduction)	GO:0005096(GTPase activator activity)	GO:0008372(cellular_component unknown)
A_15_P103412	1.31702	0.0152	1.06747	1.40588	NM_213265	NM_213265	zgc:85975	Danio rerio zgc:85975 (zgc:85975), mRNA [NM_213265]	GO:8150(biological_process)	GO:0005554(molecular_function unknown)	GO:0008372(cellular_component unknown)
A_15_P114882	1.31699	0.00654	0.841396	1.10811	L11710	L11710	myca	Brachydanio rerio c-myc oncoprotein mRNA, complete cds. [L11710]	GO:0006355(regulation of transcription, DNA-dependent)	GO:0003677(DNA binding);GO:0003700(transcription factor activity)	GO:0005634(nucleus)
A_15_P112395	1.31687	0.00236	0.942161	1.2407	ENSDART00000036875			AF284815 lysyl oxidase-like protein {Homo sapiens;} , partial (31%) [TC283494]
A_15_P101154	1.3163	0.0358	0.804007	1.05831	NM_199865	NM_199865	cdc42l	Danio rerio zgc:55427 (zgc:55427), mRNA [NM_199865]	GO:0000910(cytokinesis);GO:0007264(small GTPase mediated signal transduction)	GO:0005525(GTP binding)	GO:0008372(cellular_component unknown)
A_15_P113820	1.31623	0.00415	0.960111	1.26373	NM_212682	NM_212682	clic1	Danio rerio zgc:77044 (zgc:77044), mRNA [NM_212682]	GO:0006821(chloride transport)	GO:0005247(voltage-gated chloride channel activity)	GO:0016020(membrane)
A_15_P100621	1.31601	0.0135	0.801639	1.05496	NM_200950	NM_200950	pdcd6	Danio rerio programmed cell death 6 (pdcd6), mRNA [NM_200950]	GO:6816(calcium ion transport)	GO:0005509(calcium ion binding)
A_15_P120017	1.31575	0.0196	0.913737	1.20225	NM_200538	NM_200538	slc2a12	Danio rerio zgc:66027 (zgc:66027), mRNA [NM_200538]	GO:0006810(transport);GO:0008643(carbohydrate transport)	GO:0005215(transporter activity);GO:0005351(sugar porter activity)	GO:0016020(membrane);GO:0016021(integral to membrane)
A_15_P119159	1.31564	0.00666	0.9916	1.30458	NM_131590	NM_131590	iclp1	Danio rerio invariant chain-like protein 1 (iclp1), mRNA [NM_131590]
A_15_P103783	1.31505	0.0041	0.766617	1.00814	NM_001007038	NM_001007038	abcc4	Danio rerio ATP-binding cassette, sub-family C (CFTR/MRP), member 4 (abcc4), mRNA [NM_001007038]	GO:0006810(transport);GO:0006811(ion transport)	GO:0000166(nucleotide binding);GO:0005254(chloride channel activity);GO:0005524(ATP binding);GO:0016887(ATPase activity);GO:0017111(nucleoside-triphosphatase activity);GO:0042626(ATPase activity, coupled to transmembrane movement of substances)	GO:0016020(membrane);GO:0016021(integral to membrane)
A_15_P113001	1.31486	0.00203	0.987247	1.29809	TC280552			Q8AWC6 (Q8AWC6) Collagen XVIII (Fragment), complete [TC280552]	GO:0001525(angiogenesis)		GO:0005604(basement membrane)
A_15_P106726	1.31477	0.00369	1.07069	1.40772	NM_213265	NM_213265	zgc:85975	Danio rerio zgc:85975 (zgc:85975), mRNA [NM_213265]	GO:8150(biological_process)	GO:0005554(molecular_function unknown)	GO:0008372(cellular_component unknown)
A_15_P121321	1.31452	0.0154	0.966237	1.27013	TC273950			AF149721 ING1 tumor suppressor, variant A {Homo sapiens;} , partial (75%) [TC273950]
A_15_P106059	1.31448	0.0148	0.854735	1.12353	NM_200568	NM_200568	zgc:77517	Danio rerio zgc:77517 (zgc:77517), mRNA [NM_200568]	GO:8150(biological_process)	GO:0005198(structural molecule activity)	GO:0005882(intermediate filament)
A_15_P116194	1.31431	0.00315	0.992814	1.30487	NM_200373	NM_200373	sri	Danio rerio sorcin (sri), mRNA [NM_200373]	GO:6816(calcium ion transport)	GO:0005509(calcium ion binding)
A_15_P117927	1.31422	0.00586	0.991378	1.30289	NM_201582	NM_201582	ercc3	Danio rerio excision repair cross-complementing rodent repair deficiency, complementation group 3 (ercc3), mRNA [NM_201582]	GO:0006289(nucleotide-excision repair)	GO:0003676(nucleic acid binding);GO:0003677(DNA binding);GO:0004003(ATP-dependent DNA helicase activity);GO:0004386(helicase activity);GO:0005524(ATP binding);GO:0016787(hydrolase activity)	GO:0005634(nucleus)
A_15_P117519	1.31417	0.0228	0.767663	1.00884	NM_131509	NM_131509	krt4	Danio rerio keratin 4 (krt4), mRNA [NM_131509]		GO:0005198(structural molecule activity)	GO:0005882(intermediate filament)
A_15_P105363	1.31375	0.00618	0.805306	1.05797	NM_213035	NM_213035	grb2	Danio rerio growth factor receptor-bound protein 2 (grb2), mRNA [NM_213035]	GO:0007242(intracellular signaling cascade)	GO:0004872(receptor activity)
A_15_P102138	1.31362	0.00734	0.876059	1.15081	NM_198816	NM_198816	pfkfb4	Danio rerio 6-phosphofructo-2-kinase/fructose-2,6-biphosphatase 4 (pfkfb4), mRNA [NM_198816]	GO:0006003(fructose 2,6-bisphosphate metabolism);GO:0008152(metabolism)	GO:0003824(catalytic activity);GO:0005524(ATP binding);GO:0016301(kinase activity)		KEGG pathway: Fructose and mannose metabolism 00051
A_15_P107450	1.31357	0.00939	0.779979	1.02456	NM_199212	NM_199212	sgk	Danio rerio serum/glucocorticoid regulated kinase (sgk), mRNA [NM_199212]	GO:0006468(protein amino acid phosphorylation)	GO:0004672(protein kinase activity);GO:0004674(protein serine/threonine kinase activity);GO:0005524(ATP binding);GO:0016301(kinase activity)
A_15_P114875	1.31319	0.00939	0.777007	1.02036	TC283241			Q75UR0 (Q75UR0) Integral membrane protein GDD1, partial (65%) [TC283241]
A_15_P108291	1.31281	0.00551	0.96108	1.26172	NM_001002746	NM_001002746	pcca	Danio rerio zgc:100925 (zgc:100925), mRNA [NM_001002746]	GO:0008152(metabolism)	GO:0005524(ATP binding);GO:0009374(biotin binding);GO:0016874(ligase activity)	GO:0008372(cellular_component unknown)
A_15_P121100	1.31273	0.00381	0.77976	1.02361	BC085624	BC085624	cyp2j27	Danio rerio cDNA clone IMAGE:7045710. [BC085624]	GO:6118(electron transport); GO:6783(heme biosynthetic process); GO:6879(iron ion homeostasis); GO:6826(iron ion transport)	GO:20037(heme binding); GO:5506(iron ion binding); GO:46872(metal ion binding); GO:4497(monooxygenase activity); GO:16491(oxidoreductase activity); GO:16712(oxidoreductase activity, acting on paired donors, with incorporation or reduction of molecular oxygen, reduced flavin or flavoprotein as one donor, and incorporation of one atom of oxygen)	GO:16020(membrane); GO:5579(membrane attack complex)
A_15_P117887	1.31191	0.00928	0.937769	1.23027	NM_198871	NM_198871	zgc:63569	Danio rerio zgc:63569 (zgc:63569), mRNA [NM_198871]	GO:8150(biological_process)	GO:0005554(molecular_function unknown)	GO:0008372(cellular_component unknown)
A_15_P115935	1.31165	0.0093	0.748721	0.98206	BC067716	BC067716	sb:cb542	Danio rerio cDNA clone IMAGE:6965582, partial cds. [BC067716]	GO:7155(cell adhesion); GO:30574(collagen catabolic process); GO:6817(phosphate transport)	GO:5198(structural molecule activity)	GO:5737(cytoplasm)
A_15_P118177	1.31154	0.00524	0.870899	1.14222	ENSDART00000004075			Q8AVU5 (Q8AVU5) MGC52819 protein, partial (72%) [TC293116]		GO:0005554(molecular_function unknown)	GO:0008372(cellular_component unknown)
A_15_P115990	1.31151	0.00238	1.0277	1.34784	NM_001002114	NM_001002114	arpc3	Danio rerio zgc:86828 (zgc:86828), mRNA [NM_001002114]	GO:0030833(regulation of actin filament polymerization)	GO:0005554(molecular_function unknown)	GO:0005856(cytoskeleton)
A_15_P118556	1.31135	0.0156	0.884514	1.15991	NM_199212	NM_199212	sgk	Danio rerio serum/glucocorticoid regulated kinase (sgk), mRNA [NM_199212]	GO:0006468(protein amino acid phosphorylation)	GO:0004672(protein kinase activity);GO:0004674(protein serine/threonine kinase activity);GO:0005524(ATP binding);GO:0016301(kinase activity)
A_15_P105692	1.31134	0.014	0.841593	1.10361	TC281722			CAH8_HUMAN (P35219) Carbonic anhydrase-related protein (CARP) (CA-VIII), partial (91%) [TC281722]	GO:0006730(one-carbon compound metabolism);GO:0048015(phosphoinositide-mediated signaling)	GO:0004089(carbonate dehydratase activity);GO:0005515(protein binding);GO:0008270(zinc ion binding)	GO:0005737(cytoplasm)
A_15_P120928	1.31118	0.0125	0.997244	1.30756	BM572257	BM572257		fx08g03.y1 Gong zebrafish ovary Danio rerio cDNA clone IMAGE:5619269 5', mRNA sequence [BM572257]
A_15_P104934	1.31062	0.00911	0.957177	1.25449	NM_213035	NM_213035	grb2	Danio rerio growth factor receptor-bound protein 2 (grb2), mRNA [NM_213035]	GO:0007242(intracellular signaling cascade)	GO:0004872(receptor activity)
A_15_P113979	1.31009	0.00902	0.945117	1.23819	NM_205757	NM_205757	dab2	Danio rerio disabled homolog 2 (Drosophila) (dab2), mRNA [NM_205757]	GO:0007275(development)
A_15_P103800	1.31009	0.000203	0.998007	1.30748	TC291359			Q6JZV5 (Q6JZV5) Cathepsin Z, partial (97%) [TC291359]	GO:0006508(proteolysis and peptidolysis)	GO:0004197(cysteine-type endopeptidase activity);GO:0008234(cysteine-type peptidase activity);GO:0016787(hydrolase activity)	GO:0005615(extracellular space);GO:0005764(lysosome)
A_15_P111743	1.30978	0.00294	1.01346	1.32741	AI497193	AI497193	epyc	AI497193 fb48c08.x1 Zebrafish WashU MPIMG EST Danio rerio cDNA clone IMAGE:3715118 3' similar to contains element MER22 repetitive element ;, mRNA sequence [AI497193]	GO:8150(biological_process)	GO:0005554(molecular_function unknown)	GO:0008372(cellular_component unknown)
A_15_P104288	1.30957	0.0072	0.83536	1.09396	NM_001003944	NM_001003944	actr3	Danio rerio ARP3 actin-related protein 3 homolog (yeast) (actr3), mRNA [NM_001003944]		GO:0005200(structural constituent of cytoskeleton)	GO:0015629(actin cytoskeleton)
A_15_P107087	1.30893	0.024	0.908835	1.1896	BC083440	BC083440	zgc:114034	Danio rerio cDNA clone IMAGE:7251423, partial cds. [BC083440]	GO:8150(biological_process)	GO:3674(molecular_function)	GO:5575(cellular_component)
A_15_P117267	1.30862	0.0033	1.10893	1.45117	ENSDART00000025692
A_15_P113922	1.30836	0.00298	0.946947	1.23895	NM_199693	NM_199693	arl11	Danio rerio zgc:56090 (zgc:56090), mRNA [NM_199693]	GO:0006810(transport);GO:0007264(small GTPase mediated signal transduction);GO:0015031(protein transport)	GO:0005525(GTP binding)	GO:0005794(Golgi apparatus)
A_15_P101791	1.30814	0.000523	1.02373	1.33918	NM_001002151	NM_001002151	calua	Danio rerio zgc:86677 (zgc:86677), mRNA [NM_001002151]	GO:6816(calcium ion transport)	GO:0005509(calcium ion binding)	GO:0008372(cellular_component unknown)
A_15_P102446	1.3071	0.00393	0.876701	1.14594	NM_001002493	NM_001002493	zgc:92851	Danio rerio zgc:92851 (zgc:92851), mRNA [NM_001002493]	GO:0006355(regulation of transcription, DNA-dependent)	GO:0003677(DNA binding)	GO:0005634(nucleus)
A_15_P104764	1.30683	0.00983	0.965751	1.26208	NM_199278	NM_199278	cpvl	Danio rerio carboxypeptidase, vitellogenic-like (cpvl), mRNA [NM_199278]	GO:0006508(proteolysis and peptidolysis)	GO:0003824(catalytic activity);GO:0004180(carboxypeptidase activity);GO:0004185(serine carboxypeptidase activity)
A_15_P108024	1.30582	0.0493	0.825044	1.07736	NM_212967	NM_212967	fat	Danio rerio protocadherin (fat), mRNA [NM_212967]	GO:6816(calcium ion transport); GO:16339(calcium-dependent cell-cell adhesion); GO:7156(homophilic cell adhesion)	GO:5262(calcium channel activity); GO:19855(calcium channel inhibitor activity); GO:5509(calcium ion binding)	GO:16021(integral to membrane); GO:16020(membrane); GO:5579(membrane attack complex)
A_15_P111631	1.3058	0.00228	0.996843	1.30167	NM_131676	NM_131676	psmb11	Danio rerio proteasome (prosome, macropain) subunit, beta type, 11 (psmb11), mRNA [NM_131676]	GO:0006511(ubiquitin-dependent protein catabolism)	GO:0004175(endopeptidase activity);GO:0008233(peptidase activity);GO:0016787(hydrolase activity)	GO:0005829(cytosol);GO:0005839(proteasome core complex (sensu Eukaryota))
A_15_P112924	1.30556	0.003	0.87025	1.13617	NM_131070	NM_131070	mdka	Danio rerio midkine-related growth factor (mdka), mRNA [NM_131070]	GO:1841(neural tube formation)	GO:0008083(growth factor activity)
A_15_P119012	1.30549	0.00283	0.774069	1.01054	TC275413			Q8BN05 (Q8BN05) Mus musculus 10 days pregnant adult female ovary and uterus cDNA, RIKEN full-length enriched library, clone:G630051C16 product:protease, serine, 11 (Igf binding), full insert sequence. (Fragment), partial (36%) [TC275413]
A_15_P110133	1.30532	0.0288	0.923307	1.20521	NM_001002872	NM_001002872	parva	Danio rerio parvin, alpha (parva), mRNA [NM_001002872]
A_15_P100270	1.30464	0.0219	0.745837	0.973049	BI672364	BI672364		ft39a02.x1 Gong zebrafish testis Danio rerio cDNA clone IMAGE:5152802 3' similar to TR:Q95275 Q95275 HYPOTHETICAL PROTEIN ;, mRNA sequence [BI672364]
A_15_P114377	1.30449	0.0238	0.885377	1.15497	NM_212757	NM_212757	ywhai	Danio rerio zgc:55807 (zgc:55807), mRNA [NM_212757]	GO:8150(biological_process)	GO:0019904(protein domain specific binding)	GO:0008372(cellular_component unknown)
A_15_P101897	1.30436	0.0102	0.815541	1.06376	NM_001002634	NM_001002634	zgc:92224	Danio rerio zgc:92224 (zgc:92224), mRNA [NM_001002634]	GO:8150(biological_process)	GO:0005554(molecular_function unknown)	GO:0008372(cellular_component unknown)
A_15_P114784	1.30422	0.037	0.870982	1.13595	ENSDART00000016363			Q810H0 (Q810H0) Protein phosphatase 2C epsilon, partial (33%) [TC273656]
A_15_P116951	1.30412	0.017	0.873364	1.13897	BC090719	BC090719	zgc:113564	Danio rerio cDNA clone MGC:113564 IMAGE:7136191, complete cds. [BC090719]	GO:6508(proteolysis)	GO:8236(serine-type peptidase activity)
A_15_P120882	1.30397	0.0173	0.903295	1.17787	NM_001005942	NM_001005942	glrx	Danio rerio zgc:103707 (zgc:103707), mRNA [NM_001005942]	GO:45454(cell redox homeostasis); GO:6118(electron transport); GO:6810(transport)	GO:0005554(molecular_function unknown)	GO:0008372(cellular_component unknown)
A_15_P115240	1.30159	0.0156	0.75248	0.979418	NM_001007313	NM_001007313	ppm1a	Danio rerio zgc:92329 (zgc:92329), mRNA [NM_001007313]	GO:0006470(protein amino acid dephosphorylation)	GO:0000287(magnesium ion binding);GO:0003824(catalytic activity);GO:0004721(phosphoprotein phosphatase activity);GO:0004722(protein serine/threonine phosphatase activity);GO:0016787(hydrolase activity);GO:0030145(manganese ion binding)	GO:0008287(protein serine/threonine phosphatase complex)
A_15_P121107	1.3015	0.0115	0.784295	1.02076	NM_001007790	NM_001007790	hapln1a	Danio rerio hyaluronan and proteoglycan link protein 1 (hapln1), mRNA [NM_001007790]	GO:5975(carbohydrate metabolic process); GO:7155(cell adhesion)	GO:5540(hyaluronic acid binding); GO:4553(hydrolase activity, hydrolyzing O-glycosyl compounds)
A_15_P116801	1.30047	0.000695	0.944195	1.22789	NM_212781	NM_212781	yrk	Danio rerio Yes-relayed kinase (yrk), mRNA [NM_212781]	GO:0006468(protein amino acid phosphorylation);GO:0007242(intracellular signaling cascade)	GO:0004672(protein kinase activity);GO:0004674(protein serine/threonine kinase activity);GO:0004713(protein-tyrosine kinase activity);GO:0005524(ATP binding);GO:0016301(kinase activity)
A_15_P110731	1.30005	0.0284	0.86815	1.12864	TC298973			Q7YY03 (Q7YY03) Cdc2-related protein kinase, possible, partial (3%) [TC298973]
A_15_P116364	1.29996	0.00357	0.871071	1.13236	NM_153665	NM_153665	tbx18	Danio rerio T-box 18 (tbx18), mRNA [NM_153665]	GO:0006355(regulation of transcription, DNA-dependent)	GO:0003677(DNA binding);GO:0003700(transcription factor activity)	GO:0005634(nucleus)
A_15_P104763	1.29972	0.000937	0.945087	1.22835	TC268860			AI959381 fd08h01.y1 Zebrafish WashU MPIMG EST Danio rerio cDNA clone IMAGE:3730321 5', mRNA sequence [AI959381]
A_15_P115729	1.29949	0.0232	0.887087	1.15276	NM_001004288	NM_001004288	itga5	Danio rerio integrin, alpha 5 (fibronectin receptor, alpha polypeptide) (itga5), mRNA [NM_001004288]	GO:0001501(skeletal development);GO:0006508(proteolysis and peptidolysis);GO:0007155(cell adhesion);GO:0007160(cell-matrix adhesion);GO:0007229(integrin-mediated signaling pathway)	GO:0004182(carboxypeptidase A activity);GO:0004872(receptor activity);GO:0005515(protein binding)	GO:0008305(integrin complex);GO:0016021(integral to membrane)
A_15_P102851	1.29923	0.024	1.09418	1.42159	NM_199675	NM_199675	zgc:63734	Danio rerio zgc:63734 (zgc:63734), mRNA [NM_199675]	GO:8150(biological_process)	GO:0005554(molecular_function unknown)	GO:0005856(cytoskeleton)
A_15_P106518	1.29921	0.00632	1.02242	1.32835	BC091681	BC091681	zgc:113006	AGENCOURT_16983804 NCI_CGAP_ZKid1 Danio rerio cDNA clone IMAGE:7068929 5', mRNA sequence [CK238136]		GO:5507(copper ion binding)
A_15_P106990	1.29864	0.00331	0.97434	1.26531	NM_001004622	NM_001004622	zgc:101783	Danio rerio zgc:101783 (zgc:101783), mRNA [NM_001004622]	GO:8150(biological_process)	GO:0005554(molecular_function unknown)	GO:0008372(cellular_component unknown)
A_15_P104264	1.29808	0.0114	0.926315	1.20244	NM_212894	NM_212894	lgals1l2	Danio rerio proto galectin Gal1-L2 (LOC405830), mRNA [NM_212894]	GO:2040(sprouting angiogenesis); GO:1944(vasculature development)	GO:0005529(sugar binding)	GO:0008372(cellular_component unknown)
A_15_P103287	1.29751	0.00578	1.00941	1.30972	NM_201039	NM_201039	wdr1	Danio rerio WD repeat domain 1 (wdr1), mRNA [NM_201039]		GO:0003779(actin binding)
A_15_P107849	1.29741	0.00191	0.975635	1.2658	NM_200039	NM_200039	sdf2	Danio rerio zgc:66291 (zgc:66291), mRNA [NM_200039]	GO:0006118(electron transport)	GO:0005489(electron transporter activity)	GO:0005783(endoplasmic reticulum);GO:0016020(membrane);GO:0016021(integral to membrane)
A_15_P116959	1.29723	0.00445	0.849703	1.10226	NM_213133	NM_213133	marcksl1	Danio rerio zgc:65840 (zgc:65840), mRNA [NM_213133]	GO:8150(biological_process)	GO:0005516(calmodulin binding)	GO:0008372(cellular_component unknown)
A_15_P106931	1.2972	0.0222	1.0725	1.39125	NM_199431	NM_199431	rrbp1	Danio rerio ribosome binding protein 1 homolog (dog) (rrbp1), mRNA [NM_199431]	GO:0007517(muscle development);GO:0015031(protein transport)	GO:0003779(actin binding);GO:0030376(ribosome receptor activity)	GO:0005856(cytoskeleton);GO:0030176(integral to endoplasmic reticulum membrane)
A_15_P119034	1.29715	0.00553	0.981459	1.27309	TC293623			Q921J0 (Q921J0) Xpo1 protein, partial (61%) [TC293623]	GO:0006611(protein-nucleus export)	GO:0008565(protein transporter activity)
A_15_P107069	1.29713	0.00864	0.964936	1.25164	ENSDART00000007379			PUR1_CHICK (P28173) Amidophosphoribosyltransferase precursor (Glutamine phosphoribosylpyrophosphate amidotransferase) (ATASE) (GPAT) , partial (91%) [TC291772]
A_15_P109310	1.29711	0.0198	0.80131	1.03939	NM_200557	NM_200557	gopc	Danio rerio golgi associated PDZ and coiled-coil motif containing (gopc), mRNA [NM_200557]		GO:0005515(protein binding)
A_15_P116772	1.29658	0.00746	0.954956	1.23818	NM_194379	NM_194379	cbr1l	Danio rerio carbonyl reductase 1-like (cbr1l), mRNA [NM_194379]	GO:0008152(metabolism)	GO:0016491(oxidoreductase activity)
A_15_P111048	1.29642	0.00744	1.02519	1.32908	CK693671	CK693671		ZF101-P00064-DEPE-F2_A20 GISZF101 Danio rerio cDNA clone IMAGE:7158238 5', mRNA sequence [CK693671]
A_15_P113892	1.29637	0.0207	0.989231	1.28241	NM_131605	NM_131605	fabp7a	Danio rerio fatty acid binding protein 7, brain, a (fabp7a), mRNA [NM_131605]	GO:0006810(transport)	GO:0005215(transporter activity);GO:0005488(binding);GO:0005504(fatty acid binding);GO:0008289(lipid binding)
A_15_P110225	1.29619	0.0089	0.784608	1.017	BE016624	BE016624	wu:fk66c03	fk66c03.y1 Zebrafish Research Genetics C32 fin Danio rerio cDNA 5', mRNA sequence [BE016624]
A_15_P106360	1.29616	0.000616	0.996553	1.29169	NM_001004677	NM_001004677	zgc:101826	Danio rerio zgc:101826 (zgc:101826), mRNA [NM_001004677]	GO:0006457(protein folding)	GO:0005554(molecular_function unknown)	GO:0008372(cellular_component unknown)
A_15_P109514	1.29557	0.0178	0.833856	1.08032	TC286620			Q86WZ4 (Q86WZ4) WDFY4 protein (Fragment), partial (24%) [TC286620]
A_15_P100553	1.29542	0.0338	0.967118	1.25283	BC066579	BC066579	tmem112b	Danio rerio hypothetical protein LOC407708, mRNA (cDNA clone IMAGE:6519784), partial cds. [BC066579]
A_15_P115006	1.29533	0.00609	0.775507	1.00454	CN169790	CN169790		AGENCOURT_21021472 NIH_ZGC_8 Danio rerio cDNA clone IMAGE:7243424 5', mRNA sequence [CN169790]
A_15_P106513	1.29521	0.0128	0.859339	1.11302	AW184273	AW184273		fj11e07.y1 Zebrafish adult olfactory Danio rerio cDNA 5', mRNA sequence [AW184273]
A_15_P113354	1.2939	0.0142	0.896086	1.15945	NM_131408	NM_131408	vegfa	Danio rerio vascular endothelial growth factor (vegf), mRNA [NM_131408]	GO:0000074(regulation of cell cycle);GO:0001525(angiogenesis);GO:0001569(patterning of blood vessels);GO:0001570(vasculogenesis);GO:0008283(cell proliferation);GO:0030154(cell differentiation);GO:0048010(vascular endothelial growth factor receptor signaling pathway)	GO:0008083(growth factor activity)	GO:0016020(membrane)
A_15_P105802	1.29362	0.0033	0.920481	1.19075	NM_200550	NM_200550	zgc:65802	Danio rerio zgc:65802 (zgc:65802), mRNA [NM_200550]	GO:0006508(proteolysis and peptidolysis)	GO:0003824(catalytic activity);GO:0004180(carboxypeptidase activity);GO:0004185(serine carboxypeptidase activity);GO:0008233(peptidase activity);GO:0016787(hydrolase activity)	GO:0008372(cellular_component unknown)
A_15_P101728	1.2934	0.00201	0.863761	1.11719	AI878490	AI878490	wu:fc59f01	fc59f01.x1 Zebrafish WashU MPIMG EST Danio rerio cDNA clone IMAGE:3725689 3', mRNA sequence [AI878490]
A_15_P107950	1.29296	0.00334	0.819876	1.06007	NM_001007375	NM_001007375	zgc:101883	Danio rerio zgc:101883 (zgc:101883), mRNA [NM_001007375]	GO:8150(biological_process)	GO:0005554(molecular_function unknown)	GO:0008372(cellular_component unknown)
A_15_P112806	1.29295	0.00472	0.942925	1.21916	TC281626			BC049330 zgc:56567 {Danio rerio;} , partial (77%) [TC281626]
A_15_P110008	1.29258	0.0228	0.978214	1.26442	BC067625	BC067625	2009-09-02	Danio rerio neural precursor cell expressed, developmentally down-regulated 5, mRNA (cDNA clone IMAGE:6961083), partial cds. [BC067625]	GO:0007049(cell cycle)	GO:0005525(GTP binding)
A_15_P106321	1.29238	0.00808	0.822008	1.06235	NM_199864	NM_199864	mapre1l	Danio rerio microtubule-associated protein, RP/EB family, member 1, like (mapre1l), mRNA [NM_199864]		GO:0008017(microtubule binding)
A_15_P103281	1.29206	0.0259	0.781954	1.01033	TC268717			BTG1_CHICK (P34743) BTG1 protein (B-cell translocation gene 1 protein), partial (81%) [TC268717]	GO:0006281(DNA repair);GO:0006355(regulation of transcription, DNA-dependent);GO:0007286(spermatid cell development);GO:0008283(cell proliferation);GO:0008285(negative regulation of cell proliferation);GO:0016477(cell migration);GO:0030308(negative regulation of cell growth);GO:0042981(regulation of apoptosis);GO:0043085(positive regulation of enzyme activity);GO:0045449(regulation of transcripti…	GO:0003700(transcription factor activity);GO:0003712(transcription cofactor activity);GO:0019900(kinase binding)	GO:0005634(nucleus);GO:0005737(cytoplasm)
A_15_P110768	1.29139	0.00341	1.01715	1.31354	NM_001003765	NM_001003765	zgc:101075	Danio rerio zgc:101075 (zgc:101075), mRNA [NM_001003765]	GO:0006817(phosphate transport)	GO:0005198(structural molecule activity)	GO:0005737(cytoplasm)
A_15_P113066	1.29118	0.0126	1.02117	1.31852	Z32814	Z32814	pdgfra	B.rerio mRNA for platelet-derived growth factor receptor alpha. [Z32814]	GO:0006468(protein amino acid phosphorylation);GO:0007169(transmembrane receptor protein tyrosine kinase signaling pathway)	GO:0004672(protein kinase activity);GO:0004713(protein-tyrosine kinase activity);GO:0004714(transmembrane receptor protein tyrosine kinase activity);GO:0004872(receptor activity);GO:0005021(vascular endothelial growth factor receptor activity);GO:0005524(ATP binding);GO:0016301(kinase activity);GO:0016740(transferase activity)	GO:0016020(membrane);GO:0016021(integral to membrane)
A_15_P109004	1.29099	0.00591	0.738275	0.953104	ENSDART00000012486			Q9I932 (Q9I932) Complement C4-2, partial (29%) [TC295319]
A_15_P115622	1.29096	0.0153	1.10223	1.42293	NM_214704	NM_214704	cndp2	Danio rerio CNDP dipeptidase 2 (metallopeptidase M20 family) (cndp2), mRNA [NM_214704]	GO:0006508(proteolysis and peptidolysis)	GO:0008237(metallopeptidase activity);GO:0016787(hydrolase activity)	GO:0008372(cellular_component unknown)
A_15_P116596	1.28982	0.039	0.952194	1.22816	NM_001008585	NM_001008585	zgc:103664	Danio rerio zgc:103664 (zgc:103664), mRNA [NM_001008585]	GO:8150(biological_process)	GO:0005554(molecular_function unknown)	GO:0008372(cellular_component unknown)
A_15_P113847	1.28932	0.00758	0.900453	1.16097	NM_200484	NM_200484	zgc:63691	Danio rerio zgc:63691 (zgc:63691), mRNA [NM_200484]	GO:8150(biological_process)	GO:0005554(molecular_function unknown)	GO:0008372(cellular_component unknown)
A_15_P100800	1.28923	0.0387	0.850116	1.096	AJ494837	AJ494837	col18a1	Danio rerio partial mRNA for collagen XVIII (col18a1 gene). [AJ494837]	GO:7155(cell adhesion); GO:30574(collagen catabolic process)	GO:5198(structural molecule activity)	GO:31012(extracellular matrix)
A_15_P100157	1.28909	0.00269	0.767221	0.989019	NM_131374	NM_131374	psme2	Danio rerio proteasome activator subunit 2 (psme2), mRNA [NM_131374]		GO:0008538(proteasome activator activity)	GO:0005829(cytosol);GO:0008537(proteasome activator complex)
A_15_P120240	1.28909	0.00783	0.821384	1.05884	TC286129			Q7ZZ75 (Q7ZZ75) SI:dZ44O19.5 (Novel zinc finger protein (5 domains)), partial (79%) [TC286129]
A_15_P108223	1.28843	0.00729	0.926699	1.19399	NM_199939	NM_199939	arrdc2	Danio rerio zgc:85652 (zgc:85652), mRNA [NM_199939]	GO:8150(biological_process)	GO:0005554(molecular_function unknown)	GO:0008372(cellular_component unknown)
A_15_P119868	1.2882	0.0145	0.969179	1.2485	BM096351	BM096351		fv29e01.y1 Sugano SJD adult male Danio rerio cDNA clone IMAGE:5409888 5' similar to contains element MER29 repetitive element ;, mRNA sequence [BM096351]
A_15_P111939	1.28814	0.00754	0.975177	1.25617	ENSDART00000017870			Q6IN37 (Q6IN37) GM2 ganglioside activator protein, partial (79%) [TC269235]
A_15_P116940	1.28811	0.0345	0.855717	1.10226	NM_212985	NM_212985	metrnl	Danio rerio zgc:56225 (zgc:56225), mRNA [NM_212985]	GO:8150(biological_process)	GO:0005554(molecular_function unknown)	GO:0008372(cellular_component unknown)
A_15_P100956	1.28791	0.00751	0.880533	1.13405	TC291062			BC066558 zgc:77429 protein {Danio rerio;} , complete [TC291062]	GO:0006412(protein biosynthesis);GO:0006413(translational initiation);GO:0006446(regulation of translational initiation);GO:0019079(viral genome replication);GO:0035071(salivary gland cell death);GO:0048102(autophagic cell death)	GO:0003743(translation initiation factor activity);GO:0005515(protein binding);GO:0008135(translation factor activity, nucleic acid binding);GO:0045182(translation regulator activity)	GO:0005737(cytoplasm);GO:0005829(cytosol);GO:0005840(ribosome);GO:0008372(cellular_component unknown)
A_15_P104576	1.28771	0.00207	0.96233	1.2392	NM_194379	NM_194379	cbr1l	Danio rerio carbonyl reductase 1-like (cbr1l), mRNA [NM_194379]	GO:0008152(metabolism)	GO:0016491(oxidoreductase activity)
A_15_P106661	1.28754	0.0123	0.844073	1.08678	TC280034			Q6TEN1 (Q6TEN1) RAP1B, member of RAS oncogene family, complete [TC280034]	GO:0000074(regulation of cell cycle);GO:0006897(endocytosis);GO:0006916(anti-apoptosis);GO:0006928(cell motility);GO:0006935(chemotaxis);GO:0007165(signal transduction);GO:0007166(cell surface receptor linked signal transduction);GO:0007264(small GTPase mediated signal transduction);GO:0007265(Ras protein signal transduction);GO:0007391(dorsal closure);GO:0007456(eye morphogenesis (sensu Endopter…	GO:0003924(GTPase activity);GO:0005515(protein binding);GO:0005525(GTP binding)	GO:0005622(intracellular);GO:0005624(membrane fraction);GO:0005737(cytoplasm);GO:0005886(plasma membrane);GO:0016020(membrane)
A_15_P119452	1.2872	0.0267	1.03961	1.33819	NM_001004660	NM_001004660	zgc:103688	Danio rerio zgc:103688 (zgc:103688), mRNA [NM_001004660]	GO:0006397(mRNA processing)	GO:0008248(pre-mRNA splicing factor activity)	GO:0005634(nucleus);GO:0005732(small nucleolar ribonucleoprotein complex);GO:0030529(ribonucleoprotein complex)
A_15_P111279	1.28707	0.00399	0.991175	1.27571	CK362411	CK362411		AGENCOURT_17083038 NIH_ZGC_4 Danio rerio cDNA clone IMAGE:7090478 5', mRNA sequence [CK362411]
A_15_P105807	1.28627	0.0105	1.0164	1.30736	TC268139			O93584 (O93584) ZfY1, partial (49%) [TC268139]
A_15_P114740	1.28609	0.00146	0.933932	1.20112	NM_001006018	NM_001006018	bcl7b	Danio rerio B-cell CLL/lymphoma 7b (bcl7b), mRNA [NM_001006018]	GO:8150(biological_process)	GO:0005554(molecular_function unknown)	GO:0008372(cellular_component unknown)
A_15_P104135	1.28602	0.0181	0.897752	1.15453	NM_130928	NM_130928	ndpkz3	Danio rerio nucleoside diphosphate kinase-Z3 (ndpkz3), mRNA [NM_130928]	GO:0006183(GTP biosynthesis);GO:0006228(UTP biosynthesis);GO:0006241(CTP biosynthesis);GO:0009117(nucleotide metabolism)	GO:0000166(nucleotide binding);GO:0000287(magnesium ion binding);GO:0004550(nucleoside-diphosphate kinase activity);GO:0005524(ATP binding);GO:0016301(kinase activity);GO:0016740(transferase activity)		KEGG pathway: Purine metabolism 00230; KEGG pathway: Pyrimidine metabolism 00240
A_15_P113361	1.28584	0.026	0.877349	1.12814	NM_130945	NM_130945	flt4	Danio rerio fms-related tyrosine kinase 4 (flt4), mRNA [NM_130945]	GO:0006468(protein amino acid phosphorylation)	GO:0004672(protein kinase activity);GO:0004713(protein-tyrosine kinase activity);GO:0005524(ATP binding);GO:0016301(kinase activity);GO:0016740(transferase activity)	GO:16021(integral to membrane); GO:16020(membrane); GO:5579(membrane attack complex); GO:5786(signal recognition particle, endoplasmic reticulum targeting)
A_15_P119100	1.28577	0.00396	0.980872	1.26118	AI558899	AI558899	snx17	fb67g03.y1 Zebrafish WashU MPIMG EST Danio rerio cDNA clone IMAGE:3716980 5', mRNA sequence [AI558899]	GO:7154(cell communication); GO:7165(signal transduction); GO:6810(transport)	GO:35091(phosphoinositide binding); GO:5515(protein binding)
A_15_P119486	1.28536	0.00532	1.03121	1.32548	NM_213265	NM_213265	zgc:85975	Danio rerio zgc:85975 (zgc:85975), mRNA [NM_213265]	GO:8150(biological_process)	GO:0005554(molecular_function unknown)	GO:0008372(cellular_component unknown)
A_15_P106777	1.28523	0.0258	0.912459	1.17272	TC294869			Q9DFH2 (Q9DFH2) HMG box transcription factor Sox9a, complete [TC294869]	GO:0001502(cartilage condensation);GO:0001708(cell fate specification);GO:0001837(epithelial to mesenchymal transition);GO:0006355(regulation of transcription, DNA-dependent);GO:0006357(regulation of transcription from Pol II promoter);GO:0007507(heart development);GO:0008584(male gonad development);GO:0019100(male germ-line sex determination);GO:0030154(cell differentiation);GO:0045944(positive …	GO:0003677(DNA binding);GO:0003700(transcription factor activity);GO:0003702(RNA polymerase II transcription factor activity);GO:0003704(specific RNA polymerase II transcription factor activity);GO:0005515(protein binding)	GO:0005634(nucleus);GO:0005667(transcription factor complex)
A_15_P100111	1.28469	0.00807	0.798526	1.02586	TC290456			Q7ZZR0 (Q7ZZR0) Methyl-CpG binding protein 3b, partial (83%) [TC290456]	GO:0006306(DNA methylation);GO:0006355(regulation of transcription, DNA-dependent)	GO:0003677(DNA binding)	GO:0000785(chromatin);GO:0005634(nucleus)
A_15_P118477	1.2842	0.0465	1.03779	1.33273	NM_200883	NM_200883	gne	Danio rerio zgc:77657 (zgc:77657), mRNA [NM_200883]	GO:0006047(UDP-N-acetylglucosamine metabolism);GO:0006096(glycolysis);GO:0006508(proteolysis and peptidolysis);GO:0009103(lipopolysaccharide biosynthesis)	GO:0004197(cysteine-type endopeptidase activity);GO:0004396(hexokinase activity);GO:0005524(ATP binding);GO:0008761(UDP-N-acetylglucosamine 2-epimerase activity)	GO:0008372(cellular_component unknown)
A_15_P120151	1.28311	0.029	0.701388	0.899955	CN177940	CN177940		AGENCOURT_21315073 NIH_ZGC_17 Danio rerio cDNA clone IMAGE:7233612 5', mRNA sequence [CN177940]
A_15_P110344	1.28279	0.0198	0.875007	1.12245	ENSDART00000009171			DR_ATE_NRM02_H08 adult testis normalized (TLL) Danio rerio cDNA, mRNA sequence [CO354962]
A_15_P109179	1.28222	0.0025	0.871999	1.1181	NM_201170	NM_201170	vrk2	Danio rerio vaccinia related kinase 2 (vrk2), mRNA [NM_201170]	GO:0006468(protein amino acid phosphorylation)	GO:0004672(protein kinase activity);GO:0004674(protein serine/threonine kinase activity);GO:0005524(ATP binding);GO:0016301(kinase activity);GO:0016740(transferase activity)
A_15_P118610	1.28201	0.00453	0.888251	1.13875	NM_001004622	NM_001004622	zgc:101783	Danio rerio zgc:101783 (zgc:101783), mRNA [NM_001004622]	GO:8150(biological_process)	GO:0005554(molecular_function unknown)	GO:0008372(cellular_component unknown)
A_15_P120986	1.28198	0.0139	0.886655	1.13667	NM_131558	NM_131558	zic2a	Danio rerio zic family member 2 (odd-paired homolog, Drosophila), a (zic2a), mRNA [NM_131558]	GO:9953(dorsal/ventral pattern formation); GO:6829(zinc ion transport)	GO:0003676(nucleic acid binding);GO:0008270(zinc ion binding)	GO:0005634(nucleus)
A_15_P113772	1.28195	0.0361	1.03832	1.33108	TC280471			Q6NYF7 (Q6NYF7) Zgc:77541, partial (53%) [TC280471]
A_15_P105775	1.28185	0.02	0.806608	1.03395	NM_001005957	NM_001005957	zgc:101898	Danio rerio zgc:101898 (zgc:101898), mRNA [NM_001005957]	GO:8150(biological_process)	GO:0005554(molecular_function unknown)	GO:0008372(cellular_component unknown)	KEGG pathway: Glutathione metabolism 00480; KEGG pathway: Metabolism of xenobiotics by cytochrome P450 00980
A_15_P118262	1.28178	0.00315	0.819982	1.05104	NM_207049	NM_207049	zgc:77244	Danio rerio zgc:77244 (zgc:77244), mRNA [NM_207049]	GO:0006813(potassium ion transport)	GO:0005249(voltage-gated potassium channel activity);GO:0005515(protein binding)	GO:0008076(voltage-gated potassium channel complex);GO:0016020(membrane)
A_15_P106701	1.28143	0.00171	0.943708	1.20929	TC279948			Q6NVS5 (Q6NVS5) MGC69304 protein, partial (98%) [TC279948]
A_15_P110189	1.28119	0.00975	0.893661	1.14495	TC294418			BC067551 zgc:85630 protein {Danio rerio;} , complete [TC294418]	GO:0000050(urea cycle);GO:0006525(arginine metabolism);GO:0006527(arginine catabolism);GO:0006809(nitric oxide biosynthesis)	GO:0003824(catalytic activity);GO:0004053(arginase activity);GO:0016787(hydrolase activity);GO:0030145(manganese ion binding)	GO:0005737(cytoplasm);GO:0005739(mitochondrion)
A_15_P114992	1.28093	0.0297	0.78895	1.01059	AI957975	AI957975		fc89b03.y1 Zebrafish WashU MPIMG EST Danio rerio cDNA clone IMAGE:3728525 5', mRNA sequence [AI957975]
A_15_P116442	1.28065	0.00298	1.01378	1.29829	NM_212809	NM_212809	pygb	Danio rerio phosphorylase, glycogen; brain (pygb), mRNA [NM_212809]	GO:0005975(carbohydrate metabolism)	GO:0004645(phosphorylase activity);GO:0016740(transferase activity);GO:0016757(transferase activity, transferring glycosyl groups)		KEGG pathway: Starch and sucrose metabolism 00500
A_15_P118944	1.28023	0.0034	0.874617	1.11971	NM_131826	NM_131826	spry4	Danio rerio sprouty (Drosophila) homolog 4 (spry4), mRNA [NM_131826]	GO:0007275(development);GO:0009966(regulation of signal transduction);GO:0040037(negative regulation of fibroblast growth factor receptor signaling pathway)	GO:0005554(molecular_function unknown)	GO:0016020(membrane)
A_15_P109603	1.28014	0.0334	0.978476	1.25259	NM_212673	NM_212673	cyp3c1	Danio rerio zgc:56626 (zgc:56626), mRNA [NM_212673]	GO:0006118(electron transport)	GO:0004497(monooxygenase activity)	GO:0008372(cellular_component unknown)
A_15_P104034	1.27995	0.0144	0.868275	1.11135	NM_200489	NM_200489	zgc:63772	Danio rerio zgc:63772 (zgc:63772), mRNA [NM_200489]	GO:44237(cellular metabolic process); GO:8152(metabolic process)	GO:0005554(molecular_function unknown)	GO:0008372(cellular_component unknown)
A_15_P116561	1.2797	0.0076	1.02076	1.30627	NM_200930	NM_200930	gipc2	Danio rerio zgc:56157 (zgc:56157), mRNA [NM_200930]	GO:8150(biological_process)	GO:0005515(protein binding)	GO:0008372(cellular_component unknown)
A_15_P113873	1.27951	0.0159	1.01221	1.29514	NM_201295	NM_201295	coro1c	Danio rerio coronin, actin binding protein, 1C (coro1c), mRNA [NM_201295]
A_15_P102514	1.27909	0.0115	0.834307	1.06715	U41419	U41419	cdh11	Danio rerio ventral neural cadherin mRNA, partial cds. [U41419]	GO:0007155(cell adhesion);GO:0007156(homophilic cell adhesion)	GO:0005509(calcium ion binding);GO:0005515(protein binding)	GO:0016020(membrane);GO:0016021(integral to membrane)
A_15_P105875	1.27885	0.00587	0.884787	1.13151	TC267994			TPP1_MOUSE (O89023) Tripeptidyl-peptidase I precursor (TPP-I) (Tripeptidyl aminopeptidase) (Lysosomal pepstatin insensitive protease) (LPIC) , partial (73%) [TC267994]	GO:0006508(proteolysis and peptidolysis);GO:0006629(lipid metabolism);GO:0007399(neurogenesis)	GO:0004252(serine-type endopeptidase activity);GO:0008233(peptidase activity);GO:0016787(hydrolase activity);GO:0019131(tripeptidyl-peptidase I activity)	GO:0005615(extracellular space);GO:0005739(mitochondrion);GO:0005764(lysosome)
A_15_P102880	1.27881	0.00571	0.849544	1.0864	NM_131605	NM_131605	fabp7a	Danio rerio fatty acid binding protein 7, brain, a (fabp7a), mRNA [NM_131605]	GO:0006810(transport)	GO:0005215(transporter activity);GO:0005488(binding);GO:0005504(fatty acid binding);GO:0008289(lipid binding)
A_15_P101253	1.2787	0.00502	0.906521	1.15917	NM_199212	NM_199212	sgk	Danio rerio serum/glucocorticoid regulated kinase (sgk), mRNA [NM_199212]	GO:0006468(protein amino acid phosphorylation)	GO:0004672(protein kinase activity);GO:0004674(protein serine/threonine kinase activity);GO:0005524(ATP binding);GO:0016301(kinase activity)
A_15_P116143	1.27771	0.00593	0.987972	1.26234	NM_199896	NM_199896	iars	Danio rerio zgc:63790 (zgc:63790), mRNA [NM_199896]	GO:0006418(tRNA aminoacylation for protein translation);GO:0006428(isoleucyl-tRNA aminoacylation)	GO:0004812(tRNA ligase activity);GO:0004822(isoleucine-tRNA ligase activity);GO:0005524(ATP binding)	GO:0008372(cellular_component unknown)
A_15_P104528	1.27693	0.000661	0.792532	1.01201	NM_198817	NM_198817	stm	Danio rerio starmaker (stm), mRNA [NM_198817]	GO:0009590(detection of gravity);GO:0043049(otic placode formation)
A_15_P108262	1.2769	0.00311	1.10375	1.40937	NM_205720	NM_205720	tes	Danio rerio zgc:92091 (zgc:92091), mRNA [NM_205720]	GO:6829(zinc ion transport)	GO:0008270(zinc ion binding)	GO:0008372(cellular_component unknown)
A_15_P119512	1.27672	0.015	1.05444	1.34623	NM_201306	NM_201306	lrpap1	Danio rerio low density lipoprotein receptor-related protein associated protein 1 (lrpap1), mRNA [NM_201306]		GO:0004872(receptor activity)	GO:5783(endoplasmic reticulum)
A_15_P120498	1.27661	0.00532	0.985327	1.25788	NM_200269	NM_200269	zgc:56559	Danio rerio zgc:56559 (zgc:56559), mRNA [NM_200269]	GO:8150(biological_process)	GO:0005554(molecular_function unknown)	GO:0008372(cellular_component unknown)
A_15_P113989	1.27619	0.00448	0.883433	1.12743	NM_001005939	NM_001005939	mcfd2	Danio rerio zgc:103713 (zgc:103713), mRNA [NM_001005939]	GO:6816(calcium ion transport)	GO:0005554(molecular_function unknown)	GO:0008372(cellular_component unknown)
A_15_P100192	1.27614	0.0494	0.831467	1.06107	NM_207076	NM_207076	zgc:77165	Danio rerio zgc:77165 (zgc:77165), mRNA [NM_207076]	GO:0006260(DNA replication);GO:0006281(DNA repair);GO:0006284(base-excision repair);GO:0006310(DNA recombination);GO:0006974(response to DNA damage stimulus)	GO:0003677(DNA binding);GO:0003678(DNA helicase activity);GO:0003684(damaged DNA binding);GO:0005524(ATP binding);GO:0008094(DNA-dependent ATPase activity)	GO:0005634(nucleus)
A_15_P105446	1.27593	0.00164	0.669401	0.854106	ENSDART00000048504
A_15_P104721	1.27583	0.0228	0.789345	1.00707	CF594948	CF594948		AGENCOURT_15714359 NIH_ZGC_8 Danio rerio cDNA clone IMAGE:7015267 5', mRNA sequence [CF594948]
A_15_P113015	1.2758	0.0304	0.889324	1.1346	ENSDART00000028468			inhibitor of growth family, member 5 [Source:ZFIN;Acc:ZDB-GENE-031016-1] [ENSDART00000028468]
A_15_P116078	1.2751	0.0393	0.853487	1.08828	TC271044			SF30_HUMAN (O75940) Survival of motor neuron-related splicing factor 30 (SMN-related protein) (30 kDa splicing factor SMNrp) (Survival motor neuron domain containing protein 1), partial (12%) [TC271044]
A_15_P113907	1.27498	0.009	1.1605	1.47962	NM_001005932	NM_001005932	zgc:92586	Danio rerio zgc:92586 (zgc:92586), mRNA [NM_001005932]	GO:0006412(protein biosynthesis);GO:0006418(tRNA aminoacylation for protein translation);GO:0006435(threonyl-tRNA aminoacylation)	GO:0004812(tRNA ligase activity);GO:0004829(threonine-tRNA ligase activity);GO:0005524(ATP binding)	GO:0008372(cellular_component unknown)
A_15_P117823	1.2749	0.034	0.89177	1.13692	NM_212866	NM_212866	zgc:77051	Danio rerio zgc:77051 (zgc:77051), mRNA [NM_212866]	GO:8150(biological_process)	GO:0005554(molecular_function unknown)	GO:0008372(cellular_component unknown)
A_15_P113360	1.27451	0.0472	0.875162	1.1154	ENSDART00000009171			DR_ATE_NRM02_H08 adult testis normalized (TLL) Danio rerio cDNA, mRNA sequence [CO354962]
A_15_P105106	1.27412	0.000488	0.989215	1.26038	NM_205757	NM_205757	dab2	Danio rerio disabled homolog 2 (Drosophila) (dab2), mRNA [NM_205757]	GO:0007275(development)
A_15_P109507	1.27393	0.00453	0.964686	1.22894	NM_214693	NM_214693	lgals3l	Danio rerio wu:fc90g02 (wu:fc90g02), mRNA [NM_214693]	GO:8150(biological_process)	GO:0005529(sugar binding)	GO:5575(cellular_component)
A_15_P100038	1.27367	0.0156	0.914044	1.16419	NM_001003473	NM_001003473	zgc:91844	Danio rerio zgc:91844 (zgc:91844), mRNA [NM_001003473]	GO:8150(biological_process)	GO:0005554(molecular_function unknown)	GO:0008372(cellular_component unknown)
A_15_P119063	1.27365	0.00316	0.95188	1.21236	NM_200373	NM_200373	sri	Danio rerio sorcin (sri), mRNA [NM_200373]	GO:6816(calcium ion transport)	GO:0005509(calcium ion binding)
A_15_P121405	1.27329	0.00785	0.881115	1.12191	NM_001005939	NM_001005939	mcfd2	Danio rerio zgc:103713 (zgc:103713), mRNA [NM_001005939]	GO:6816(calcium ion transport)	GO:0005554(molecular_function unknown)	GO:0008372(cellular_component unknown)
A_15_P103241	1.27292	0.00884	0.766262	0.97539	AB057355	AB057355	ednra	Danio rerio ednr-a mRNA for endothelin receptor A, partial cds. [AB057355]	GO:7186(G-protein coupled receptor protein signaling pathway); GO:7165(signal transduction)	GO:4962(endothelin receptor activity); GO:4872(receptor activity); GO:1584(rhodopsin-like receptor activity); GO:4871(signal transducer activity)	GO:16021(integral to membrane); GO:16020(membrane); GO:5579(membrane attack complex)
A_15_P117815	1.27287	0.0293	0.900251	1.1459	CK395774	CK395774		AGENCOURT_17387660 NIH_ZGC_4 Danio rerio cDNA clone IMAGE:7119929 5', mRNA sequence [CK395774]
A_15_P121104	1.27218	0.0243	0.783839	0.997181	TC269497			Q6TEL3 (Q6TEL3) Small protein effector 1 of Cdc42, complete [TC269497]	GO:0007165(signal transduction)	GO:0005095(GTPase inhibitor activity);GO:0005515(protein binding)	GO:0005886(plasma membrane)
A_15_P119498	1.27205	0.00728	0.920048	1.17034	NM_200196	NM_200196	zgc:56116	Danio rerio zgc:56116 (zgc:56116), mRNA [NM_200196]	GO:6829(zinc ion transport)	GO:0005515(protein binding);GO:0008270(zinc ion binding)	GO:0008372(cellular_component unknown)
A_15_P113871	1.27182	0.0218	0.946384	1.20363	BC090913	BC090913	zgc:103738	H2B_SALTR (P02282) Histone H2B, complete [TC290396]	GO:6829(zinc ion transport)	GO:46872(metal ion binding); GO:8270(zinc ion binding)	GO:5575(cellular_component)
A_15_P112358	1.27171	0.000441	0.970156	1.23375	NM_198912	NM_198912	pepd	Danio rerio peptidase D (pepd), mRNA [NM_198912]	GO:0006508(proteolysis and peptidolysis)	GO:0008233(peptidase activity);GO:0008235(metalloexopeptidase activity);GO:0008237(metallopeptidase activity);GO:0016787(hydrolase activity);GO:0030145(manganese ion binding)	GO:0008372(cellular_component unknown)
A_15_P118950	1.27167	0.00155	1.00199	1.27421	NM_199608	NM_199608	zgc:77734	Danio rerio zgc:77734 (zgc:77734), mRNA [NM_199608]	GO:8150(biological_process)	GO:0000062(acyl-CoA binding)	GO:0008372(cellular_component unknown)
A_15_P107808	1.27162	0.00279	0.923427	1.17425	NM_001003644	NM_001003644	zgc:100806	Danio rerio zgc:100806 (zgc:100806), mRNA [NM_001003644]	GO:0005975(carbohydrate metabolism)	GO:0016787(hydrolase activity);GO:0016798(hydrolase activity, acting on glycosyl bonds)	GO:0008372(cellular_component unknown)
A_15_P115848	1.27099	0.0156	0.860767	1.09403	NM_212829	NM_212829	d4st1	Danio rerio dermatan 4 sulfotransferase 1 (d4st1), mRNA [NM_212829]	GO:0050655(dermatan sulfate proteoglycan metabolism)	GO:0001537(N-acetylgalactosamine 4-O-sulfotransferase activity);GO:0016740(transferase activity);GO:0042301(phosphate binding)	GO:0016021(integral to membrane)	KEGG pathway: Chondroitin sulfate biosynthesis 00532; KEGG pathway: Glycan structures - biosynthesis 1 01030
A_15_P116262	1.27074	0.00382	1.02948	1.3082	NM_199929	NM_199929	zgc:55519	Danio rerio zgc:55519 (zgc:55519), mRNA [NM_199929]	GO:8150(biological_process)	GO:0003723(RNA binding);GO:0008757(S-adenosylmethionine-dependent methyltransferase activity)	GO:0008372(cellular_component unknown)
A_15_P102957	1.27017	0.023	0.898154	1.14081	NM_200116	NM_200116	zgc:56719	Danio rerio zgc:56719 (zgc:56719), mRNA [NM_200116]	GO:8150(biological_process)	GO:0005554(molecular_function unknown)	GO:0008372(cellular_component unknown)
A_15_P121132	1.27008	0.0425	0.898939	1.14173	NM_131031	NM_131031	bactin1	Danio rerio bactin1 (bactin1), mRNA [NM_131031]		GO:0003774(motor activity);GO:0005198(structural molecule activity);GO:0005200(structural constituent of cytoskeleton)	GO:0005856(cytoskeleton);GO:0005884(actin filament);GO:0015629(actin cytoskeleton)	KEGG pathway: Cell Communication 01430
A_15_P100376	1.26996	0.0332	0.836467	1.06228	NM_001005580	NM_001005580	zgc:92901	Danio rerio zgc:92901 (zgc:92901), mRNA [NM_001005580]	GO:8150(biological_process)	GO:0005554(molecular_function unknown)	GO:0008372(cellular_component unknown)
A_15_P119173	1.26993	0.00207	0.882664	1.12092	TC280558			Q6P0V1 (Q6P0V1) Nucleobindin 2a, complete [TC280558]	GO:0006874(calcium ion homeostasis)	GO:0003677(DNA binding);GO:0005509(calcium ion binding)	GO:0005615(extracellular space);GO:0005634(nucleus);GO:0005640(nuclear outer membrane);GO:0005737(cytoplasm);GO:0005783(endoplasmic reticulum);GO:0005794(Golgi apparatus);GO:0005829(cytosol);GO:0005886(plasma membrane)
A_15_P110543	1.26975	0.0039	1.12269	1.42553	NM_131047	NM_131047	calr	Danio rerio calreticulin (calr), mRNA [NM_131047]	GO:0006457(protein folding)	GO:0005509(calcium ion binding);GO:0005529(sugar binding);GO:0051082(unfolded protein binding)	GO:0005783(endoplasmic reticulum)
A_15_P117772	1.26965	0.00226	1.00364	1.27427	NM_200570	NM_200570	selenbp1	Danio rerio selenium binding protein 1 (selenbp1), mRNA [NM_200570]		GO:0008430(selenium binding)
A_15_P113939	1.26931	0.0143	1.00833	1.27988	NM_201209	NM_201209	zgc:64130	Danio rerio zgc:64130 (zgc:64130), mRNA [NM_201209]	GO:8150(biological_process)	GO:0005554(molecular_function unknown)	GO:0008372(cellular_component unknown)
A_15_P114204	1.26901	0.0032	1.00383	1.27386	BC067625	BC067625	2009-09-02	Danio rerio neural precursor cell expressed, developmentally down-regulated 5, mRNA (cDNA clone IMAGE:6961083), partial cds. [BC067625]	GO:0007049(cell cycle)	GO:0005525(GTP binding)
A_15_P101203	1.26876	0.0297	0.80453	1.02075	NM_194385	NM_194385	tgfb2	Danio rerio transforming growth factor, beta 2 (tgfb2), mRNA [NM_194385]	GO:0040007(growth)	GO:0008083(growth factor activity)	GO:0008372(cellular_component unknown)
A_15_P102657	1.26873	0.0237	0.977791	1.24055	TC270177			Q90XC1 (Q90XC1) Malic enzyme , complete [TC270177]	GO:0005975(carbohydrate metabolism);GO:0006090(pyruvate metabolism);GO:0006099(tricarboxylic acid cycle);GO:0006108(malate metabolism)	GO:0004470(malic enzyme activity);GO:0004471(malate dehydrogenase (decarboxylating) activity);GO:0004473(malate dehydrogenase (oxaloacetate-decarboxylating) (NADP+) activity);GO:0005489(electron transporter activity);GO:0016491(oxidoreductase activity);GO:0016619(malate dehydrogenase (oxaloacetate-decarboxylating) activity);GO:0016831(carboxy-lyase activity)	GO:0005625(soluble fraction);GO:0005739(mitochondrion);GO:0005829(cytosol)
A_15_P108982	1.2687	0.00237	0.985575	1.2504	NM_200931	NM_200931	zgc:56065	Danio rerio zgc:56065 (zgc:56065), mRNA [NM_200931]	GO:9968(negative regulation of signal transduction)	GO:0005554(molecular_function unknown)	GO:0008372(cellular_component unknown)
A_15_P120336	1.26847	0.0437	0.795936	1.00962	ENSDART00000005100
A_15_P118461	1.26833	0.0205	0.93558	1.18663	AI384336	AI384336	wu:fb07g12	fb07g12.y1 zebrafish fin day1 regeneration Danio rerio cDNA 5', mRNA sequence [AI384336]
A_15_P114057	1.26808	0.0159	1.05298	1.33526	NM_130917	NM_130917	fzd10	Danio rerio frizzled homolog 10 (fzd10), mRNA [NM_130917]	GO:0007166(cell surface receptor linked signal transduction);GO:0007186(G-protein coupled receptor protein signaling pathway);GO:0007275(development)	GO:0004872(receptor activity);GO:0004888(transmembrane receptor activity);GO:0004926(non-G-protein coupled 7TM receptor activity);GO:0004930(G-protein coupled receptor activity)	GO:0016020(membrane);GO:0016021(integral to membrane)
A_15_P100808	1.26775	0.0463	0.981219	1.24394	NM_199630	NM_199630	stx5al	Danio rerio syntaxin 5A, like (stx5al), mRNA [NM_199630]			GO:0016020(membrane)	KEGG pathway: SNARE interactions in vesicular transport 04130
A_15_P110311	1.26763	0.00833	0.954705	1.21021	NM_001004637	NM_001004637	zgc:101635	Danio rerio zgc:101635 (zgc:101635), mRNA [NM_001004637]	GO:0007165(signal transduction)	GO:0005554(molecular_function unknown)	GO:0005622(intracellular)
A_15_P108728	1.2667	0.00207	1.00248	1.26984	NM_200076	NM_200076	mars	Danio rerio methionine-tRNA synthetase (mars), mRNA [NM_200076]	GO:0006418(tRNA aminoacylation for protein translation);GO:0006431(methionyl-tRNA aminoacylation)	GO:0004812(tRNA ligase activity);GO:0004825(methionine-tRNA ligase activity);GO:0005524(ATP binding)		KEGG pathway: Aminoacyl-tRNA biosynthesis 00970; KEGG pathway: Methionine metabolism 00271; KEGG pathway: Selenoamino acid metabolism 00450
A_15_P110269	1.26647	0.00524	1.02019	1.29204	AI416149	AI416149	grb2	fb18e12.y1 Zebrafish WashU MPIMG EST Danio rerio cDNA clone IMAGE:3712270 5', mRNA sequence [AI416149]	GO:7242(intracellular signaling cascade)	GO:4872(receptor activity)
A_15_P104015	1.26626	0.00314	0.909469	1.15162	BM026401	BM026401		ft07c01.y3 Zebrafish neuronal Danio rerio cDNA clone IMAGE:5080704 5', mRNA sequence [BM026401]
A_15_P103885	1.26544	0.0334	0.817536	1.03454	NM_199871	NM_199871	mat1a	Danio rerio methionine adenosyltransferase I, alpha (mat1a), mRNA [NM_199871]	GO:0006730(one-carbon compound metabolism)	GO:0000287(magnesium ion binding);GO:0004478(methionine adenosyltransferase activity);GO:0005524(ATP binding);GO:0016740(transferase activity)		KEGG pathway: Methionine metabolism 00271; KEGG pathway: Selenoamino acid metabolism 00450
A_15_P114117	1.26431	0.00838	0.983898	1.24396	TC284087			AF167438 androgen-regulated short-chain dehydrogenase/reductase 1 {Homo sapiens;} , partial (64%) [TC284087]	GO:0007601(visual perception);GO:0008152(metabolism);GO:0042572(retinol metabolism);GO:0045494(photoreceptor maintenance)	GO:0004745(retinol dehydrogenase activity);GO:0016491(oxidoreductase activity)	GO:0005622(intracellular)
A_15_P115435	1.26428	0.00412	0.891855	1.12755	BC086730	BC086730		Danio rerio cDNA clone IMAGE:7228979. [BC086730]
A_15_P100399	1.26425	0.0089	0.806082	1.01909	NM_213039	NM_213039	zfand5a	Danio rerio zinc finger, A20 domain containing 2 (za20d2), mRNA [NM_213039]		GO:0003677(DNA binding);GO:0008270(zinc ion binding)
A_15_P103315	1.26419	0.0104	1.00101	1.26547	NM_200977	NM_200977	oprs1	Danio rerio zgc:56378 (zgc:56378), mRNA [NM_200977]	GO:0006696(ergosterol biosynthesis)	GO:0000247(C-8 sterol isomerase activity);GO:0004872(receptor activity)	GO:0005783(endoplasmic reticulum)
A_15_P107772	1.26232	0.00748	0.982639	1.24041	TC292157			PLS1_RAT (P58195) Phospholipid scramblase 1 (PL scramblase 1) (Ca(2+)-dependent phospholipid scramblase 1), partial (56%) [TC292157]	GO:0017121(phospholipid scrambling);GO:0030168(platelet activation)	GO:0005509(calcium ion binding);GO:0017128(phospholipid scramblase activity)	GO:0005886(plasma membrane);GO:0016021(integral to membrane)
A_15_P107517	1.26156	0.0158	1.0168	1.28275	AI958058	AI958058		fc90c06.y1 Zebrafish WashU MPIMG EST Danio rerio cDNA clone IMAGE:3728650 5' similar to SW:YM8T_YEAST Q03554 HYPOTHETICAL 15.4 KD PROTEIN IN HAS1-JNM1 INTERGENIC REGION. ;, mRNA sequence [AI958058]
A_15_P112897	1.26119	0.033	0.978487	1.23406	NM_200554	NM_200554	mtap	Danio rerio methylthioadenosine phosphorylase (mtap), mRNA [NM_200554]		GO:0016740(transferase activity);GO:0016757(transferase activity, transferring glycosyl groups);GO:0016763(transferase activity, transferring pentosyl groups)		KEGG pathway: Methionine metabolism 00271
A_15_P103727	1.26118	0.0181	0.921564	1.16226	TC293694			Q09046 (Q09046) Zinc finger protein (Fragment), partial (24%) [TC293694]
A_15_P118420	1.26044	0.00254	0.844125	1.06397	ENSDART00000020917			2826 NICHD Zebrafish normalized I Danio rerio cDNA clone 2826, mRNA sequence [BG985746]
A_15_P116610	1.26005	0.0282	1.02845	1.2959	NM_199577	NM_199577	zgc:65956	Danio rerio zgc:65956 (zgc:65956), mRNA [NM_199577]	GO:0006564(L-serine biosynthesis)	GO:0004617(phosphoglycerate dehydrogenase activity);GO:0016616(oxidoreductase activity, acting on the CH-OH group of donors, NAD or NADP as acceptor)	GO:0008372(cellular_component unknown)	KEGG pathway: Glycine, serine and threonine metabolism 00260
A_15_P113905	1.25987	0.00979	0.794863	1.00142	TC269177			BC044206 decorin {Danio rerio;} , complete [TC269177]	GO:0009887(organogenesis)	GO:0005201(extracellular matrix structural constituent);GO:0015288(porin activity)	GO:0005578(extracellular matrix (sensu Metazoa));GO:0005615(extracellular space);GO:0005741(mitochondrial outer membrane);GO:0016021(integral to membrane)
A_15_P116031	1.25985	0.0442	1.1402	1.43648	NM_200816	NM_200816	hdac9	Danio rerio histone deacetylase 9 (hdac9), mRNA [NM_200816]
A_15_P109553	1.25966	0.0128	0.933266	1.1756	TC269941			Q6P032 (Q6P032) Zgc:77757, complete [TC269941]
A_15_P114449	1.25963	0.0419	0.838946	1.05676	NM_130964	NM_130964	isl2b	Danio rerio islet3 (isl3), mRNA [NM_130964]	GO:0006355(regulation of transcription, DNA-dependent);GO:0007275(development)	GO:0003677(DNA binding);GO:0003700(transcription factor activity);GO:0008270(zinc ion binding)	GO:0005634(nucleus)
A_15_P101566	1.25942	0.00847	0.99406	1.25194	NM_200584	NM_200584	zgc:65964	Danio rerio zgc:65964 (zgc:65964), mRNA [NM_200584]	GO:8150(biological_process)	GO:0016740(transferase activity)	GO:0008372(cellular_component unknown)
A_15_P101087	1.25941	0.0424	0.901084	1.13484	NM_173249	NM_173249	ncbp2	Danio rerio nuclear cap binding protein subunit 2 (ncbp2), mRNA [NM_173249]	GO:0000398(nuclear mRNA splicing, via spliceosome);GO:0006397(mRNA processing)	GO:0003723(RNA binding)	GO:0008372(cellular_component unknown)
A_15_P108217	1.25941	0.00316	1.04595	1.31728	NM_205542	NM_205542	nqo1	Danio rerio zgc:77191 (zgc:77191), mRNA [NM_205542]	GO:0006118(electron transport)	GO:0003955(NAD(P)H dehydrogenase (quinone) activity)	GO:0008372(cellular_component unknown)	KEGG pathway: Biosynthesis of steroids 00100
A_15_P100897	1.25932	0.00464	0.892845	1.12438	NM_200172	NM_200172	mycb	Danio rerio zgc:55680 (zgc:55680), mRNA [NM_200172]	GO:0006355(regulation of transcription, DNA-dependent)	GO:0003677(DNA binding);GO:0003700(transcription factor activity)	GO:0005634(nucleus)
A_15_P106821	1.25928	0.0431	0.802985	1.01118	TC292361			Q7SYE2 (Q7SYE2) Actinin alpha 4, complete [TC292361]	GO:0006928(cell motility);GO:0006936(muscle contraction);GO:0051017(actin filament bundle formation)	GO:0003779(actin binding);GO:0005200(structural constituent of cytoskeleton);GO:0005509(calcium ion binding);GO:0005515(protein binding);GO:0008307(structural constituent of muscle)	GO:0005634(nucleus);GO:0005737(cytoplasm);GO:0005856(cytoskeleton);GO:0005884(actin filament);GO:0015629(actin cytoskeleton)
A_15_P111598	1.25917	0.00315	0.799235	1.00637	CN324168	CN324168		AGENCOURT_21842758 NIH_ZGC_10 Danio rerio cDNA clone IMAGE:7258913 5', mRNA sequence [CN324168]
A_15_P108096	1.25829	0.00168	0.875439	1.10156	BC056551	BC056551	suclg2	Danio rerio cDNA clone IMAGE:6794135, partial cds. [BC056551]	GO:8152(metabolic process)	GO:5524(ATP binding); GO:3824(catalytic activity); GO:16874(ligase activity)
A_15_P104841	1.25787	0.00559	0.914987	1.15093	CA408069	CA408069	sb:cb540	STR00567 26 somite embryos Danio rerio cDNA clone CB540 5', mRNA sequence [CA408069]
A_15_P105984	1.25749	0.00717	1.01388	1.27494	NM_001002326	NM_001002326	pls3	Danio rerio zgc:91903 (zgc:91903), mRNA [NM_001002326]	GO:6816(calcium ion transport)	GO:0003779(actin binding);GO:0005509(calcium ion binding)	GO:0008372(cellular_component unknown)
A_15_P112905	1.25719	0.0307	0.899447	1.13077	TC298010			Q6NVA6 (Q6NVA6) Zgc:77916, partial (64%) [TC298010]	GO:0000910(cytokinesis);GO:0001736(establishment of planar polarity);GO:0006937(regulation of muscle contraction);GO:0007349(cellularization);GO:0007517(muscle development)	GO:0005509(calcium ion binding);GO:0008307(structural constituent of muscle)	GO:0005859(muscle myosin);GO:0016459(myosin)
A_15_P106947	1.25648	0.00328	0.84799	1.06548	TC291464			Q9W672 (Q9W672) CCCH zinc finger protein C3H-2, partial (75%) [TC291464]		GO:0003700(transcription factor activity)	GO:0005634(nucleus)
A_15_P117619	1.25641	0.0113	0.821147	1.03169	NM_130934	NM_130934	hhex	Danio rerio hematopoietically expressed homeobox (hhex), mRNA [NM_130934]	GO:0006355(regulation of transcription, DNA-dependent);GO:0007507(heart development);GO:0030878(thyroid gland development);GO:0045603(positive regulation of endothelial cell differentiation);GO:0046620(regulation of organ size)	GO:0003677(DNA binding);GO:0003700(transcription factor activity);GO:0016564(transcriptional repressor activity)	GO:0005634(nucleus)
A_15_P113433	1.25634	0.00208	0.803708	1.00973	CN016795	CN016795		AGENCOURT_20188335 NIH_ZGC_14 Danio rerio cDNA clone IMAGE:7230798 5', mRNA sequence [CN016795]
A_15_P118166	1.25591	0.000259	0.821431	1.03164	ENSDART00000017870			Q6IN37 (Q6IN37) GM2 ganglioside activator protein, partial (79%) [TC269234]
A_15_P117913	1.25581	0.00139	0.971267	1.21973	NM_131772	NM_131772	cldn11	Danio rerio claudin 11 (cldn11), mRNA [NM_131772]		GO:5198(structural molecule activity)	GO:0016021(integral to membrane)
A_15_P101115	1.25519	0.00333	0.983714	1.23475	TC281261			GCDH_PIG (P81140) Glutaryl-CoA dehydrogenase, mitochondrial precursor (GCD) (Fragment) , partial (27%) [TC281261]
A_15_P121050	1.25512	0.00303	0.993199	1.24659	ENSDART00000022344			Q90XS4 (Q90XS4) Polo-like kinase 2 (MGC53990 protein), partial (26%) [TC300942]
A_15_P109262	1.25506	0.017	0.910531	1.14277	NM_200306	NM_200306	zgc:56424	Danio rerio zgc:56424 (zgc:56424), mRNA [NM_200306]	GO:0016567(protein ubiquitination)	GO:0004842(ubiquitin-protein ligase activity);GO:0008270(zinc ion binding)	GO:0000151(ubiquitin ligase complex)
A_15_P120384	1.25502	0.0116	1.12168	1.40774	NM_200700	NM_200700	zgc:73066	Danio rerio zgc:73066 (zgc:73066), mRNA [NM_200700]	GO:8150(biological_process)	GO:0005554(molecular_function unknown)	GO:0008372(cellular_component unknown)
A_15_P100942	1.25479	0.0175	0.89541	1.12355	NM_173221	NM_173221	aldh3d1	Danio rerio aldehyde dehydrogenase 3 family, member D1 (aldh3d1), mRNA [NM_173221]	GO:0008152(metabolism)	GO:0016491(oxidoreductase activity)	GO:0008372(cellular_component unknown)
A_15_P117386	1.25403	0.00998	0.917054	1.15001	NM_212924	NM_212924	zgc:85888	Danio rerio zgc:85888 (zgc:85888), mRNA [NM_212924]	GO:0001558(regulation of cell growth);GO:0008152(metabolism)	GO:0005520(insulin-like growth factor binding);GO:0016491(oxidoreductase activity)	GO:0005576(extracellular region)
A_15_P108684	1.25401	0.00315	0.935942	1.17368	TC268652			Q98911 (Q98911) Homeobox protein, partial (15%) [TC268652]
A_15_P113731	1.25391	0.0123	1.00872	1.26485	TC268717			BTG1_CHICK (P34743) BTG1 protein (B-cell translocation gene 1 protein), partial (81%) [TC268717]	GO:0006281(DNA repair);GO:0006355(regulation of transcription, DNA-dependent);GO:0007286(spermatid cell development);GO:0008283(cell proliferation);GO:0008285(negative regulation of cell proliferation);GO:0016477(cell migration);GO:0030308(negative regulation of cell growth);GO:0042981(regulation of apoptosis);GO:0043085(positive regulation of enzyme activity);GO:0045449(regulation of transcripti…	GO:0003700(transcription factor activity);GO:0003712(transcription cofactor activity);GO:0019900(kinase binding)	GO:0005634(nucleus);GO:0005737(cytoplasm)
A_15_P108270	1.25334	0.00925	0.992847	1.24438	TC292695			Q62710 (Q62710) Nitric oxide synthase, partial (22%) [TC292695]
A_15_P100610	1.2533	0.0229	0.804175	1.00787	NM_200087	NM_200087	txnip	Danio rerio thioredoxin interacting protein (txnip), mRNA [NM_200087]
A_15_P106656	1.25325	0.00315	0.863637	1.08235	TC278168			Q86UD9 (Q86UD9) Protein related to DAN and cerberus, partial (70%) [TC278168]	GO:0007275(development);GO:0007399(neurogenesis);GO:0009880(embryonic pattern specification);GO:0030326(embryonic limb morphogenesis)	GO:0005515(protein binding)	GO:0005615(extracellular space)
A_15_P120873	1.2532	0.00133	1.02748	1.28765	BC076241	BC076241	slc39a7	Danio rerio ke4, mRNA (cDNA clone MGC:92764 IMAGE:7086312), complete cds. [BC076241]	GO:0006810(transport);GO:0030001(metal ion transport)	GO:0046873(metal ion transporter activity)	GO:0016020(membrane);GO:0016021(integral to membrane)
A_15_P101829	1.25307	0.0223	1.0823	1.3562	NM_213093	NM_213093	ddost	Danio rerio zgc:66068 (zgc:66068), mRNA [NM_213093]	GO:0018279(N-linked glycosylation via asparagine)	GO:0004579(dolichyl-diphosphooligosaccharide-protein glycotransferase activity)	GO:0005789(endoplasmic reticulum membrane)	KEGG pathway: Glycan structures - biosynthesis 1 01030; KEGG pathway: N-Glycan biosynthesis 00510
A_15_P102033	1.25283	0.0394	0.917584	1.14958	CK864683	CK864683		AGENCOURT_19456904 NIH_ZGC_16 Danio rerio cDNA clone IMAGE:7211999 5', mRNA sequence [CK864683]
A_15_P113802	1.25249	0.00913	0.951555	1.19181	BG985505	BG985505	id:ibd1247	1247t3 NICHD Zebrafish normalized I Danio rerio cDNA clone 1247, mRNA sequence [BG985505]
A_15_P118510	1.25222	0.0264	0.842772	1.05533	NM_001003872	NM_001003872	zgc:111795	Danio rerio RIKEN cDNA 2410004I17-like (LOC445395), mRNA [NM_001003872]	GO:6829(zinc ion transport)	GO:8415(acyltransferase activity); GO:46872(metal ion binding); GO:16740(transferase activity); GO:8270(zinc ion binding)		KEGG pathway: 1- and 2-Methylnaphthalene degradation 00624; KEGG pathway: Alkaloid biosynthesis II 00960; KEGG pathway: Benzoate degradation via CoA ligation 00632; KEGG pathway: Glycerophospholipid metabolism 00564; KEGG pathway: Limonene and pinene degradation 00903; KEGG pathway: Phenylalanine metabolism 00360; KEGG pathway: Tyrosine metabolism 00350; KEGG pathway: Valine, leucine and isoleuci…
A_15_P105202	1.25168	0.0168	0.982449	1.22972	NM_131807	NM_131807	bcl2l	Danio rerio bcl2-like (bcl2l), mRNA [NM_131807]	GO:0042981(regulation of apoptosis)		GO:0016021(integral to membrane)
A_15_P110436	1.25126	0.023	0.818458	1.0241	NM_197937	NM_197937	sinup	Danio rerio seven in absentia homolog 2 (Drosophila)-like (siah2l), mRNA [NM_197937]	GO:0007093(mitotic checkpoint)	GO:3674(molecular_function)	GO:0005634(nucleus)
A_15_P100643	1.25111	0.00815	0.880374	1.10144	ENSDART00000006740			Q8BUE4 (Q8BUE4) Mus musculus 10 days lactation, adult female mammary gland cDNA, RIKEN full-length enriched library, clone:D730001I10 product:P53-RESPONSIVE GENE 3 homolog, partial (39%) [TC270755]
A_15_P100378	1.25105	0.0302	0.872599	1.09167	TC291242			Q7ZZW4 (Q7ZZW4) Fast troponin T isoform b (Fast muscle troponin T isoform TnnT3b), partial (75%) [TC291242]
A_15_P106758	1.25087	0.00398	0.988526	1.23652	NM_001002609	NM_001002609	psmb2	Danio rerio zgc:92282 (zgc:92282), mRNA [NM_001002609]	GO:0006511(ubiquitin-dependent protein catabolism)	GO:0004175(endopeptidase activity);GO:0008233(peptidase activity);GO:0016787(hydrolase activity)	GO:0005829(cytosol);GO:0005839(proteasome core complex (sensu Eukaryota))
A_15_P108486	1.25081	0.048	0.815122	1.01956	TC272944			BC052848 lysophospholipase 1 {Mus musculus;} , partial (97%) [TC272944]	GO:0006629(lipid metabolism);GO:0006631(fatty acid metabolism)	GO:0003824(catalytic activity);GO:0004622(lysophospholipase activity);GO:0016787(hydrolase activity)	GO:0005624(membrane fraction);GO:0005739(mitochondrion)
A_15_P111254	1.25055	0.00214	0.988218	1.23581	NM_183410	NM_183410	anxa11a	Danio rerio annexin A11a (anxa11a), transcript variant 2, mRNA [NM_183410]		GO:0005509(calcium ion binding);GO:0005544(calcium-dependent phospholipid binding)
A_15_P112714	1.24946	0.00562	0.838425	1.04758	BC067613	BC067613		Danio rerio cDNA clone IMAGE:6960592, partial cds. [BC067613]
A_15_P116507	1.24924	0.00791	1.0122	1.26447	NM_200628	NM_200628	skap2	Danio rerio src family associated phosphoprotein 2 (scap2), mRNA [NM_200628]		GO:0016301(kinase activity)
A_15_P107985	1.2484	0.00362	0.886688	1.10694	BC063950	BC063950	bactin1	Danio rerio bactin1, mRNA (cDNA clone MGC:77623 IMAGE:6996683), complete cds. [BC063950]		GO:0003774(motor activity);GO:0005198(structural molecule activity);GO:0005200(structural constituent of cytoskeleton)	GO:0005856(cytoskeleton);GO:0005884(actin filament);GO:0015629(actin cytoskeleton)	KEGG pathway: Cell Communication 01430
A_15_P109227	1.24824	0.00283	0.892277	1.11378	NM_213175	NM_213175	tacstd	Danio rerio tumor-associated calcium signal transducer (tacstd), mRNA [NM_213175]			GO:48471(perinuclear region of cytoplasm); GO:5886(plasma membrane)
A_15_P100074	1.2481	0.00868	0.813929	1.01587	NM_131461	NM_131461	tie2	Danio rerio endothelium-specific receptor tyrosine kinase 2 (tie2), mRNA [NM_131461]	GO:0006468(protein amino acid phosphorylation)	GO:0004672(protein kinase activity);GO:0004713(protein-tyrosine kinase activity);GO:0004872(receptor activity);GO:0005524(ATP binding);GO:0016740(transferase activity)	GO:0016021(integral to membrane)
A_15_P119149	1.24777	0.0114	0.908797	1.13397	NM_001002117	NM_001002117	zgc:86813	Danio rerio zgc:86813 (zgc:86813), mRNA [NM_001002117]	GO:0005975(carbohydrate metabolism);GO:0006014(D-ribose metabolism)	GO:0004747(ribokinase activity);GO:0016301(kinase activity)	GO:0008372(cellular_component unknown)	KEGG pathway: Pentose phosphate pathway 00030
A_15_P101687	1.24767	0.00719	0.877708	1.09509	CF269291	CF269291	eif4ebp3	STR00946 gastrula stage cDNA library Danio rerio cDNA clone CB750 5' similar to eIF4E-binding protein 3, mRNA sequence [CF269291]
A_15_P105558	1.24731	0.029	0.840943	1.04891	TC281466			Q8R0Z7 (Q8R0Z7) C1galt1-pending protein (Fragment), partial (83%) [TC281466]
A_15_P104933	1.24678	0.0114	0.916575	1.14277	TC284852			AF202724 Sad1 unc-84 domain protein 1 {Homo sapiens;} , partial (45%) [TC284852]		GO:0003676(nucleic acid binding);GO:0005515(protein binding);GO:0008270(zinc ion binding)	GO:0005634(nucleus);GO:0005730(nucleolus);GO:0005737(cytoplasm);GO:0016021(integral to membrane)
A_15_P102942	1.24654	0.0109	0.783873	0.97713	TC271808			ELO2_MOUSE (Q9JLJ4) Elongation of very long chain fatty acids protein 2, partial (72%) [TC271808]	GO:0000038(very-long-chain fatty acid metabolism);GO:0006633(fatty acid biosynthesis)	GO:0016747(transferase activity, transferring groups other than amino-acyl groups)	GO:0005783(endoplasmic reticulum);GO:0005792(microsome);GO:0016021(integral to membrane)
A_15_P107412	1.24637	0.0054	0.914671	1.14002	NM_213020	NM_213020	zgc:73347	Danio rerio zgc:73347 (zgc:73347), mRNA [NM_213020]	GO:8150(biological_process)	GO:0005554(molecular_function unknown)	GO:0008372(cellular_component unknown)
A_15_P119115	1.246	0.0326	0.997783	1.24324	NM_001003462	NM_001003462	zgc:91888	Danio rerio zgc:91888 (zgc:91888), mRNA [NM_001003462]	GO:0006355(regulation of transcription, DNA-dependent);GO:0016567(protein ubiquitination)	GO:0004842(ubiquitin-protein ligase activity);GO:0008270(zinc ion binding)	GO:0000151(ubiquitin ligase complex);GO:0005622(intracellular);GO:0005634(nucleus)
A_15_P116426	1.246	0.0102	0.905381	1.1281	NM_200488	NM_200488	zgc:63759	Danio rerio zgc:63759 (zgc:63759), mRNA [NM_200488]	GO:8150(biological_process)	GO:0005554(molecular_function unknown)	GO:0016021(integral to membrane)
A_15_P107752	1.24593	0.00146	1.00572	1.25305	NM_001002229	NM_001002229	zgc:92458	Danio rerio zgc:92458 (zgc:92458), mRNA [NM_001002229]	GO:0007242(intracellular signaling cascade)	GO:0005554(molecular_function unknown)	GO:0008372(cellular_component unknown)
A_15_P118963	1.2459	0.0193	0.947673	1.18071	TC279914			Q7ZYC9 (Q7ZYC9) Dsipi-prov protein, partial (85%) [TC279914]	GO:0006355(regulation of transcription, DNA-dependent);GO:0006366(transcription from Pol II promoter);GO:0006916(anti-apoptosis)	GO:0003700(transcription factor activity)	GO:0005634(nucleus)
A_15_P120320	1.24585	0.0485	0.964567	1.2017	NM_200845	NM_200845	zgc:77702	Danio rerio zgc:77702 (zgc:77702), mRNA [NM_200845]	GO:0006412(protein biosynthesis)	GO:0003735(structural constituent of ribosome)	GO:0005622(intracellular);GO:0005840(ribosome);GO:0030529(ribonucleoprotein complex)	KEGG pathway: Ribosome 03010
A_15_P101740	1.24507	0.0102	1.00458	1.25077	CK396708	CK396708		AGENCOURT_17173358 NIH_ZGC_4 Danio rerio cDNA clone IMAGE:7119535 5', mRNA sequence [CK396708]
A_15_P103182	1.24488	0.0016	1.00178	1.2471	NM_212965	NM_212965	nrp2a	Danio rerio neuropilin 2a (nrp2a), mRNA [NM_212965]	GO:0001570(vasculogenesis);GO:0007155(cell adhesion);GO:0007399(neurogenesis);GO:0030947(regulation of vascular endothelial growth factor receptor signaling pathway)	GO:0004872(receptor activity)	GO:0016020(membrane);GO:0016021(integral to membrane)
A_15_P103069	1.24476	0.0438	0.802138	0.998472	NM_212706	NM_212706	cul5	Danio rerio cullin 5 (cul5), mRNA [NM_212706]	GO:0007049(cell cycle)	GO:0004872(receptor activity)
A_15_P114050	1.24462	0.00587	1.07113	1.33316	NM_212693	NM_212693	wu:fc54d07	Danio rerio wu:fc54d07 (wu:fc54d07), mRNA [NM_212693]
A_15_P108846	1.24454	0.0153	1.02394	1.27433	TC290152			TCTP_BRARE (Q9DGK4) Translationally-controlled tumor protein (TCTP), partial (81%) [TC290152]	GO:0006916(anti-apoptosis)	GO:0005509(calcium ion binding);GO:0005515(protein binding);GO:0005554(molecular_function unknown)	GO:0005615(extracellular space);GO:0005737(cytoplasm)
A_15_P113763	1.24439	0.0137	0.899576	1.11942	NM_182968	NM_182968	col1a2	Danio rerio collagen, type I, alpha 2 (col1a2), mRNA [NM_182968]	GO:0006817(phosphate transport)	GO:0005198(structural molecule activity);GO:0005201(extracellular matrix structural constituent)	GO:0005578(extracellular matrix (sensu Metazoa));GO:0005581(collagen);GO:0005737(cytoplasm)	KEGG pathway: Cell Communication 01430
A_15_P119433	1.24422	0.0016	0.911589	1.13422	NM_194396	NM_194396	birc4	Danio rerio baculoviral IAP repeat-containing 4 (birc4), mRNA [NM_194396]	GO:0006916(anti-apoptosis);GO:0016567(protein ubiquitination)	GO:0004842(ubiquitin-protein ligase activity);GO:0008270(zinc ion binding)	GO:0000151(ubiquitin ligase complex);GO:0005622(intracellular)
A_15_P121141	1.2437	0.00984	1.01032	1.25653	NM_199849	NM_199849	zgc:55392	Danio rerio zgc:55392 (zgc:55392), mRNA [NM_199849]	GO:8150(biological_process)	GO:0005554(molecular_function unknown)	GO:0008372(cellular_component unknown)
A_15_P107089	1.24352	0.0363	0.884528	1.09993	ENSDART00000009207			GSHR_HUMAN (P00390) Glutathione reductase, mitochondrial precursor (GR) (GRase) , partial (40%) [TC271271]
A_15_P103560	1.24338	0.00754	1.01175	1.25799	NM_212870	NM_212870	zgc:77082	Danio rerio zgc:77082 (zgc:77082), mRNA [NM_212870]	GO:0009085(lysine biosynthesis);GO:0019877(diaminopimelate biosynthesis)	GO:0005554(molecular_function unknown)	GO:0008372(cellular_component unknown)
A_15_P110596	1.24323	0.00659	0.99169	1.2329	NM_153669	NM_153669	tram	Danio rerio translocating chain-associating membrane protein (tram), mRNA [NM_153669]			GO:0016021(integral to membrane)
A_15_P117939	1.24298	0.0119	0.861086	1.07031	NM_214743	NM_214743	cant1	Danio rerio zgc:85724 (zgc:85724), mRNA [NM_214743]	GO:8150(biological_process)	GO:0005554(molecular_function unknown)	GO:0008372(cellular_component unknown)	KEGG pathway: Purine metabolism 00230; KEGG pathway: Pyrimidine metabolism 00240
A_15_P103413	1.24216	0.000631	0.827403	1.02777	ENSDART00000039367			AGENCOURT_20190444 NIH_ZGC_15 Danio rerio cDNA clone IMAGE:7222308 5', mRNA sequence [CN017315]
A_15_P102788	1.24194	0.00717	0.831265	1.03238	NM_131509	NM_131509	krt4	Danio rerio keratin 4 (krt4), mRNA [NM_131509]		GO:0005198(structural molecule activity)	GO:0005882(intermediate filament)
A_15_P114777	1.24148	0.0052	0.834835	1.03643	ENSDART00000023157			BC009196 phosphatidic acid phosphatase type 2B {Homo sapiens;} , partial (44%) [TC299343]
A_15_P114448	1.24102	0.00134	0.799548	0.992256	NM_130921	NM_130921	nccrp1	Danio rerio nonspecific cytotoxic cell receptor protein 1 (nccrp1), mRNA [NM_130921]	GO:0030163(protein catabolism)	GO:0004872(receptor activity);GO:0005515(protein binding)	GO:5575(cellular_component)
A_15_P103268	1.24095	0.0171	0.98826	1.22638	ENSDART00000012582			Q9GJT2 (Q9GJT2) Esterase D, complete [TC280544]
A_15_P102764	1.2407	0.000788	0.980102	1.21601	NM_198912	NM_198912	pepd	Danio rerio peptidase D (pepd), mRNA [NM_198912]	GO:0006508(proteolysis and peptidolysis)	GO:0008233(peptidase activity);GO:0008235(metalloexopeptidase activity);GO:0008237(metallopeptidase activity);GO:0016787(hydrolase activity);GO:0030145(manganese ion binding)	GO:0008372(cellular_component unknown)
A_15_P118722	1.24042	0.0167	0.847714	1.05152	NM_001002219	NM_001002219	htra1	Danio rerio zgc:92029 (zgc:92029), mRNA [NM_001002219]	GO:0001558(regulation of cell growth);GO:0006508(proteolysis and peptidolysis);GO:0008152(metabolism)	GO:0004252(serine-type endopeptidase activity);GO:0004295(trypsin activity);GO:0005515(protein binding);GO:0005520(insulin-like growth factor binding);GO:0016491(oxidoreductase activity)	GO:0005576(extracellular region)
A_15_P104407	1.23961	0.0185	0.817501	1.01338	NM_213389	NM_213389	tm9sf3	Danio rerio zgc:56246 (zgc:56246), mRNA [NM_213389]	GO:0006810(transport)	GO:0005215(transporter activity)	GO:0016021(integral to membrane)
A_15_P114011	1.23944	0.0479	0.841735	1.04328	NM_200258	NM_200258	zgc:55558	Danio rerio zgc:55558 (zgc:55558), mRNA [NM_200258]	GO:0007264(small GTPase mediated signal transduction)	GO:0005525(GTP binding)	GO:0008372(cellular_component unknown)
A_15_P116525	1.23936	0.0129	0.844003	1.04603	NM_200930	NM_200930	gipc2	Danio rerio zgc:56157 (zgc:56157), mRNA [NM_200930]	GO:8150(biological_process)	GO:0005515(protein binding)	GO:0008372(cellular_component unknown)
A_15_P110861	1.23928	0.00075	0.914404	1.13321	NM_201325	NM_201325	mvp	Danio rerio major vault protein (mvp), mRNA [NM_201325]			GO:30529(ribonucleoprotein complex)
A_15_P104065	1.23927	0.018	0.898648	1.11367	AW174559	AW174559	wu:fj05f05	fj05f05.y1 Zebrafish adult olfactory Danio rerio cDNA 5', mRNA sequence [AW174559]
A_15_P105890	1.23919	0.0101	0.96999	1.202	TC274674			BC010972 Dhrs3 protein {Mus musculus;} , partial (63%) [TC274674]	GO:0006631(fatty acid metabolism);GO:0007601(visual perception);GO:0008152(metabolism)	GO:0000166(nucleotide binding);GO:0005489(electron transporter activity);GO:0016491(oxidoreductase activity)	GO:0016021(integral to membrane)
A_15_P117419	1.239	0.00908	0.963313	1.19355	NM_213004	NM_213004	zgc:56141	Danio rerio zgc:56141 (zgc:56141), mRNA [NM_213004]	GO:0000398(nuclear mRNA splicing, via spliceosome);GO:0006397(mRNA processing);GO:0006468(protein amino acid phosphorylation)	GO:0003723(RNA binding);GO:0004672(protein kinase activity);GO:0004674(protein serine/threonine kinase activity);GO:0005524(ATP binding);GO:0016301(kinase activity);GO:0016740(transferase activity)	GO:0008372(cellular_component unknown)
A_15_P108759	1.23897	0.00324	0.906813	1.12351	NM_001002191	NM_001002191	zgc:92408	Danio rerio zgc:92408 (zgc:92408), mRNA [NM_001002191]	GO:0000910(cytokinesis);GO:0007049(cell cycle)	GO:0005554(molecular_function unknown)	GO:0008372(cellular_component unknown)
A_15_P119126	1.23868	0.000764	0.929788	1.15171	NM_131857	NM_131857	klf2b	Danio rerio Kruppel-like factor 2b (klf2b), mRNA [NM_131857]	GO:0006306(DNA methylation)	GO:0003676(nucleic acid binding);GO:0003677(DNA binding);GO:0008270(zinc ion binding)	GO:0005634(nucleus)
A_15_P114711	1.23756	0.00487	0.834053	1.03219	CK872000	CK872000		AGENCOURT_19678171 NIH_ZGC_6 Danio rerio cDNA clone IMAGE:7218027 5', mRNA sequence [CK872000]
A_15_P119634	1.23752	0.0079	0.989174	1.22412	TC292821
A_15_P108476	1.2374	0.0261	0.814394	1.00773	NM_212604	NM_212604	cth	Danio rerio cystathionase (cystathionine gamma-lyase) (cth), mRNA [NM_212604]	GO:0006520(amino acid metabolism)	GO:16829(lyase activity)		KEGG pathway: Cysteine metabolism 00272; KEGG pathway: Glycine, serine and threonine metabolism 00260; KEGG pathway: Methionine metabolism 00271; KEGG pathway: Nitrogen metabolism 00910; KEGG pathway: Selenoamino acid metabolism 00450
A_15_P107154	1.23721	0.00619	0.81211	1.00475	NM_199212	NM_199212	sgk	Danio rerio serum/glucocorticoid regulated kinase (sgk), mRNA [NM_199212]	GO:0006468(protein amino acid phosphorylation)	GO:0004672(protein kinase activity);GO:0004674(protein serine/threonine kinase activity);GO:0005524(ATP binding);GO:0016301(kinase activity)
A_15_P120146	1.23687	0.0186	0.852439	1.05436	TC280553			IF2P_HUMAN (O60841) Eukaryotic translation initiation factor 5B (eIF-5B) (Translation initiation factor IF-2), partial (54%) [TC280553]	GO:0006412(protein biosynthesis);GO:0006413(translational initiation);GO:0006446(regulation of translational initiation);GO:0006461(protein complex assembly)	GO:0003743(translation initiation factor activity);GO:0005525(GTP binding);GO:0008135(translation factor activity, nucleic acid binding);GO:0016151(nickel ion binding);GO:0017151(DEAD/H-box RNA helicase binding)	GO:0005737(cytoplasm);GO:0005829(cytosol);GO:0008372(cellular_component unknown)
A_15_P108928	1.23672	0.0145	0.928989	1.1489	NM_199700	NM_199700	zgc:56218	Danio rerio zgc:56218 (zgc:56218), mRNA [NM_199700]	GO:0006118(electron transport);GO:0006412(protein biosynthesis)	GO:0003723(RNA binding);GO:0003735(structural constituent of ribosome);GO:0005489(electron transporter activity)	GO:0005622(intracellular);GO:0005840(ribosome)
A_15_P102310	1.23638	0.00218	1.00652	1.24445	NM_201085	NM_201085	hmgcs1	Danio rerio zgc:56481 (zgc:56481), mRNA [NM_201085]	GO:0006084(acetyl-CoA metabolism)	GO:0004421(hydroxymethylglutaryl-CoA synthase activity)	GO:0008372(cellular_component unknown)	KEGG pathway: Butanoate metabolism 00650; KEGG pathway: Synthesis and degradation of ketone bodies 00072; KEGG pathway: Valine, leucine and isoleucine degradation 00280
A_15_P101592	1.23605	0.0137	0.902623	1.11569	NM_183348	NM_183348	sult1st3	Danio rerio sulfotransferase family 1, cytosolic sulfotransferase 3 (sult1st3), mRNA [NM_183348]	GO:0006584(catecholamine metabolism);GO:0008202(steroid metabolism)	GO:0008146(sulfotransferase activity);GO:0016740(transferase activity)	GO:5737(cytoplasm)	KEGG pathway: Cysteine metabolism 00272
A_15_P105177	1.23595	0.00383	0.951006	1.17539	BC059621	BC059621	ogdh	Danio rerio oxoglutarate (alpha-ketoglutarate) dehydrogenase (lipoamide), mRNA (cDNA clone MGC:73296 IMAGE:4787408), complete cds. [BC059621]
A_15_P116129	1.23587	0.0112	0.813518	1.0054	ENSDART00000003621			seven in absentia homolog 2 (Drosophila)-like [Source:ZFIN;Acc:ZDB-GENE-030922-1] [ENSDART00000003621]	GO:0007093(mitotic checkpoint)		GO:0005634(nucleus)
A_15_P121022	1.2349	0.00271	1.00785	1.2446	NM_201163	NM_201163	asns	Danio rerio zgc:56605 (zgc:56605), mRNA [NM_201163]	GO:0006529(asparagine biosynthesis);GO:0006541(glutamine metabolism);GO:0008152(metabolism);GO:0008652(amino acid biosynthesis)	GO:0004066(asparagine synthase (glutamine-hydrolyzing) activity);GO:0016874(ligase activity)	GO:0008372(cellular_component unknown)	KEGG pathway: Alanine and aspartate metabolism 00252; KEGG pathway: Nitrogen metabolism 00910
A_15_P106544	1.23481	0.0155	0.987984	1.21998	NM_131066	NM_131066	snai1a	Danio rerio snail homolog 1a (Drosophila) (snai1a), mRNA [NM_131066]	GO:0001837(epithelial to mesenchymal transition);GO:0015986(ATP synthesis coupled proton transport);GO:0042074(cell migration during gastrulation)	GO:0003676(nucleic acid binding);GO:0003700(transcription factor activity);GO:0005524(ATP binding);GO:0008270(zinc ion binding);GO:0046933(hydrogen-transporting ATP synthase activity, rotational mechanism);GO:0046961(hydrogen-transporting ATPase activity, rotational mechanism)	GO:0005634(nucleus);GO:0016469(proton-transporting two-sector ATPase complex)
A_15_P109723	1.23448	0.0145	0.826013	1.01969	CN510825	CN510825		AGENCOURT_22403467 NIH_ZGC_9 Danio rerio cDNA clone IMAGE:7272472 5', mRNA sequence [CN510825]
A_15_P102056	1.23416	0.00223	0.81468	1.00545	CN321985	CN321985		AGENCOURT_21844418 NIH_ZGC_10 Danio rerio cDNA clone IMAGE:7259587 5', mRNA sequence [CN321985]
A_15_P104985	1.2338	0.0262	0.878016	1.0833	NM_180969	NM_180969	cntn1a	Danio rerio contactin 1a (cntn1a), mRNA [NM_180969]	GO:0007155(cell adhesion)	GO:0005515(protein binding)	GO:0016020(membrane)
A_15_P111718	1.23338	0.0235	1.03203	1.27288	NM_001004556	NM_001004556	zgc:92161	Danio rerio zgc:92161 (zgc:92161), mRNA [NM_001004556]	GO:0008152(metabolism)	GO:0016491(oxidoreductase activity)	GO:0008372(cellular_component unknown)
A_15_P110600	1.23338	0.00416	0.803554	0.991085	BG304475	BG304475		fl87f05.y1 Zebrafish adult retina cDNA Danio rerio cDNA clone IMAGE:4143873 5' similar to contains element LTR6 repetitive element ;, mRNA sequence [BG304475]
A_15_P115217	1.2333	0.0194	0.952652	1.17491	ENSDART00000008195			Q99MZ7 (Q99MZ7) Peroxisomal 2-enoyl-CoA reductase (Peroxisomal trans 2-enoyl CoA reductase), partial (89%) [TC271537]
A_15_P107901	1.2333	0.017	1.0214	1.25969	NM_178292	NM_178292	selt1b	Danio rerio selenoprotein T, 1b (selt1b), mRNA [NM_178292]	GO:45454(cell redox homeostasis); GO:9968(negative regulation of signal transduction)	GO:8430(selenium binding)	GO:5786(signal recognition particle, endoplasmic reticulum targeting)
A_15_P109839	1.23321	0.00207	0.987489	1.21778	NM_001007372	NM_001007372	zgc:101897	Danio rerio zgc:101897 (zgc:101897), mRNA [NM_001007372]	GO:0008152(metabolism)	GO:0004364(glutathione transferase activity)	GO:0005737(cytoplasm)
A_15_P115537	1.23318	0.00784	0.994096	1.2259	TC283311			Q9W693 (Q9W693) Multidrug resistance transporter homolog (Fragment), partial (49%) [TC283311]			GO:0046581(intercellular canaliculus)
A_15_P118261	1.23308	0.0188	0.801032	0.987737	NM_213039	NM_213039	zfand5a	Danio rerio zinc finger, A20 domain containing 2 (za20d2), mRNA [NM_213039]		GO:0003677(DNA binding);GO:0008270(zinc ion binding)
A_15_P120959	1.23235	0.0084	0.980896	1.20881	NM_199733	NM_199733	zgc:56201	Danio rerio zgc:56201 (zgc:56201), mRNA [NM_199733]	GO:9968(negative regulation of signal transduction)	GO:0005554(molecular_function unknown)	GO:0008372(cellular_component unknown)
A_15_P111890	1.23218	0.0274	0.845184	1.04142	CN014611	CN014611		AGENCOURT_20187714 NIH_ZGC_14 Danio rerio cDNA clone IMAGE:7230111 5', mRNA sequence [CN014611]
A_15_P107626	1.23215	0.0209	0.946443	1.16616	CN023210	CN023210		AGENCOURT_20753426 NIH_ZGC_15 Danio rerio cDNA clone IMAGE:7222524 5', mRNA sequence [CN023210]
A_15_P102282	1.23196	0.00666	0.947703	1.16754	TC296723			Q6P4G8 (Q6P4G8) Metallocarboxypeptidase CPX-1,, partial (39%) [TC296723]
A_15_P108358	1.23193	0.00397	0.993021	1.22333	NM_001004539	NM_001004539	zgc:92072	Danio rerio zgc:92072 (zgc:92072), mRNA [NM_001004539]	GO:0006810(transport)	GO:0004866(endopeptidase inhibitor activity);GO:0004867(serine-type endopeptidase inhibitor activity)	GO:0005634(nucleus)
A_15_P117062	1.2315	0.034	0.826856	1.01827	NM_001006039	NM_001006039	zgc:103427	Danio rerio zgc:103427 (zgc:103427), mRNA [NM_001006039]	GO:8150(biological_process)	GO:0005554(molecular_function unknown)	GO:0008372(cellular_component unknown)
A_15_P103647	1.23149	0.0443	0.737195	0.907849	ENSDART00000003392			Q6Y2E6 (Q6Y2E6) GTP-binding protein Rab40c, partial (20%) [TC282570]
A_15_P104862	1.23118	0.00265	0.896792	1.10411	BC076067	BC076067	spry4	Danio rerio sprouty (Drosophila) homolog 4, mRNA (cDNA clone MGC:92545 IMAGE:7072836), complete cds. [BC076067]	GO:0007275(development);GO:0009966(regulation of signal transduction);GO:0040037(negative regulation of fibroblast growth factor receptor signaling pathway)	GO:0005554(molecular_function unknown)	GO:0016020(membrane)
A_15_P106798	1.23085	0.0319	0.930802	1.14567	NM_199214	NM_199214	col1a1	Danio rerio collagen, type I, alpha 1 (col1a1), mRNA [NM_199214]	GO:0006817(phosphate transport);GO:0030278(regulation of ossification)	GO:0005198(structural molecule activity);GO:0005201(extracellular matrix structural constituent)	GO:0005578(extracellular matrix (sensu Metazoa));GO:0005581(collagen);GO:0005737(cytoplasm)
A_15_P119365	1.23072	0.00383	0.992812	1.22187	TC269651			AF068292 HDCMA39P {Homo sapiens;} , partial (76%) [TC269651]
A_15_P119820	1.22986	0.00796	0.802691	0.9872	AI617843	AI617843	hm:zehn2185	zehn2185.seq.F Zebrafish Embryonic Heart cDNA Library Danio rerio cDNA 5', mRNA sequence [AI617843]
A_15_P103211	1.22927	0.0158	0.893912	1.09886	NM_200060	NM_200060	zgc:55642	Danio rerio zgc:55642 (zgc:55642), mRNA [NM_200060]	GO:8150(biological_process)	GO:0005554(molecular_function unknown)	GO:0008372(cellular_component unknown)
A_15_P108700	1.22914	0.013	0.890312	1.09432	NM_199754	NM_199754	zgc:77455	Danio rerio zgc:77455 (zgc:77455), mRNA [NM_199754]	GO:8150(biological_process)	GO:0005554(molecular_function unknown)	GO:0008372(cellular_component unknown)
A_15_P109753	1.22904	0.00283	0.996225	1.2244	BC049523	BC049523		Danio rerio similar to H2A histone family, member V, mRNA (cDNA clone IMAGE:6033710), partial cds. [BC049523]
A_15_P104921	1.22903	0.00746	0.978353	1.20243	NM_001002130	NM_001002130	mpdu1b	Danio rerio zgc:86765 (zgc:86765), mRNA [NM_001002130]	GO:8150(biological_process)	GO:0005554(molecular_function unknown)	GO:0008372(cellular_component unknown)
A_15_P102560	1.2288	0.00555	0.828219	1.01772	NM_200518	NM_200518	zgc:66298	Danio rerio zgc:66298 (zgc:66298), mRNA [NM_200518]	GO:0006350(transcription)	GO:0003677(DNA binding);GO:0003899(DNA-directed RNA polymerase activity);GO:0016740(transferase activity)	GO:0005634(nucleus)
A_15_P115112	1.22802	0.0218	0.910062	1.11757	TC295346			SUM2_MOUSE (Q8BPG6) Sulfatase modifying factor 2 precursor (C-alpha-formyglycine-generating enzyme 2), partial (66%) [TC295346]
A_15_P116650	1.22786	0.0173	0.944152	1.15929	NM_001002715	NM_001002715	zgc:92360	Danio rerio zgc:92360 (zgc:92360), mRNA [NM_001002715]	GO:0043087(regulation of GTPase activity)	GO:0005096(GTPase activator activity)	GO:0008372(cellular_component unknown)
A_15_P106672	1.22782	0.00532	0.935995	1.14924	NM_001008650	NM_001008650	zdhhc13	Danio rerio zgc:101690 (zgc:101690), mRNA [NM_001008650]	GO:8150(biological_process)	GO:0005554(molecular_function unknown)	GO:0008372(cellular_component unknown)
A_15_P112951	1.22754	0.00394	0.966636	1.18659	TC294057			Q8AVA5 (Q8AVA5) Long chain fatty acyl CoA synthetase , partial (39%) [TC294057]
A_15_P118938	1.22739	0.0165	0.909374	1.11616	NM_001002683	NM_001002683	dpp3	Danio rerio dipeptidylpeptidase 3 (dpp3), mRNA [NM_001002683]	GO:0006508(proteolysis and peptidolysis)	GO:0017039(dipeptidyl-peptidase III activity)	GO:0005737(cytoplasm)
A_15_P121259	1.22735	0.0149	0.869042	1.06662	TC295443			Q7ZUQ9 (Q7ZUQ9) Cold inducible RNA binding protein, partial (73%) [TC295443]	GO:0006396(RNA processing);GO:0009409(response to cold)	GO:0003723(RNA binding)	GO:0005634(nucleus)
A_15_P110446	1.22716	0.00456	0.81841	1.00432	ENSDART00000040825			Q7TPX0 (Q7TPX0) Asparaginyl-tRNA synthetase, partial (39%) [TC294370]
A_15_P111719	1.22711	0.0295	0.857842	1.05267	NM_199756	NM_199756	rpl5a	Danio rerio zgc:77176 (zgc:77176), mRNA [NM_199756]	GO:0006412(protein biosynthesis)	GO:0003723(RNA binding);GO:0003735(structural constituent of ribosome);GO:0008097(5S rRNA binding);GO:0019843(rRNA binding)	GO:0005622(intracellular);GO:0005840(ribosome);GO:0030529(ribonucleoprotein complex)	KEGG pathway: Ribosome 03010
A_15_P107883	1.22658	0.0298	1.01391	1.24365	NM_212695	NM_212695	kdelr2l	Danio rerio KDEL (Lys-Asp-Glu-Leu) endoplasmic reticulum protein retention receptor 2, like (kdelr2l), mRNA [NM_212695]	GO:0006810(transport);GO:0015031(protein transport)	GO:0004872(receptor activity)	GO:0005783(endoplasmic reticulum);GO:0016021(integral to membrane)
A_15_P111445	1.22652	0.0218	0.986735	1.21025	ENSDART00000031719			epithelial V-like antigen 1 [Source:ZFIN;Acc:ZDB-GENE-030131-8774] [ENSDART00000031719]	GO:0007275(development);GO:0007399(neurogenesis)		GO:0016020(membrane);GO:0016021(integral to membrane)
A_15_P110314	1.22652	0.0111	0.824279	1.011	TC267926			RLA2_HUMAN (P05387) 60S acidic ribosomal protein P2, partial (89%) [TC267926]	GO:0006412(protein biosynthesis);GO:0006414(translational elongation)	GO:0003723(RNA binding);GO:0003735(structural constituent of ribosome)	GO:0005622(intracellular);GO:0005840(ribosome);GO:0005842(cytosolic large ribosomal subunit (sensu Eukaryota))
A_15_P106041	1.22611	0.00511	0.993382	1.218	NM_001007382	NM_001007382	zgc:101838	Danio rerio zgc:101838 (zgc:101838), mRNA [NM_001007382]	GO:8150(biological_process)	GO:0005554(molecular_function unknown)	GO:0008372(cellular_component unknown)
A_15_P109982	1.22583	0.0372	0.811987	0.995356	CK361216	CK361216		AGENCOURT_17114242 NIH_ZGC_4 Danio rerio cDNA clone IMAGE:7089227 5', mRNA sequence [CK361216]
A_15_P112122	1.22579	0.00861	0.967116	1.18548	NM_001012376	NM_001012376	ism1	Danio rerio isthmin (LOC497617), mRNA [NM_001012376]
A_15_P102382	1.22564	0.00207	0.935889	1.14706	NM_213404	NM_213404	lipf	Danio rerio zgc:56632 (zgc:56632), mRNA [NM_213404]	GO:0006508(proteolysis and peptidolysis);GO:0006629(lipid metabolism)	GO:0003824(catalytic activity);GO:0004197(cysteine-type endopeptidase activity);GO:0016789(carboxylic ester hydrolase activity)	GO:0008372(cellular_component unknown)
A_15_P110334	1.22464	0.0054	1.01259	1.24006	BC091673	BC091673	lamb1	STR00104 segmentation stage cDNA library Danio rerio cDNA clone CB95 5', mRNA sequence [BI850028]			GO:5578(proteinaceous extracellular matrix)	KEGG pathway: Cell Communication 01430
A_15_P119715	1.22454	0.0136	0.97173	1.18992	BC067697	BC067697		Danio rerio hypothetical protein LOC407698, mRNA (cDNA clone IMAGE:6960793), partial cds. [BC067697]
A_15_P112113	1.22435	0.0188	1.08513	1.32857	NM_200272	NM_200272	zgc:56628	Danio rerio zgc:56628 (zgc:56628), mRNA [NM_200272]	GO:6829(zinc ion transport)	GO:0008270(zinc ion binding)	GO:0008372(cellular_component unknown)
A_15_P112537	1.2241	0.0128	0.896854	1.09784	NM_199590	NM_199590	rpl7l1	Danio rerio ribosomal protein L7-like 1 (rpl7l1), mRNA [NM_199590]	GO:0006412(protein biosynthesis)	GO:0003735(structural constituent of ribosome);GO:0030528(transcription regulator activity)	GO:0005622(intracellular);GO:0005840(ribosome);GO:0015934(large ribosomal subunit);GO:0030529(ribonucleoprotein complex)
A_15_P117605	1.22356	0.0206	0.896354	1.09674	TC297421			BT007243 protein kinase, interferon-inducible double stranded RNA dependent activator {Homo sapiens;} , partial (36%) [TC297421]
A_15_P109364	1.22308	0.00366	0.871255	1.06562	ENSDART00000047050			GSHR_MOUSE (P47791) Glutathione reductase, mitochondrial precursor (GR) (GRase) , partial (37%) [TC289190]
A_15_P116103	1.22301	0.0376	0.91852	1.12336	NM_001002228	NM_001002228	zgc:91984	Danio rerio zgc:91984 (zgc:91984), mRNA [NM_001002228]	GO:8150(biological_process)	GO:0005507(copper ion binding)	GO:0008372(cellular_component unknown)
A_15_P101805	1.22296	0.0137	0.882181	1.07887	NM_213257	NM_213257	slc25a25	Danio rerio zgc:77454 (zgc:77454), mRNA [NM_213257]	GO:0006810(transport)	GO:0005215(transporter activity);GO:0005488(binding);GO:0005509(calcium ion binding)	GO:0005743(mitochondrial inner membrane);GO:0016020(membrane)
A_15_P105468	1.22269	0.00762	0.952338	1.16442	NM_001002354	NM_001002354	bpnt1	Danio rerio zgc:92144 (zgc:92144), mRNA [NM_001002354]	GO:8150(biological_process)	GO:0004437(inositol or phosphatidylinositol phosphatase activity);GO:0016787(hydrolase activity)	GO:0008372(cellular_component unknown)
A_15_P104683	1.22267	0.0137	0.995649	1.21736	AY398397	AY398397	phf10	Danio rerio clone RK134A4H11 PHD finger protein 10 (PHF10) mRNA, complete cds. [AY398397]	GO:0006355(regulation of transcription, DNA-dependent)	GO:0003677(DNA binding)
A_15_P115213	1.22247	0.00868	1.01016	1.2349	NM_131716	NM_131716	mdkb	Danio rerio midkine-related growth factor b (mdkb), mRNA [NM_131716]	GO:0007420(brain development);GO:0045045(secretory pathway)	GO:0008083(growth factor activity)	GO:0005576(extracellular region)
A_15_P104714	1.22221	0.00457	0.979229	1.19683	NM_001006041	NM_001006041	zgc:103425	Danio rerio zgc:103425 (zgc:103425), mRNA [NM_001006041]	GO:8150(biological_process)	GO:0005554(molecular_function unknown)	GO:0016021(integral to membrane)
A_15_P112519	1.22131	0.00171	0.992638	1.21232	NM_212576	NM_212576	glud1a	Danio rerio glutamate dehydrogenase 1a (glud1a), mRNA [NM_212576]	GO:0006520(amino acid metabolism)	GO:0005524(ATP binding);GO:0005525(GTP binding);GO:0016491(oxidoreductase activity)	GO:0005739(mitochondrion)	KEGG pathway: Arginine and proline metabolism 00330; KEGG pathway: Glutamate metabolism 00251; KEGG pathway: Nitrogen metabolism 00910; KEGG pathway: Urea cycle and metabolism of amino groups 00220
A_15_P104834	1.22085	0.0147	0.890292	1.08691	TC285318			Q802A9 (Q802A9) FGF binding protein-2, partial (24%) [TC285318]
A_15_P118803	1.22065	0.00522	0.809384	0.987976	TC283440			Q7ZXE8 (Q7ZXE8) Ehd4-prov protein, partial (57%) [TC283440]	GO:0006898(receptor mediated endocytosis);GO:0016197(endosome transport)	GO:0003676(nucleic acid binding);GO:0005509(calcium ion binding);GO:0005515(protein binding);GO:0005524(ATP binding)	GO:0005634(nucleus);GO:0005737(cytoplasm);GO:0005769(early endosome);GO:0012505(endomembrane system);GO:0030139(endocytic vesicle)
A_15_P106939	1.2199	0.0358	0.978518	1.19369	NM_181765	NM_181765	anxa11a	Danio rerio annexin A11a (anxa11a), transcript variant 1, mRNA [NM_181765]		GO:0005509(calcium ion binding);GO:0005544(calcium-dependent phospholipid binding)
A_15_P107634	1.21982	0.0218	0.950526	1.15947	NM_212612	NM_212612	ddx5	Danio rerio DEAD (Asp-Glu-Ala-Asp) box polypeptide 5 (ddx5), mRNA [NM_212612]		GO:0003676(nucleic acid binding);GO:0004386(helicase activity);GO:0005524(ATP binding);GO:0008026(ATP-dependent helicase activity);GO:0016787(hydrolase activity)
A_15_P101189	1.21973	0.00478	0.883605	1.07776	TC269813			PDXK_HUMAN (O00764) Pyridoxal kinase (Pyridoxine kinase) , partial (93%) [TC269813]		GO:0005524(ATP binding);GO:0008478(pyridoxal kinase activity);GO:0016740(transferase activity)
A_15_P117694	1.21971	0.0238	0.867805	1.05847	NM_001012376	NM_001012376	ism1	Danio rerio isthmin (LOC497617), mRNA [NM_001012376]
A_15_P119643	1.21924	0.0126	0.947367	1.15506	NM_001002694	NM_001002694	zgc:91816	Danio rerio zgc:91816 (zgc:91816), mRNA [NM_001002694]	GO:0006508(proteolysis and peptidolysis)	GO:0003824(catalytic activity);GO:0008236(serine-type peptidase activity);GO:0016787(hydrolase activity)	GO:0008372(cellular_component unknown)
A_15_P114578	1.21921	0.00326	1.00824	1.22925	NM_153656	NM_153656	ptgs1	Danio rerio prostaglandin-endoperoxide synthase 1 (ptgs1), mRNA [NM_153656]	GO:0001516(prostaglandin biosynthesis)	GO:0004601(peroxidase activity);GO:0016491(oxidoreductase activity);GO:0016702(oxidoreductase activity, acting on single donors with incorporation of molecular oxygen, incorporation of two atoms of oxygen)	GO:0016020(membrane)	KEGG pathway: Arachidonic acid metabolism 00590
A_15_P103419	1.21835	0.0247	0.926361	1.12863	NM_130921	NM_130921	nccrp1	Danio rerio nonspecific cytotoxic cell receptor protein 1 (nccrp1), mRNA [NM_130921]	GO:0030163(protein catabolism)	GO:0004872(receptor activity);GO:0005515(protein binding)	GO:5575(cellular_component)
A_15_P117870	1.21801	0.0161	0.874247	1.06484	TC278929			AY035213 tumor-related protein {Mus musculus;} , partial (29%) [TC278929]
A_15_P106546	1.21776	0.00536	0.871145	1.06084	NM_214706	NM_214706	hnrpa0	Danio rerio heterogeneous nuclear ribonucleoprotein A0 (hnrpa0), mRNA [NM_214706]	GO:0000398(nuclear mRNA splicing, via spliceosome);GO:0006397(mRNA processing)	GO:0003723(RNA binding)	GO:0030529(ribonucleoprotein complex)
A_15_P101067	1.21765	0.0205	0.931662	1.13444	NM_212928	NM_212928	itgb1b.2	Danio rerio zgc:85632 (zgc:85632), mRNA [NM_212928]	GO:0007155(cell adhesion);GO:0007160(cell-matrix adhesion);GO:0007229(integrin-mediated signaling pathway)	GO:0005515(protein binding)	GO:0008305(integrin complex);GO:0016021(integral to membrane)
A_15_P105430	1.21762	0.0395	1.01613	1.23726	NM_200883	NM_200883	gne	Danio rerio zgc:77657 (zgc:77657), mRNA [NM_200883]	GO:0006047(UDP-N-acetylglucosamine metabolism);GO:0006096(glycolysis);GO:0006508(proteolysis and peptidolysis);GO:0009103(lipopolysaccharide biosynthesis)	GO:0004197(cysteine-type endopeptidase activity);GO:0004396(hexokinase activity);GO:0005524(ATP binding);GO:0008761(UDP-N-acetylglucosamine 2-epimerase activity)	GO:0008372(cellular_component unknown)
A_15_P105008	1.21755	0.0282	0.92137	1.12182	NM_201064	NM_201064	zgc:66475	Danio rerio zgc:66475 (zgc:66475), mRNA [NM_201064]	GO:0006281(DNA repair)	GO:0003904(deoxyribodipyrimidine photo-lyase activity);GO:0003913(DNA photolyase activity)	GO:0008372(cellular_component unknown)
A_15_P109576	1.21725	0.00754	0.906761	1.10375	NM_181758	NM_181758	anxa1a	Danio rerio annexin A1a (anxa1a), mRNA [NM_181758]		GO:0004859(phospholipase inhibitor activity);GO:0005509(calcium ion binding);GO:0005544(calcium-dependent phospholipid binding);GO:0019834(phospholipase A2 inhibitor activity)
A_15_P121313	1.21716	0.00199	0.9846	1.19841	NM_201499	NM_201499	idh1	Danio rerio isocitrate dehydrogenase 1 (NADP+), soluble (idh1), mRNA [NM_201499]	GO:0006092(main pathways of carbohydrate metabolism);GO:0006099(tricarboxylic acid cycle);GO:0008152(metabolism)	GO:0004450(isocitrate dehydrogenase (NADP+) activity);GO:0016491(oxidoreductase activity)		KEGG pathway: Citrate cycle (TCA cycle) 00020; KEGG pathway: Glutathione metabolism 00480; KEGG pathway: Reductive carboxylate cycle (CO2 fixation) 00720
A_15_P119292	1.21704	0.0218	0.993767	1.20946	NM_213321	NM_213321	zgc:85626	Danio rerio zgc:85626 (zgc:85626), mRNA [NM_213321]	GO:0008152(metabolism)	GO:0016491(oxidoreductase activity)	GO:0008372(cellular_component unknown)
A_15_P119736	1.21633	0.0382	0.98657	1.2	NM_131857	NM_131857	klf2b	Danio rerio Kruppel-like factor 2b (klf2b), mRNA [NM_131857]	GO:0006306(DNA methylation)	GO:0003676(nucleic acid binding);GO:0003677(DNA binding);GO:0008270(zinc ion binding)	GO:0005634(nucleus)
A_15_P104739	1.2163	0.0461	0.84691	1.0301	NM_131789	NM_131789	cry1a	Danio rerio cryptochrome 1a (cry1a), mRNA [NM_131789]	GO:0006281(DNA repair)	GO:0003913(DNA photolyase activity);GO:0016564(transcriptional repressor activity)	GO:0005667(transcription factor complex)
A_15_P111120	1.21574	0.000365	0.970903	1.18037	TC290749			Q9IA01 (Q9IA01) Beta-1 integrin, partial (57%) [TC290749]	GO:0000074(regulation of cell cycle);GO:0000082(G1/S transition of mitotic cell cycle);GO:0006260(DNA replication);GO:0006968(cellular defense response);GO:0007155(cell adhesion);GO:0007156(homophilic cell adhesion);GO:0007160(cell-matrix adhesion);GO:0007229(integrin-mediated signaling pathway);GO:0008152(metabolism);GO:0009186(deoxyribonucleoside diphosphate metabolism)	GO:0004748(ribonucleoside-diphosphate reductase activity);GO:0004872(receptor activity);GO:0004895(cell adhesion receptor activity);GO:0005515(protein binding);GO:0016491(oxidoreductase activity);GO:0046982(protein heterodimerization activity)	GO:0005615(extracellular space);GO:0005737(cytoplasm);GO:0005886(plasma membrane);GO:0008305(integrin complex);GO:0008372(cellular_component unknown);GO:0016021(integral to membrane);GO:0019717(synaptosome)
A_15_P118856	1.21574	0.0118	1.00498	1.22179	TC290905			ZN12_MICSA (P38621) Zinc finger protein ZFMSA12A, partial (28%) [TC290905]	GO:0006355(regulation of transcription, DNA-dependent)	GO:0003700(transcription factor activity);GO:0008270(zinc ion binding)	GO:0005634(nucleus)
A_15_P117379	1.21563	0.00149	0.821614	0.998779	NM_213461	NM_213461	arhgdia	Danio rerio zgc:55554 (zgc:55554), mRNA [NM_213461]	GO:8150(biological_process)	GO:0005094(Rho GDP-dissociation inhibitor activity)	GO:0005737(cytoplasm)
A_15_P115290	1.21509	0.00409	0.826999	1.00487	BC045286	BC045286	cxadr	Danio rerio coxsackie virus and adenovirus receptor, mRNA (cDNA clone MGC:55255 IMAGE:3815585), complete cds. [BC045286]	GO:0007275(development);GO:0007399(neurogenesis)	GO:0004872(receptor activity)	GO:16021(integral to membrane); GO:16020(membrane); GO:5579(membrane attack complex); GO:5786(signal recognition particle, endoplasmic reticulum targeting)
A_15_P115105	1.21456	0.0248	0.905419	1.09969	NM_200127	NM_200127	zgc:55696	Danio rerio zgc:55696 (zgc:55696), mRNA [NM_200127]		GO:0003824(catalytic activity);GO:0016874(ligase activity)	GO:0008372(cellular_component unknown)
A_15_P117139	1.21392	0.0117	0.940999	1.14229	CK395615	CK395615		AGENCOURT_17389427 NIH_ZGC_4 Danio rerio cDNA clone IMAGE:7120448 5', mRNA sequence [CK395615]
A_15_P116153	1.21385	0.00328	1.00011	1.21398	TC294567			Q6ZYN6 (Q6ZYN6) Alpha-2,6-sialyltransferase ST6GalNAc II (Fragment), complete [TC294567]
A_15_P102750	1.21342	0.00553	0.87524	1.06203	NM_001002178	NM_001002178	zgc:91909	Danio rerio zgc:91909 (zgc:91909), mRNA [NM_001002178]	GO:0000160(two-component signal transduction system (phosphorelay));GO:0006355(regulation of transcription, DNA-dependent);GO:0006886(intracellular protein transport);GO:0007264(small GTPase mediated signal transduction);GO:0015031(protein transport)	GO:0003677(DNA binding);GO:0005525(GTP binding)	GO:0008372(cellular_component unknown)
A_15_P105251	1.21264	0.00939	0.975879	1.18339	TC299002			Q8BUE4 (Q8BUE4) Mus musculus 10 days lactation, adult female mammary gland cDNA, RIKEN full-length enriched library, clone:D730001I10 product:P53-RESPONSIVE GENE 3 homolog, partial (20%) [TC299002]
A_15_P118695	1.21248	0.0454	0.907994	1.10092	CN511307	CN511307		AGENCOURT_22431600 NIH_ZGC_7 Danio rerio cDNA clone IMAGE:7270029 5', mRNA sequence [CN511307]
A_15_P104654	1.21242	0.00227	1.01508	1.23071	TC269948			Q7T390 (Q7T390) Glycoprotein, synaptic 2, complete [TC269948]			GO:0016021(integral to membrane)
A_15_P110723	1.21203	0.00139	0.872436	1.05742	NM_201499	NM_201499	idh1	Danio rerio isocitrate dehydrogenase 1 (NADP+), soluble (idh1), mRNA [NM_201499]	GO:0006092(main pathways of carbohydrate metabolism);GO:0006099(tricarboxylic acid cycle);GO:0008152(metabolism)	GO:0004450(isocitrate dehydrogenase (NADP+) activity);GO:0016491(oxidoreductase activity)		KEGG pathway: Citrate cycle (TCA cycle) 00020; KEGG pathway: Glutathione metabolism 00480; KEGG pathway: Reductive carboxylate cycle (CO2 fixation) 00720
A_15_P116271	1.21195	0.0058	0.991553	1.20171	TC295052
A_15_P100266	1.21151	0.00366	0.715402	0.866715	NM_205759	NM_205759	zgc:77395	Danio rerio zgc:77395 (zgc:77395), mRNA [NM_205759]		GO:0003677(DNA binding)	GO:0005622(intracellular)
A_15_P119352	1.2114	0.00117	0.901153	1.09166	TC292508			BC049316 zgc:56444 {Danio rerio;} , complete [TC292508]	GO:0005975(carbohydrate metabolism);GO:0006683(galactosylceramide catabolism)	GO:0004336(galactosylceramidase activity);GO:0016798(hydrolase activity, acting on glycosyl bonds)	GO:0005764(lysosome)
A_15_P117628	1.21102	0.00322	0.968778	1.17321	NM_201208	NM_201208	zgc:64102	Danio rerio zgc:64102 (zgc:64102), mRNA [NM_201208]	GO:8150(biological_process)	GO:0004872(receptor activity)	GO:0008372(cellular_component unknown)
A_15_P111885	1.21087	0.0258	0.945243	1.14457	NM_212763	NM_212763	eva1	Danio rerio epithelial V-like antigen 1 (eva1), mRNA [NM_212763]	GO:0007275(development);GO:0007399(neurogenesis)		GO:0016020(membrane);GO:0016021(integral to membrane)
A_15_P119556	1.21081	0.0149	0.835515	1.01165	AJ245492	AJ245492		Danio rerio mRNA for hypothetical protein, clone sd50. [AJ245492]
A_15_P112747	1.21066	0.00431	0.906551	1.09753	NM_181758	NM_181758	anxa1a	Danio rerio annexin A1a (anxa1a), mRNA [NM_181758]		GO:0004859(phospholipase inhibitor activity);GO:0005509(calcium ion binding);GO:0005544(calcium-dependent phospholipid binding);GO:0019834(phospholipase A2 inhibitor activity)
A_15_P108668	1.21045	0.00233	1.04051	1.25948	NM_213071	NM_213071	tram2	Danio rerio translocation associated membrane protein 2 (tram2), mRNA [NM_213071]			GO:0016021(integral to membrane)
A_15_P102587	1.21043	0.0278	0.917097	1.11008	TC290538			GBLP_BRARE (O42248) Guanine nucleotide-binding protein beta subunit-like protein (Receptor of activated protein kinase C) (RACK), partial (66%) [TC290538]	GO:0007165(signal transduction);GO:0007186(G-protein coupled receptor protein signaling pathway);GO:0007205(protein kinase C activation);GO:0009792(embryonic development (sensu Metazoa));GO:0018991(oviposition);GO:0040010(positive regulation of growth rate);GO:0040017(positive regulation of locomotion)	GO:0000166(nucleotide binding);GO:0005065(heterotrimeric G-protein);GO:0005080(protein kinase C binding);GO:0005102(receptor binding);GO:0005515(protein binding)	GO:0005834(heterotrimeric G-protein complex)
A_15_P116320	1.21027	0.00222	0.97982	1.18585	ENSDART00000031978			AGENCOURT_20193508 NIH_ZGC_14 Danio rerio cDNA clone IMAGE:7227504 5', mRNA sequence [CN017424]
A_15_P118341	1.21011	0.00476	0.921945	1.11566	NM_001004638	NM_001004638	zgc:101630	Danio rerio zgc:101630 (zgc:101630), mRNA [NM_001004638]	GO:0006807(nitrogen compound metabolism)	GO:0016787(hydrolase activity);GO:0016810(hydrolase activity, acting on carbon-nitrogen (but not peptide) bonds)	GO:0008372(cellular_component unknown)
A_15_P111122	1.2101	0.00249	0.927066	1.12184	CN175873	CN175873		AGENCOURT_21017554 NIH_ZGC_5 Danio rerio cDNA clone IMAGE:7239993 5', mRNA sequence [CN175873]
A_15_P110991	1.21008	0.021	0.899871	1.08891	CN512749	CN512749		AGENCOURT_22402358 NIH_ZGC_9 Danio rerio cDNA clone IMAGE:7273139 5', mRNA sequence [CN512749]
A_15_P114897	1.20989	0.0146	0.92479	1.11889	NM_001009908	NM_001009908	zgc:91873	Danio rerio zgc:91873 (zgc:91873), mRNA [NM_001009908]	GO:0006915(apoptosis);GO:0006916(anti-apoptosis)	GO:0005554(molecular_function unknown)	GO:0005622(intracellular)
A_15_P113206	1.20953	0.0418	0.843664	1.02044	CK019229	CK019229		AGENCOURT_16541996 NIH_ZGC_7 Danio rerio cDNA clone IMAGE:7037185 5', mRNA sequence [CK019229]		GO:0005554(molecular_function unknown)	GO:0008372(cellular_component unknown)
A_15_P109864	1.2094	0.00291	0.850488	1.02858	TC290860			Q7ZUQ9 (Q7ZUQ9) Cold inducible RNA binding protein, complete [TC290860]	GO:0006396(RNA processing);GO:0009409(response to cold)	GO:0003723(RNA binding)	GO:0005634(nucleus)
A_15_P118631	1.20938	0.0215	0.900772	1.08938	TC286151			PPB_GADMO (P83456) Alkaline phosphatase (AP) , partial (64%) [TC286151]	GO:0001501(skeletal development);GO:0001503(ossification);GO:0008152(metabolism)	GO:0000287(magnesium ion binding);GO:0004035(alkaline phosphatase activity);GO:0016787(hydrolase activity)	GO:0016021(integral to membrane)
A_15_P108100	1.20877	0.00349	1.02471	1.23864	TC283498			Q86XW2 (Q86XW2) KRTCAP2 protein (Fragment), partial (82%) [TC283498]
A_15_P111945	1.2086	0.00474	0.910764	1.10075	NM_001002082	NM_001002082	ssr4	Danio rerio zgc:86940 (zgc:86940), mRNA [NM_001002082]	GO:8150(biological_process)	GO:0005554(molecular_function unknown)	GO:0005783(endoplasmic reticulum);GO:0016021(integral to membrane)
A_15_P119232	1.20833	0.00459	0.991328	1.19785	NM_212645	NM_212645	zgc:77366	Danio rerio zgc:77366 (zgc:77366), mRNA [NM_212645]	GO:0000398(nuclear mRNA splicing, via spliceosome);GO:0006397(mRNA processing)	GO:0003723(RNA binding)	GO:0008372(cellular_component unknown)
A_15_P101027	1.2079	0.0472	0.959528	1.15902	NM_001002319	NM_001002319	ublcp1	Danio rerio zgc:86634 (zgc:86634), mRNA [NM_001002319]	GO:6464(protein modification process)	GO:0005554(molecular_function unknown)	GO:0008372(cellular_component unknown)
A_15_P108819	1.20724	0.0104	0.956156	1.15431	BM026365	BM026365		ft06c05.y3 Zebrafish neuronal Danio rerio cDNA clone IMAGE:5080689 5', mRNA sequence [BM026365]
A_15_P118732	1.20718	0.000243	1.02077	1.23226	NM_200584	NM_200584	zgc:65964	Danio rerio zgc:65964 (zgc:65964), mRNA [NM_200584]	GO:8150(biological_process)	GO:0016740(transferase activity)	GO:0008372(cellular_component unknown)
A_15_P106537	1.20638	0.0245	0.923118	1.11363	NM_200109	NM_200109	tsc22d2	Danio rerio KIAA0669 protein homolog (human) (kiaa0669), mRNA [NM_200109]	GO:0006355(regulation of transcription, DNA-dependent)	GO:0003700(transcription factor activity)
A_15_P105704	1.20616	0.0263	0.974938	1.17593	ENSDART00000038294			Q923I6 (Q923I6) Stress-induced protein SIP18, partial (32%) [TC280113]
A_15_P119590	1.20606	0.0105	0.837584	1.01018	TC290857			Q7ZUQ9 (Q7ZUQ9) Cold inducible RNA binding protein, complete [TC290857]	GO:0009409(response to cold)	GO:0003723(RNA binding)	GO:0005634(nucleus)
A_15_P119085	1.20553	0.0177	0.800245	0.96472	NM_201461	NM_201461	copeb	Danio rerio core promoter element binding protein (copeb), mRNA [NM_201461]	GO:6829(zinc ion transport)	GO:0003676(nucleic acid binding);GO:0008270(zinc ion binding)	GO:0005634(nucleus)
A_15_P101236	1.20547	0.0125	0.861893	1.03898	NM_199987	NM_199987	jun	Danio rerio zgc:65863 (zgc:65863), mRNA [NM_199987]	GO:0006355(regulation of transcription, DNA-dependent)	GO:0003677(DNA binding);GO:0003700(transcription factor activity)	GO:0005634(nucleus)
A_15_P110030	1.20527	0.0417	0.833282	1.00433	NM_213461	NM_213461	arhgdia	Danio rerio zgc:55554 (zgc:55554), mRNA [NM_213461]	GO:8150(biological_process)	GO:0005094(Rho GDP-dissociation inhibitor activity)	GO:0005737(cytoplasm)
A_15_P119355	1.20524	0.0412	0.899894	1.08459	NM_001003890	NM_001003890	plk1	Danio rerio polo-like kinase 1 (Drosophila) (plk1), mRNA [NM_001003890]	GO:0006468(protein amino acid phosphorylation);GO:0007049(cell cycle)	GO:0004672(protein kinase activity);GO:0004674(protein serine/threonine kinase activity);GO:0004713(protein-tyrosine kinase activity);GO:0005524(ATP binding);GO:0016301(kinase activity);GO:0016740(transferase activity)
A_15_P115807	1.20501	0.00204	1.01711	1.22563	NM_212918	NM_212918	zgc:85683	Danio rerio zgc:85683 (zgc:85683), mRNA [NM_212918]	GO:0008152(metabolism)	GO:0003824(catalytic activity)	GO:0008372(cellular_component unknown)
A_15_P120332	1.20485	0.0126	0.837948	1.0096	ENSDART00000013933			fb11a09.y1 zebrafish fin day0 regeneration Danio rerio cDNA 5' similar to gb:X61123_rna1 BTG1 PROTEIN (HUMAN);, mRNA sequence [AI384354]
A_15_P116606	1.2046	0.0228	0.880585	1.06075	BC078368	BC078368	aspn	Danio rerio cDNA clone IMAGE:7038661, partial cds. [BC078368]		GO:5515(protein binding)
A_15_P104732	1.20441	0.0115	0.919217	1.10711	BC090538	BC090538	si:ch211-93f2.1	si:ch211-93f2.1		GO:16787(hydrolase activity); GO:4759(serine esterase activity)
A_15_P103205	1.20412	0.00249	0.961688	1.15798	NM_214759	NM_214759	lgmn	Danio rerio zgc:76953 (zgc:76953), mRNA [NM_214759]	GO:0006508(proteolysis and peptidolysis)	GO:0001509(legumain activity);GO:0004197(cysteine-type endopeptidase activity)	GO:0008372(cellular_component unknown)
A_15_P101149	1.2039	0.0372	0.980021	1.17985	ENSDART00000027258
A_15_P100761	1.20366	0.0451	0.800913	0.964029	TC273473			Q8N0Y0 (Q8N0Y0) RNF38 protein (RING finger protein 38), partial (37%) [TC273473]
A_15_P106156	1.20355	0.0025	0.77732	0.935541	NM_213250	NM_213250	csnk1d	Danio rerio casein kinase 1, delta (csnk1d), mRNA [NM_213250]	GO:0006468(protein amino acid phosphorylation)	GO:0004672(protein kinase activity);GO:0004674(protein serine/threonine kinase activity);GO:0004713(protein-tyrosine kinase activity);GO:0005524(ATP binding);GO:0016301(kinase activity);GO:0016740(transferase activity)
A_15_P106514	1.20348	0.0123	0.893794	1.07566	NM_152970	NM_152970	invs	Danio rerio inversin (invs), mRNA [NM_152970]	GO:0010171(body morphogenesis)	GO:0005515(protein binding);GO:0005516(calmodulin binding)	GO:0008372(cellular_component unknown)
A_15_P105143	1.20347	0.0152	0.971858	1.1696	NM_131520	NM_131520	fn1	Danio rerio fibronectin 1 (fn1), mRNA [NM_131520]	GO:0006953(acute-phase response);GO:0007155(cell adhesion);GO:0016337(cell-cell adhesion);GO:0035050(embryonic heart tube development);GO:0045198(establishment of epithelial cell polarity)	GO:0005515(protein binding);GO:0008201(heparin binding)	GO:0005576(extracellular region)	KEGG pathway: Cell Communication 01430
A_15_P121353	1.20299	0.0208	0.877753	1.05592	TC290530			GBLP_BRARE (O42248) Guanine nucleotide-binding protein beta subunit-like protein (Receptor of activated protein kinase C) (RACK), partial (62%) [TC290530]	GO:0007165(signal transduction);GO:0007186(G-protein coupled receptor protein signaling pathway);GO:0007205(protein kinase C activation);GO:0009792(embryonic development (sensu Metazoa));GO:0018991(oviposition);GO:0040010(positive regulation of growth rate);GO:0040017(positive regulation of locomotion)	GO:0005065(heterotrimeric G-protein);GO:0005080(protein kinase C binding);GO:0005102(receptor binding);GO:0005515(protein binding)
A_15_P105522	1.20293	0.00441	1.19106	1.43276	NM_173226	NM_173226	thbs4	Danio rerio thrombospondin 4 (thbs4), mRNA [NM_173226]	GO:0007155(cell adhesion)	GO:0005198(structural molecule activity);GO:0005509(calcium ion binding);GO:0005515(protein binding)	GO:0005576(extracellular region)	KEGG pathway: Cell Communication 01430
A_15_P114035	1.20289	0.0181	0.968938	1.16553	NM_001002130	NM_001002130	mpdu1b	Danio rerio zgc:86765 (zgc:86765), mRNA [NM_001002130]	GO:8150(biological_process)	GO:0005554(molecular_function unknown)	GO:0008372(cellular_component unknown)
A_15_P106357	1.20266	0.0116	1.00274	1.20595	NM_201175	NM_201175	zgc:55494	Danio rerio zgc:55494 (zgc:55494), mRNA [NM_201175]	GO:0006468(protein amino acid phosphorylation)	GO:0004672(protein kinase activity);GO:0004674(protein serine/threonine kinase activity);GO:0004713(protein-tyrosine kinase activity);GO:0005524(ATP binding);GO:0016301(kinase activity);GO:0016740(transferase activity)	GO:0008372(cellular_component unknown)
A_15_P109948	1.20224	0.0496	0.856557	1.02979	NM_001002627	NM_001002627	zgc:92240	Danio rerio zgc:92240 (zgc:92240), mRNA [NM_001002627]	GO:8150(biological_process)	GO:0005554(molecular_function unknown)	GO:0008372(cellular_component unknown)
A_15_P116502	1.20204	0.0164	1.05795	1.27171	NM_001004506	NM_001004506	fkbp7	Danio rerio FK506 binding protein 7 (fkbp7), mRNA [NM_001004506]	GO:0006457(protein folding)	GO:0003755(peptidyl-prolyl cis-trans isomerase activity);GO:0005509(calcium ion binding);GO:0016853(isomerase activity)	GO:5783(endoplasmic reticulum)
A_15_P107952	1.20203	0.0367	0.767251	0.922256	TC293221			DUS4_HUMAN (Q13115) Dual specificity protein phosphatase 4 (Mitogen-activated protein kinase phosphatase-2) (MAP kinase phosphatase-2) (MKP-2) (Dual specificity protein phosphatase hVH2) , partial (74%) [TC293221]	GO:0000074(regulation of cell cycle);GO:0000165(MAPKKK cascade);GO:0006470(protein amino acid dephosphorylation);GO:0006979(response to oxidative stress);GO:0007049(cell cycle)	GO:0004726(non-membrane spanning protein tyrosine phosphatase activity);GO:0008330(protein tyrosine/threonine phosphatase activity);GO:0016787(hydrolase activity);GO:0017017(MAP kinase phosphatase activity)	GO:0005634(nucleus)
A_15_P118441	1.20187	0.0129	0.85305	1.02525	NM_001004637	NM_001004637	zgc:101635	Danio rerio zgc:101635 (zgc:101635), mRNA [NM_001004637]	GO:0007165(signal transduction)	GO:0005554(molecular_function unknown)	GO:0005622(intracellular)
A_15_P107025	1.20161	0.0215	1.00439	1.20688	AI436976	AI436976	wu:fb36d04	fb36d04.y1 Zebrafish WashU MPIMG EST Danio rerio cDNA clone IMAGE:3713959 5', mRNA sequence [AI436976]
A_15_P116354	1.20156	0.0091	0.850061	1.0214	NM_131509	NM_131509	krt4	Danio rerio keratin 4 (krt4), mRNA [NM_131509]		GO:0005198(structural molecule activity)	GO:0005882(intermediate filament)
A_15_P104273	1.20155	0.0194	1.15078	1.38272	ENSDART00000021166			caspase b [Source:ZFIN;Acc:ZDB-GENE-020812-1] [ENSDART00000021166]	GO:0006508(proteolysis and peptidolysis)	GO:0008233(peptidase activity);GO:0008234(cysteine-type peptidase activity);GO:0016787(hydrolase activity);GO:0030693(caspase activity)
A_15_P108167	1.2015	0.00831	0.91905	1.10423	NM_131798	NM_131798	bcmo1	Danio rerio beta-carotene 15,15'-monooxygenase 1 (bcmo1), mRNA [NM_131798]	GO:0030902(hindbrain development)	GO:0003834(beta-carotene 15,15'-monooxygenase activity);GO:0008198(ferrous iron binding);GO:0016702(oxidoreductase activity, acting on single donors with incorporation of molecular oxygen, incorporation of two atoms of oxygen)		KEGG pathway: Retinol metabolism 00830
A_15_P101950	1.20123	0.0437	0.84262	1.01218	TC275927			AB045205S7 Dickkopf-3 {Homo sapiens;} , partial (26%) [TC275927]
A_15_P102604	1.20026	0.0218	1.00949	1.21165	NM_200497	NM_200497	zgc:66135	Danio rerio zgc:66135 (zgc:66135), mRNA [NM_200497]	GO:0009058(biosynthesis)	GO:0016779(nucleotidyltransferase activity)	GO:0008372(cellular_component unknown)
A_15_P109314	1.20015	0.0304	0.989964	1.18811	NM_131605	NM_131605	fabp7a	Danio rerio fatty acid binding protein 7, brain, a (fabp7a), mRNA [NM_131605]	GO:0006810(transport)	GO:0005215(transporter activity);GO:0005488(binding);GO:0005504(fatty acid binding);GO:0008289(lipid binding)
A_15_P118217	1.20013	0.0166	0.84684	1.01632	TC280006			Q6NZZ2 (Q6NZZ2) Actin related protein 2/3 complex subunit 4, complete [TC280006]	GO:0000147(actin cortical patch assembly);GO:0009792(embryonic development (sensu Metazoa));GO:0030041(actin filament polymerization);GO:0040010(positive regulation of growth rate)	GO:0005198(structural molecule activity)	GO:0005856(cytoskeleton);GO:0005885(Arp2/3 protein complex)
A_15_P104752	1.20007	0.0218	1.02269	1.22729	NM_131066	NM_131066	snai1a	Danio rerio snail homolog 1a (Drosophila) (snai1a), mRNA [NM_131066]	GO:0001837(epithelial to mesenchymal transition);GO:0015986(ATP synthesis coupled proton transport);GO:0042074(cell migration during gastrulation)	GO:0003676(nucleic acid binding);GO:0003700(transcription factor activity);GO:0005524(ATP binding);GO:0008270(zinc ion binding);GO:0046933(hydrogen-transporting ATP synthase activity, rotational mechanism);GO:0046961(hydrogen-transporting ATPase activity, rotational mechanism)	GO:0005634(nucleus);GO:0016469(proton-transporting two-sector ATPase complex)
A_15_P104712	1.19869	0.0326	0.933137	1.11854	NM_212932	NM_212932	zgc:85752	Danio rerio zgc:85752 (zgc:85752), mRNA [NM_212932]	GO:8150(biological_process)	GO:0005554(molecular_function unknown)	GO:0008372(cellular_component unknown)
A_15_P102352	1.19831	0.0238	0.949275	1.13753	NM_200827	NM_200827	zgc:73123	Danio rerio zgc:73123 (zgc:73123), mRNA [NM_200827]	GO:0006306(DNA methylation)	GO:0003677(DNA binding);GO:0008170(N-methyltransferase activity)	GO:0008372(cellular_component unknown)
A_15_P109528	1.19807	0.00253	0.733947	0.879322	NM_199683	NM_199683	zgc:56330	Danio rerio zgc:56330 (zgc:56330), mRNA [NM_199683]	GO:0045947(negative regulation of translational initiation)	GO:0003743(translation initiation factor activity);GO:0008190(eukaryotic initiation factor 4E binding)	GO:0008372(cellular_component unknown)
A_15_P105831	1.19805	0.0172	0.848555	1.01661	NM_001002058	NM_001002058	sae1	Danio rerio zgc:86633 (zgc:86633), mRNA [NM_001002058]	GO:0006464(protein modification);GO:0006512(ubiquitin cycle)	GO:0003824(catalytic activity);GO:0004839(ubiquitin activating enzyme activity);GO:0016874(ligase activity)	GO:0008372(cellular_component unknown)
A_15_P113593	1.19782	0.00648	1.00746	1.20676	NM_213155	NM_213155	zgc:65827	Danio rerio zgc:65827 (zgc:65827), mRNA [NM_213155]	GO:0006810(transport);GO:0006886(intracellular protein transport)	GO:0005554(molecular_function unknown)	GO:0030125(clathrin vesicle coat)
A_15_P100887	1.19739	0.00986	0.916553	1.09747	NM_199872	NM_199872	osbpl2	Danio rerio oxysterol binding protein-like 2 (osbpl2), mRNA [NM_199872]	GO:0006810(transport);GO:0006869(lipid transport);GO:0008202(steroid metabolism)
A_15_P113282	1.19694	0.00205	0.888648	1.06366	NM_212857	NM_212857	ostf1	Danio rerio osteoclast stimulating factor 1 (ostf1), mRNA [NM_212857]
A_15_P105858	1.19674	0.0361	0.898292	1.07502	NM_200974	NM_200974	ung	Danio rerio zgc:56102 (zgc:56102), mRNA [NM_200974]	GO:0005975(carbohydrate metabolism);GO:0006281(DNA repair);GO:0006974(response to DNA damage stimulus)	GO:0004844(uracil DNA N-glycosylase activity);GO:0016787(hydrolase activity);GO:0016798(hydrolase activity, acting on glycosyl bonds)	GO:0005634(nucleus)
A_15_P106262	1.1966	0.019	0.826755	0.989297	TC288652			Q64150 (Q64150) Nuclear localization signal binding protein, partial (10%) [TC288652]
A_15_P117867	1.1964	0.0218	0.899297	1.07592	CK697851	CK697851		ZF101-P00077-DEPE-F2_J23 GISZF101 Danio rerio cDNA clone IMAGE:7163449 5', mRNA sequence [CK697851]
A_15_P121334	1.19639	0.0264	0.951644	1.13853	NM_201499	NM_201499	idh1	Danio rerio isocitrate dehydrogenase 1 (NADP+), soluble (idh1), mRNA [NM_201499]	GO:0006092(main pathways of carbohydrate metabolism);GO:0006099(tricarboxylic acid cycle);GO:0008152(metabolism)	GO:0004450(isocitrate dehydrogenase (NADP+) activity);GO:0016491(oxidoreductase activity)		KEGG pathway: Citrate cycle (TCA cycle) 00020; KEGG pathway: Glutathione metabolism 00480; KEGG pathway: Reductive carboxylate cycle (CO2 fixation) 00720
A_15_P115754	1.19636	0.0349	0.81248	0.97202	BC071454	BC071454	smap1	Danio rerio cDNA clone IMAGE:6900493, partial cds. [BC071454]	GO:43087(regulation of GTPase activity)
A_15_P120254	1.19621	0.0325	0.91735	1.09735	NM_001002190	NM_001002190	zgc:91870	Danio rerio zgc:91870 (zgc:91870), mRNA [NM_001002190]	GO:8150(biological_process)	GO:0005554(molecular_function unknown)	GO:0008372(cellular_component unknown)
A_15_P117986	1.1961	0.0275	0.887891	1.062	NM_200377	NM_200377	zgc:64106	Danio rerio zgc:64106 (zgc:64106), mRNA [NM_200377]	GO:0008152(metabolism)	GO:0016491(oxidoreductase activity)	GO:0008372(cellular_component unknown)
A_15_P104347	1.19578	0.00858	0.917431	1.09704	NM_001007436	NM_001007436	zgc:101666	Danio rerio zgc:101666 (zgc:101666), mRNA [NM_001007436]	GO:8150(biological_process)	GO:0005554(molecular_function unknown)	GO:0008372(cellular_component unknown)
A_15_P119876	1.19533	0.00309	1.05563	1.26183	NM_001002468	NM_001002468	zgc:92891	Danio rerio zgc:92891 (zgc:92891), mRNA [NM_001002468]		GO:0016209(antioxidant activity)	GO:0008372(cellular_component unknown)
A_15_P118389	1.19529	0.0053	0.826833	0.988305	NM_201146	NM_201146	rps10	Danio rerio ribosomal protein S10 (rps10), mRNA [NM_201146]		GO:0003735(structural constituent of ribosome)		KEGG pathway: Ribosome 03010
A_15_P109504	1.19518	0.0189	0.956383	1.14305	NM_182889	NM_182889	nfe2l2	Danio rerio nuclear factor (erythroid-derived 2)-like 2 (nfe2l2), mRNA [NM_182889]	GO:0006355(regulation of transcription, DNA-dependent);GO:0045893(positive regulation of transcription, DNA-dependent)	GO:0003677(DNA binding);GO:0003700(transcription factor activity);GO:0046982(protein heterodimerization activity)	GO:0005634(nucleus);GO:0005667(transcription factor complex)
A_15_P107103	1.19514	0.0308	0.7933	0.948104	ENSDART00000024482			BC017340 STK35 protein {Homo sapiens;} , partial (75%) [TC281536]
A_15_P109368	1.19487	0.0157	0.820622	0.980537	NM_131348	NM_131348	fli1a	Danio rerio friend leukemia integration 1 (fli1), mRNA [NM_131348]	GO:0006355(regulation of transcription, DNA-dependent)	GO:0003677(DNA binding);GO:0003700(transcription factor activity)	GO:0005634(nucleus)
A_15_P100352	1.19458	0.00797	1.08985	1.3019	NM_001001729	NM_001001729	rap2b	Danio rerio RAP2B, member of RAS oncogene family (rap2b), mRNA [NM_001001729]	GO:0007264(small GTPase mediated signal transduction)	GO:0005525(GTP binding)	GO:5622(intracellular); GO:16020(membrane); GO:5579(membrane attack complex)
A_15_P121420	1.19444	0.042	1.0394	1.2415	NM_214769	NM_214769	snx5	Danio rerio zgc:55769 (zgc:55769), mRNA [NM_214769]	GO:0007242(intracellular signaling cascade)	GO:0005554(molecular_function unknown)	GO:0008372(cellular_component unknown)
A_15_P104979	1.19376	0.00846	0.996316	1.18936	NM_200184	NM_200184	serpine2	Danio rerio serine (or cysteine) proteinase inhibitor, clade E (nexin, plasminogen activator inhibitor type 1), member 2 (serpine2), mRNA [NM_200184]		GO:0004866(endopeptidase inhibitor activity);GO:0004867(serine-type endopeptidase inhibitor activity)
A_15_P101860	1.19355	0.0189	0.895663	1.06902	NM_001002641	NM_001002641	acss2	Danio rerio zgc:92200 (zgc:92200), mRNA [NM_001002641]	GO:0006629(lipid metabolism);GO:0006631(fatty acid metabolism);GO:0008152(metabolism)	GO:0003824(catalytic activity)	GO:0008372(cellular_component unknown)
A_15_P104945	1.19353	0.00941	0.9935	1.18577	NM_200350	NM_200350	ero1l	Danio rerio ERO1-like (S. cerevisiae) (ero1l), mRNA [NM_200350]
A_15_P117025	1.19309	0.0171	0.934834	1.11534	NM_001006095	NM_001006095	zgc:101618	Danio rerio zgc:101618 (zgc:101618), mRNA [NM_001006095]	GO:0015031(protein transport)	GO:0005554(molecular_function unknown)	GO:0008372(cellular_component unknown)
A_15_P103591	1.19305	0.0192	0.989017	1.17995	NM_001003453	NM_001003453	zgc:91926	Danio rerio zgc:91926 (zgc:91926), mRNA [NM_001003453]	GO:6471(protein amino acid ADP-ribosylation)	GO:0005554(molecular_function unknown)	GO:0008372(cellular_component unknown)
A_15_P120514	1.19263	0.00912	0.974637	1.16239	NM_001003521	NM_001003521	zgc:100900	Danio rerio zgc:100900 (zgc:100900), mRNA [NM_001003521]	GO:0008152(metabolism)	GO:0016491(oxidoreductase activity)	GO:0008372(cellular_component unknown)
A_15_P116197	1.19232	0.0143	0.952356	1.13551	NM_200576	NM_200576	gadd45al	Danio rerio growth arrest and DNA-damage-inducible, alpha like (gadd45al), mRNA [NM_200576]
A_15_P120562	1.19174	0.0126	0.828622	0.987505	CK398452	CK398452		AGENCOURT_17422364 NIH_ZGC_4 Danio rerio cDNA clone IMAGE:7116957 5', mRNA sequence [CK398452]
A_15_P114826	1.19165	0.00533	0.977791	1.16518	TC270099			Q6PHG3 (Q6PHG3) Annexin A13, partial (43%) [TC270099]
A_15_P107063	1.19155	0.00761	1.01177	1.20557	NM_197934	NM_197934	rpn1	Danio rerio ribophorin I (rpn1), mRNA [NM_197934]	GO:0006486(protein amino acid glycosylation)	GO:0004579(dolichyl-diphosphooligosaccharide-protein glycotransferase activity)	GO:0005783(endoplasmic reticulum);GO:0016021(integral to membrane)	KEGG pathway: Glycan structures - biosynthesis 1 01030; KEGG pathway: N-Glycan biosynthesis 00510
A_15_P110681	1.19113	0.0258	1.03624	1.2343	NM_213236	NM_213236	ilf2	Danio rerio interleukin enhancer binding factor 2 (ilf2), mRNA [NM_213236]	GO:0006955(immune response)	GO:0003723(RNA binding);GO:0005524(ATP binding);GO:0016740(transferase activity)
A_15_P110746	1.19112	0.016	0.879904	1.04807	NM_201474	NM_201474	hdlbp	Danio rerio high density lipoprotein-binding protein (vigilin) (hdlbp), mRNA [NM_201474]		GO:0003676(nucleic acid binding)
A_15_P106329	1.19105	0.00693	0.990504	1.17974	NM_001006096	NM_001006096	zgc:101611	Danio rerio zgc:101611 (zgc:101611), mRNA [NM_001006096]		GO:0005554(molecular_function unknown)	GO:0008372(cellular_component unknown)
A_15_P120492	1.19099	0.0161	1.0239	1.21946	NM_001002468	NM_001002468	zgc:92891	Danio rerio zgc:92891 (zgc:92891), mRNA [NM_001002468]		GO:0016209(antioxidant activity)	GO:0008372(cellular_component unknown)
A_15_P119717	1.19092	0.0145	0.798165	0.950548	TC295919			Q6PH91 (Q6PH91) MGC68584 protein, partial (94%) [TC295919]	GO:0007340(acrosome reaction)	GO:0004948(calcitonin receptor activity)	GO:0008372(cellular_component unknown)
A_15_P100379	1.19083	0.0159	0.783301	0.932778	NM_199649	NM_199649	zgc:77882	Danio rerio zgc:77882 (zgc:77882), mRNA [NM_199649]	GO:8150(biological_process)	GO:0003676(nucleic acid binding);GO:0003677(DNA binding)	GO:0008372(cellular_component unknown)
A_15_P107273	1.19048	0.00225	0.995313	1.1849	NM_001004679	NM_001004679	zgc:103619	Danio rerio zgc:103619 (zgc:103619), mRNA [NM_001004679]	GO:6915(apoptosis); GO:6829(zinc ion transport)	GO:0005554(molecular_function unknown)	GO:0008372(cellular_component unknown)
A_15_P108231	1.1904	0.00247	0.91393	1.08794	TC270856			Q9GZR2 (Q9GZR2) XPMC2H (XPMC2 protein), partial (13%) [TC270856]
A_15_P110386	1.1902	0.0226	0.870755	1.03637	NM_130964	NM_130964	isl2b	Danio rerio islet3 (isl3), mRNA [NM_130964]	GO:0006355(regulation of transcription, DNA-dependent);GO:0007275(development)	GO:0003677(DNA binding);GO:0003700(transcription factor activity);GO:0008270(zinc ion binding)	GO:0005634(nucleus)
A_15_P120853	1.18999	0.0317	0.96891	1.153	NM_001006070	NM_001006070	zgc:101705	Danio rerio zgc:101705 (zgc:101705), mRNA [NM_001006070]	GO:0008152(metabolism)	GO:0016491(oxidoreductase activity)	GO:0008372(cellular_component unknown)
A_15_P113294	1.18998	0.00768	0.993037	1.1817	NM_001006095	NM_001006095	zgc:101618	Danio rerio zgc:101618 (zgc:101618), mRNA [NM_001006095]	GO:0015031(protein transport)	GO:0005554(molecular_function unknown)	GO:0008372(cellular_component unknown)
A_15_P114231	1.18996	0.00511	1.00926	1.20098	NM_178292	NM_178292	selt1b	Danio rerio selenoprotein T, 1b (selt1b), mRNA [NM_178292]	GO:45454(cell redox homeostasis); GO:9968(negative regulation of signal transduction)	GO:8430(selenium binding)	GO:5786(signal recognition particle, endoplasmic reticulum targeting)
A_15_P101986	1.18971	0.0248	0.905942	1.0778	NM_199537	NM_199537	paics	Danio rerio phosphoribosylaminoimidazole carboxylase, phosphoribosylaminoimidazole succinocarboxamide synthetase (paics), mRNA [NM_199537]	GO:0006164(purine nucleotide biosynthesis);GO:0006189('de novo' IMP biosynthesis)	GO:0003824(catalytic activity);GO:0004638(phosphoribosylaminoimidazole carboxylase activity);GO:0004639(phosphoribosylaminoimidazolesuccinocarboxamide synthase activity);GO:0016829(lyase activity);GO:0016831(carboxy-lyase activity);GO:0016874(ligase activity)	GO:0009320(phosphoribosylaminoimidazole carboxylase complex)	KEGG pathway: Purine metabolism 00230
A_15_P103180	1.18968	0.0126	0.847183	1.00788	NM_182872	NM_182872	tfpia	Danio rerio tissue factor pathway inhibitor a (tfpia), mRNA [NM_182872]	GO:0007596(blood coagulation)	GO:0004867(serine-type endopeptidase inhibitor activity);GO:0030414(protease inhibitor activity)	GO:0005576(extracellular region)
A_15_P106978	1.18931	0.00236	0.919056	1.09305	BC066589	BC066589	lypla3	Danio rerio cDNA clone IMAGE:6959873, partial cds. [BC066589]	GO:6629(lipid metabolic process)	GO:4607(phosphatidylcholine-sterol O-acyltransferase activity)
A_15_P104398	1.18922	0.00532	0.925973	1.10119	AJ605775	AJ605775	atm	Danio rerio partial mRNA for ataxia telangiectasia mutated (Atm gene). [AJ605775]	GO:77(DNA damage checkpoint); GO:6974(response to DNA damage stimulus)	GO:4428(inositol or phosphatidylinositol kinase activity); GO:16301(kinase activity); GO:16773(phosphotransferase activity, alcohol group as acceptor)	GO:5575(cellular_component)
A_15_P109662	1.18863	0.014	0.987122	1.17332	NM_001006094	NM_001006094	rab34	Danio rerio zgc:101620 (zgc:101620), mRNA [NM_001006094]	GO:0006886(intracellular protein transport);GO:0007264(small GTPase mediated signal transduction);GO:0015031(protein transport)	GO:0005525(GTP binding)	GO:0008372(cellular_component unknown)
A_15_P120408	1.18845	0.0127	0.959622	1.14046	CO351725	CO351725		DR_AOV_NRM05_E08 adult ovary normalized (TLL) Danio rerio cDNA, mRNA sequence [CO351725]
A_15_P110126	1.1884	0.0168	1.03939	1.23521	NM_200323	NM_200323	hsd11b3	Danio rerio hydroxysteroid (11-beta) dehydrogenase 3 (hsd11b3), mRNA [NM_200323]	GO:0008152(metabolism)	GO:0016229(steroid dehydrogenase activity);GO:0016491(oxidoreductase activity)		KEGG pathway: Androgen and estrogen metabolism 00150; KEGG pathway: C21-Steroid hormone metabolism 00140
A_15_P110107	1.18833	0.0419	0.817636	0.971625	BC057470	BC057470	usp36	Danio rerio cDNA clone IMAGE:5413509, partial cds. [BC057470]	GO:6511(ubiquitin-dependent protein catabolic process)	GO:4221(ubiquitin thiolesterase activity)
A_15_P112636	1.18824	0.00432	0.980663	1.16527	ENSDART00000034397			AGENCOURT_21835355 NIH_ZGC_10 Danio rerio cDNA clone IMAGE:7257497 5', mRNA sequence [CN325304]
A_15_P104182	1.18813	0.0331	1.00027	1.18845	TC280469			Q6NYF7 (Q6NYF7) Zgc:77541, partial (53%) [TC280469]	GO:0015986(ATP synthesis coupled proton transport);GO:0015992(proton transport)	GO:0015078(hydrogen ion transporter activity);GO:0046933(hydrogen-transporting ATP synthase activity, rotational mechanism);GO:0046961(hydrogen-transporting ATPase activity, rotational mechanism)	GO:0005739(mitochondrion);GO:0016469(proton-transporting two-sector ATPase complex)
A_15_P119064	1.18788	0.0379	1.03213	1.22604	CK028354	CK028354		AGENCOURT_16626027 NIH_ZGC_7 Danio rerio cDNA clone IMAGE:7052287 5', mRNA sequence [CK028354]
A_15_P101229	1.18772	0.047	0.940111	1.11659	NM_173271	NM_173271	ixl	Danio rerio intersex-like (Drosophila) (ixl), mRNA [NM_173271]
A_15_P103396	1.18729	0.00603	1.06886	1.26905	NM_131335	NM_131335	g12	Danio rerio gastrulation specific protein (g12), mRNA [NM_131335]
A_15_P102774	1.18724	0.00847	0.987257	1.17211	ENSDART00000017283			phosphomannomutase 2 [Source:ZFIN;Acc:ZDB-GENE-030722-6] [ENSDART00000017283]	GO:0008152(metabolism)	GO:0003824(catalytic activity)
A_15_P107589	1.1872	0.0167	1.02923	1.2219	NM_001005980	NM_001005980	zgc:103574	Danio rerio zgc:103574 (zgc:103574), mRNA [NM_001005980]	GO:8150(biological_process)	GO:0005554(molecular_function unknown)	GO:0008372(cellular_component unknown)
A_15_P119477	1.18689	0.0426	0.811641	0.963331	TC293290			SMO1_HUMAN (Q9H4F8) SPARC related modular calcium-binding protein 1 precursor (Secreted modular calcium-binding protein 1) (SMOC-1), partial (48%) [TC293290]
A_15_P100050	1.18683	0.0336	0.92333	1.09584	NM_199569	NM_199569	eif2s1l	Danio rerio eukaryotic translation initiation factor 2, subunit 1 alpha, like (eif2s1l), mRNA [NM_199569]	GO:0006412(protein biosynthesis);GO:0006417(regulation of protein biosynthesis);GO:0006445(regulation of translation)	GO:0003723(RNA binding);GO:0003743(translation initiation factor activity)	GO:5850(eukaryotic translation initiation factor 2 complex)
A_15_P106783	1.18675	0.00436	1.0319	1.2246	NM_200323	NM_200323	hsd11b3	Danio rerio hydroxysteroid (11-beta) dehydrogenase 3 (hsd11b3), mRNA [NM_200323]	GO:0008152(metabolism)	GO:0016229(steroid dehydrogenase activity);GO:0016491(oxidoreductase activity)		KEGG pathway: Androgen and estrogen metabolism 00150; KEGG pathway: C21-Steroid hormone metabolism 00140
A_15_P115374	1.18671	0.0156	0.980294	1.16333	NM_001003650	NM_001003650	zgc:100800	Danio rerio zgc:100800 (zgc:100800), mRNA [NM_001003650]	GO:0006464(protein modification);GO:0006512(ubiquitin cycle)	GO:0004840(ubiquitin conjugating enzyme activity)	GO:0008372(cellular_component unknown)
A_15_P111318	1.18661	0.0146	0.998943	1.18536	NM_213394	NM_213394	gstal	Danio rerio glutathione S-transferase, alpha-like (gstal), mRNA [NM_213394]	GO:8152(metabolic process)	GO:0016740(transferase activity)
A_15_P105695	1.1861	0.0205	0.992837	1.1776	CK690700	CK690700		ZF101-P00053-DEPE-F2_I22 GISZF101 Danio rerio cDNA clone IMAGE:7154208 5', mRNA sequence [CK690700]
A_15_P117372	1.18604	0.0198	0.998859	1.18469	NM_212884	NM_212884	zgc:77065	Danio rerio zgc:77065 (zgc:77065), mRNA [NM_212884]	GO:8150(biological_process)	GO:0005554(molecular_function unknown)	GO:0008372(cellular_component unknown)
A_15_P101375	1.18601	0.00809	0.991086	1.17544	NM_001003650	NM_001003650	zgc:100800	Danio rerio zgc:100800 (zgc:100800), mRNA [NM_001003650]	GO:0006464(protein modification);GO:0006512(ubiquitin cycle)	GO:0004840(ubiquitin conjugating enzyme activity)	GO:0008372(cellular_component unknown)
A_15_P101947	1.18601	0.00532	0.967237	1.14715	BC067154	BC067154		Danio rerio hypothetical protein LOC407694, mRNA (cDNA clone IMAGE:6960024), partial cds. [BC067154]
A_15_P108833	1.18592	0.00365	1.00427	1.19098	NM_213236	NM_213236	ilf2	Danio rerio interleukin enhancer binding factor 2 (ilf2), mRNA [NM_213236]	GO:0006955(immune response)	GO:0003723(RNA binding);GO:0005524(ATP binding);GO:0016740(transferase activity)
A_15_P117024	1.18582	0.00609	1.0093	1.19685	NM_001008606	NM_001008606	zgc:103499	Danio rerio zgc:103499 (zgc:103499), mRNA [NM_001008606]	GO:8150(biological_process)	GO:0005554(molecular_function unknown)	GO:0008372(cellular_component unknown)
A_15_P107168	1.18581	0.0126	0.972643	1.15337	NM_212691	NM_212691	sdcbp	Danio rerio syndecan binding protein (syntenin) (sdcbp), mRNA [NM_212691]	GO:1666(response to hypoxia)	GO:0005515(protein binding)
A_15_P114967	1.18562	0.0298	0.885488	1.04985	NM_181765	NM_181765	anxa11a	Danio rerio annexin A11a (anxa11a), transcript variant 1, mRNA [NM_181765]		GO:0005509(calcium ion binding);GO:0005544(calcium-dependent phospholipid binding)
A_15_P117411	1.18537	0.00349	0.865515	1.02596	TC281772			Q9W7C5 (Q9W7C5) Heparin-binding EGF-like growth factor, partial (55%) [TC281772]	GO:0007165(signal transduction);GO:0007517(muscle development);GO:0008284(positive regulation of cell proliferation)	GO:0004872(receptor activity);GO:0005154(epidermal growth factor receptor binding);GO:0008083(growth factor activity);GO:0008201(heparin binding)	GO:0005615(extracellular space);GO:0005887(integral to plasma membrane)
A_15_P109671	1.18504	0.000998	0.874003	1.03573	TC279377			SDB1_HUMAN (O00560) Syntenin 1 (Syndecan binding protein 1) (Melanoma differentiation associated protein-9) (Mda-9) (Scaffold protein Pbp1) (Pro-TGF-alpha cytoplasmic domain-interacting protein 18) (TACIP18), partial (58%) [TC279377]	GO:0006612(protein-membrane targeting);GO:0006930(substrate-bound cell migration, cell extension);GO:0007242(intracellular signaling cascade);GO:0007268(synaptic transmission);GO:0007273(regulation of synapse);GO:0030036(actin cytoskeleton organization and biogenesis)	GO:0003790(actin modulating activity);GO:0005137(interleukin-5 receptor binding);GO:0008093(cytoskeletal adaptor activity);GO:0042043(neurexin binding);GO:0045545(syndecan binding)	GO:0005634(nucleus);GO:0005783(endoplasmic reticulum);GO:0005856(cytoskeleton);GO:0005895(interleukin-5 receptor complex);GO:0005912(adherens junction);GO:0016020(membrane)
A_15_P110769	1.18479	0.0115	0.897213	1.06301	TC269062			Q6P736 (Q6P736) Ptb protein, partial (89%) [TC269062]	GO:0000398(nuclear mRNA splicing, via spliceosome);GO:0006376(mRNA splice site selection);GO:0006397(mRNA processing);GO:0007286(spermatid cell development);GO:0008380(RNA splicing);GO:0008586(wing vein morphogenesis);GO:0008587(wing margin morphogenesis);GO:0009653(morphogenesis)	GO:0003676(nucleic acid binding);GO:0003723(RNA binding);GO:0008187(poly-pyrimidine tract binding);GO:0008248(pre-mRNA splicing factor activity)	GO:0005634(nucleus);GO:0005654(nucleoplasm);GO:0005681(spliceosome complex);GO:0005730(nucleolus);GO:0030530(heterogeneous nuclear ribonucleoprotein complex)
A_15_P102059	1.18472	0.00499	0.846182	1.00249	NM_199987	NM_199987	jun	Danio rerio zgc:65863 (zgc:65863), mRNA [NM_199987]	GO:0006355(regulation of transcription, DNA-dependent)	GO:0003677(DNA binding);GO:0003700(transcription factor activity)	GO:0005634(nucleus)
A_15_P111027	1.1845	0.0166	0.995114	1.17871	NM_001008780	NM_001008780	fli1b	Danio rerio zgc:5777174 (zgc:5777174), mRNA [NM_001008780]	GO:0006355(regulation of transcription, DNA-dependent)	GO:0003677(DNA binding);GO:0003700(transcription factor activity)	GO:0005634(nucleus)
A_15_P121062	1.18405	0.0224	0.984598	1.16581	TC293858			BC001022 PP protein {Homo sapiens;} , partial (75%) [TC293858]	GO:0006338(chromatin remodeling);GO:0006350(transcription);GO:0006796(phosphate metabolism);GO:0006798(polyphosphate catabolism);GO:0008152(metabolism);GO:0042766(nucleosome mobilization)	GO:0000287(magnesium ion binding);GO:0004427(inorganic diphosphatase activity);GO:0016462(pyrophosphatase activity);GO:0016787(hydrolase activity)	GO:0005634(nucleus);GO:0005737(cytoplasm);GO:0005739(mitochondrion);GO:0005829(cytosol);GO:0016020(membrane);GO:0016589(NURF complex)
A_15_P106303	1.18401	0.0117	0.877177	1.03858	TC290444			Q90484 (Q90484) Tenascin-C (Fragment), partial (85%) [TC290444]
A_15_P112492	1.18378	0.00555	0.994245	1.17696	NM_001007283	NM_001007283	dio1	Danio rerio deiodinase, iodothyronine, type I (dio1), mRNA [NM_001007283]		GO:0004800(thyroxine 5'-deiodinase activity)
A_15_P119402	1.18361	0.0332	0.917654	1.08614	NM_001001825	NM_001001825	zgc:77123	Danio rerio zgc:77123 (zgc:77123), mRNA [NM_001001825]	GO:0006935(chemotaxis)	GO:0005554(molecular_function unknown)	GO:0005578(extracellular matrix (sensu Metazoa))
A_15_P101094	1.18326	0.00226	0.988021	1.16908	CN325304	CN325304		AGENCOURT_21835355 NIH_ZGC_10 Danio rerio cDNA clone IMAGE:7257497 5', mRNA sequence [CN325304]
A_15_P116318	1.18314	0.0382	0.8647	1.02306	NM_001002126	NM_001002126	zgc:86776	Danio rerio zgc:86776 (zgc:86776), mRNA [NM_001002126]	GO:8150(biological_process)	GO:0005554(molecular_function unknown)	GO:0008372(cellular_component unknown)
A_15_P105053	1.18312	0.0331	0.930883	1.10134	NM_131599	NM_131599	mcl1a	Danio rerio myeloid cell leukemia sequence 1a (mcl1a), mRNA [NM_131599]	GO:0042981(regulation of apoptosis)		GO:0016021(integral to membrane)
A_15_P114197	1.1831	0.0431	0.934897	1.10608	CN511483	CN511483		AGENCOURT_22402762 NIH_ZGC_9 Danio rerio cDNA clone IMAGE:7274730 5', mRNA sequence [CN511483]
A_15_P115883	1.18227	0.00358	0.973043	1.1504	NM_001007293	NM_001007293	mospd2	Danio rerio zgc:92558 (zgc:92558), mRNA [NM_001007293]	GO:8150(biological_process)	GO:0005198(structural molecule activity)	GO:0016021(integral to membrane)
A_15_P111206	1.18213	0.0403	1.02733	1.21444	NM_197934	NM_197934	rpn1	Danio rerio ribophorin I (rpn1), mRNA [NM_197934]	GO:0006486(protein amino acid glycosylation)	GO:0004579(dolichyl-diphosphooligosaccharide-protein glycotransferase activity)	GO:0005783(endoplasmic reticulum);GO:0016021(integral to membrane)	KEGG pathway: Glycan structures - biosynthesis 1 01030; KEGG pathway: N-Glycan biosynthesis 00510
A_15_P114071	1.18182	0.0209	1.03292	1.22073	NM_001007788	NM_001007788	mfng	Danio rerio manic fringe homolog (mfng), mRNA [NM_001007788]	GO:8150(biological_process)	GO:16740(transferase activity); GO:16757(transferase activity, transferring glycosyl groups)	GO:16021(integral to membrane); GO:16020(membrane); GO:5579(membrane attack complex)
A_15_P116916	1.18177	0.00827	0.940678	1.11167	BC078253	BC078253	si:dkey-11p23.3	Danio rerio cDNA clone IMAGE:7143001, partial cds. [BC078253]	GO:8150(biological_process)	GO:3674(molecular_function)	GO:16020(membrane)
A_15_P114662	1.18137	0.0206	0.835268	0.986764	NM_200108	NM_200108	znf395	Danio rerio zgc:55309 (zgc:55309), mRNA [NM_200108]	GO:8150(biological_process)	GO:0005554(molecular_function unknown)	GO:0008372(cellular_component unknown)
A_15_P103435	1.18132	0.0423	1.01751	1.202	TC291757			Q7T2J2 (Q7T2J2) Membrane-type matrix metalloproteinase 1 alpha, complete [TC291757]	GO:0006508(proteolysis and peptidolysis)	GO:0004222(metalloendopeptidase activity);GO:0008270(zinc ion binding);GO:0016787(hydrolase activity)	GO:0005578(extracellular matrix (sensu Metazoa));GO:0005887(integral to plasma membrane)
A_15_P121089	1.18121	0.00577	0.955162	1.12825	NM_001002543	NM_001002543	zgc:92791	Danio rerio zgc:92791 (zgc:92791), mRNA [NM_001002543]	GO:0006511(ubiquitin-dependent protein catabolism)	GO:0004175(endopeptidase activity);GO:0008233(peptidase activity);GO:0016787(hydrolase activity)	GO:0005829(cytosol);GO:0005839(proteasome core complex (sensu Eukaryota))
A_15_P103354	1.18086	0.0185	0.925257	1.0926	NM_001002196	NM_001002196	zgc:91853	Danio rerio zgc:91853 (zgc:91853), mRNA [NM_001002196]	GO:0009058(biosynthesis)	GO:0016779(nucleotidyltransferase activity)	GO:0008372(cellular_component unknown)
A_15_P100914	1.18085	0.0146	0.924359	1.09153	CN172669	CN172669		AGENCOURT_21027272 NIH_ZGC_8 Danio rerio cDNA clone IMAGE:7251695 5', mRNA sequence [CN172669]		GO:0005554(molecular_function unknown)	GO:0008372(cellular_component unknown)
A_15_P100745	1.18052	0.0499	0.938909	1.1084	NM_182941	NM_182941	sult1st1	Danio rerio sulfotransferase family, cytosolic sulfotransferase 1 (sult1st1), mRNA [NM_182941]	GO:0006584(catecholamine metabolism);GO:0006805(xenobiotic metabolism)	GO:0008146(sulfotransferase activity);GO:0016740(transferase activity)	GO:5737(cytoplasm)	KEGG pathway: Cysteine metabolism 00272
A_15_P101249	1.18036	0.0215	0.957926	1.1307	TC293855			Q6P416 (Q6P416) MGC68514 protein, partial (39%) [TC293855]
A_15_P108461	1.18029	0.00292	0.982266	1.15936	NM_199914	NM_199914	mobk1b	Danio rerio zgc:56189 (zgc:56189), mRNA [NM_199914]	GO:0000910(cytokinesis);GO:0007049(cell cycle)	GO:0005554(molecular_function unknown)	GO:0008372(cellular_component unknown)
A_15_P113000	1.18008	0.0117	0.92096	1.08681	NM_201331	NM_201331	rdh10	Danio rerio retinol dehydrogenase 10 (rdh10), mRNA [NM_201331]	GO:0008152(metabolism)	GO:0016491(oxidoreductase activity)	GO:0008372(cellular_component unknown)
A_15_P116789	1.18	0.00322	0.951094	1.12229	NM_001007392	NM_001007392	pgrmc1	Danio rerio zgc:103577 (zgc:103577), mRNA [NM_001007392]	GO:8150(biological_process)	GO:0005554(molecular_function unknown)	GO:0008372(cellular_component unknown)
A_15_P105027	1.17961	0.0235	0.986613	1.16382	NM_130986	NM_130986	ikzf1	Danio rerio zinc finger protein, subfamily 1A, 1 (Ikaros) (znfn1a1), mRNA [NM_130986]	GO:0006418(tRNA aminoacylation for protein translation)	GO:0003676(nucleic acid binding);GO:0003677(DNA binding);GO:0004812(tRNA ligase activity);GO:0005524(ATP binding);GO:0008270(zinc ion binding)	GO:0005634(nucleus)
A_15_P103770	1.17938	0.0467	0.920595	1.08573	NM_152970	NM_152970	invs	Danio rerio inversin (invs), mRNA [NM_152970]	GO:0010171(body morphogenesis)	GO:0005515(protein binding);GO:0005516(calmodulin binding)	GO:0008372(cellular_component unknown)
A_15_P119392	1.17932	0.0219	0.930528	1.09739	NM_199601	NM_199601	fah	Danio rerio zgc:55316 (zgc:55316), mRNA [NM_199601]	GO:0008152(metabolism);GO:0009072(aromatic amino acid family metabolism)	GO:0003824(catalytic activity);GO:0004334(fumarylacetoacetase activity);GO:0016787(hydrolase activity)	GO:0008372(cellular_component unknown)	KEGG pathway: Styrene degradation 00643; KEGG pathway: Tyrosine metabolism 00350
A_15_P109138	1.17892	0.00557	0.969821	1.14334	NM_001005585	NM_001005585	zgc:92027	Danio rerio zgc:92027 (zgc:92027), mRNA [NM_001005585]	GO:6816(calcium ion transport)	GO:0005509(calcium ion binding)	GO:0008372(cellular_component unknown)
A_15_P101331	1.17878	0.0198	0.986879	1.16332	TC293027			AKA1_HUMAN (P14550) Alcohol dehydrogenase [NADP+] (Aldehyde reductase) (Aldo-keto reductase family 1 member A1) , partial (98%) [TC293027]	GO:0005975(carbohydrate metabolism);GO:0006006(glucose metabolism);GO:0006081(aldehyde metabolism)	GO:0004032(aldehyde reductase activity);GO:0004033(aldo-keto reductase activity);GO:0005489(electron transporter activity);GO:0008106(alcohol dehydrogenase (NADP+) activity);GO:0016491(oxidoreductase activity)	GO:0005615(extracellular space);GO:0008372(cellular_component unknown)
A_15_P101970	1.17846	0.00355	0.914071	1.07719	BC057246	BC057246	pnpo	Danio rerio hypothetical protein LOC402868, mRNA (cDNA clone IMAGE:6793210), partial cds. [BC057246]	GO:8615(pyridoxine biosynthetic process)	GO:10181(FMN binding); GO:4733(pyridoxamine-phosphate oxidase activity)
A_15_P119989	1.17821	0.0213	0.851172	1.00286	NM_131620	NM_131620	ybx1	Danio rerio nuclease sensitive element binding protein 1 (nsep1), mRNA [NM_131620]	GO:0006355(regulation of transcription, DNA-dependent)	GO:0003677(DNA binding)
A_15_P108869	1.17804	0.00914	1.0021	1.18052	NM_001006094	NM_001006094	rab34	Danio rerio zgc:101620 (zgc:101620), mRNA [NM_001006094]	GO:0006886(intracellular protein transport);GO:0007264(small GTPase mediated signal transduction);GO:0015031(protein transport)	GO:0005525(GTP binding)	GO:0008372(cellular_component unknown)
A_15_P104208	1.17802	0.0254	0.860694	1.01392	AI332129	AI332129	wu:fa94h02	fa94h02.y1 zebrafish fin day1 regeneration Danio rerio cDNA 5', mRNA sequence [AI332129]
A_15_P113945	1.17799	0.0442	1.06305	1.25226	NM_001004635	NM_001004635	zgc:101676	Danio rerio zgc:101676 (zgc:101676), mRNA [NM_001004635]	GO:0006810(transport);GO:0006886(intracellular protein transport)	GO:0005554(molecular_function unknown)	GO:0030125(clathrin vesicle coat)
A_15_P110388	1.17754	0.0161	1.01547	1.19576	NM_001002739	NM_001002739	zgc:100980	Danio rerio zgc:100980 (zgc:100980), mRNA [NM_001002739]	GO:8150(biological_process)	GO:0005554(molecular_function unknown)	GO:0008372(cellular_component unknown)
A_15_P117358	1.17741	0.0128	1.01466	1.19467	TC281884			Q802Z1 (Q802Z1) Zinc metalloproteinase (STE24 homolog, yeast), complete [TC281884]	GO:0006508(proteolysis and peptidolysis);GO:0030327(prenylated protein catabolism)	GO:0004222(metalloendopeptidase activity);GO:0008233(peptidase activity);GO:0008235(metalloexopeptidase activity);GO:0016787(hydrolase activity)	GO:0005624(membrane fraction);GO:0005783(endoplasmic reticulum);GO:0005794(Golgi apparatus);GO:0016020(membrane);GO:0016021(integral to membrane)
A_15_P120517	1.17716	0.00195	0.997131	1.17378	NM_194394	NM_194394	mcl1b	Danio rerio myeloid cell leukemia sequence 1b (mcl1b), mRNA [NM_194394]	GO:0042981(regulation of apoptosis)		GO:0016021(integral to membrane)
A_15_P110279	1.17711	0.00563	0.992605	1.1684	NM_212594	NM_212594	zgc:85702	Danio rerio zgc:85702 (zgc:85702), mRNA [NM_212594]	GO:8150(biological_process)	GO:0005554(molecular_function unknown)	GO:0008372(cellular_component unknown)
A_15_P118185	1.17658	0.00389	0.923044	1.08603	BC055217	BC055217	marcks	Danio rerio cDNA clone IMAGE:2601723, partial cds. [BC055217]	GO:8150(biological_process)	GO:5516(calmodulin binding); GO:16301(kinase activity)	GO:5575(cellular_component)
A_15_P103965	1.1764	0.0489	0.958985	1.12815	NM_001003644	NM_001003644	zgc:100806	Danio rerio zgc:100806 (zgc:100806), mRNA [NM_001003644]	GO:0005975(carbohydrate metabolism)	GO:0016787(hydrolase activity);GO:0016798(hydrolase activity, acting on glycosyl bonds)	GO:0008372(cellular_component unknown)
A_15_P116553	1.17637	0.00442	0.960291	1.12965	NM_198811	NM_198811	pald	Danio rerio paladin (pald), mRNA [NM_198811]
A_15_P120796	1.17635	0.0387	0.932271	1.09668	CN321985	CN321985		AGENCOURT_21844418 NIH_ZGC_10 Danio rerio cDNA clone IMAGE:7259587 5', mRNA sequence [CN321985]
A_15_P113374	1.17615	0.0277	0.90096	1.05966	NM_001007395	NM_001007395	zgc:101815	Danio rerio zgc:101815 (zgc:101815), mRNA [NM_001007395]	GO:0007242(intracellular signaling cascade)	GO:0019992(diacylglycerol binding)	GO:0008372(cellular_component unknown)
A_15_P109973	1.17613	0.0251	0.981012	1.1538	NM_001006095	NM_001006095	zgc:101618	Danio rerio zgc:101618 (zgc:101618), mRNA [NM_001006095]	GO:0015031(protein transport)	GO:0005554(molecular_function unknown)	GO:0008372(cellular_component unknown)
A_15_P118659	1.17611	0.00916	1.00944	1.18721	NM_001006005	NM_001006005	dut	Danio rerio zgc:103772 (zgc:103772), mRNA [NM_001006005]	GO:0009117(nucleotide metabolism);GO:0046080(dUTP metabolism)	GO:0016787(hydrolase activity)	GO:0008372(cellular_component unknown)
A_15_P101739	1.1761	0.017	1.00362	1.18036	NM_200372	NM_200372	c6orf83	Danio rerio chromosome 6 open reading frame 83 (H. sapiens) (c6orf83), mRNA [NM_200372]
A_15_P103899	1.17595	0.0174	0.980723	1.15328	NM_201448	NM_201448	prim1	Danio rerio primase polypeptide 1 (prim1), mRNA [NM_201448]	GO:0006260(DNA replication);GO:0006269(DNA replication, synthesis of RNA primer)	GO:0003896(DNA primase activity);GO:0003899(DNA-directed RNA polymerase activity);GO:0016740(transferase activity)	GO:0005658(alpha DNA polymerase:primase complex)	KEGG pathway: DNA polymerase 03030; KEGG pathway: Purine metabolism 00230; KEGG pathway: Pyrimidine metabolism 00240
A_15_P110048	1.17586	0.0447	0.979146	1.15134	NM_001005585	NM_001005585	zgc:92027	Danio rerio zgc:92027 (zgc:92027), mRNA [NM_001005585]	GO:6816(calcium ion transport)	GO:0005509(calcium ion binding)	GO:0008372(cellular_component unknown)
A_15_P117076	1.17582	0.0097	0.967101	1.13714	AY391463	AY391463	snx12	Danio rerio sorting nexin 12, variation 2 (SNX12-var2) mRNA, complete cds. [AY391463]	GO:0007242(intracellular signaling cascade)	GO:0005554(molecular_function unknown)	GO:0008372(cellular_component unknown)
A_15_P103383	1.17552	0.0123	0.909861	1.06956	NM_001002082	NM_001002082	ssr4	Danio rerio zgc:86940 (zgc:86940), mRNA [NM_001002082]	GO:8150(biological_process)	GO:0005554(molecular_function unknown)	GO:0005783(endoplasmic reticulum);GO:0016021(integral to membrane)
A_15_P105533	1.17526	0.0064	1.01711	1.19537	NM_212707	NM_212707	slc9a3r2	Danio rerio solute carrier family 9 (sodium/hydrogen exchanger), isoform 3 regulatory factor 2 (slc9a3r2), mRNA [NM_212707]		GO:0005515(protein binding)
A_15_P114147	1.17481	0.0218	0.936157	1.0998	TC268479			Q9VCI9 (Q9VCI9) CG10365-PA (Cg10365-pb), partial (14%) [TC268479]
A_15_P112586	1.17479	0.0282	0.923186	1.08455	BG985817	BG985817	id:ibd5146	5146t3 NICHD Zebrafish normalized I Danio rerio cDNA clone 5146, mRNA sequence [BG985817]
A_15_P106500	1.17477	0.0442	0.923103	1.08444	CN509289	CN509289		AGENCOURT_22827562 NIH_ZGC_9 Danio rerio cDNA clone IMAGE:7279178 5', mRNA sequence [CN509289]
A_15_P109949	1.17439	0.0405	0.92418	1.08535	NM_001002522	NM_001002522	brp16	Danio rerio zgc:92803 (zgc:92803), mRNA [NM_001002522]	GO:8150(biological_process)	GO:0005554(molecular_function unknown)	GO:0008372(cellular_component unknown)
A_15_P120155	1.17428	0.0116	0.921487	1.08208	AI943360	AI943360	wu:fc79b10	fc79b10.y1 Zebrafish WashU MPIMG EST Danio rerio cDNA clone IMAGE:3727579 5' similar to WP:C42C1.5 CE16911 GUANYLTRANSFERASE ;, mRNA sequence [AI943360]
A_15_P110759	1.17405	0.0298	0.98669	1.15843	NM_212685	NM_212685	zgc:77071	Danio rerio zgc:77071 (zgc:77071), mRNA [NM_212685]	GO:0006118(electron transport)	GO:0016491(oxidoreductase activity)	GO:0008372(cellular_component unknown)
A_15_P119930	1.17398	0.00872	0.890587	1.04553	NM_182862	NM_182862	tgfbi	Danio rerio transforming growth factor, beta-induced (tgfbi), mRNA [NM_182862]	GO:0007155(cell adhesion)
A_15_P101873	1.17394	0.0115	0.751566	0.882295	TC291927			AXU1_HUMAN (Q96S65) Axin-1 up-regulated gene 1 protein (TGF-beta induced apoptosis protein 3) (TAIP-3) (URAX1 protein), partial (6%) [TC291927]
A_15_P116482	1.1737	0.0268	0.938021	1.10096	CK708465	CK708465		ZF201-P00004-DEPE-F_A08 GISZF201 Danio rerio cDNA clone IMAGE:7167826 5', mRNA sequence [CK708465]
A_15_P103242	1.17362	0.0108	0.925257	1.0859	NM_001004615	NM_001004615	pqlc3	Danio rerio zgc:103453 (zgc:103453), mRNA [NM_001004615]	GO:8150(biological_process)	GO:0005554(molecular_function unknown)	GO:0008372(cellular_component unknown)
A_15_P100613	1.17347	0.0143	0.847566	0.99459	TC271697			Q6ZK14 (Q6ZK14) Pentatricopeptide (PPR) repeat-containing protein-like, partial (4%) [TC271697]
A_15_P104144	1.17332	0.00238	0.994617	1.167	NM_200372	NM_200372	c6orf83	Danio rerio chromosome 6 open reading frame 83 (H. sapiens) (c6orf83), mRNA [NM_200372]
A_15_P105763	1.17281	0.0403	0.922585	1.08202	BM035416	BM035416		ft53g09.y3 Gong zebrafish ovary Danio rerio cDNA clone IMAGE:5154616 5' similar to TR:Q9Z1N1 Q9Z1N1 FRUCTOSE-1,6-BISPHOSPHATASE ;, mRNA sequence [BM035416]
A_15_P108681	1.17273	0.0361	0.923462	1.08298	A_15_P108681
A_15_P108587	1.17266	0.0313	0.802364	0.940897	NM_207052	NM_207052	midn	Danio rerio midnolin (midn), mRNA [NM_207052]	GO:6464(protein modification process)
A_15_P112081	1.17231	0.0116	0.930366	1.09068	NM_214706	NM_214706	hnrpa0	Danio rerio heterogeneous nuclear ribonucleoprotein A0 (hnrpa0), mRNA [NM_214706]	GO:0000398(nuclear mRNA splicing, via spliceosome);GO:0006397(mRNA processing)	GO:0003723(RNA binding)	GO:0030529(ribonucleoprotein complex)
A_15_P107127	1.17218	0.0479	0.967571	1.13417	NM_201299	NM_201299	gpsn2	Danio rerio glycoprotein, synaptic 2 (gpsn2), mRNA [NM_201299]			GO:0016021(integral to membrane)
A_15_P118208	1.17218	0.00576	1.00942	1.18322	NM_131729	NM_131729	foxc1b	Danio rerio forkhead box C1b (foxc1b), mRNA [NM_131729]	GO:0006355(regulation of transcription, DNA-dependent)	GO:0003677(DNA binding);GO:0003700(transcription factor activity)	GO:0005634(nucleus)
A_15_P109247	1.17174	0.00823	0.961889	1.12708	NM_212699	NM_212699	arpc2	Danio rerio zgc:77769 (zgc:77769), mRNA [NM_212699]	GO:0030833(regulation of actin filament polymerization)	GO:0005554(molecular_function unknown)	GO:0005856(cytoskeleton)
A_15_P107566	1.17145	0.0133	0.971178	1.13769	NM_131098	NM_131098	apoeb	Danio rerio apolipoprotein Eb (apoeb), mRNA [NM_131098]	GO:0006869(lipid transport);GO:0042157(lipoprotein metabolism)	GO:0008289(lipid binding)	GO:0005576(extracellular region)
A_15_P114649	1.17108	0.0235	0.941881	1.10301	NM_200673	NM_200673	zfpl1	Danio rerio zinc finger protein-like 1 (zfpl1), mRNA [NM_200673]	GO:6829(zinc ion transport)	GO:46872(metal ion binding); GO:5515(protein binding); GO:8270(zinc ion binding)	GO:0016021(integral to membrane)
A_15_P118063	1.171	0.04	1.031	1.2073	NM_212707	NM_212707	slc9a3r2	Danio rerio solute carrier family 9 (sodium/hydrogen exchanger), isoform 3 regulatory factor 2 (slc9a3r2), mRNA [NM_212707]		GO:0005515(protein binding)
A_15_P104163	1.17099	0.0115	1.00737	1.17962	NM_194416	NM_194416	mmp14a	Danio rerio matrix metalloproteinase 14 (membrane-inserted) alpha (mmp14a), mRNA [NM_194416]	GO:0006508(proteolysis and peptidolysis);GO:0009948(anterior/posterior axis specification);GO:0051216(cartilage development)	GO:0004222(metalloendopeptidase activity);GO:0008233(peptidase activity);GO:0008237(metallopeptidase activity);GO:0008270(zinc ion binding);GO:0016787(hydrolase activity)	GO:0005578(extracellular matrix (sensu Metazoa))
A_15_P107234	1.17077	0.00871	0.883544	1.03443	NM_001007382	NM_001007382	zgc:101838	Danio rerio zgc:101838 (zgc:101838), mRNA [NM_001007382]	GO:8150(biological_process)	GO:0005554(molecular_function unknown)	GO:0008372(cellular_component unknown)
A_15_P103785	1.17069	0.00365	0.924545	1.08236	NM_200957	NM_200957	zgc:63767	Danio rerio zgc:63767 (zgc:63767), mRNA [NM_200957]	GO:0006810(transport);GO:0006857(oligopeptide transport)	GO:0005215(transporter activity);GO:0005507(copper ion binding)	GO:0016020(membrane);GO:0016021(integral to membrane)
A_15_P119776	1.17019	0.00534	1.08495	1.26959	ENSDART00000022150			Q8JIZ1 (Q8JIZ1) Polyprotein, partial (3%) [TC268184]
A_15_P110293	1.16986	0.0025	0.99676	1.16607	AI384675	AI384675	wu:fb12g12	fb12g12.y1 zebrafish fin day0 regeneration Danio rerio cDNA 5', mRNA sequence [AI384675]
A_15_P101638	1.16889	0.0384	0.971153	1.13517	BC055160	BC055160	erbb2	Danio rerio zgc:63601, mRNA (cDNA clone MGC:63601 IMAGE:5413794), complete cds. [BC055160]	GO:0006468(protein amino acid phosphorylation);GO:0007169(transmembrane receptor protein tyrosine kinase signaling pathway)	GO:0004714(transmembrane receptor protein tyrosine kinase activity);GO:0005006(epidermal growth factor receptor activity);GO:0005524(ATP binding)	GO:0016020(membrane)
A_15_P118435	1.16883	0.0373	0.882111	1.03104	NM_200325	NM_200325	zgc:56409	Danio rerio zgc:56409 (zgc:56409), mRNA [NM_200325]	GO:8150(biological_process)	GO:0005554(molecular_function unknown)	GO:0008372(cellular_component unknown)
A_15_P114870	1.1686	0.0323	0.842693	0.984773	BC062854	BC062854	rplp0	Danio rerio ribosomal protein, large, P0, mRNA (cDNA clone MGC:77791 IMAGE:7001273), complete cds. [BC062854]	GO:0006412(protein biosynthesis);GO:0006414(translational elongation)	GO:0003735(structural constituent of ribosome)	GO:0005622(intracellular);GO:0005840(ribosome);GO:0030529(ribonucleoprotein complex)	KEGG pathway: Ribosome 03010
A_15_P113850	1.16845	0.0472	0.98855	1.15507	TC271373			Q811Z8 (Q811Z8) EXO70 (Fragment), partial (48%) [TC271373]
A_15_P111388	1.16844	0.0203	0.990594	1.15745	NM_200459	NM_200459	zgc:63587	Danio rerio zgc:63587 (zgc:63587), mRNA [NM_200459]	GO:0007049(cell cycle)	GO:0005525(GTP binding)	GO:0008372(cellular_component unknown)
A_15_P116613	1.1683	0.0215	1.00808	1.17775	NM_213110	NM_213110	gmfb	Danio rerio zgc:56451 (zgc:56451), mRNA [NM_213110]	GO:8150(biological_process)	GO:0003779(actin binding);GO:0008083(growth factor activity)	GO:0005622(intracellular)
A_15_P103824	1.16794	0.027	0.854036	0.997466	NM_001002609	NM_001002609	psmb2	Danio rerio zgc:92282 (zgc:92282), mRNA [NM_001002609]	GO:0006511(ubiquitin-dependent protein catabolism)	GO:0004175(endopeptidase activity);GO:0008233(peptidase activity);GO:0016787(hydrolase activity)	GO:0005829(cytosol);GO:0005839(proteasome core complex (sensu Eukaryota))
A_15_P113092	1.16649	0.0395	0.872062	1.01725	AW778456	AW778456	wu:fk49e12	fk49e12.y1 Zebrafish 15-19hr embryonic cDNA Danio rerio cDNA 5', mRNA sequence [AW778456]
A_15_P117133	1.16615	0.0285	0.972528	1.13411	ENSDART00000020107			AGENCOURT_22404247 NIH_ZGC_9 Danio rerio cDNA clone IMAGE:7272744 5', mRNA sequence [CN511318]
A_15_P120810	1.16575	0.0106	0.986788	1.15035	ENSDART00000042979			Q6PFT6 (Q6PFT6) Zgc:63990 protein, complete [TC279010]		GO:0005554(molecular_function unknown)	GO:0016021(integral to membrane)
A_15_P100866	1.16565	0.00539	0.961496	1.12077	NM_001008650	NM_001008650	zdhhc13	Danio rerio zgc:101690 (zgc:101690), mRNA [NM_001008650]	GO:8150(biological_process)	GO:0005554(molecular_function unknown)	GO:0008372(cellular_component unknown)
A_15_P114194	1.16558	0.0129	0.917992	1.06999	NM_131098	NM_131098	apoeb	Danio rerio apolipoprotein Eb (apoeb), mRNA [NM_131098]	GO:0006869(lipid transport);GO:0042157(lipoprotein metabolism)	GO:0008289(lipid binding)	GO:0005576(extracellular region)
A_15_P107535	1.16553	0.0155	0.927092	1.08055	TC278257			GUB_RHOMR (P45798) Beta-glucanase precursor (Endo-beta-1,3-1,4 glucanase) (1,3-1,4-beta-D-glucan 4-glucanohydrolase) (Lichenase) , partial (5%) [TC278257]
A_15_P106503	1.16532	0.00187	1.00148	1.16705	ENSDART00000007162			AY221262 selenoprotein N {Danio rerio;} , complete [TC270039]
A_15_P114693	1.16515	0.0279	0.943226	1.099	NM_212648	NM_212648	dvl2	Danio rerio dishevelled, dsh homolog 2 (Drosophila) (dvl2), mRNA [NM_212648]	GO:0007222(frizzled signaling pathway);GO:0007242(intracellular signaling cascade);GO:0007275(development);GO:0016055(Wnt receptor signaling pathway)	GO:0004871(signal transducer activity);GO:0005515(protein binding)	GO:0005622(intracellular);GO:0005829(cytosol)
A_15_P107114	1.165	0.00872	1.02455	1.1936	NM_213205	NM_213205	m6pr	Danio rerio zgc:77757 (zgc:77757), mRNA [NM_213205]	GO:0006810(transport)	GO:0004872(receptor activity);GO:0005215(transporter activity)	GO:0005764(lysosome);GO:0016020(membrane);GO:0016021(integral to membrane)
A_15_P101933	1.16499	0.00478	0.92138	1.0734	NM_001007777	NM_001007777	zgc:101581	Danio rerio zgc:101581 (zgc:101581), mRNA [NM_001007777]	GO:6413(translational initiation)	GO:0005554(molecular_function unknown)	GO:0008372(cellular_component unknown)
A_15_P106252	1.16492	0.0115	0.968562	1.1283	NM_205650	NM_205650	zgc:77759	Danio rerio zgc:77759 (zgc:77759), mRNA [NM_205650]	GO:0007601(visual perception)	GO:0005554(molecular_function unknown)	GO:0016021(integral to membrane)
A_15_P108055	1.16438	0.0114	0.967791	1.12687	NM_213262	NM_213262	zgc:77429	Danio rerio zgc:77429 (zgc:77429), mRNA [NM_213262]	GO:0006413(translational initiation)	GO:0003743(translation initiation factor activity)	GO:0008372(cellular_component unknown)
A_15_P118140	1.16383	0.00776	0.994494	1.15742	NM_212563	NM_212563	pard6gb	Danio rerio id:ibd2873 (id:ibd2873), mRNA [NM_212563]	GO:0000910(cytokinesis);GO:0007049(cell cycle)	GO:0005515(protein binding)	GO:0005923(tight junction)
A_15_P119567	1.16371	0.0387	1.03146	1.20032	NM_206829	NM_206829	zgc:77126	Danio rerio zgc:77126 (zgc:77126), mRNA [NM_206829]	GO:0009631(cold acclimation);GO:0016051(carbohydrate biosynthesis);GO:0042309(homoiothermy);GO:0050826(response to freezing)	GO:0050825(ice binding)	GO:0008372(cellular_component unknown)	KEGG pathway: Aminosugars metabolism 00530
A_15_P101598	1.16362	0.0208	1.01185	1.1774	NM_200294	NM_200294	uap1l1	Danio rerio zgc:56509 (zgc:56509), mRNA [NM_200294]	GO:0008152(metabolism)	GO:0016779(nucleotidyltransferase activity)	GO:0008372(cellular_component unknown)
A_15_P109737	1.16329	0.00938	0.892354	1.03807	NM_201036	NM_201036	vti1b	Danio rerio vesicle transport through interaction with t-SNAREs homolog 1B (yeast) (vti1b), mRNA [NM_201036]	GO:0006886(intracellular protein transport)		GO:0016021(integral to membrane)	KEGG pathway: SNARE interactions in vesicular transport 04130
A_15_P121224	1.16323	0.00445	0.924048	1.07488	NM_213157	NM_213157	slc25a33	Danio rerio zgc:65787 (zgc:65787), mRNA [NM_213157]	GO:0006810(transport)	GO:0005488(binding)	GO:0005739(mitochondrion);GO:0005743(mitochondrial inner membrane);GO:0016020(membrane);GO:0016021(integral to membrane);GO:0019866(inner membrane)
A_15_P117129	1.16322	0.0231	0.969214	1.12741	TC270431			Q9I9M3 (Q9I9M3) Dedd1, partial (64%) [TC270431]
A_15_P115473	1.16283	0.0263	0.938183	1.09095	ENSDART00000036467			SC:dZ129I22.4 (Novel protein similar to human PDZ domain proteins) (Fragment). [Source:Uniprot/SPTREMBL;Acc:Q90X35] [ENSDART00000036467]
A_15_P114243	1.16265	0.00364	1.00829	1.17229	NM_131874	NM_131874	xbp1	Danio rerio X-box binding protein 1 (xbp1), mRNA [NM_131874]	GO:0006355(regulation of transcription, DNA-dependent)	GO:0003677(DNA binding)	GO:0005634(nucleus)
A_15_P121493	1.16243	0.0201	1.03707	1.20553	NM_201493	NM_201493	nucb2a	Danio rerio nucleobindin 2a (nucb2a), mRNA [NM_201493]	GO:6816(calcium ion transport)	GO:0005509(calcium ion binding)
A_15_P120213	1.16201	0.00427	0.988693	1.14887	CN020026	CN020026		AGENCOURT_20754132 NIH_ZGC_14 Danio rerio cDNA clone IMAGE:7229120 5', mRNA sequence [CN020026]	GO:0006511(ubiquitin-dependent protein catabolism)	GO:0004175(endopeptidase activity);GO:0008233(peptidase activity);GO:0016787(hydrolase activity)	GO:0005829(cytosol);GO:0005839(proteasome core complex (sensu Eukaryota))
A_15_P117666	1.16184	0.00809	0.847752	0.984956	ENSDART00000044861
A_15_P118759	1.16179	0.00762	0.923368	1.07276	TC295598			Q90Z17 (Q90Z17) Angiopoietin-like-3, complete [TC295598]
A_15_P117006	1.16166	0.00287	0.970869	1.12782	NM_201287	NM_201287	alas1	Danio rerio aminolevulinate, delta-, synthetase 1 (alas1), mRNA [NM_201287]	GO:0006783(heme biosynthesis);GO:0008152(metabolism);GO:0009058(biosynthesis)	GO:0003824(catalytic activity);GO:0003870(5-aminolevulinate synthase activity);GO:0008415(acyltransferase activity);GO:0016740(transferase activity)	GO:0005739(mitochondrion)	KEGG pathway: Glycine, serine and threonine metabolism 00260; KEGG pathway: Porphyrin and chlorophyll metabolism 00860
A_15_P120586	1.16148	0.00203	0.925826	1.07533	NM_199601	NM_199601	fah	Danio rerio zgc:55316 (zgc:55316), mRNA [NM_199601]	GO:0008152(metabolism);GO:0009072(aromatic amino acid family metabolism)	GO:0003824(catalytic activity);GO:0004334(fumarylacetoacetase activity);GO:0016787(hydrolase activity)	GO:0008372(cellular_component unknown)	KEGG pathway: Styrene degradation 00643; KEGG pathway: Tyrosine metabolism 00350
A_15_P105399	1.16146	0.0281	0.871639	1.01237	NM_001012367	NM_001012367	mcam	Danio rerio melanoma cell adhesion molecule (mcam), mRNA [NM_001012367]	GO:0001568(blood vessel development)
A_15_P112255	1.16144	0.0382	0.993399	1.15378	TC296528			Q6IA57 (Q6IA57) RNF121 protein, partial (23%) [TC296528]
A_15_P106269	1.16143	0.00666	1.01047	1.17359	NM_131098	NM_131098	apoeb	Danio rerio apolipoprotein Eb (apoeb), mRNA [NM_131098]	GO:0006869(lipid transport);GO:0042157(lipoprotein metabolism)	GO:0008289(lipid binding)	GO:0005576(extracellular region)
A_15_P100315	1.16136	0.00389	0.871832	1.01251	NM_212627	NM_212627	ubfm1	Danio rerio ubiquitin-fold modifier 1 (ubfm1), mRNA [NM_212627]
A_15_P119550	1.16125	0.0322	0.906644	1.05284	ENSDART00000045871			OS9_HUMAN (Q13438) Protein OS-9 precursor, partial (25%) [TC283464]
A_15_P113561	1.16096	0.036	0.974785	1.13169	TC291229			FRIM_SALSA (P49947) Ferritin, middle subunit (Ferritin M), partial (97%) [TC291229]	GO:0006826(iron ion transport);GO:0006879(iron ion homeostasis);GO:0006880(intracellular sequestering of iron ion);GO:0006955(immune response);GO:0008283(cell proliferation);GO:0008285(negative regulation of cell proliferation)	GO:0003793(defense/immunity protein activity);GO:0004322(ferroxidase activity);GO:0005488(binding);GO:0005506(iron ion binding);GO:0008198(ferrous iron binding);GO:0008199(ferric iron binding);GO:0019900(kinase binding)	GO:0005615(extracellular space);GO:0005739(mitochondrion);GO:0005886(plasma membrane);GO:0008043(ferritin complex)
A_15_P106038	1.16075	0.0435	0.848949	0.985414	NM_200633	NM_200633	kcnk5	Danio rerio potassium channel, subfamily K, member 5 (kcnk5), mRNA [NM_200633]	GO:0006810(transport);GO:0006811(ion transport);GO:0006813(potassium ion transport)	GO:0005216(ion channel activity);GO:0005244(voltage-gated ion channel activity);GO:0005267(potassium channel activity)	GO:0016020(membrane);GO:0016021(integral to membrane)
A_15_P110110	1.16072	0.0327	0.92432	1.07287	NM_131098	NM_131098	apoeb	Danio rerio apolipoprotein Eb (apoeb), mRNA [NM_131098]	GO:0006869(lipid transport);GO:0042157(lipoprotein metabolism)	GO:0008289(lipid binding)	GO:0005576(extracellular region)
A_15_P117350	1.16071	0.0444	0.840498	0.975577	NM_001004609	NM_001004609	zgc:103540	Danio rerio zgc:103540 (zgc:103540), mRNA [NM_001004609]	GO:0000074(regulation of cell cycle);GO:0000910(cytokinesis);GO:0007049(cell cycle)	GO:0005554(molecular_function unknown)	GO:0005634(nucleus)
A_15_P108319	1.16069	0.0319	0.852752	0.989778	BC062854	BC062854	rplp0	Danio rerio ribosomal protein, large, P0, mRNA (cDNA clone MGC:77791 IMAGE:7001273), complete cds. [BC062854]	GO:0006412(protein biosynthesis);GO:0006414(translational elongation)	GO:0003735(structural constituent of ribosome)	GO:0005622(intracellular);GO:0005840(ribosome);GO:0030529(ribonucleoprotein complex)	KEGG pathway: Ribosome 03010
A_15_P117383	1.16035	0.029	1.01815	1.18142	NM_212738	NM_212738	grnb	Danio rerio wu:fj14b08 (wu:fj14b08), mRNA [NM_212738]	GO:0016042(lipid catabolism)	GO:0004623(phospholipase A2 activity);GO:0005509(calcium ion binding)
A_15_P115975	1.16014	0.0442	0.845009	0.980325	AL730146	AL730146		AL730146 Danio rerio embryonic inner ear subtracted cDNA Danio rerio cDNA clone BN0AA111ZC05 5', mRNA sequence [AL730146]
A_15_P109573	1.16002	0.0328	0.785978	0.911754	NM_200881	NM_200881	hsd17b12a	Danio rerio hydroxysteroid (17-beta) dehydrogenase 12a (hsd17b12a), mRNA [NM_200881]	GO:0008152(metabolism)	GO:0016491(oxidoreductase activity)	GO:16021(integral to membrane); GO:16020(membrane); GO:5579(membrane attack complex)
A_15_P119784	1.16001	0.0369	0.898619	1.0424	TC290367			Q8AY40 (Q8AY40) Membrane progesterone receptor-like protein, partial (98%) [TC290367]		GO:0003707(steroid hormone receptor activity);GO:0004872(receptor activity);GO:0005496(steroid binding)	GO:0005792(microsome);GO:0005887(integral to plasma membrane);GO:0016021(integral to membrane)
A_15_P105237	1.15986	0.0279	0.914039	1.06016	NM_131263	NM_131263	ef1a	Danio rerio elongation factor 1-alpha (ef1a), mRNA [NM_131263]	GO:0006412(protein biosynthesis);GO:0006414(translational elongation)	GO:0003746(translation elongation factor activity);GO:0005525(GTP binding)	GO:0005737(cytoplasm)
A_15_P109800	1.15974	0.00808	0.926726	1.07476	BM315174	BM315174	wu:fw32f02	fw32f02.y1 Zebrafish C32 14 somite embryo Danio rerio cDNA clone IMAGE:5566586 5', mRNA sequence [BM315174]
A_15_P107427	1.15961	0.0234	0.957459	1.11028	NM_212596	NM_212596	ak2	Danio rerio adenylate kinase 2 (ak2), mRNA [NM_212596]	GO:6139(nucleobase, nucleoside, nucleotide and nucleic acid metabolic process)	GO:0004017(adenylate kinase activity);GO:0005524(ATP binding);GO:0016301(kinase activity);GO:0016776(phosphotransferase activity, phosphate group as acceptor)		KEGG pathway: Purine metabolism 00230
A_15_P108536	1.15961	0.0123	1.04501	1.21181	NM_213406	NM_213406	cdk2	Danio rerio zgc:56598 (zgc:56598), mRNA [NM_213406]	GO:0006468(protein amino acid phosphorylation)	GO:0004672(protein kinase activity);GO:0004674(protein serine/threonine kinase activity);GO:0005524(ATP binding);GO:0016301(kinase activity);GO:0016740(transferase activity)
A_15_P109068	1.15947	0.0079	0.849975	0.985522	NM_200580	NM_200580	zgc:65857	Danio rerio zgc:65857 (zgc:65857), mRNA [NM_200580]	GO:0006810(transport)	GO:0005215(transporter activity);GO:0005488(binding)	GO:0005739(mitochondrion);GO:0005743(mitochondrial inner membrane);GO:0016020(membrane);GO:0016021(integral to membrane);GO:0019866(inner membrane)
A_15_P116643	1.15922	0.0059	0.868563	1.00686	NM_131073	NM_131073	jak1	Danio rerio Janus kinase 1 (jak1), mRNA [NM_131073]	GO:0006468(protein amino acid phosphorylation);GO:0006508(proteolysis and peptidolysis);GO:0007242(intracellular signaling cascade);GO:0007275(development)	GO:0004672(protein kinase activity);GO:0004713(protein-tyrosine kinase activity);GO:0004718(Janus kinase activity);GO:0005524(ATP binding);GO:0008237(metallopeptidase activity);GO:0008270(zinc ion binding);GO:0016740(transferase activity)	GO:0005856(cytoskeleton)
A_15_P112973	1.15887	0.0403	0.924924	1.07186	TC292239			Q6ZQ58 (Q6ZQ58) MKIAA0731 protein (Fragment), partial (71%) [TC292239]
A_15_P102017	1.1587	0.0287	0.924728	1.07149	NM_205537	NM_205537	arpc4	Danio rerio actin related protein 2/3 complex, subunit 4 (arpc4), mRNA [NM_205537]	GO:0030041(actin filament polymerization)	GO:0005554(molecular_function unknown)	GO:0005856(cytoskeleton)
A_15_P113490	1.15865	0.00531	1.07196	1.24203	AB055671	AB055671	cnpy1	Danio rerio D121 mRNA, partial cds. [AB055671]	GO:8543(fibroblast growth factor receptor signaling pathway); GO:30917(midbrain-hindbrain boundary development)		GO:5783(endoplasmic reticulum)
A_15_P103699	1.15864	0.00796	0.989088	1.146	NM_200202	NM_200202	tpst1l	Danio rerio tyrosylprotein sulfotransferase 1, like (tpst1l), mRNA [NM_200202]	GO:0006584(catecholamine metabolism)	GO:0008146(sulfotransferase activity);GO:0008476(protein-tyrosine sulfotransferase activity);GO:0016740(transferase activity)	GO:0005796(Golgi lumen);GO:0016021(integral to membrane)
A_15_P106377	1.15817	0.00838	0.899184	1.04141	NM_213144	NM_213144	fubp1	Danio rerio zgc:66046 (zgc:66046), mRNA [NM_213144]	GO:8150(biological_process)	GO:0003676(nucleic acid binding)	GO:0008372(cellular_component unknown)
A_15_P116744	1.15778	0.022	0.982677	1.13772	NM_199429	NM_199429	pigq	Danio rerio phosphatidylinositol glycan, class Q (pigq), mRNA [NM_199429]	GO:0006506(GPI anchor biosynthesis)	GO:0017176(phosphatidylinositol N-acetylglucosaminyltransferase activity)	GO:0016021(integral to membrane)	KEGG pathway: Glycan structures - biosynthesis 2 01031; KEGG pathway: Glycosylphosphatidylinositol(GPI)-anchor biosynthesis 00563
A_15_P110945	1.15773	0.00967	0.993324	1.15	NM_212685	NM_212685	zgc:77071	Danio rerio zgc:77071 (zgc:77071), mRNA [NM_212685]	GO:0006118(electron transport)	GO:0016491(oxidoreductase activity)	GO:0008372(cellular_component unknown)
A_15_P119294	1.15754	0.0193	0.905108	1.0477	BC058869	BC058869	zgc:63593	Danio rerio zgc:63593, mRNA (cDNA clone MGC:63593 IMAGE:5412211), complete cds. [BC058869]	GO:8150(biological_process)	GO:0005554(molecular_function unknown)	GO:0008372(cellular_component unknown)
A_15_P117963	1.1574	0.0493	1.01187	1.17113	TC271510			DYI2_MOUSE (O88487) Dynein intermediate chain 2, cytosolic (DH IC-2) (Cytoplasmic dynein intermediate chain 2), partial (60%) [TC271510]	GO:0007018(microtubule-based movement)	GO:0003774(motor activity);GO:0003777(microtubule motor activity);GO:0005515(protein binding)	GO:0005737(cytoplasm);GO:0005856(cytoskeleton);GO:0005868(cytoplasmic dynein complex);GO:0030286(dynein complex)
A_15_P121048	1.15732	0.00213	0.751748	0.870013	NM_205759	NM_205759	zgc:77395	Danio rerio zgc:77395 (zgc:77395), mRNA [NM_205759]		GO:0003677(DNA binding)	GO:0005622(intracellular)
A_15_P106148	1.15725	0.00155	1.03375	1.1963	NM_200057	NM_200057	zgc:66396	Danio rerio zgc:66396 (zgc:66396), mRNA [NM_200057]	GO:0008152(metabolism)	GO:0016787(hydrolase activity)	GO:0008372(cellular_component unknown)
A_15_P114788	1.15722	0.0474	1.01089	1.16982	NM_139077	NM_139077	nek8	Danio rerio NIMA (never in mitosis gene a)-related kinase 8 (nek8), mRNA [NM_139077]	GO:0006468(protein amino acid phosphorylation);GO:0007067(mitosis)	GO:0000287(magnesium ion binding);GO:0004672(protein kinase activity);GO:0004674(protein serine/threonine kinase activity);GO:0004713(protein-tyrosine kinase activity);GO:0005524(ATP binding);GO:0016740(transferase activity)
A_15_P105188	1.15722	0.0365	0.888046	1.02766	NM_131509	NM_131509	krt4	Danio rerio keratin 4 (krt4), mRNA [NM_131509]		GO:0005198(structural molecule activity)	GO:0005882(intermediate filament)
A_15_P118854	1.15721	0.0325	0.85116	0.984973	NM_001007398	NM_001007398	zgc:101786	Danio rerio zgc:101786 (zgc:101786), mRNA [NM_001007398]	GO:8150(biological_process)	GO:0005554(molecular_function unknown)	GO:0008372(cellular_component unknown)
A_15_P104030	1.1572	0.0466	1.07122	1.23962	NM_131835	NM_131835	lect1	Danio rerio leukocyte cell derived chemotaxin 1 (lect1), mRNA [NM_131835]	GO:51216(cartilage development); GO:30154(cell differentiation)		GO:0016021(integral to membrane)
A_15_P100625	1.15671	0.00444	0.978889	1.13229	NM_131098	NM_131098	apoeb	Danio rerio apolipoprotein Eb (apoeb), mRNA [NM_131098]	GO:0006869(lipid transport);GO:0042157(lipoprotein metabolism)	GO:0008289(lipid binding)	GO:0005576(extracellular region)
A_15_P108395	1.15667	0.0284	0.946974	1.09533	NM_213090	NM_213090	zgc:77481	Danio rerio zgc:77481 (zgc:77481), mRNA [NM_213090]	GO:8150(biological_process)	GO:0003779(actin binding)	GO:0008372(cellular_component unknown)
A_15_P110194	1.15665	0.0361	0.898717	1.0395	TC292946			NCR2_HUMAN (Q9Y618) Nuclear receptor corepressor 2 (N-CoR2) (Silencing mediator of retinoic acid and thyroid hormone receptor) (SMRT) (SMRTe) (Thyroid-, retinoic-acid-receptor-associated corepressor) (T3 receptor-associating factor) (TRAC) (CTG repeat...
A_15_P120604	1.15644	0.0245	0.98873	1.1434	NM_212724	NM_212724	aldh7a1	Danio rerio aldehyde dehydrogenase 7 family, member A1 (aldh7a1), mRNA [NM_212724]	GO:0008152(metabolism)	GO:0016491(oxidoreductase activity)		KEGG pathway: Arginine and proline metabolism 00330; KEGG pathway: Ascorbate and aldarate metabolism 00053; KEGG pathway: Bile acid biosynthesis 00120; KEGG pathway: Butanoate metabolism 00650; KEGG pathway: Fatty acid metabolism 00071; KEGG pathway: Glycerolipid metabolism 00561; KEGG pathway: Glycolysis / Gluconeogenesis 00010; KEGG pathway: Histidine metabolism 00340; KEGG pathway: Limonene an…
A_15_P120339	1.15629	0.0152	0.915582	1.05868	NM_205726	NM_205726	igfbp5	Danio rerio insulin-like growth factor binding protein 5 (igfbp5), mRNA [NM_205726]	GO:0001558(regulation of cell growth)	GO:0005520(insulin-like growth factor binding)	GO:0005576(extracellular region)
A_15_P100273	1.15591	0.0203	0.936773	1.08282	TC279409			Q7T2D1 (Q7T2D1) Retinol dehydrogenase 10, complete [TC279409]
A_15_P100722	1.15459	0.00908	0.983105	1.13508	NM_001001940	NM_001001940	copb2	Danio rerio coatomer protein complex, subunit beta 2 (copb2), mRNA [NM_001001940]	GO:0006886(intracellular protein transport)	GO:0008565(protein transporter activity)	GO:0005783(endoplasmic reticulum);GO:0005794(Golgi apparatus);GO:0016020(membrane)
A_15_P102035	1.15415	0.0222	1.00936	1.16496	NM_152972	NM_152972	lmnb1	Danio rerio lamin B1 (lmnb1), mRNA [NM_152972]		GO:0005198(structural molecule activity)	GO:0005882(intermediate filament)	KEGG pathway: Cell Communication 01430
A_15_P115781	1.1538	0.00442	0.944634	1.08992	NM_213404	NM_213404	lipf	Danio rerio zgc:56632 (zgc:56632), mRNA [NM_213404]	GO:0006508(proteolysis and peptidolysis);GO:0006629(lipid metabolism)	GO:0003824(catalytic activity);GO:0004197(cysteine-type endopeptidase activity);GO:0016789(carboxylic ester hydrolase activity)	GO:0008372(cellular_component unknown)
A_15_P103334	1.15379	0.00748	0.925851	1.06823	NM_214759	NM_214759	lgmn	Danio rerio zgc:76953 (zgc:76953), mRNA [NM_214759]	GO:0006508(proteolysis and peptidolysis)	GO:0001509(legumain activity);GO:0004197(cysteine-type endopeptidase activity)	GO:0008372(cellular_component unknown)
A_15_P106420	1.15369	0.0211	0.945421	1.09072	TC272803			Q9I933 (Q9I933) Complement C4-1, partial (20%) [TC272803]
A_15_P115852	1.15353	0.0435	0.939358	1.08358	ENSDART00000047626
A_15_P110145	1.15346	0.00224	0.956701	1.10351	NM_001001825	NM_001001825	zgc:77123	Danio rerio zgc:77123 (zgc:77123), mRNA [NM_001001825]	GO:0006935(chemotaxis)	GO:0005554(molecular_function unknown)	GO:0005578(extracellular matrix (sensu Metazoa))
A_15_P110960	1.15329	0.0481	0.97885	1.12889	CK397245	CK397245		AGENCOURT_17255103 NIH_ZGC_4 Danio rerio cDNA clone IMAGE:7089752 5', mRNA sequence [CK397245]
A_15_P108242	1.15319	0.0238	0.963899	1.11156	NM_198365	NM_198365	ddx49	Danio rerio DEAD (Asp-Glu-Ala-Asp) box polypeptide 49 (ddx49), mRNA [NM_198365]		GO:0003676(nucleic acid binding);GO:0004386(helicase activity);GO:0005524(ATP binding);GO:0008026(ATP-dependent helicase activity);GO:0016787(hydrolase activity)
A_15_P106780	1.1531	0.00848	0.954941	1.10115	TC297079			Q6NZJ2 (Q6NZJ2) Car10 protein, partial (43%) [TC297079]
A_15_P116889	1.153	0.029	0.873112	1.0067	NM_212868	NM_212868	zgc:64208	Danio rerio zgc:64208 (zgc:64208), mRNA [NM_212868]	GO:0006412(protein biosynthesis)	GO:0003723(RNA binding);GO:0003735(structural constituent of ribosome)	GO:0005622(intracellular);GO:0005840(ribosome)
A_15_P112663	1.15294	0.0128	1.00879	1.16307	NM_213176	NM_213176	zgc:77115	Danio rerio zgc:77115 (zgc:77115), mRNA [NM_213176]	GO:7067(mitosis)	GO:0005554(molecular_function unknown)	GO:0008372(cellular_component unknown)
A_15_P112562	1.15288	0.0116	0.893832	1.03049	BC059539	BC059539	si:rp71-45k5.4	Danio rerio similar to proteasome (prosome, macropain) subunit, alpha type 2, mRNA (cDNA clone IMAGE:4787902), partial cds. [BC059539]	GO:6511(ubiquitin-dependent protein catabolic process)	GO:4175(endopeptidase activity); GO:4866(endopeptidase inhibitor activity); GO:16787(hydrolase activity); GO:8233(peptidase activity); GO:4298(threonine endopeptidase activity)	GO:5829(cytosol); GO:5839(proteasome core complex (sensu Eukaryota)); GO:43234(protein complex)
A_15_P104922	1.15219	0.0185	1.03331	1.19057	NM_001005933	NM_001005933	acox1	Danio rerio zgc:92584 (zgc:92584), mRNA [NM_001005933]	GO:0006418(tRNA aminoacylation for protein translation);GO:0006520(amino acid metabolism);GO:0006635(fatty acid beta-oxidation)	GO:0003997(acyl-CoA oxidase activity);GO:0004812(tRNA ligase activity);GO:0005524(ATP binding);GO:0016491(oxidoreductase activity)	GO:0005777(peroxisome)
A_15_P102620	1.15206	0.0069	1.10952	1.27824	TC269176			ER53_MOUSE (Q9D0F3) ERGIC-53 protein precursor (ER-Golgi intermediate compartment 53 kDa protein) (Lectin, mannose-binding 1) (p58), partial (76%) [TC269176]	GO:0006457(protein folding);GO:0006888(ER to Golgi transport);GO:0007157(heterophilic cell adhesion);GO:0007596(blood coagulation);GO:0015031(protein transport)	GO:0003754(chaperone activity);GO:0005529(sugar binding);GO:0005537(mannose binding)	GO:0000139(Golgi membrane);GO:0005789(endoplasmic reticulum membrane);GO:0016021(integral to membrane)
A_15_P114775	1.152	0.0157	0.960144	1.10608	NM_200194	NM_200194	zgc:56106	Danio rerio zgc:56106 (zgc:56106), mRNA [NM_200194]	GO:8150(biological_process)	GO:0005554(molecular_function unknown)	GO:0008372(cellular_component unknown)
A_15_P109374	1.15158	0.0246	0.874764	1.00736	NM_212683	NM_212683	tmem165	Danio rerio si:ch211-278f21.2 (si:ch211-278f21.2), mRNA [NM_212683]			GO:0016020(membrane);GO:0016021(integral to membrane)
A_15_P100537	1.15148	0.00769	1.02211	1.17693	TC281864			HUMA5CL18 alpha-5 type IV collagen {Homo sapiens;} , partial (26%) [TC281864]	GO:0006817(phosphate transport);GO:0006917(induction of apoptosis);GO:0006919(caspase activation);GO:0007155(cell adhesion);GO:0007166(cell surface receptor linked signal transduction);GO:0008283(cell proliferation);GO:0016525(negative regulation of angiogenesis)	GO:0005178(integrin binding);GO:0005201(extracellular matrix structural constituent);GO:0008191(metalloendopeptidase inhibitor activity);GO:0030020(extracellular matrix structural constituent conferring tensile strength)	GO:0005578(extracellular matrix (sensu Metazoa));GO:0005581(collagen);GO:0005587(collagen type IV);GO:0005604(basement membrane);GO:0005615(extracellular space);GO:0005737(cytoplasm)
A_15_P119172	1.1506	0.0116	0.98947	1.13849	NM_213019	NM_213019	ppib	Danio rerio zgc:73214 (zgc:73214), mRNA [NM_213019]	GO:0006457(protein folding)	GO:0003755(peptidyl-prolyl cis-trans isomerase activity);GO:0016853(isomerase activity)	GO:0008372(cellular_component unknown)
A_15_P107563	1.15051	0.0323	1.00407	1.15519	NM_212594	NM_212594	zgc:85702	Danio rerio zgc:85702 (zgc:85702), mRNA [NM_212594]	GO:8150(biological_process)	GO:0005554(molecular_function unknown)	GO:0008372(cellular_component unknown)
A_15_P106355	1.15045	0.0226	0.984998	1.13319	NM_001002114	NM_001002114	arpc3	Danio rerio zgc:86828 (zgc:86828), mRNA [NM_001002114]	GO:0030833(regulation of actin filament polymerization)	GO:0005554(molecular_function unknown)	GO:0005856(cytoskeleton)
A_15_P115509	1.15035	0.0336	0.820877	0.944294	TC279621			Q803L9 (Q803L9) Nedd4 WW binding protein 5, complete [TC279621]	GO:0043123(positive regulation of I-kappaB kinase/NF-kappaB cascade)	GO:0004871(signal transducer activity);GO:0005515(protein binding)	GO:0016021(integral to membrane)
A_15_P104558	1.15026	0.023	0.918098	1.05605	NM_001002572	NM_001002572	zgc:92746	Danio rerio zgc:92746 (zgc:92746), mRNA [NM_001002572]		GO:0005525(GTP binding)	GO:0008372(cellular_component unknown)
A_15_P115709	1.15017	0.0124	0.890147	1.02382	NM_200975	NM_200975	nola1	Danio rerio zgc:56086 (zgc:56086), mRNA [NM_200975]	GO:0006364(rRNA processing);GO:0007046(ribosome biogenesis)	GO:0019843(rRNA binding)	GO:0005634(nucleus);GO:0030529(ribonucleoprotein complex);GO:0030532(small nuclear ribonucleoprotein complex)
A_15_P118927	1.15013	0.0277	0.916359	1.05394	NM_213146	NM_213146	zgc:64091	Danio rerio zgc:64091 (zgc:64091), mRNA [NM_213146]	GO:8150(biological_process)	GO:0005554(molecular_function unknown)	GO:0008372(cellular_component unknown)
A_15_P120313	1.14997	0.0367	1.00246	1.1528	TC281242			Q9SXQ6 (Q9SXQ6) FEN-1, partial (33%) [TC281242]
A_15_P114719	1.14994	0.00236	0.86769	0.99779	CN831947	CN831947		AGENCOURT_25022317 NIH_ZGC_4 Danio rerio cDNA clone IMAGE:7288906 5', mRNA sequence [CN831947]
A_15_P118637	1.14975	0.0205	0.861446	0.99045	BC062854	BC062854	rplp0	Danio rerio ribosomal protein, large, P0, mRNA (cDNA clone MGC:77791 IMAGE:7001273), complete cds. [BC062854]	GO:0006412(protein biosynthesis);GO:0006414(translational elongation)	GO:0003735(structural constituent of ribosome)	GO:0005622(intracellular);GO:0005840(ribosome);GO:0030529(ribonucleoprotein complex)	KEGG pathway: Ribosome 03010
A_15_P117270	1.14967	0.019	0.978562	1.12503	NM_131098	NM_131098	apoeb	Danio rerio apolipoprotein Eb (apoeb), mRNA [NM_131098]	GO:0006869(lipid transport);GO:0042157(lipoprotein metabolism)	GO:0008289(lipid binding)	GO:0005576(extracellular region)
A_15_P114245	1.14923	0.012	1.0089	1.15946	NM_201096	NM_201096	srp9	Danio rerio zgc:56668 (zgc:56668), mRNA [NM_201096]	GO:0006605(protein targeting);GO:0045900(negative regulation of translational elongation)	GO:0003723(RNA binding)	GO:0005786(signal recognition particle (sensu Eukaryota))	KEGG pathway: Protein export 03060
A_15_P112193	1.14914	0.0235	0.903011	1.03769	CK397147	CK397147		AGENCOURT_17388833 NIH_ZGC_4 Danio rerio cDNA clone IMAGE:7119714 5', mRNA sequence [CK397147]
A_15_P111896	1.14884	0.0212	0.861058	0.989221	BC081424	BC081424	zgc:112073	Danio rerio cDNA clone IMAGE:7254249, partial cds. [BC081424]	GO:6355(regulation of transcription, DNA-dependent)	GO:3677(DNA binding)	GO:785(chromatin); GO:5634(nucleus)
A_15_P108289	1.14868	0.0392	0.914829	1.05085	BC077125	BC077125		Danio rerio cDNA clone IMAGE:7136226, partial cds. [BC077125]
A_15_P112791	1.14818	0.00472	0.895304	1.02797	NM_001002619	NM_001002619	zgc:92259	Danio rerio zgc:92259 (zgc:92259), mRNA [NM_001002619]	GO:8150(biological_process)	GO:0005554(molecular_function unknown)	GO:0008372(cellular_component unknown)
A_15_P114156	1.14798	0.00431	0.919031	1.05503	NM_200376	NM_200376	fgfrl1a	Danio rerio fibroblast growth factor receptor-like 1a (fgfrl1a), mRNA [NM_200376]	GO:0007275(development);GO:0007399(neurogenesis)	GO:0004872(receptor activity)	GO:0016021(integral to membrane)
A_15_P118187	1.14798	0.0389	0.933871	1.07206	ENSDART00000048103			SI:dZ122B7.1 (Novel protein similar to human and mouse kinase suppressor of ras (KSR)) (Fragment). [Source:Uniprot/SPTREMBL;Acc:Q7T117] [ENSDART00000048103]
A_15_P105571	1.1476	0.00534	0.975343	1.1193	NM_131514	NM_131514	psen2	Danio rerio presenilin2 (psen2), mRNA [NM_131514]	GO:0007242(intracellular signaling cascade)	GO:4866(endopeptidase inhibitor activity); GO:16787(hydrolase activity); GO:8233(peptidase activity)	GO:0016021(integral to membrane)
A_15_P113517	1.14755	0.0069	0.864408	0.991953	NM_201081	NM_201081	zgc:56010	Danio rerio zgc:56010 (zgc:56010), mRNA [NM_201081]	GO:8150(biological_process)	GO:0005554(molecular_function unknown)	GO:0008372(cellular_component unknown)
A_15_P101109	1.14696	0.0151	0.932743	1.06982	NM_199543	NM_199543	cd63	Danio rerio Cd63 antigen (cd163), mRNA [NM_199543]			GO:0016021(integral to membrane)
A_15_P109253	1.14681	0.05	0.910592	1.04427	NM_001007338	NM_001007338	zgc:103525	Danio rerio zgc:103525 (zgc:103525), mRNA [NM_001007338]	GO:0016051(carbohydrate biosynthesis)	GO:0016758(transferase activity, transferring hexosyl groups)	GO:0008372(cellular_component unknown)
A_15_P110258	1.14669	0.0267	0.899896	1.03191	BM140907	BM140907		ZFO293 Zebrafish Ovary Danio rerio cDNA 5', mRNA sequence [BM140907]
A_15_P101162	1.1465	0.0101	0.935094	1.07209	CN508880	CN508880		AGENCOURT_22402704 NIH_ZGC_9 Danio rerio cDNA clone IMAGE:7274849 5', mRNA sequence [CN508880]
A_15_P119349	1.14609	0.026	0.989169	1.13368	TC270554			SP12_MOUSE (Q9D958) Microsomal signal peptidase 12 kDa subunit (SPase 12 kDa subunit) (SPC12) , partial (72%) [TC270554]	GO:0006508(proteolysis and peptidolysis)	GO:0005554(molecular_function unknown);GO:0008233(peptidase activity)	GO:0005783(endoplasmic reticulum);GO:0005787(signal peptidase complex);GO:0005792(microsome);GO:0030176(integral to endoplasmic reticulum membrane)
A_15_P115532	1.14591	0.0387	0.893494	1.02386	CN020050	CN020050		AGENCOURT_20186052 NIH_ZGC_15 Danio rerio cDNA clone IMAGE:7226726 5', mRNA sequence [CN020050]
A_15_P109924	1.14576	0.0086	0.930587	1.06623	ENSDART00000023326			HEXB_MOUSE (P20060) Beta-hexosaminidase beta chain precursor (N-acetyl-beta-glucosaminidase) (Beta-N-acetylhexosaminidase) (Hexosaminidase B) , partial (79%) [TC279921]
A_15_P115680	1.14572	0.0258	0.954559	1.09366	TC283844			Q8TBN0 (Q8TBN0) RAB3A interacting protein (Rabin3)-like 1, partial (58%) [TC283844]
A_15_P102267	1.14543	0.0175	1.0178	1.16582	NM_001002696	NM_001002696	zgc:92630	Danio rerio zgc:92630 (zgc:92630), mRNA [NM_001002696]	GO:0008152(metabolism)	GO:0016491(oxidoreductase activity)	GO:0008372(cellular_component unknown)
A_15_P120547	1.14524	0.017	0.900567	1.03137	NM_131370	NM_131370	acat2	Danio rerio acetyl-CoA acetyltransferase 2 (acat2), mRNA [NM_131370]		GO:0008415(acyltransferase activity);GO:0016740(transferase activity)		KEGG pathway: Benzoate degradation via CoA ligation 00632; KEGG pathway: Butanoate metabolism 00650; KEGG pathway: Fatty acid metabolism 00071; KEGG pathway: Lysine degradation 00310; KEGG pathway: Propanoate metabolism 00640; KEGG pathway: Pyruvate metabolism 00620; KEGG pathway: Synthesis and degradation of ketone bodies 00072; KEGG pathway: Tryptophan metabolism 00380; KEGG pathway: Valine, le…
A_15_P111423	1.14516	0.0103	1.01415	1.16136	NM_131874	NM_131874	xbp1	Danio rerio X-box binding protein 1 (xbp1), mRNA [NM_131874]	GO:0006355(regulation of transcription, DNA-dependent)	GO:0003677(DNA binding)	GO:0005634(nucleus)
A_15_P114100	1.14515	0.021	1.07754	1.23395	NM_200657	NM_200657	thyn1	Danio rerio zgc:66269 (zgc:66269), mRNA [NM_200657]	GO:8150(biological_process)	GO:0005554(molecular_function unknown)	GO:0008372(cellular_component unknown)
A_15_P114273	1.14491	0.00461	0.995834	1.14014	NM_001002081	NM_001002081	snrpd3	Danio rerio small nuclear ribonucleoprotein D3 polypeptide (snrpd3), mRNA [NM_001002081]	GO:0006397(mRNA processing)	GO:0008248(pre-mRNA splicing factor activity)	GO:0005634(nucleus);GO:0005732(small nucleolar ribonucleoprotein complex);GO:0030529(ribonucleoprotein complex)
A_15_P118670	1.14483	0.00283	0.991774	1.13542	AB055682	AB055682	snx1	Danio rerio D254 mRNA, 3'UTR, partial sequence. [AB055682]
A_15_P111252	1.14454	0.00848	0.922326	1.05564	TC300543			DUSB_HUMAN (O75319) Dual specificity protein phosphatase 11 (RNA/RNP complex-intereracting phosphatase) (Phosphatase that interacts with RNA/RNP complex 1) , partial (35%) [TC300543]
A_15_P106401	1.14437	0.028	0.986915	1.1294	TC280821			RRA2_HUMAN (P62070) Ras-related protein R-Ras2 (Ras-like protein TC21) (Teratocarcinoma oncogene), partial (66%) [TC280821]	GO:0000074(regulation of cell cycle);GO:0007165(signal transduction);GO:0007264(small GTPase mediated signal transduction);GO:0007265(Ras protein signal transduction);GO:0045786(negative regulation of cell cycle)	GO:0003924(GTPase activity);GO:0003930(RAS small monomeric GTPase activity);GO:0005525(GTP binding)	GO:0005622(intracellular);GO:0005783(endoplasmic reticulum);GO:0005886(plasma membrane)
A_15_P102712	1.144	0.0441	0.85343	0.976326	NM_001003447	NM_001003447	zgc:92114	Danio rerio zgc:92114 (zgc:92114), mRNA [NM_001003447]	GO:0006412(protein biosynthesis)	GO:0003735(structural constituent of ribosome)	GO:0005622(intracellular);GO:0005840(ribosome)
A_15_P110606	1.1436	0.0295	0.893849	1.0222	BC084688	BC084688	si:ch211-203b8.5	Danio rerio cDNA clone IMAGE:7040469, partial cds. [BC084688]
A_15_P121123	1.14355	0.0359	0.913954	1.04515	NM_130923	NM_130923	mitfa	Danio rerio microphthalmia-associated transcription factor a (mitfa), mRNA [NM_130923]	GO:0006351(transcription, DNA-dependent);GO:0030318(melanocyte differentiation)	GO:0016563(transcriptional activator activity);GO:0046983(protein dimerization activity)	GO:0005654(nucleoplasm)
A_15_P109689	1.14336	0.0354	0.949622	1.08576	TC281048			VE5_PAPVR (P21403) E5 protein, partial (30%) [TC281048]
A_15_P118136	1.14334	0.0197	0.883992	1.0107	TC272407			Q9H4L9 (Q9H4L9) PDZ-LIM protein mystique, partial (30%) [TC272407]
A_15_P113547	1.14332	0.0111	0.86887	0.9934	ENSDART00000022307
A_15_P104536	1.14321	0.028	0.861844	0.985271	TC270401			BC050506 zgc:56219 {Danio rerio;} , complete [TC270401]
A_15_P107097	1.14312	0.0292	0.887373	1.01438	NM_200054	NM_200054	zgc:63842	Danio rerio zgc:63842 (zgc:63842), mRNA [NM_200054]	GO:8150(biological_process)	GO:0005554(molecular_function unknown)	GO:0008372(cellular_component unknown)
A_15_P118744	1.1425	0.0373	0.914207	1.04448	NM_200351	NM_200351	zgc:63960	Danio rerio zgc:63960 (zgc:63960), mRNA [NM_200351]	GO:8150(biological_process)	GO:0005554(molecular_function unknown)	GO:0008372(cellular_component unknown)
A_15_P117250	1.14222	0.0329	0.947859	1.08267	NM_131556	NM_131556	fgd	Danio rerio faciogenital dysplasia (fgd), mRNA [NM_131556]	GO:35023(regulation of Rho protein signal transduction); GO:6829(zinc ion transport)	GO:0008270(zinc ion binding)	GO:5856(cytoskeleton); GO:5622(intracellular)
A_15_P103585	1.14207	0.0282	0.899738	1.02757	ENSDART00000001414			Q8IWA5 (Q8IWA5) CTL2 gene, partial (35%) [TC287336]
A_15_P115309	1.14188	0.0335	1.03075	1.177	TC269678			BC007437 IFRD2 protein {Homo sapiens;} , partial (65%) [TC269678]	GO:0008283(cell proliferation);GO:0030154(cell differentiation)	GO:0005554(molecular_function unknown)	GO:0008372(cellular_component unknown)
A_15_P114657	1.14173	0.00941	1.0197	1.16421	NM_001012481	NM_001012481	agr2	Danio rerio wu:fj29g05 (wu:fj29g05), mRNA [NM_001012481]	GO:8150(biological_process)	GO:3674(molecular_function)	GO:5575(cellular_component)
A_15_P120766	1.14168	0.0182	1.00546	1.14791	NM_213130	NM_213130	ak3l1	Danio rerio zgc:64135 (zgc:64135), mRNA [NM_213130]	GO:6139(nucleobase, nucleoside, nucleotide and nucleic acid metabolic process)	GO:0004017(adenylate kinase activity);GO:0005524(ATP binding);GO:0016776(phosphotransferase activity, phosphate group as acceptor)	GO:0008372(cellular_component unknown)
A_15_P111442	1.1416	0.0146	0.987873	1.12776	ENSDART00000020107			AP001753 HES1 protein {Homo sapiens;} , partial (68%) [TC292484]
A_15_P121170	1.14151	0.0176	0.938884	1.07174	NM_213136	NM_213136	zgc:64115	Danio rerio zgc:64115 (zgc:64115), mRNA [NM_213136]	GO:0006955(immune response)	GO:0005554(molecular_function unknown)	GO:0016020(membrane)
A_15_P107015	1.1415	0.0478	0.932647	1.06462	AL720507	AL720507		AL720507 Danio rerio embryonic inner ear subtracted cDNA Danio rerio cDNA clone BN0AA048ZA05 3', mRNA sequence [AL720507]
A_15_P103712	1.14122	0.00414	0.984956	1.12405	NM_001004296	NM_001004296	rdx	Danio rerio zgc:85640 (zgc:85640), mRNA [NM_001004296]	GO:8150(biological_process)	GO:0005198(structural molecule activity);GO:0008092(cytoskeletal protein binding)	GO:0005737(cytoplasm);GO:0005856(cytoskeleton);GO:0016020(membrane)
A_15_P117324	1.14095	0.0458	0.856363	0.977069	NM_001002653	NM_001002653	serpinb1	Danio rerio zgc:91981 (zgc:91981), mRNA [NM_001002653]	GO:0006810(transport)	GO:0004866(endopeptidase inhibitor activity);GO:0004867(serine-type endopeptidase inhibitor activity)	GO:0005634(nucleus)
A_15_P107958	1.14065	0.0358	0.916282	1.04516	BC056805	BC056805	nmt1	Danio rerio wu:fc15d01, mRNA (cDNA clone IMAGE:2601337). [BC056805]	GO:6499(N-terminal protein myristoylation)	GO:4379(glycylpeptide N-tetradecanoyltransferase activity); GO:16740(transferase activity)	GO:5575(cellular_component)
A_15_P113333	1.14046	0.0143	0.916344	1.04506	BI866100	BI866100		ft98c09.x1 Zebrafish adult olfactory Danio rerio cDNA clone IMAGE:5283833 3', mRNA sequence [BI866100]
A_15_P105757	1.14043	0.0209	0.919482	1.0486	NM_213299	NM_213299	zgc:85790	Danio rerio zgc:85790 (zgc:85790), mRNA [NM_213299]	GO:6139(nucleobase, nucleoside, nucleotide and nucleic acid metabolic process)	GO:0004017(adenylate kinase activity);GO:0005524(ATP binding);GO:0016776(phosphotransferase activity, phosphate group as acceptor)	GO:0008372(cellular_component unknown)	KEGG pathway: Purine metabolism 00230
A_15_P119120	1.1403	0.0317	0.903512	1.03027	NM_201497	NM_201497	sh3gl1	Danio rerio SH3-domain GRB2-like 1 (sh3gl1), mRNA [NM_201497]	GO:0006897(endocytosis)	GO:0005515(protein binding)	GO:0005737(cytoplasm)
A_15_P116439	1.1402	0.014	0.94347	1.07575	TC279452			Q811I2 (Q811I2) Myh9 protein (Fragment), partial (79%) [TC279452]
A_15_P113227	1.14005	0.0212	0.981493	1.11895	NM_001008606	NM_001008606	zgc:103499	Danio rerio zgc:103499 (zgc:103499), mRNA [NM_001008606]	GO:8150(biological_process)	GO:0005554(molecular_function unknown)	GO:0008372(cellular_component unknown)
A_15_P120190	1.1399	0.0398	1.00694	1.14782	NM_213421	NM_213421	apex1	Danio rerio zgc:66204 (zgc:66204), mRNA [NM_213421]	GO:0006281(DNA repair)	GO:0004518(nuclease activity);GO:0004519(endonuclease activity)	GO:0008372(cellular_component unknown)
A_15_P108435	1.13981	0.00746	1.01053	1.15182	TC284199			Q7SZ83 (Q7SZ83) Trappc3-prov protein, complete [TC284199]	GO:0006888(ER to Golgi transport)	GO:0005554(molecular_function unknown)	GO:0030008(TRAPP complex)
A_15_P105760	1.13981	0.00833	0.991462	1.13008	NM_213028	NM_213028	zgc:73293	Danio rerio zgc:73293 (zgc:73293), mRNA [NM_213028]	GO:0015986(ATP synthesis coupled proton transport)	GO:0046933(hydrogen-transporting ATP synthase activity, rotational mechanism);GO:0046961(hydrogen-transporting ATPase activity, rotational mechanism)	GO:0016020(membrane);GO:0016469(proton-transporting two-sector ATPase complex)
A_15_P118857	1.13975	0.027	1.04696	1.19328	NM_001002480	NM_001002480	zgc:92871	Danio rerio zgc:92871 (zgc:92871), mRNA [NM_001002480]	GO:8150(biological_process)	GO:0005554(molecular_function unknown)	GO:0008372(cellular_component unknown)
A_15_P113960	1.13945	0.0129	0.933928	1.06417	NM_200517	NM_200517	zgc:66295	Danio rerio zgc:66295 (zgc:66295), mRNA [NM_200517]		GO:8270(zinc ion binding)	GO:0008372(cellular_component unknown)
A_15_P109322	1.13865	0.0246	1.01846	1.15968	NM_212599	NM_212599	ilf3	Danio rerio interleukin enhancer binding factor 3 (ilf3), mRNA [NM_212599]	GO:0006355(regulation of transcription, DNA-dependent)	GO:0003677(DNA binding);GO:0003723(RNA binding);GO:0003725(double-stranded RNA binding)	GO:0005622(intracellular)
A_15_P121099	1.13851	0.00532	0.993973	1.13165	TC282179			BC020502 septin 10, isoform 1 {Homo sapiens;} , partial (30%) [TC282179]
A_15_P102221	1.13843	0.0365	0.98198	1.11791	NM_201031	NM_201031	zgc:63505	Danio rerio zgc:63505 (zgc:63505), mRNA [NM_201031]	GO:8150(biological_process)	GO:0005554(molecular_function unknown)	GO:0016021(integral to membrane)
A_15_P121186	1.13821	0.0273	0.899754	1.02411	NM_131800	NM_131800	eif2s1	Danio rerio eukaryotic translation initiation factor 2, subunit 1 alpha (eif2s1), mRNA [NM_131800]	GO:0006412(protein biosynthesis);GO:0006417(regulation of protein biosynthesis);GO:0006445(regulation of translation)	GO:0003723(RNA binding);GO:0003743(translation initiation factor activity)	GO:5850(eukaryotic translation initiation factor 2 complex)
A_15_P100467	1.13805	0.0139	1.01283	1.15265	NM_205650	NM_205650	zgc:77759	Danio rerio zgc:77759 (zgc:77759), mRNA [NM_205650]	GO:0007601(visual perception)	GO:0005554(molecular_function unknown)	GO:0016021(integral to membrane)
A_15_P117441	1.13798	0.0467	0.84876	0.965875	CK705595	CK705595		ZF101-P00010-DEPE-R_I23 GISZF101 Danio rerio cDNA clone IMAGE:7138081 3', mRNA sequence [CK705595]
A_15_P106359	1.13761	0.0329	1.0288	1.17038	NM_001006043	NM_001006043	zgc:103420	Danio rerio zgc:103420 (zgc:103420), mRNA [NM_001006043]	GO:0006508(proteolysis and peptidolysis)	GO:0004197(cysteine-type endopeptidase activity);GO:0008234(cysteine-type peptidase activity)	GO:0008372(cellular_component unknown)
A_15_P109880	1.13755	0.0277	0.952395	1.08339	NM_212814	NM_212814	myd88	Danio rerio myeloid differentiation primary response gene (88) (myd88), mRNA [NM_212814]	GO:0006954(inflammatory response);GO:0006955(immune response);GO:0007165(signal transduction)	GO:0004888(transmembrane receptor activity);GO:0005515(protein binding)	GO:0016020(membrane)
A_15_P107773	1.13753	0.0244	0.934866	1.06343	AW059505	AW059505	wu:fe14h10	fe14h10.y1 Zebrafish WashU MPIMG EST Danio rerio cDNA clone IMAGE:3738883 5', mRNA sequence [AW059505]
A_15_P112986	1.13729	0.00716	1.03867	1.18127	NM_205717	NM_205717	slc31a1	Danio rerio solute carrier family 31 (copper transporters), member 1 (slc31a1), mRNA [NM_205717]	GO:0006825(copper ion transport)	GO:0005375(copper ion transporter activity)	GO:0016021(integral to membrane)
A_15_P114203	1.13701	0.0183	1.02172	1.16171	NM_200339	NM_200339	chordc1	Danio rerio cysteine and histidine-rich domain (CHORD)-containing, zinc binding protein 1 (chordc1), mRNA [NM_200339]
A_15_P102027	1.13697	0.0396	0.895461	1.01811	TC273101			Q9IBI0 (Q9IBI0) Insulin-like growth factor I subtype Ea2, complete [TC273101]	GO:0001501(skeletal development);GO:0006260(DNA replication);GO:0006916(anti-apoptosis);GO:0006928(cell motility);GO:0007165(signal transduction);GO:0007265(Ras protein signal transduction);GO:0007399(neurogenesis);GO:0007517(muscle development);GO:0007582(physiological process);GO:0008284(positive regulation of cell proliferation);GO:0009441(glycolate metabolism);GO:0009887(organogenesis);GO:001…	GO:0005159(insulin-like growth factor receptor binding);GO:0005179(hormone activity);GO:0008083(growth factor activity);GO:0018445(prothoracicotrophic hormone activity)	GO:0005576(extracellular region)
A_15_P105410	1.13666	0.012	0.98271	1.117	TC292329			Q7ZVH8 (Q7ZVH8) Id:ibd1103 protein, complete [TC292329]	GO:0001501(skeletal development);GO:0006468(protein amino acid phosphorylation);GO:0007165(signal transduction);GO:0007242(intracellular signaling cascade);GO:0007243(protein kinase cascade);GO:0007417(central nervous system development)	GO:0004672(protein kinase activity);GO:0004674(protein serine/threonine kinase activity);GO:0005524(ATP binding);GO:0016740(transferase activity)	GO:0005634(nucleus)
A_15_P103183	1.13635	0.0204	0.964854	1.09641	AI616505	AI616505	hm:zehn0171	zehn0171.seq.F Zebrafish Embryonic Heart cDNA Library Danio rerio cDNA 5', mRNA sequence [AI616505]
A_15_P120542	1.13616	0.0135	0.935119	1.06245	TC274438			ZM12_HUMAN (Q9H0C1) Zinc finger MYND domain containing protein 12, partial (21%) [TC274438]
A_15_P110980	1.13572	0.00541	0.943476	1.07152	NM_213350	NM_213350	rhoac	Danio rerio zgc:63939 (zgc:63939), mRNA [NM_213350]	GO:0007264(small GTPase mediated signal transduction)	GO:0005525(GTP binding)	GO:0008372(cellular_component unknown)
A_15_P103207	1.13525	0.0361	1.01614	1.15357	NM_212886	NM_212886	pgm2	Danio rerio zgc:77113 (zgc:77113), mRNA [NM_212886]	GO:0005975(carbohydrate metabolism)	GO:0016868(intramolecular transferase activity, phosphotransferases)	GO:0008372(cellular_component unknown)	KEGG pathway: Fructose and mannose metabolism 00051
A_15_P105616	1.13515	0.0101	1.08682	1.2337	NM_201082	NM_201082	calub	Danio rerio zgc:63741 (zgc:63741), mRNA [NM_201082]	GO:6816(calcium ion transport)	GO:0005509(calcium ion binding)	GO:0008372(cellular_component unknown)
A_15_P104557	1.1351	0.00528	1.00462	1.14035	NM_001002625	NM_001002625	supt3h	Danio rerio zgc:92246 (zgc:92246), mRNA [NM_001002625]	GO:0006352(transcription initiation)	GO:0003702(RNA polymerase II transcription factor activity)	GO:0005634(nucleus);GO:0005667(transcription factor complex)
A_15_P116914	1.13471	0.0391	0.958924	1.0881	NM_001001501	NM_001001501	dzip1	Danio rerio DAZ interacting protein 1 (dzip1), mRNA [NM_001001501]	GO:0006607(NLS-bearing substrate-nucleus import);GO:0007275(development);GO:0008589(regulation of smoothened signaling pathway)	GO:46872(metal ion binding); GO:3676(nucleic acid binding); GO:8270(zinc ion binding)	GO:0005634(nucleus);GO:0005737(cytoplasm)
A_15_P112971	1.13425	0.00442	1.0604	1.20276	NM_199699	NM_199699	cpne3l	Danio rerio copine III (cpne3), mRNA [NM_199699]
A_15_P112423	1.13393	0.0367	1.04237	1.18197	NM_200296	NM_200296	zgc:56547	Danio rerio zgc:56547 (zgc:56547), mRNA [NM_200296]	GO:45449(regulation of transcription)	GO:0005554(molecular_function unknown)	GO:0008372(cellular_component unknown)
A_15_P116302	1.13348	0.0119	0.997277	1.13039	NM_199957	NM_199957	ppial	Danio rerio peptidylprolyl isomerase A, like (ppial), mRNA [NM_199957]	GO:0006457(protein folding)	GO:0003755(peptidyl-prolyl cis-trans isomerase activity);GO:0016853(isomerase activity)	GO:0008372(cellular_component unknown)
A_15_P115699	1.13333	0.0435	0.869589	0.985532	NM_200742	NM_200742	rps26l	Danio rerio ribosomal protein S26, like (rps26l), mRNA [NM_200742]	GO:0006412(protein biosynthesis)	GO:0003735(structural constituent of ribosome)	GO:0005622(intracellular);GO:0005840(ribosome);GO:0030529(ribonucleoprotein complex)	KEGG pathway: Ribosome 03010
A_15_P121421	1.13322	0.028	0.733364	0.831063	NM_213401	NM_213401	stmn4	Danio rerio stathmin-like 4 (stmn4), mRNA [NM_213401]	GO:0007242(intracellular signaling cascade)
A_15_P111480	1.13239	0.00736	0.938884	1.06319	NM_001002572	NM_001002572	zgc:92746	Danio rerio zgc:92746 (zgc:92746), mRNA [NM_001002572]		GO:0005525(GTP binding)	GO:0008372(cellular_component unknown)
A_15_P103478	1.13238	0.00533	0.978443	1.10797	TC269138			Q7T366 (Q7T366) Membrin, partial (78%) [TC269138]	GO:0006810(transport);GO:0006886(intracellular protein transport);GO:0006888(ER to Golgi transport);GO:0006944(membrane fusion);GO:0015031(protein transport);GO:0016192(vesicle-mediated transport)	GO:0004872(receptor activity);GO:0005215(transporter activity);GO:0005485(v-SNARE activity)	GO:0000139(Golgi membrane);GO:0005789(endoplasmic reticulum membrane);GO:0005794(Golgi apparatus);GO:0016021(integral to membrane)
A_15_P111732	1.1323	0.0392	1.07373	1.21579	NM_201053	NM_201053	prkcsh	Danio rerio protein kinase C substrate 80K-H (prkcsh), mRNA [NM_201053]		GO:0005509(calcium ion binding);GO:0016301(kinase activity)
A_15_P117531	1.13202	0.0206	0.998236	1.13002	NM_200184	NM_200184	serpine2	Danio rerio serine (or cysteine) proteinase inhibitor, clade E (nexin, plasminogen activator inhibitor type 1), member 2 (serpine2), mRNA [NM_200184]		GO:0004866(endopeptidase inhibitor activity);GO:0004867(serine-type endopeptidase inhibitor activity)
A_15_P118104	1.13128	0.0209	1.02315	1.15746	NM_212905	NM_212905	zgc:77086	Danio rerio zgc:77086 (zgc:77086), mRNA [NM_212905]	GO:0006118(electron transport)	GO:0005489(electron transporter activity);GO:0016853(isomerase activity)	GO:0005783(endoplasmic reticulum)
A_15_P108336	1.13118	0.0198	0.921793	1.04271	BC078372	BC078372	retsat	Danio rerio cDNA clone IMAGE:7040495, partial cds. [BC078372]	GO:16117(carotenoid biosynthetic process); GO:6118(electron transport); GO:9968(negative regulation of signal transduction)	GO:50660(FAD binding); GO:51786(all-trans-retinol 13,14-reductase activity); GO:16491(oxidoreductase activity); GO:16705(oxidoreductase activity, acting on paired donors, with incorporation or reduction of molecular oxygen)	GO:16020(membrane); GO:5579(membrane attack complex); GO:5786(signal recognition particle, endoplasmic reticulum targeting)
A_15_P110447	1.13097	0.0399	1.07938	1.22074	NM_199615	NM_199615	serhl	Danio rerio zgc:55804 (zgc:55804), mRNA [NM_199615]	GO:0006725(aromatic compound metabolism)	GO:0003824(catalytic activity);GO:0016787(hydrolase activity)	GO:0008372(cellular_component unknown)
A_15_P110819	1.13082	0.021	0.959785	1.08534	ENSDART00000008732			BC045351 zgc:55469 {Danio rerio;} , complete [TC281378]	GO:0006118(electron transport);GO:0006810(transport)	GO:0016491(oxidoreductase activity)	GO:0005746(mitochondrial electron transport chain);GO:0016020(membrane);GO:0019866(inner membrane)
A_15_P120678	1.1308	0.0294	1.01239	1.14481	BC074094	BC074094	zgc:114089	Danio rerio cDNA clone IMAGE:7040838, partial cds. [BC074094]	GO:8150(biological_process)	GO:3674(molecular_function)	GO:5575(cellular_component)
A_15_P106718	1.13071	0.0144	1.0032	1.13433	TC285221			Q6GX84 (Q6GX84) Fidgetin-like 1, partial (29%) [TC285221]
A_15_P116460	1.13056	0.0227	0.897304	1.01445	NM_205654	NM_205654	zgc:77262	Danio rerio zgc:77262 (zgc:77262), mRNA [NM_205654]	GO:0000398(nuclear mRNA splicing, via spliceosome);GO:0006397(mRNA processing)	GO:0003723(RNA binding)	GO:0008372(cellular_component unknown)
A_15_P103831	1.13051	0.00749	0.994606	1.12442	BC066413	BC066413	smox	Danio rerio spermine oxidase, mRNA (cDNA clone MGC:77167 IMAGE:6961486), complete cds. [BC066413]	GO:0006118(electron transport)	GO:0016491(oxidoreductase activity)
A_15_P105830	1.13032	0.0156	0.962999	1.08849	BC056746	BC056746	cdkn1bl	Danio rerio cyclin-dependent kinase inhibitor 1b, like, mRNA (cDNA clone IMAGE:6799784), partial cds. [BC056746]	GO:0007050(cell cycle arrest)	GO:0004861(cyclin-dependent protein kinase inhibitor activity)	GO:0005634(nucleus)
A_15_P120120	1.13015	0.0258	0.971224	1.09763	TC268110			OM07_HUMAN (Q9P0U1) Probable mitochondrial import receptor subunit TOM7 homolog (Translocase of outer membrane 7 kDa subunit homolog) (AD-014), complete [TC268110]	GO:0006626(protein-mitochondrial targeting)	GO:0015450(protein translocase activity)	GO:0005742(mitochondrial outer membrane translocase complex)
A_15_P112751	1.13014	0.0181	0.875941	0.989934	NM_199952	NM_199952	ube2d2	Danio rerio zgc:73200 (zgc:73200), mRNA [NM_199952]	GO:0006464(protein modification);GO:0006512(ubiquitin cycle)	GO:0004840(ubiquitin conjugating enzyme activity);GO:0016874(ligase activity)	GO:0008372(cellular_component unknown)
A_15_P120675	1.1294	0.00808	0.934666	1.05561	NM_001005390	NM_001005390	alkbh6	Danio rerio calpain, small subunit 1 (capns1), mRNA [NM_001005390]		GO:0016491(oxidoreductase activity)
A_15_P108490	1.12895	0.0278	0.869989	0.982176	NM_201061	NM_201061	rpl28l	Danio rerio ribosomal protein L28-like (rpl28l), mRNA [NM_201061]	GO:0006412(protein biosynthesis)	GO:0003735(structural constituent of ribosome)	GO:0005622(intracellular);GO:0005840(ribosome)	KEGG pathway: Ribosome 03010
A_15_P110360	1.12852	0.00923	0.89696	1.01224	TC281246			Q7ZZU8 (Q7ZZU8) Transforming growth factor-beta type II receptor, complete [TC281246]	GO:0006468(protein amino acid phosphorylation);GO:0007178(transmembrane receptor protein serine/threonine kinase signaling pathway);GO:0007180(transforming growth factor beta ligand binding to type II receptor);GO:0008284(positive regulation of cell proliferation);GO:0042127(regulation of cell proliferation);GO:0045165(cell fate commitment)	GO:0004872(receptor activity);GO:0005024(transforming growth factor beta receptor activity);GO:0005026(type II transforming growth factor beta receptor activity);GO:0005524(ATP binding);GO:0016740(transferase activity)	GO:0016021(integral to membrane)
A_15_P112328	1.12833	0.00864	0.883727	0.997139	NM_212996	NM_212996	h3f3a	Danio rerio zgc:56193 (zgc:56193), mRNA [NM_212996]	GO:0006334(nucleosome assembly);GO:0007001(chromosome organization and biogenesis (sensu Eukaryota))	GO:0003677(DNA binding)	GO:0000786(nucleosome);GO:0005634(nucleus)
A_15_P113181	1.12813	0.0402	0.897318	1.01229	CN507445	CN507445		AGENCOURT_22438386 NIH_ZGC_7 Danio rerio cDNA clone IMAGE:7269283 5', mRNA sequence [CN507445]
A_15_P100807	1.12794	0.047	0.928609	1.04742	TC289087			Q6QI25 (Q6QI25) LRRGT00183, partial (18%) [TC289087]
A_15_P110560	1.12791	0.0228	0.916175	1.03337	NM_001002333	NM_001002333	stx5a	Danio rerio syntaxin 5A (stx5a), mRNA [NM_001002333]	GO:0006886(intracellular protein transport)	GO:0008565(protein transporter activity)	GO:0016020(membrane)	KEGG pathway: SNARE interactions in vesicular transport 04130
[truncated: 2,215 more rows]
