# Supplementary material for: Transcriptomic analysis of the zebrafish inner ear points to growth hormone mediated regeneration following acoustic trauma
Source: BMC Neurosci. 2011 Sep 2;12:88. doi: 10.1186/1471-2202-12-88 (PMC3175199; doi:10.1186/1471-2202-12-88)
Supplement: Additional file 2 — Differential gene expression at four days post-trauma compared to controls. This file presents all significantly regulated (P < 0.05) genes in zebrafish ears four days following acoustic trauma compared to controls, sorted by fold change. Following IPA notation, upregulated and downregulated genes with > 1.4 fold changes are labeled in red and green, respectively. [file 1471-2202-12-88-S2.XLS]

## Sheet: Sheet1
Additional file 2. All significantly regulated (P<0.05) genes in zebrafish ears four days following acoustic trauma compared to controls, sorted by fold change. Following IPA notation, upregulated and downregulated genes with > 1.4 fold changes are labeled in red and green, respectively.
Sample			Controls	D2 Post-sound
Systematic	Fold changes	P-value	Normalized	Normalized	Common	Genbank	Gene Symbol	Description	GO biological process	GO molecular function	GO cellular component	Pathways
A_15_P109121	10.702	0.00117	0.135025	1.44504	NM_205623	NM_205623		Danio rerio luteinizing hormone beta 1 (LOC402918), mRNA [NM_205623]
A_15_P115094	10.2013	0.00432	0.140803	1.43637	CN014468	CN014468		AGENCOURT_20189665 NIH_ZGC_15 Danio rerio cDNA clone IMAGE:7224689 5', mRNA sequence [CN014468]
A_15_P121263	10.1732	0.0167	0.170267	1.73216	AF273879	AF273879	ighv2-2	Danio rerio clone VH115 immunoglobulin heavy chain variable region mRNA, partial cds. [AF273879]	GO:8150(biological_process)	GO:0005554(molecular_function unknown)	GO:0008372(cellular_component unknown)
A_15_P110290	8.32562	0.00017	0.213701	1.77919	NM_205729	NM_205729	nr1d1	Danio rerio nuclear receptor subfamily 1, group D, member 1 (NR1D1), mRNA [NM_205729]	GO:6355(regulation of transcription, DNA-dependent); GO:6350(transcription); GO:31564(transcription antitermination); GO:6353(transcription termination); GO:6829(zinc ion transport)	GO:3677(DNA binding); GO:4879(ligand-dependent nuclear receptor activity); GO:46872(metal ion binding); GO:4872(receptor activity); GO:43565(sequence-specific DNA binding); GO:3707(steroid hormone receptor activity); GO:4887(thyroid hormone receptor activity); GO:3700(transcription factor activity); GO:8270(zinc ion binding)	GO:5634(nucleus)
A_15_P117833	7.67668	0.0254	0.221703	1.70194	NM_205623	NM_205623		Danio rerio luteinizing hormone beta 1 (LOC402918), mRNA [NM_205623]
A_15_P111207	7.54377	0.00224	0.147864	1.11545	BC085676	BC085676	si:ch211-284a13.1	Danio rerio cDNA clone IMAGE:7012610. [BC085676]
A_15_P102832	7.01648	0.0305	0.140086	0.98291	NM_205687	NM_205687	cga	Danio rerio glycoprotein hormones, alpha polypeptide (cga), mRNA [NM_205687]		GO:0005179(hormone activity)	GO:0005576(extracellular region)
A_15_P101818	6.94504	0.00387	0.181643	1.26151	NM_181438	NM_181438	pomca	Danio rerio proopiomelanocortin (pomc), mRNA [NM_181438]	GO:0007218(neuropeptide signaling pathway)	GO:0005179(hormone activity);GO:0005184(neuropeptide hormone activity)	GO:0005576(extracellular region);GO:0005615(extracellular space)
A_15_P112144	5.46804	0.00436	0.0293113	0.160275	AY286447	AY286447	ghl	Danio rerio growth hormone mRNA, partial cds. [AY286447]
A_15_P119540	5.24023	0.00471	0.20734	1.08651	AW419856	AW419856	wu:fj84d10	fj84d10.y1 zebrafish gridded kidney Danio rerio cDNA 5', mRNA sequence [AW419856]
A_15_P110940	4.52965	0.00364	0.292196	1.32355	CK236153	CK236153		AGENCOURT_16981774 NCI_CGAP_ZKid1 Danio rerio cDNA clone IMAGE:7070123 5', mRNA sequence [CK236153]
A_15_P104502	4.2423	0.000974	0.427192	1.81228	NM_212439	NM_212439	per4	Danio rerio period homolog 4 (per4), mRNA [NM_212439]	GO:0007165(signal transduction)	GO:0004871(signal transducer activity)
A_15_P112659	2.79495	0.000332	0.818655	2.2881	BC054944	BC054944	tfa	Danio rerio transferrin-a, mRNA (cDNA clone IMAGE:3815706), partial cds. [BC054944]	GO:0006810(transport);GO:0006826(iron ion transport);GO:0006879(iron ion homeostasis)	GO:0008199(ferric iron binding)	GO:0005576(extracellular region)
A_15_P117761	2.67796	0.0106	0.406081	1.08747	NM_200634	NM_200634	apbb1ip	Danio rerio amyloid beta (A4) precursor protein-binding, family B, member 1 interacting protein (apbb1ip), mRNA [NM_200634]	GO:0007165(signal transduction)		GO:5856(cytoskeleton)
A_15_P106963	2.54506	0.0154	0.874884	2.22664	BC074056	BC074056	zgc:153863	Danio rerio cDNA clone IMAGE:7042549, partial cds. [BC074056]	GO:8150(biological_process)	GO:16787(hydrolase activity); GO:4759(serine esterase activity)	GO:5575(cellular_component)
A_15_P116826	2.51991	0.00487	0.664074	1.67341	NM_131867	NM_131867	hsf2	Danio rerio heat shock factor 2 (hsf2), mRNA [NM_131867]	GO:0006355(regulation of transcription, DNA-dependent);GO:0006457(protein folding);GO:0006986(response to unfolded protein)	GO:0003677(DNA binding);GO:0003700(transcription factor activity)	GO:0005634(nucleus)
A_15_P102357	2.5141	0.000354	0.74048	1.86164	NM_152966	NM_152966	hgd	Danio rerio homogentisate 1,2-dioxygenase (hgd), mRNA [NM_152966]	GO:0006559(L-phenylalanine catabolism);GO:0006570(tyrosine metabolism)	GO:0004411(homogentisate 1,2-dioxygenase activity);GO:0016491(oxidoreductase activity);GO:0016702(oxidoreductase activity, acting on single donors with incorporation of molecular oxygen, incorporation of two atoms of oxygen)		KEGG pathway: Styrene degradation 00643; KEGG pathway: Tyrosine metabolism 00350
A_15_P114878	2.47634	0.00224	0.439894	1.08933	TC293018			Q7ZU53 (Q7ZU53) Cryptochrome 3, complete [TC293018]	GO:0006281(DNA repair);GO:0007601(visual perception);GO:0007623(circadian rhythm)	GO:0003677(DNA binding);GO:0003913(DNA photolyase activity);GO:0004872(receptor activity);GO:0005515(protein binding);GO:0008020(G-protein coupled photoreceptor activity);GO:0016829(lyase activity)	GO:0005634(nucleus);GO:0005739(mitochondrion)
A_15_P112208	2.4581	0.00117	0.581538	1.42948	ENSDART00000027823			Q8HY48 (Q8HY48) Microfibril-associated glycoprotein 4 (Fragment), partial (48%) [TC293756]
A_15_P120144	2.45481	0.00432	0.706587	1.73453	TC280593			Q6NYG0 (Q6NYG0) Zgc:77008, complete [TC280593]	GO:0006139(nucleobase, nucleoside, nucleotide and nucleic acid metabolism);GO:0006304(DNA modification)	GO:0004645(phosphorylase activity);GO:0004731(purine-nucleoside phosphorylase activity);GO:0016757(transferase activity, transferring glycosyl groups)
A_15_P101547	2.42868	0.00487	0.745229	1.80992	NM_152966	NM_152966	hgd	Danio rerio homogentisate 1,2-dioxygenase (hgd), mRNA [NM_152966]	GO:0006559(L-phenylalanine catabolism);GO:0006570(tyrosine metabolism)	GO:0004411(homogentisate 1,2-dioxygenase activity);GO:0016491(oxidoreductase activity);GO:0016702(oxidoreductase activity, acting on single donors with incorporation of molecular oxygen, incorporation of two atoms of oxygen)		KEGG pathway: Styrene degradation 00643; KEGG pathway: Tyrosine metabolism 00350
A_15_P117461	2.39069	0.0301	0.915713	2.18919	BC059568	BC059568	zgc:73226	Danio rerio cDNA clone IMAGE:4144586. [BC059568]	GO:8150(biological_process)	GO:3674(molecular_function)	GO:5575(cellular_component)
A_15_P106438	2.34853	0.00287	0.431005	1.01223	NM_131065	NM_131065	reverbb2	Danio rerio rev erb beta 2 (reverbb2), mRNA [NM_131065]	GO:0006350(transcription);GO:0006355(regulation of transcription, DNA-dependent)	GO:0003677(DNA binding);GO:0003700(transcription factor activity);GO:0003707(steroid hormone receptor activity);GO:0004872(receptor activity);GO:0004879(ligand-dependent nuclear receptor activity)	GO:0005634(nucleus)
A_15_P106235	2.33442	0.00717	0.979777	2.28721	NM_001003445	NM_001003445	zgc:92533	Danio rerio zgc:92533 (zgc:92533), mRNA [NM_001003445]	GO:8150(biological_process)	GO:0005198(structural molecule activity)	GO:0005882(intermediate filament)
A_15_P103462	2.25584	0.0126	0.664907	1.49992	NM_001003445	NM_001003445	zgc:92533	Danio rerio zgc:92533 (zgc:92533), mRNA [NM_001003445]	GO:8150(biological_process)	GO:0005198(structural molecule activity)	GO:0005882(intermediate filament)
A_15_P102289	2.22591	0.0238	0.509105	1.13322	NM_212583	NM_212583	slc39a1	Danio rerio sb:cb629 (sb:cb629), mRNA [NM_212583]	GO:0006810(transport);GO:0006829(zinc ion transport);GO:0030001(metal ion transport)	GO:0046873(metal ion transporter activity)	GO:0016020(membrane);GO:0016021(integral to membrane)
A_15_P108507	2.22566	0.00746	0.628406	1.39861	BC076535	BC076535	zgc:153860	Danio rerio cDNA clone IMAGE:7036123, partial cds. [BC076535]	GO:8152(metabolic process)	GO:3824(catalytic activity)	GO:5575(cellular_component)
A_15_P117097	2.2153	0.00947	0.663972	1.4709	NM_131108	NM_131108	cki	Danio rerio type I cytokeratin (cki), mRNA [NM_131108]		GO:0005198(structural molecule activity)	GO:0005882(intermediate filament)
A_15_P114053	2.19269	0.0159	0.787481	1.7267	NM_213311	NM_213311	np	Danio rerio zgc:77008 (zgc:77008), mRNA [NM_213311]	GO:6139(nucleobase, nucleoside, nucleotide and nucleic acid metabolic process)	GO:0016763(transferase activity, transferring pentosyl groups)	GO:0008372(cellular_component unknown)
A_15_P118357	2.17821	0.0374	0.724921	1.57903	ENSDART00000023550			heat shock protein 90-beta [Source:ZFIN;Acc:ZDB-GENE-990415-95] [ENSDART00000023550]	GO:0006457(protein folding);GO:0006986(response to unfolded protein)	GO:0005524(ATP binding);GO:0051082(unfolded protein binding)
A_15_P110144	2.16166	0.0357	0.661945	1.4309	CO929138	CO929138		AGENCOURT_30426169 NIH_ZGC_17 Danio rerio cDNA clone IMAGE:7421651 5', mRNA sequence [CO929138]
A_15_P115720	2.15122	0.00317	0.96272	2.07102	NM_001001946	NM_001001946	adh8a	Danio rerio alcohol dehydrogenase 8a (adh8a), mRNA [NM_001001946]	GO:0006066(alcohol metabolism);GO:0006067(ethanol metabolism)	GO:0004022(alcohol dehydrogenase activity);GO:0004024(alcohol dehydrogenase activity, zinc-dependent);GO:0008270(zinc ion binding)
A_15_P110731	2.14374	0.00767	0.86815	1.86109	TC298973			Q7YY03 (Q7YY03) Cdc2-related protein kinase, possible, partial (3%) [TC298973]
A_15_P107499	2.13728	0.0376	0.402038	0.859267	NM_131052	NM_131052	tbx6	Danio rerio T-box gene 6 (tbx6), mRNA [NM_131052]	GO:0006355(regulation of transcription, DNA-dependent)	GO:0003677(DNA binding);GO:0003700(transcription factor activity)	GO:0005634(nucleus)
A_15_P103323	2.13213	0.00262	0.64668	1.37881	ENSDART00000046280			lipoprotein lipase [Source:ZFIN;Acc:ZDB-GENE-990415-139] [ENSDART00000046280]	GO:0006629(lipid metabolism);GO:0016042(lipid catabolism)	GO:0003824(catalytic activity);GO:0004465(lipoprotein lipase activity);GO:0008201(heparin binding);GO:0016787(hydrolase activity)
A_15_P113791	2.131	0.00235	0.72059	1.53558	NM_153004	NM_153004	rbp2a	Danio rerio retinol binding protein 2, cellular (rbp2), mRNA [NM_153004]	GO:0006810(transport)	GO:0005215(transporter activity);GO:0005488(binding);GO:0008289(lipid binding)
A_15_P116483	2.12216	0.036	0.513052	1.08878	NM_001007443	NM_001007443	rhoua	Danio rerio zgc:101642 (zgc:101642), mRNA [NM_001007443]	GO:0006886(intracellular protein transport);GO:0007264(small GTPase mediated signal transduction);GO:0015031(protein transport)	GO:0005525(GTP binding)	GO:0008372(cellular_component unknown)
A_15_P118878	2.081	0.00361	0.666269	1.3865	NM_212676	NM_212676	gstm	Danio rerio glutathione S-transferase M (gstm), mRNA [NM_212676]	GO:0008152(metabolism)	GO:0004364(glutathione transferase activity)		KEGG pathway: Glutathione metabolism 00480; KEGG pathway: Metabolism of xenobiotics by cytochrome P450 00980
A_15_P109009	2.0429	0.00107	0.849457	1.73536	NM_131471	NM_131471	mhc1uba	Danio rerio major histocompatibility complex class I UBA gene (mhc1uba), mRNA [NM_131471]	GO:0006955(immune response)		GO:0016020(membrane);GO:0016021(integral to membrane)
A_15_P105717	1.98057	0.0177	0.744501	1.47454	CN024271	CN024271		AGENCOURT_20644634 NIH_ZGC_17 Danio rerio cDNA clone IMAGE:7233368 5', mRNA sequence [CN024271]
A_15_P106261	1.97551	0.0284	0.716097	1.41465	ENSDART00000041278
A_15_P107762	1.94553	0.011	0.626755	1.21937	NM_001007294	NM_001007294	zgc:92109	Danio rerio zgc:92109 (zgc:92109), mRNA [NM_001007294]	GO:8150(biological_process)	GO:0005554(molecular_function unknown)	GO:0008372(cellular_component unknown)
A_15_P118874	1.93385	0.00526	0.695486	1.34497	NM_131705	NM_131705	mhc1uea	Danio rerio major histocompatibility complex class I UEA gene (mhc1uea), mRNA [NM_131705]	GO:0006955(immune response);GO:0019883(antigen presentation, endogenous antigen);GO:0019885(antigen processing, endogenous antigen via MHC class I)	GO:0030106(MHC class I receptor activity)	GO:0016020(membrane)
A_15_P110375	1.93185	0.0246	0.564822	1.09115	TC280001			BC067551 zgc:85630 protein {Danio rerio;} , complete [TC280001]	GO:0000050(urea cycle);GO:0006525(arginine metabolism);GO:0006527(arginine catabolism);GO:0006809(nitric oxide biosynthesis)	GO:0003824(catalytic activity);GO:0004053(arginase activity);GO:0016787(hydrolase activity);GO:0030145(manganese ion binding)	GO:0005737(cytoplasm);GO:0005739(mitochondrion)
A_15_P100981	1.92893	0.00577	0.90957	1.75449	NM_131471	NM_131471	mhc1uba	Danio rerio major histocompatibility complex class I UBA gene (mhc1uba), mRNA [NM_131471]	GO:0006955(immune response)		GO:0016020(membrane);GO:0016021(integral to membrane)
A_15_P109901	1.91572	0.0177	0.826772	1.58387	ENSDART00000024927			death effector domain-containing 1 [Source:ZFIN;Acc:ZDB-GENE-000616-2] [ENSDART00000024927]	GO:0042981(regulation of apoptosis)	GO:0005515(protein binding)
A_15_P120707	1.88073	0.0187	0.729525	1.37204	NM_205686	NM_205686	cry-dash	Danio rerio cryptochrome DASH (cry-dash), mRNA [NM_205686]	GO:0000719(photoreactive repair);GO:0006281(DNA repair);GO:0018298(protein-chromophore linkage);GO:0045892(negative regulation of transcription, DNA-dependent)	GO:0003684(damaged DNA binding);GO:0003904(deoxyribodipyrimidine photo-lyase activity);GO:0003913(DNA photolyase activity);GO:0050660(FAD binding)
A_15_P103668	1.87278	0.0144	1.00759	1.88699	NM_131397	NM_131397	hsp70	Danio rerio heat shock cognate 70-kd protein (hsp70), mRNA [NM_131397]	GO:0006457(protein folding);GO:0006986(response to unfolded protein)	GO:0005524(ATP binding)
A_15_P106125	1.86674	0.0146	0.739391	1.38025	NM_212889	NM_212889	zgc:77076	Danio rerio zgc:77076 (zgc:77076), mRNA [NM_212889]	GO:0006118(electron transport)	GO:0005489(electron transporter activity)	GO:0008372(cellular_component unknown)
A_15_P118731	1.865	0.0109	0.651498	1.21504	TC283743			Q6P4Q2 (Q6P4Q2) T-cell leukemia virus enhancer factor, partial (26%) [TC283743]
A_15_P119151	1.85339	0.0312	1.1885	2.20274	CD758931	CD758931		AGENCOURT_14632638 NCI_CGAP_ZKid1 Danio rerio cDNA clone IMAGE:6961351 5', mRNA sequence [CD758931]
A_15_P114044	1.85137	0.0145	0.555241	1.02795	NM_214761	NM_214761	zgc:64012	Danio rerio zgc:64012 (zgc:64012), mRNA [NM_214761]	GO:8150(biological_process)	GO:0005554(molecular_function unknown)	GO:0008372(cellular_component unknown)
A_15_P100671	1.81819	0.0295	0.77359	1.40654	NM_200552	NM_200552	zgc:65811	Danio rerio zgc:65811 (zgc:65811), mRNA [NM_200552]	GO:8150(biological_process)	GO:0005554(molecular_function unknown)	GO:0016021(integral to membrane)
A_15_P105518	1.81642	0.00262	0.712326	1.29388	NM_205724	NM_205724	zgc:100907	Danio rerio zgc:100907 (zgc:100907), mRNA [NM_205724]	GO:8150(biological_process)	GO:0005554(molecular_function unknown)	GO:0008372(cellular_component unknown)
A_15_P103164	1.81492	0.0293	0.661494	1.20056	AF533659	AF533659		Danio rerio embryonic shield mRNA, complete sequence. [AF533659]
A_15_P103937	1.80471	0.0176	0.852687	1.53886	NM_131602	NM_131602	dedd1	Danio rerio death effector domain-containing 1 (dedd1), mRNA [NM_131602]	GO:0042981(regulation of apoptosis)	GO:0005515(protein binding)
A_15_P101664	1.80362	0.0234	0.793066	1.43039	NM_205582	NM_205582	npsnl	Danio rerio nephrosin (LOC402836), mRNA [NM_205582]	GO:6508(proteolysis)	GO:8533(astacin activity); GO:8237(metallopeptidase activity); GO:8270(zinc ion binding)
A_15_P117867	1.78988	0.0396	0.899297	1.60964	CK697851	CK697851		ZF101-P00077-DEPE-F2_J23 GISZF101 Danio rerio cDNA clone IMAGE:7163449 5', mRNA sequence [CK697851]
A_15_P104781	1.78766	0.0416	0.769344	1.37532	CV488059	CV488059		AGENCOURT_33028266 NIH_ZGC_15 Danio rerio cDNA clone IMAGE:7441188 3', mRNA sequence [CV488059]	GO:0006351(transcription, DNA-dependent);GO:0006355(regulation of transcription, DNA-dependent);GO:0045893(positive regulation of transcription, DNA-dependent)	GO:0003677(DNA binding);GO:0003700(transcription factor activity);GO:0046982(protein heterodimerization activity)	GO:0005634(nucleus);GO:0005667(transcription factor complex)
A_15_P108550	1.78475	0.00575	0.491883	0.877887	NM_212565	NM_212565	dusp5	Danio rerio dual specificity phosphatase 5 (dusp5), mRNA [NM_212565]	GO:0006470(protein amino acid dephosphorylation)	GO:0004721(phosphoprotein phosphatase activity);GO:0004725(protein tyrosine phosphatase activity);GO:0008138(protein tyrosine/serine/threonine phosphatase activity);GO:0016787(hydrolase activity);GO:0017017(MAP kinase phosphatase activity)
A_15_P101687	1.78124	0.00614	0.877708	1.56341	CF269291	CF269291	eif4ebp3	STR00946 gastrula stage cDNA library Danio rerio cDNA clone CB750 5' similar to eIF4E-binding protein 3, mRNA sequence [CF269291]
A_15_P100260	1.78045	0.00262	0.831304	1.4801	NM_131790	NM_131790	cry1b	Danio rerio cryptochrome 1b (cry1b), mRNA [NM_131790]	GO:0006281(DNA repair)	GO:0003913(DNA photolyase activity);GO:0016564(transcriptional repressor activity)
A_15_P107051	1.7801	0.00307	0.743858	1.32414	NM_200996	NM_200996	pdk2	Danio rerio zgc:56209 (zgc:56209), mRNA [NM_200996]	GO:0006468(protein amino acid phosphorylation)	GO:0005524(ATP binding);GO:0016301(kinase activity)	GO:0008372(cellular_component unknown)
A_15_P100937	1.77506	0.0191	0.776298	1.37797	NM_198062	NM_198062	spi1	Danio rerio spi1 (spi1), mRNA [NM_198062]	GO:0006355(regulation of transcription, DNA-dependent)	GO:0003677(DNA binding);GO:0003700(transcription factor activity)	GO:0005634(nucleus)
A_15_P105446	1.77021	0.00889	0.669401	1.18498	ENSDART00000048504
A_15_P100320	1.76369	0.0131	0.976392	1.72205	NM_001007430	NM_001007430	zgc:101699	Danio rerio zgc:101699 (zgc:101699), mRNA [NM_001007430]	GO:0009395(phospholipid catabolism)	GO:0004620(phospholipase activity)	GO:0008372(cellular_component unknown)
A_15_P103870	1.76332	0.011	0.754911	1.33115	NM_212889	NM_212889	zgc:77076	Danio rerio zgc:77076 (zgc:77076), mRNA [NM_212889]	GO:0006118(electron transport)	GO:0005489(electron transporter activity)	GO:0008372(cellular_component unknown)
A_15_P111757	1.74887	0.0441	0.782269	1.36808	ENSDART00000038351			NK lysin-like. [Source:RefSeq;Acc:NM_212741] [ENSDART00000038351]
A_15_P110618	1.7432	0.0132	1.03114	1.79749	BC056709	BC056709	hsp70	Danio rerio heat shock cognate 70-kd protein, mRNA (cDNA clone MGC:65778 IMAGE:6789418), complete cds. [BC056709]	GO:0006457(protein folding);GO:0006986(response to unfolded protein)	GO:0005524(ATP binding)
A_15_P105031	1.74176	0.0425	0.636859	1.10926	NM_199619	NM_199619	zgc:66340	Danio rerio zgc:66340 (zgc:66340), mRNA [NM_199619]	GO:8150(biological_process)	GO:0005554(molecular_function unknown)	GO:0008372(cellular_component unknown)
A_15_P102966	1.74001	0.0123	0.775383	1.34918	NM_214761	NM_214761	zgc:64012	Danio rerio zgc:64012 (zgc:64012), mRNA [NM_214761]	GO:8150(biological_process)	GO:0005554(molecular_function unknown)	GO:0008372(cellular_component unknown)
A_15_P101735	1.73887	0.00517	0.739418	1.28575	TC293041			Q7T2M5 (Q7T2M5) Ubquitin-like protein 2, partial (97%) [TC293041]	GO:0006464(protein modification);GO:0009408(response to heat)		GO:0005634(nucleus);GO:0005842(cytosolic large ribosomal subunit (sensu Eukaryota))
A_15_P114172	1.73445	0.0228	0.608778	1.0559	NM_201307	NM_201307	ndel1b	Danio rerio nudE nuclear distribution gene E homolog like 1 (A. nidulans) B (ndel1b), mRNA [NM_201307]	GO:6810(transport)		GO:5856(cytoskeleton); GO:5874(microtubule)
A_15_P113920	1.72958	0.0166	0.715334	1.23723	NM_131884	NM_131884	cebpb	Danio rerio CCAAT/enhancer binding protein (C/EBP), beta (cebpb), mRNA [NM_131884]	GO:0006355(regulation of transcription, DNA-dependent)	GO:0003677(DNA binding)	GO:0005634(nucleus)
A_15_P109528	1.71304	0.0265	0.733947	1.25728	NM_199683	NM_199683	zgc:56330	Danio rerio zgc:56330 (zgc:56330), mRNA [NM_199683]	GO:0045947(negative regulation of translational initiation)	GO:0003743(translation initiation factor activity);GO:0008190(eukaryotic initiation factor 4E binding)	GO:0008372(cellular_component unknown)
A_15_P104583	1.70849	0.0441	0.743887	1.27092	NM_212741	NM_212741	wu:fj22b05	Danio rerio wu:fj22b05 (wu:fj22b05), mRNA [NM_212741]	GO:0006629(lipid metabolism)
A_15_P119478	1.70538	0.0448	0.527588	0.89974	NM_183341	NM_183341	egr2a	Danio rerio early growth response 2a (egr2a), mRNA [NM_183341]	GO:6355(regulation of transcription, DNA-dependent); GO:6350(transcription); GO:31564(transcription antitermination); GO:6353(transcription termination); GO:6829(zinc ion transport)	GO:0003676(nucleic acid binding);GO:0008270(zinc ion binding)	GO:0005634(nucleus)
A_15_P117472	1.70436	0.0119	0.49979	0.85182	BI845329	BI845329		fs93h11.y1 Zebrafish neuronal Danio rerio cDNA clone IMAGE:5077485 5', mRNA sequence [BI845329]
A_15_P101844	1.70361	0.00238	1.16444	1.98376	NM_131490	NM_131490	mhc2a	Danio rerio major histocompatibility complex class II integral membrane alpha chain gene (a4), mRNA [NM_131490]	GO:0006955(immune response);GO:0007275(development);GO:0007399(neurogenesis)	GO:0004872(receptor activity)	GO:0016020(membrane);GO:0016021(integral to membrane)
A_15_P117758	1.70337	0.00517	0.744247	1.26773	NM_213556	NM_213556	junb	Danio rerio jun B proto-oncogene (junb), mRNA [NM_213556]	GO:0006355(regulation of transcription, DNA-dependent)	GO:0003677(DNA binding)	GO:0005634(nucleus)
A_15_P116210	1.70318	0.00283	0.737716	1.25646	NM_001004497	NM_001004497	slc25a43	Danio rerio si:rp71-46j2.1 (si:rp71-46j2.1), mRNA [NM_001004497]	GO:0006810(transport)	GO:0005215(transporter activity);GO:0005488(binding)	GO:0005743(mitochondrial inner membrane);GO:0016020(membrane);GO:0016021(integral to membrane)
A_15_P120379	1.69384	0.00436	0.742619	1.25788	CO354731	CO354731		DR_ATE_FL30_D05 adult testis full-length (TLL) Danio rerio cDNA, mRNA sequence [CO354731]
A_15_P110520	1.69207	0.0146	0.83758	1.41725	BQ615823	BQ615823		fab15a02.y1 Zebrafish SJD 15 day embryo Danio rerio cDNA clone IMAGE:5903138 5', mRNA sequence [BQ615823]
A_15_P104554	1.68863	0.0319	0.505146	0.853003	NM_212750	NM_212750	junbl	Danio rerio jun B proto-oncogene, like (junbl), mRNA [NM_212750]	GO:0006355(regulation of transcription, DNA-dependent)	GO:0003677(DNA binding)	GO:0005634(nucleus)
A_15_P109764	1.68834	0.00317	0.955883	1.61385	NM_001002173	NM_001002173	zgc:92434	Danio rerio zgc:92434 (zgc:92434), mRNA [NM_001002173]	GO:0006350(transcription);GO:0006355(regulation of transcription, DNA-dependent)	GO:0003677(DNA binding);GO:0003700(transcription factor activity);GO:0003707(steroid hormone receptor activity);GO:0004872(receptor activity);GO:0004879(ligand-dependent nuclear receptor activity)	GO:0005634(nucleus)
A_15_P109381	1.68648	0.0131	0.776417	1.30942	NM_200552	NM_200552	zgc:65811	Danio rerio zgc:65811 (zgc:65811), mRNA [NM_200552]	GO:8150(biological_process)	GO:0005554(molecular_function unknown)	GO:0016021(integral to membrane)
A_15_P105407	1.68477	0.016	0.7868	1.32558	ENSDART00000038990			Janus kinase 1 [Source:ZFIN;Acc:ZDB-GENE-980526-142] [ENSDART00000038990]	GO:0006468(protein amino acid phosphorylation);GO:0006508(proteolysis and peptidolysis);GO:0007242(intracellular signaling cascade);GO:0007275(development)	GO:0004672(protein kinase activity);GO:0004713(protein-tyrosine kinase activity);GO:0004718(Janus kinase activity);GO:0005524(ATP binding);GO:0008237(metallopeptidase activity);GO:0008270(zinc ion binding);GO:0016740(transferase activity)	GO:0005856(cytoskeleton)
A_15_P110900	1.68369	0.0272	0.586872	0.988112	NM_201032	NM_201032	zgc:63528	Danio rerio zgc:63528 (zgc:63528), mRNA [NM_201032]	GO:0006508(proteolysis and peptidolysis)	GO:0004177(aminopeptidase activity);GO:0008233(peptidase activity);GO:0008235(metalloexopeptidase activity);GO:0016787(hydrolase activity)	GO:0008372(cellular_component unknown)
A_15_P118170	1.68309	0.0245	0.707875	1.19142	NM_201307	NM_201307	ndel1b	Danio rerio nudE nuclear distribution gene E homolog like 1 (A. nidulans) B (ndel1b), mRNA [NM_201307]	GO:6810(transport)		GO:5856(cytoskeleton); GO:5874(microtubule)
A_15_P104947	1.67053	0.028	0.526576	0.879662	NM_131217	NM_131217	rxrga	Danio rerio retinoid x receptor, alpha (rxra), mRNA [NM_131217]	GO:0006355(regulation of transcription, DNA-dependent)	GO:0003677(DNA binding);GO:0003700(transcription factor activity);GO:0003707(steroid hormone receptor activity);GO:0004872(receptor activity);GO:0004879(ligand-dependent nuclear receptor activity);GO:0004886(retinoid-X receptor activity);GO:0005496(steroid binding)	GO:0005634(nucleus)
A_15_P115420	1.67029	0.0192	0.739178	1.23464	BC085426	BC085426	zgc:153436	Danio rerio cDNA clone IMAGE:7228690. [BC085426]	GO:8150(biological_process)	GO:8270(zinc ion binding)	GO:5575(cellular_component)
A_15_P118934	1.66222	0.0198	0.893645	1.48543	NM_213092	NM_213092	bzw1l	Danio rerio basic leucine zipper and W2 domains 1, like (bzw1l), mRNA [NM_213092]	GO:0006446(regulation of translational initiation)	GO:0003743(translation initiation factor activity)	GO:5575(cellular_component)
A_15_P105258	1.65984	0.0168	1.3932	2.31249	AB062116	AB062116	hsp70	Danio rerio HSP70 mRNA for stress protein HSP70, complete cds. [AB062116]	GO:48593(camera-type eye morphogenesis); GO:46686(response to cadmium ion); GO:9408(response to heat)	GO:5524(ATP binding); GO:166(nucleotide binding)
A_15_P113012	1.65949	0.0489	0.868138	1.44067	TC281585			Q6P0E2 (Q6P0E2) Zgc:77395 protein, complete [TC281585]
A_15_P120424	1.65787	0.0383	0.812069	1.3463	ENSDART00000041575			lysozyme [Source:ZFIN;Acc:ZDB-GENE-020515-2] [ENSDART00000041575]	GO:0005975(carbohydrate metabolism);GO:0016998(cell wall catabolism);GO:0019835(cytolysis);GO:0042742(defense response to bacteria);GO:0045045(secretory pathway)	GO:0003796(lysozyme activity);GO:0003824(catalytic activity);GO:0016787(hydrolase activity);GO:0016798(hydrolase activity, acting on glycosyl bonds)	GO:0005576(extracellular region)
A_15_P103637	1.65695	0.0237	0.799567	1.32484	TC292148			Q03827 (Q03827) ETR101 protein, partial (27%) [TC292148]
A_15_P111771	1.65154	0.0281	0.86273	1.42483	NM_001004587	NM_001004587	zgc:92214	Danio rerio zgc:92214 (zgc:92214), mRNA [NM_001004587]	GO:0006118(electron transport)	GO:0004497(monooxygenase activity);GO:0016491(oxidoreductase activity)	GO:0005783(endoplasmic reticulum)
A_15_P100125	1.6491	0.0334	0.742837	1.22502	CF943686	CF943686	sb:cb1050	STR01250 zebrafish gridded kidney Danio rerio cDNA clone CB1050 5', mRNA sequence [CF943686]
A_15_P102295	1.64539	0.0131	1.12476	1.85066	TC284925			Q9TWB1 (Q9TWB1) Integrase (Fragment), partial (48%) [TC284925]
A_15_P110107	1.64377	0.0374	0.817636	1.344	BC057470	BC057470	usp36	Danio rerio cDNA clone IMAGE:5413509, partial cds. [BC057470]	GO:6511(ubiquitin-dependent protein catabolic process)	GO:4221(ubiquitin thiolesterase activity)
A_15_P111180	1.64346	0.0221	0.603264	0.991439	TC275193			FRIM_SALSA (P49947) Ferritin, middle subunit (Ferritin M), partial (98%) [TC275193]	GO:0006826(iron ion transport);GO:0006879(iron ion homeostasis);GO:0006880(intracellular sequestering of iron ion);GO:0006955(immune response);GO:0008283(cell proliferation);GO:0008285(negative regulation of cell proliferation)	GO:0004322(ferroxidase activity);GO:0005488(binding);GO:0005506(iron ion binding);GO:0008199(ferric iron binding);GO:0019900(kinase binding)	GO:0005615(extracellular space);GO:0005739(mitochondrion);GO:0005886(plasma membrane);GO:0008043(ferritin complex)
A_15_P117790	1.64339	0.00224	0.885848	1.45579	BC055392	BC055392	wu:fl49b07	Danio rerio wu:fl49b07, mRNA (cDNA clone IMAGE:3816925), partial cds. [BC055392]	GO:0008152(metabolism)	GO:0003824(catalytic activity)
A_15_P120254	1.62095	0.0128	0.91735	1.48697	NM_001002190	NM_001002190	zgc:91870	Danio rerio zgc:91870 (zgc:91870), mRNA [NM_001002190]	GO:8150(biological_process)	GO:0005554(molecular_function unknown)	GO:0008372(cellular_component unknown)
A_15_P109841	1.61572	0.0293	0.535096	0.864566	ENSDART00000021004			O44419 (O44419) Synaptosomal-associated protein 25, partial (24%) [TC274678]
A_15_P101481	1.61407	0.0189	0.415939	0.671353	NM_205569	NM_205569	fos	Danio rerio v-fos FBJ murine osteosarcoma viral oncogene homolog (fos), mRNA [NM_205569]	GO:0006355(regulation of transcription, DNA-dependent)	GO:0003677(DNA binding)	GO:0005634(nucleus)
A_15_P121421	1.61263	0.00577	0.733364	1.18264	NM_213401	NM_213401	stmn4	Danio rerio stathmin-like 4 (stmn4), mRNA [NM_213401]	GO:0007242(intracellular signaling cascade)
A_15_P116933	1.61059	0.0382	0.84093	1.35439	NM_213401	NM_213401	stmn4	Danio rerio stathmin-like 4 (stmn4), mRNA [NM_213401]	GO:0007242(intracellular signaling cascade)
A_15_P120883	1.60832	0.00526	0.676387	1.08785	NM_207056	NM_207056	pla1a	Danio rerio zgc:77160 (zgc:77160), mRNA [NM_207056]	GO:0006629(lipid metabolism);GO:0016042(lipid catabolism)	GO:0003824(catalytic activity);GO:0016787(hydrolase activity)	GO:0008372(cellular_component unknown)
A_15_P118438	1.60477	0.00517	1.00518	1.61308	NM_001002406	NM_001002406	zgc:92696	Danio rerio zgc:92696 (zgc:92696), mRNA [NM_001002406]	GO:0006350(transcription);GO:0006355(regulation of transcription, DNA-dependent)	GO:0003677(DNA binding);GO:0003700(transcription factor activity);GO:0003707(steroid hormone receptor activity);GO:0004872(receptor activity);GO:0004879(ligand-dependent nuclear receptor activity)	GO:0005634(nucleus)
A_15_P100266	1.59913	0.0029	0.715402	1.14402	NM_205759	NM_205759	zgc:77395	Danio rerio zgc:77395 (zgc:77395), mRNA [NM_205759]		GO:0003677(DNA binding)	GO:0005622(intracellular)
A_15_P111651	1.59911	0.0159	0.656153	1.04926	AI722924	AI722924	wu:fc27d12	fc27d12.y1 Zebrafish WashU MPIMG EST Danio rerio cDNA clone IMAGE:3722615 5', mRNA sequence [AI722924]
A_15_P120359	1.5991	0.0244	0.801601	1.28184	TC283170			Q800G5 (Q800G5) MxE protein, complete [TC283170]	GO:0006917(induction of apoptosis);GO:0006952(defense response);GO:0006955(immune response);GO:0007165(signal transduction)	GO:0003924(GTPase activity);GO:0005525(GTP binding)	GO:0005737(cytoplasm)
A_15_P100895	1.59503	0.0322	0.793883	1.26626	NM_212588	NM_212588	slc20a1b	Danio rerio solute carrier family 20 (phosphate transporter), member 1 (slc20a1), mRNA [NM_212588]	GO:0006817(phosphate transport)	GO:0005315(inorganic phosphate transporter activity)	GO:0016020(membrane)
A_15_P116704	1.59049	0.0466	0.84207	1.3393	CK871197	CK871197		AGENCOURT_19457653 NIH_ZGC_16 Danio rerio cDNA clone IMAGE:7213417 5', mRNA sequence [CK871197]
A_15_P106202	1.58709	0.00431	0.843904	1.33935	NM_131400	NM_131400	tef	Danio rerio thyrotroph embryonic factor (tef), mRNA [NM_131400]	GO:0006355(regulation of transcription, DNA-dependent)	GO:0003677(DNA binding)	GO:0005634(nucleus)
A_15_P109024	1.58596	0.00972	0.731124	1.15954	NM_001007332	NM_001007332	zgc:103570	Danio rerio zgc:103570 (zgc:103570), mRNA [NM_001007332]	GO:8033(tRNA processing)	GO:0005554(molecular_function unknown)	GO:0008372(cellular_component unknown)
A_15_P106135	1.58112	0.0336	0.708097	1.11958	NM_205741	NM_205741	gamt	Danio rerio guanidinoacetate N-methyltransferase (Gamt), mRNA [NM_205741]	GO:8150(biological_process)	GO:30731(guanidinoacetate N-methyltransferase activity); GO:8168(methyltransferase activity); GO:16740(transferase activity)	GO:5575(cellular_component)	KEGG pathway: Arginine and proline metabolism 00330; KEGG pathway: Glycine, serine and threonine metabolism 00260; KEGG pathway: Urea cycle and metabolism of amino groups 00220
A_15_P120757	1.58037	0.00246	0.778867	1.2309	NM_131834	NM_131834	cxcr4b	Danio rerio chemokine (C-X-C motif), receptor 4b (cxcr4b), mRNA [NM_131834]	GO:0007186(G-protein coupled receptor protein signaling pathway);GO:0007411(axon guidance);GO:0008354(germ cell migration);GO:0009887(organogenesis);GO:0016477(cell migration);GO:0030516(regulation of axon extension);GO:0050918(positive chemotaxis);GO:0050930(induction of positive chemotaxis)	GO:0001584(rhodopsin-like receptor activity);GO:0001637(G-protein chemoattractant receptor activity);GO:0004872(receptor activity);GO:0004930(G-protein coupled receptor activity);GO:0016493(C-C chemokine receptor activity);GO:0016494(C-X-C chemokine receptor activity)	GO:0016021(integral to membrane)
A_15_P102934	1.57861	0.00262	0.742397	1.17195	CK362880	CK362880		AGENCOURT_17081796 NIH_ZGC_4 Danio rerio cDNA clone IMAGE:7087299 5', mRNA sequence [CK362880]
A_15_P100873	1.57732	0.0131	0.800982	1.2634	NM_001003467	NM_001003467	zgc:91868	Danio rerio zgc:91868 (zgc:91868), mRNA [NM_001003467]	GO:0001558(regulation of cell growth);GO:0007165(signal transduction);GO:0007242(intracellular signaling cascade)	GO:0005554(molecular_function unknown)	GO:0008372(cellular_component unknown)
A_15_P114029	1.5771	0.00526	0.678527	1.0701	NM_213172	NM_213172	ccng2	Danio rerio cyclin G2 (ccng2), mRNA [NM_213172]	GO:0000910(cytokinesis);GO:0007049(cell cycle)
A_15_P101119	1.5668	0.00804	0.684957	1.07319	CK016485	CK016485		AGENCOURT_16543943 NIH_ZGC_10 Danio rerio cDNA clone IMAGE:7043164 5', mRNA sequence [CK016485]
A_15_P104189	1.56278	0.0457	0.72716	1.13639	NM_205741	NM_205741	gamt	Danio rerio guanidinoacetate N-methyltransferase (Gamt), mRNA [NM_205741]	GO:8150(biological_process)	GO:30731(guanidinoacetate N-methyltransferase activity); GO:8168(methyltransferase activity); GO:16740(transferase activity)	GO:5575(cellular_component)	KEGG pathway: Arginine and proline metabolism 00330; KEGG pathway: Glycine, serine and threonine metabolism 00260; KEGG pathway: Urea cycle and metabolism of amino groups 00220
A_15_P116688	1.5597	0.014	0.851645	1.32831	CK362795	CK362795		AGENCOURT_17082329 NIH_ZGC_4 Danio rerio cDNA clone IMAGE:7087196 5', mRNA sequence [CK362795]
A_15_P108778	1.55759	0.00852	1.00291	1.56212	TC269112			Q7ZVY8 (Q7ZVY8) DnaJ (Hsp40) homolog, subfamily B, member 1, complete [TC269112]	GO:0006457(protein folding);GO:0006950(response to stress);GO:0009408(response to heat)	GO:0003754(chaperone activity);GO:0003773(heat shock protein activity)
A_15_P118944	1.55624	0.0137	0.874617	1.36112	NM_131826	NM_131826	spry4	Danio rerio sprouty (Drosophila) homolog 4 (spry4), mRNA [NM_131826]	GO:0007275(development);GO:0009966(regulation of signal transduction);GO:0040037(negative regulation of fibroblast growth factor receptor signaling pathway)	GO:0005554(molecular_function unknown)	GO:0016020(membrane)
A_15_P113427	1.55224	0.0449	0.783893	1.21679	CK017029	CK017029		AGENCOURT_16541978 NIH_ZGC_10 Danio rerio cDNA clone IMAGE:7044410 5', mRNA sequence [CK017029]
A_15_P118466	1.55121	0.0354	0.856967	1.32933	NM_201098	NM_201098	sec14l1	Danio rerio zgc:55783 (zgc:55783), mRNA [NM_201098]	GO:8150(biological_process)	GO:0005554(molecular_function unknown)	GO:0008372(cellular_component unknown)
A_15_P100772	1.54908	0.0159	0.803651	1.24492	TC297900			Q9QZ66 (Q9QZ66) Amino acid transporter y+LAT1, partial (22%) [TC297900]
A_15_P102138	1.54888	0.00364	0.876059	1.35691	NM_198816	NM_198816	pfkfb4	Danio rerio 6-phosphofructo-2-kinase/fructose-2,6-biphosphatase 4 (pfkfb4), mRNA [NM_198816]	GO:0006003(fructose 2,6-bisphosphate metabolism);GO:0008152(metabolism)	GO:0003824(catalytic activity);GO:0005524(ATP binding);GO:0016301(kinase activity)		KEGG pathway: Fructose and mannose metabolism 00051
A_15_P117506	1.54828	0.0136	0.728716	1.12825	CN320979	CN320979		AGENCOURT_21842797 NIH_ZGC_10 Danio rerio cDNA clone IMAGE:7258676 5', mRNA sequence [CN320979]
A_15_P102698	1.54671	0.00666	0.775693	1.19977	NM_200336	NM_200336	maff	Danio rerio v-maf musculoaponeurotic fibrosarcoma oncogene homolog f (avian) (maff), mRNA [NM_200336]	GO:0006355(regulation of transcription, DNA-dependent);GO:0045893(positive regulation of transcription, DNA-dependent)	GO:0003677(DNA binding);GO:0003700(transcription factor activity);GO:0046982(protein heterodimerization activity)	GO:0005634(nucleus);GO:0005667(transcription factor complex)
A_15_P116602	1.5376	0.0144	0.797557	1.22632	TC301579			Q8UVZ2 (Q8UVZ2) Cocaine and amphetamine regulated transcript protein type I precursor, complete [TC301579]
A_15_P114908	1.53669	0.00364	0.841082	1.29248	TC270403			Q9W722 (Q9W722) Thyrotroph embryonic factor alpha isoform, complete [TC270403]	GO:0006355(regulation of transcription, DNA-dependent);GO:0006357(regulation of transcription from Pol II promoter);GO:0006366(transcription from Pol II promoter);GO:0007275(development);GO:0045944(positive regulation of transcription from Pol II promoter)	GO:0003677(DNA binding);GO:0003690(double-stranded DNA binding);GO:0003702(RNA polymerase II transcription factor activity);GO:0005515(protein binding);GO:0016563(transcriptional activator activity)	GO:0005634(nucleus)
A_15_P120341	1.53611	0.00881	0.8406	1.29125	NM_205697	NM_205697	plxnd1	Danio rerio plexin D1 (plxnd1), mRNA [NM_205697]	GO:0001569(patterning of blood vessels);GO:0001763(branching morphogenesis);GO:0007275(development)	GO:0004872(receptor activity)	GO:0016020(membrane);GO:0016021(integral to membrane)
A_15_P104345	1.5284	0.0233	0.79794	1.21957	NM_001004646	NM_001004646	zgc:101089	Danio rerio zgc:101089 (zgc:101089), mRNA [NM_001004646]	GO:0008202(steroid metabolism)	GO:0005554(molecular_function unknown)	GO:0008372(cellular_component unknown)
A_15_P102524	1.52557	0.0193	0.696864	1.06312	NM_200172	NM_200172	mycb	Danio rerio zgc:55680 (zgc:55680), mRNA [NM_200172]	GO:0006355(regulation of transcription, DNA-dependent)	GO:0003677(DNA binding);GO:0003700(transcription factor activity)	GO:0005634(nucleus)
A_15_P110641	1.52553	0.00566	0.58035	0.885342	NM_001002169	NM_001002169	zgc:91957	Danio rerio zgc:91957 (zgc:91957), mRNA [NM_001002169]	GO:8150(biological_process)	GO:0008080(N-acetyltransferase activity)	GO:0008372(cellular_component unknown)
A_15_P101873	1.5236	0.00737	0.751566	1.14509	TC291927			AXU1_HUMAN (Q96S65) Axin-1 up-regulated gene 1 protein (TGF-beta induced apoptosis protein 3) (TAIP-3) (URAX1 protein), partial (6%) [TC291927]
A_15_P115782	1.52349	0.0219	0.577511	0.879833	BC080259	BC080259	prdm1	Danio rerio cDNA clone MGC:91885 IMAGE:7039209, complete cds. [BC080259]	GO:0006355(regulation of transcription, DNA-dependent);GO:0007521(muscle cell fate determination);GO:0045666(positive regulation of neuron differentiation)	GO:0003676(nucleic acid binding);GO:0003677(DNA binding);GO:0008270(zinc ion binding)	GO:0005634(nucleus)
A_15_P108193	1.52195	0.00465	0.802729	1.22172	NM_001002303	NM_001002303	zgc:92416	Danio rerio zgc:92416 (zgc:92416), mRNA [NM_001002303]	GO:8150(biological_process)	GO:0003824(catalytic activity);GO:0016787(hydrolase activity)	GO:0008372(cellular_component unknown)
A_15_P103119	1.5184	0.00352	0.801429	1.21689	NM_130922	NM_130922	btg2	Danio rerio B-cell translocation gene 2 (btg2), mRNA [NM_130922]
A_15_P117309	1.51717	0.0164	0.828683	1.25725	NM_212723	NM_212723	zgc:55587	Danio rerio zgc:55587 (zgc:55587), mRNA [NM_212723]	GO:0006468(protein amino acid phosphorylation)	GO:0004672(protein kinase activity);GO:0004674(protein serine/threonine kinase activity);GO:0005524(ATP binding);GO:0016301(kinase activity);GO:0016740(transferase activity)	GO:0008372(cellular_component unknown)
A_15_P120937	1.51573	0.000449	0.81853	1.24067	NM_200846	NM_200846	zgc:77751	Danio rerio zgc:77751 (zgc:77751), mRNA [NM_200846]	GO:0006810(transport);GO:0006886(intracellular protein transport);GO:0007264(small GTPase mediated signal transduction);GO:0015031(protein transport)	GO:0005525(GTP binding)	GO:0005794(Golgi apparatus)
A_15_P108281	1.51518	0.0168	0.807119	1.22293	CK027485	CK027485		AGENCOURT_16624137 NIH_ZGC_7 Danio rerio cDNA clone IMAGE:7053857 5', mRNA sequence [CK027485]
A_15_P110189	1.5115	0.00317	0.893661	1.35077	TC294418			BC067551 zgc:85630 protein {Danio rerio;} , complete [TC294418]	GO:0000050(urea cycle);GO:0006525(arginine metabolism);GO:0006527(arginine catabolism);GO:0006809(nitric oxide biosynthesis)	GO:0003824(catalytic activity);GO:0004053(arginase activity);GO:0016787(hydrolase activity);GO:0030145(manganese ion binding)	GO:0005737(cytoplasm);GO:0005739(mitochondrion)
A_15_P114118	1.51119	0.0347	0.833956	1.26027	NM_001003482	NM_001003482	zgc:91810	Danio rerio zgc:91810 (zgc:91810), mRNA [NM_001003482]	GO:0006817(phosphate transport)	GO:0005554(molecular_function unknown)	GO:0005737(cytoplasm)
A_15_P121048	1.51046	0.00105	0.751748	1.13549	NM_205759	NM_205759	zgc:77395	Danio rerio zgc:77395 (zgc:77395), mRNA [NM_205759]		GO:0003677(DNA binding)	GO:0005622(intracellular)
A_15_P108054	1.50895	0.00575	0.839376	1.26658	NM_131400	NM_131400	tef	Danio rerio thyrotroph embryonic factor (tef), mRNA [NM_131400]	GO:0006355(regulation of transcription, DNA-dependent)	GO:0003677(DNA binding)	GO:0005634(nucleus)
A_15_P105066	1.50804	0.0293	1.15661	1.74422	CO926454	CO926454		AGENCOURT_30427861 NIH_ZGC_17 Danio rerio cDNA clone IMAGE:7425015 5', mRNA sequence [CO926454]
A_15_P118515	1.50559	0.00326	0.821138	1.2363	NM_213634	NM_213634	ptgds	Danio rerio wu:fb11h03 (wu:fb11h03), mRNA [NM_213634]	GO:0006693(prostaglandin metabolism);GO:0006810(transport)	GO:0004667(prostaglandin-D synthase activity);GO:0005215(transporter activity)
A_15_P100258	1.50408	0.0405	0.843066	1.26804	NM_001007170	NM_001007170	si:busm1-48c11.5	Danio rerio si:busm1-48c11.5 (si:busm1-48c11.5), mRNA [NM_001007170]
A_15_P106998	1.50339	0.0438	0.633292	0.952086	BC085597	BC085597	si:ch211-238n5.5	Danio rerio wu:fi13b10, mRNA (cDNA clone IMAGE:5913035), partial cds. [BC085597]	GO:6468(protein amino acid phosphorylation)	GO:5524(ATP binding); GO:16301(kinase activity); GO:166(nucleotide binding); GO:4672(protein kinase activity); GO:4674(protein serine/threonine kinase activity); GO:16740(transferase activity)
A_15_P116391	1.5015	0.0225	0.842956	1.2657	BC086730	BC086730		Danio rerio cDNA clone IMAGE:7228979. [BC086730]
A_15_P109736	1.49224	0.00487	1.05594	1.57571	ENSDART00000006480			HAMCADD CAD protein {Mesocricetus auratus;} , partial (68%) [TC280380]
A_15_P111826	1.49096	0.00614	0.811934	1.21056	ENSDART00000007397				GO:0006508(proteolysis and peptidolysis)	GO:0004197(cysteine-type endopeptidase activity);GO:0008233(peptidase activity);GO:0008234(cysteine-type peptidase activity);GO:0016787(hydrolase activity)	GO:0008372(cellular_component unknown)
A_15_P112225	1.49043	0.036	0.828776	1.23523	NM_213101	NM_213101	zgc:85609	Danio rerio zgc:85609 (zgc:85609), mRNA [NM_213101]	GO:0007155(cell adhesion)	GO:0005529(sugar binding);GO:0005540(hyaluronic acid binding)	GO:0008372(cellular_component unknown)
A_15_P104862	1.48877	0.0359	0.896792	1.33511	BC076067	BC076067	spry4	Danio rerio sprouty (Drosophila) homolog 4, mRNA (cDNA clone MGC:92545 IMAGE:7072836), complete cds. [BC076067]	GO:0007275(development);GO:0009966(regulation of signal transduction);GO:0040037(negative regulation of fibroblast growth factor receptor signaling pathway)	GO:0005554(molecular_function unknown)	GO:0016020(membrane)
A_15_P112747	1.4886	0.00575	0.906551	1.34949	NM_181758	NM_181758	anxa1a	Danio rerio annexin A1a (anxa1a), mRNA [NM_181758]		GO:0004859(phospholipase inhibitor activity);GO:0005509(calcium ion binding);GO:0005544(calcium-dependent phospholipid binding);GO:0019834(phospholipase A2 inhibitor activity)
A_15_P116888	1.48692	0.00317	0.633808	0.942424	NM_213067	NM_213067	dusp1	Danio rerio zgc:55920 (zgc:55920), mRNA [NM_213067]	GO:0006470(protein amino acid dephosphorylation)	GO:0004721(phosphoprotein phosphatase activity);GO:0004725(protein tyrosine phosphatase activity);GO:0008138(protein tyrosine/serine/threonine phosphatase activity);GO:0016787(hydrolase activity);GO:0017017(MAP kinase phosphatase activity)	GO:0008372(cellular_component unknown)
A_15_P100831	1.48588	0.00516	0.636091	0.945155	TC269505			AF353634S2 bHLH transcription factor DEC1 {Homo sapiens;} , partial (46%) [TC269505]
A_15_P119010	1.48521	0.0306	0.823562	1.22317	NM_001007314	NM_001007314	cxcr3.2	Danio rerio zgc:92301 (zgc:92301), mRNA [NM_001007314]	GO:0007186(G-protein coupled receptor protein signaling pathway)	GO:0001584(rhodopsin-like receptor activity);GO:0004872(receptor activity);GO:0004930(G-protein coupled receptor activity);GO:0045028(purinergic nucleotide receptor activity, G-protein coupled)	GO:0016021(integral to membrane)
A_15_P116247	1.48398	0.00575	0.898219	1.33294	NM_199830	NM_199830	klhl18	Danio rerio kelch-like 18 (Drosophila) (klhl18), mRNA [NM_199830]		GO:0005515(protein binding)
A_15_P103647	1.47995	0.0267	0.737195	1.09102	ENSDART00000003392			Q6Y2E6 (Q6Y2E6) GTP-binding protein Rab40c, partial (20%) [TC282570]
A_15_P113156	1.47536	0.0278	1.2181	1.79713	ENSDART00000027072			Q8JI26 (Q8JI26) C1q-like adipose specific protein, partial (46%) [TC291761]
A_15_P112177	1.47296	0.0234	0.82991	1.22242	TC291958			Q7ZTM3 (Q7ZTM3) Slc7a8-prov protein, partial (40%) [TC291958]
A_15_P121131	1.472	0.0441	0.829222	1.22061	NM_212941	NM_212941	mafg2	Danio rerio v-maf musculoaponeurotic fibrosarcoma oncogene homolog g (avian), 2 (mafg2), mRNA [NM_212941]	GO:0006355(regulation of transcription, DNA-dependent);GO:0045893(positive regulation of transcription, DNA-dependent)	GO:0003677(DNA binding);GO:0003700(transcription factor activity);GO:0046982(protein heterodimerization activity)	GO:0005634(nucleus);GO:0005667(transcription factor complex)
A_15_P117344	1.47153	0.0379	0.804467	1.1838	TC283367			Q8TDE4 (Q8TDE4) PGC-1-related estrogen receptor alpha coactivator short isoform, partial (7%) [TC283367]
A_15_P101599	1.47105	0.0191	0.669116	0.984304	NM_001006044	NM_001006044	zgc:103419	Danio rerio zgc:103419 (zgc:103419), mRNA [NM_001006044]	GO:8150(biological_process)	GO:0005198(structural molecule activity)	GO:0005923(tight junction);GO:0016020(membrane);GO:0016021(integral to membrane)
A_15_P112942	1.46771	0.0082	0.826188	1.21261	NM_199938	NM_199938	was	Danio rerio Wiskott-Aldrich syndrome (eczema-thrombocytopenia) (was), mRNA [NM_199938]
A_15_P116408	1.46664	0.0229	0.712455	1.04491	TC282253			DJB1_HUMAN (P25685) DnaJ homolog subfamily B member 1 (Heat shock 40 kDa protein 1) (Heat shock protein 40) (HSP40) (DnaJ protein homolog 1) (HDJ-1), partial (50%) [TC282253]	GO:0006457(protein folding)	GO:0003773(heat shock protein activity)
A_15_P120115	1.46497	0.0412	0.852908	1.24948	BC065686	BC065686	cugbp2	Danio rerio CUG triplet repeat, RNA binding protein 2, mRNA (cDNA clone MGC:77203 IMAGE:6962154), complete cds. [BC065686]	GO:0000398(nuclear mRNA splicing, via spliceosome);GO:0006397(mRNA processing)	GO:0003723(RNA binding)	GO:0030529(ribonucleoprotein complex)
A_15_P107721	1.46489	0.045	0.745784	1.09249	AW826277	AW826277		fk58d09.x1 Zebrafish adult retina cDNA Danio rerio cDNA 3', mRNA sequence [AW826277]
A_15_P100897	1.46474	0.00767	0.892845	1.30778	NM_200172	NM_200172	mycb	Danio rerio zgc:55680 (zgc:55680), mRNA [NM_200172]	GO:0006355(regulation of transcription, DNA-dependent)	GO:0003677(DNA binding);GO:0003700(transcription factor activity)	GO:0005634(nucleus)
A_15_P121224	1.4597	0.00804	0.924048	1.34884	NM_213157	NM_213157	slc25a33	Danio rerio zgc:65787 (zgc:65787), mRNA [NM_213157]	GO:0006810(transport)	GO:0005488(binding)	GO:0005739(mitochondrion);GO:0005743(mitochondrial inner membrane);GO:0016020(membrane);GO:0016021(integral to membrane);GO:0019866(inner membrane)
A_15_P101607	1.45828	0.00762	0.806749	1.17646	CA975680	CA975680		AGENCOURT_11066720 NCI_CGAP_ZKid1 Danio rerio cDNA clone IMAGE:6806194 5', mRNA sequence [CA975680]
A_15_P114049	1.45711	0.0452	0.544756	0.793771	NM_201502	NM_201502	smox	Danio rerio spermine oxidase (smox), mRNA [NM_201502]	GO:0006118(electron transport)	GO:0016491(oxidoreductase activity)
A_15_P107952	1.45345	0.0113	0.767251	1.11516	TC293221			DUS4_HUMAN (Q13115) Dual specificity protein phosphatase 4 (Mitogen-activated protein kinase phosphatase-2) (MAP kinase phosphatase-2) (MKP-2) (Dual specificity protein phosphatase hVH2) , partial (74%) [TC293221]	GO:0000074(regulation of cell cycle);GO:0000165(MAPKKK cascade);GO:0006470(protein amino acid dephosphorylation);GO:0006979(response to oxidative stress);GO:0007049(cell cycle)	GO:0004726(non-membrane spanning protein tyrosine phosphatase activity);GO:0008330(protein tyrosine/threonine phosphatase activity);GO:0016787(hydrolase activity);GO:0017017(MAP kinase phosphatase activity)	GO:0005634(nucleus)
A_15_P106156	1.45179	0.0155	0.77732	1.12851	NM_213250	NM_213250	csnk1d	Danio rerio casein kinase 1, delta (csnk1d), mRNA [NM_213250]	GO:0006468(protein amino acid phosphorylation)	GO:0004672(protein kinase activity);GO:0004674(protein serine/threonine kinase activity);GO:0004713(protein-tyrosine kinase activity);GO:0005524(ATP binding);GO:0016301(kinase activity);GO:0016740(transferase activity)
A_15_P109420	1.44698	0.0418	1.05425	1.52548	TC292088			Q6PBJ3 (Q6PBJ3) Zgc:73378 protein, partial (37%) [TC292088]
A_15_P114147	1.44455	0.00526	0.936157	1.35233	TC268479			Q9VCI9 (Q9VCI9) CG10365-PA (Cg10365-pb), partial (14%) [TC268479]
A_15_P100714	1.44295	0.0462	0.955459	1.37868	TC283059			BGE1_HUMAN (Q13072) B melanoma antigen 1 precursor (B melanoma antigen) (Antigen MZ2-BA), partial (37%) [TC283059]
A_15_P121214	1.4398	0.0342	0.779424	1.12221	TC291235			FRIM_SALSA (P49947) Ferritin, middle subunit (Ferritin M), partial (59%) [TC291235]	GO:0006826(iron ion transport);GO:0006879(iron ion homeostasis);GO:0006880(intracellular sequestering of iron ion);GO:0006955(immune response);GO:0008283(cell proliferation);GO:0008285(negative regulation of cell proliferation)	GO:0005488(binding);GO:0005506(iron ion binding);GO:0008199(ferric iron binding);GO:0019900(kinase binding)	GO:0005886(plasma membrane);GO:0008043(ferritin complex)
A_15_P115439	1.43973	0.00317	0.829976	1.19494	NM_214722	NM_214722	ctsc	Danio rerio cathepsin C (ctsc), mRNA [NM_214722]	GO:0006508(proteolysis and peptidolysis)	GO:0004197(cysteine-type endopeptidase activity);GO:0008233(peptidase activity);GO:0008234(cysteine-type peptidase activity);GO:0016787(hydrolase activity)
A_15_P121060	1.43765	0.0119	0.823528	1.18394	NM_001007356	NM_001007356	cyp2j30	Danio rerio si:dkey-183n20.13 (si:dkey-183n20.13), mRNA [NM_001007356]	GO:0006118(electron transport)	GO:0004497(monooxygenase activity);GO:0016491(oxidoreductase activity)	GO:16020(membrane); GO:5579(membrane attack complex)
A_15_P106744	1.43634	0.0231	0.80032	1.14953	NM_201055	NM_201055	zgc:55862	Danio rerio zgc:55862 (zgc:55862), mRNA [NM_201055]	GO:0006508(proteolysis and peptidolysis)	GO:0004197(cysteine-type endopeptidase activity);GO:0008233(peptidase activity);GO:0008234(cysteine-type peptidase activity);GO:0016787(hydrolase activity)	GO:0008372(cellular_component unknown)
A_15_P121378	1.43615	0.00815	0.765688	1.09964	TC297786			RATASHM Ash-m {Rattus norvegicus;} , partial (63%) [TC297786]	GO:0007173(epidermal growth factor receptor signaling pathway);GO:0007242(intracellular signaling cascade);GO:0007265(Ras protein signal transduction);GO:0007267(cell-cell signaling)	GO:0005070(SH3/SH2 adaptor protein activity);GO:0005154(epidermal growth factor receptor binding);GO:0005515(protein binding)	GO:0012506(vesicle membrane)
A_15_P110803	1.43275	0.0191	0.599659	0.859161	NM_178436	NM_178436	mcm5	Danio rerio MCM5 minichromosome maintenance deficient 5 (S. cerevisiae) (mcm5), mRNA [NM_178436]	GO:0006260(DNA replication);GO:0006270(DNA replication initiation);GO:0006355(regulation of transcription, DNA-dependent);GO:0007049(cell cycle)	GO:0003677(DNA binding);GO:0005524(ATP binding);GO:0008094(DNA-dependent ATPase activity)	GO:0005634(nucleus)
A_15_P102525	1.43043	0.00987	0.995651	1.42421	BC058294	BC058294		Danio rerio cDNA clone IMAGE:6789894, partial cds. [BC058294]
A_15_P103658	1.42921	0.021	0.858868	1.22751	NM_212952	NM_212952	rpl36	Danio rerio ribosomal protein L36 (rpl36), mRNA [NM_212952]	GO:0006412(protein biosynthesis)	GO:0003735(structural constituent of ribosome)	GO:0005622(intracellular);GO:0005840(ribosome);GO:0030529(ribonucleoprotein complex)	KEGG pathway: Ribosome 03010
A_15_P103807	1.42669	0.0382	0.848572	1.21065	TC278701			Q875H7 (Q875H7) Lys5p, partial (5%) [TC278701]
A_15_P114414	1.42602	0.0183	0.858957	1.22489	TC270852			Q9I9M3 (Q9I9M3) Dedd1, complete [TC270852]
A_15_P102759	1.42597	0.0475	0.774926	1.10502	ENSDART00000041782			db03g07_p1 ZF adult heart library Danio rerio cDNA 5 prime, mRNA sequence [AI106245]
A_15_P112373	1.42093	0.00224	0.83243	1.18283	NM_201514	NM_201514	zgc:55813	Danio rerio zgc:55813 (zgc:55813), mRNA [NM_201514]	GO:0005975(carbohydrate metabolism)	GO:0004556(alpha-amylase activity)	GO:0008372(cellular_component unknown)
A_15_P118855	1.42054	0.032	0.65336	0.928123	AW078437	AW078437		fe49f04.y1 Zebrafish WashU MPIMG EST Danio rerio cDNA clone IMAGE:3742207 5', mRNA sequence [AW078437]
A_15_P110884	1.42001	0.0347	1.06325	1.50983	NM_001003533	NM_001003533	bag3	Danio rerio zgc:100859 (zgc:100859), mRNA [NM_001003533]	GO:0006915(apoptosis)	GO:0005515(protein binding)	GO:0008372(cellular_component unknown)
A_15_P104893	1.41843	0.00992	1.03114	1.46259	NM_212897	NM_212897	clic5	Danio rerio zgc:77538 (zgc:77538), mRNA [NM_212897]	GO:0006821(chloride transport)	GO:0005247(voltage-gated chloride channel activity)	GO:0016020(membrane)
A_15_P107639	1.4165	0.00955	0.651938	0.923469	NM_201514	NM_201514	zgc:55813	Danio rerio zgc:55813 (zgc:55813), mRNA [NM_201514]	GO:0005975(carbohydrate metabolism)	GO:0004556(alpha-amylase activity)	GO:0008372(cellular_component unknown)
A_15_P109004	1.41314	0.00903	0.738275	1.04328	ENSDART00000012486			Q9I932 (Q9I932) Complement C4-2, partial (29%) [TC295319]
A_15_P105913	1.41228	0.00618	1.06093	1.49833	AL719470	AL719470		AL719470 Danio rerio embryonic inner ear subtracted cDNA Danio rerio cDNA clone BN0AA041ZA01 5', mRNA sequence [AL719470]
A_15_P101864	1.40973	0.0438	0.707117	0.996846	AW059404	AW059404		fe13f05.y1 Zebrafish WashU MPIMG EST Danio rerio cDNA clone IMAGE:3738753 5', mRNA sequence [AW059404]
A_15_P113967	1.40959	0.00447	0.849988	1.19814	NM_181764	NM_181764	anxa4	Danio rerio annexin A4 (anxa4), mRNA [NM_181764]		GO:0005509(calcium ion binding);GO:0005544(calcium-dependent phospholipid binding)
A_15_P116112	1.4093	0.0485	0.740962	1.04423	NM_131442	NM_131442	gbp	Danio rerio glycogen synthase kinase binding protein (gbp), mRNA [NM_131442]		GO:0016301(kinase activity)
A_15_P100379	1.40741	0.0214	0.783301	1.10242	NM_199649	NM_199649	zgc:77882	Danio rerio zgc:77882 (zgc:77882), mRNA [NM_199649]	GO:8150(biological_process)	GO:0003676(nucleic acid binding);GO:0003677(DNA binding)	GO:0008372(cellular_component unknown)
A_15_P111608	1.40542	0.0338	0.852956	1.19877	NM_001009892	NM_001009892	serpinb1l1	Danio rerio serine (or cysteine) proteinase inhibitor, clade B (ovalbumin), member 1 (serpinb1), mRNA [NM_001009892]		GO:0004866(endopeptidase inhibitor activity);GO:0004867(serine-type endopeptidase inhibitor activity)
A_15_P105339	1.40182	0.0172	0.848842	1.18992	NM_200012	NM_200012	cotl1	Danio rerio coactosin-like 1 (Dictyostelium) (cotl1), mRNA [NM_200012]		GO:0003779(actin binding)	GO:0005622(intracellular)
A_15_P105613	1.40124	0.0392	0.965841	1.35337	ENSDART00000044105			Q9DBT6 (Q9DBT6) Mus musculus adult male lung cDNA, RIKEN full-length enriched library, clone:1200014E20 product:tensin, full insert sequence, partial (21%) [TC296281]
A_15_P116260	1.39896	0.0411	0.747545	1.04578	TC285230			Q6IWL5 (Q6IWL5) Toll-like receptor 3, complete [TC285230]
A_15_P110763	1.39852	0.0464	0.631501	0.883165	BI865911	BI865911		ft26g03.y1 Zebrafish neuronal Danio rerio cDNA clone IMAGE:5082797 5', mRNA sequence [BI865911]
A_15_P115312	1.39562	0.0197	0.863214	1.20472	NM_001002216	NM_001002216	gadd45a	Danio rerio growth arrest and DNA-damage-inducible, alpha (gadd45a), mRNA [NM_001002216]
A_15_P103917	1.39313	0.0172	1.03832	1.44652	TC281523			BC053221 zgc:64046 {Danio rerio;} , partial (98%) [TC281523]
A_15_P120339	1.39292	0.0154	0.915582	1.27533	NM_205726	NM_205726	igfbp5	Danio rerio insulin-like growth factor binding protein 5 (igfbp5), mRNA [NM_205726]	GO:0001558(regulation of cell growth)	GO:0005520(insulin-like growth factor binding)	GO:0005576(extracellular region)
A_15_P114110	1.39271	0.0309	0.857991	1.19493	NM_201178	NM_201178	rhpn2	Danio rerio rhophilin, Rho GTPase binding protein 2 (rhpn2), mRNA [NM_201178]	GO:0007165(signal transduction)	GO:0005515(protein binding)	GO:0005622(intracellular)
A_15_P103789	1.39167	0.00493	0.978035	1.3611	NM_213245	NM_213245	tdh	Danio rerio L-threonine dehydrogenase (tdh), mRNA [NM_213245]	GO:44237(cellular metabolic process)	GO:3824(catalytic activity); GO:50662(coenzyme binding)
A_15_P116425	1.39128	0.0111	0.858633	1.1946	NM_213175	NM_213175	tacstd	Danio rerio tumor-associated calcium signal transducer (tacstd), mRNA [NM_213175]			GO:48471(perinuclear region of cytoplasm); GO:5886(plasma membrane)
A_15_P109683	1.39127	0.00705	0.847461	1.17905	NM_212999	NM_212999	sema6d	Danio rerio zgc:56170 (zgc:56170), mRNA [NM_212999]	GO:0007275(development);GO:0007399(neurogenesis)	GO:0005554(molecular_function unknown)	GO:0008372(cellular_component unknown)
A_15_P115358	1.38983	0.0219	0.96746	1.34461	CN510250	CN510250		AGENCOURT_22437893 NIH_ZGC_7 Danio rerio cDNA clone IMAGE:7267021 5', mRNA sequence [CN510250]
A_15_P109576	1.38979	0.00436	0.906761	1.26021	NM_181758	NM_181758	anxa1a	Danio rerio annexin A1a (anxa1a), mRNA [NM_181758]		GO:0004859(phospholipase inhibitor activity);GO:0005509(calcium ion binding);GO:0005544(calcium-dependent phospholipid binding);GO:0019834(phospholipase A2 inhibitor activity)
A_15_P106201	1.38596	0.0216	0.763766	1.05855	TC284275			VE5_HPV42 (P27227) Probable E5 protein, partial (23%) [TC284275]
A_15_P120718	1.38564	0.0223	0.983229	1.3624	NM_199829	NM_199829	rasgef1b	Danio rerio RasGEF domain family, member 1B (rasgef1b), mRNA [NM_199829]	GO:0007242(intracellular signaling cascade);GO:0007264(small GTPase mediated signal transduction)	GO:0005085(guanyl-nucleotide exchange factor activity)	GO:5622(intracellular)
A_15_P117384	1.38493	0.0147	0.71658	0.99241	AY616582	AY616582	tlr3	Danio rerio toll-like receptor 3 (tlr3) mRNA, complete cds. [AY616582]	GO:9617(response to bacterium); GO:9615(response to virus)	GO:0004872(receptor activity);GO:0004888(transmembrane receptor activity)	GO:0016020(membrane)
A_15_P119370	1.38391	0.0193	0.946625	1.31005	NM_200949	NM_200949	zfand5b	Danio rerio zinc finger, A20 domain containing 2, like (za20d2l), mRNA [NM_200949]		GO:0003677(DNA binding);GO:0008270(zinc ion binding)
A_15_P111081	1.38199	0.0336	0.948762	1.31118	TC271038			AY323910 sulfatase modifying factor 1 {Homo sapiens;} , partial (75%) [TC271038]
A_15_P120846	1.38136	0.0339	0.761909	1.05247	TC279756			Q8AWX9 (Q8AWX9) SI:dZ12F11.5 (Bromodomain-containing protein 2 ) (Fragment), partial (36%) [TC279756]
A_15_P103112	1.3796	0.0167	0.895287	1.23514	NM_200251	NM_200251	zgc:56271	Danio rerio zgc:56271 (zgc:56271), mRNA [NM_200251]	GO:8150(biological_process)	GO:0005554(molecular_function unknown)	GO:0008372(cellular_component unknown)
A_15_P120392	1.37955	0.0462	0.85802	1.18368	BC083533	BC083533		Danio rerio cDNA clone IMAGE:7086778. [BC083533]
A_15_P100202	1.37907	0.0234	1.02658	1.41572	NM_212720	NM_212720	hsd11b2	Danio rerio hydroxysteroid 11-beta dehydrogenase 2 (hsd11b2), mRNA [NM_212720]	GO:0008152(metabolism)	GO:0003845(11-beta-hydroxysteroid dehydrogenase activity);GO:0016491(oxidoreductase activity)
A_15_P105677	1.37835	0.0189	0.838101	1.15519	BI672268	BI672268		ft37c05.x1 Gong zebrafish testis Danio rerio cDNA clone IMAGE:5152880 3', mRNA sequence [BI672268]
A_15_P118121	1.37799	0.0219	0.861539	1.18719	BG985631	BG985631	id:ibd5075	5075t3 NICHD Zebrafish normalized I Danio rerio cDNA clone 5075, mRNA sequence [BG985631]
A_15_P116011	1.37437	0.0358	0.835854	1.14878	NM_212650	NM_212650	si:dkey-98p3.1	Danio rerio si:dkey-98p3.1 (si:dkey-98p3.1), mRNA [NM_212650]		GO:0005515(protein binding)
A_15_P109191	1.37384	0.0198	0.845253	1.16124	NM_131801	NM_131801	odc1	Danio rerio ornithine decarboxylase 1 (odc1), mRNA [NM_131801]	GO:0006596(polyamine biosynthesis)	GO:0003824(catalytic activity)		KEGG pathway: Arginine and proline metabolism 00330; KEGG pathway: Urea cycle and metabolism of amino groups 00220
A_15_P105822	1.37384	0.00436	0.725057	0.99611	NM_200063	NM_200063	ehd2	Danio rerio zgc:77671 (zgc:77671), mRNA [NM_200063]	GO:6816(calcium ion transport)	GO:0003924(GTPase activity);GO:0005509(calcium ion binding);GO:0005524(ATP binding);GO:0005525(GTP binding)	GO:0008372(cellular_component unknown)
A_15_P108927	1.37226	0.0378	0.849551	1.16581	TC285074			Q7T1J4 (Q7T1J4) 5A11/Basigin-2, partial (30%) [TC285074]
A_15_P119352	1.37126	0.00767	0.901153	1.23571	TC292508			BC049316 zgc:56444 {Danio rerio;} , complete [TC292508]	GO:0005975(carbohydrate metabolism);GO:0006683(galactosylceramide catabolism)	GO:0004336(galactosylceramidase activity);GO:0016798(hydrolase activity, acting on glycosyl bonds)	GO:0005764(lysosome)
A_15_P104009	1.37063	0.00992	0.838247	1.14892	TC291562			Q6NYL5 (Q6NYL5) GPT2 protein (Fragment), partial (34%) [TC291562]
A_15_P106063	1.36882	0.0435	0.81731	1.11875	AA497298	AA497298	wu:fa03f02	fa03f02.r1 Zebrafish ICRFzfls Danio rerio cDNA clone 2J15 5', mRNA sequence [AA497298]
A_15_P103002	1.36852	0.0245	0.697316	0.954294	NM_131476	NM_131476	mhc2dab	Danio rerio major histocompatibility complex class II DAB gene (mhc2dab), mRNA [NM_131476]	GO:0006955(immune response);GO:0007275(development);GO:0007399(neurogenesis);GO:0019884(antigen presentation, exogenous antigen);GO:0019886(antigen processing, exogenous antigen via MHC class II)	GO:0004872(receptor activity);GO:0045012(MHC class II receptor activity)	GO:0016020(membrane);GO:0016021(integral to membrane)
A_15_P108933	1.36805	0.0338	0.84975	1.1625	NM_200145	NM_200145	zgc:55888	Danio rerio zgc:55888 (zgc:55888), mRNA [NM_200145]	GO:0006508(proteolysis and peptidolysis)	GO:0004263(chymotrypsin activity);GO:0004295(trypsin activity);GO:0008233(peptidase activity)	GO:0008372(cellular_component unknown)
A_15_P102356	1.36779	0.0222	0.637378	0.871796	TC291187			Q6NUF4 (Q6NUF4) TPX2 protein, partial (51%) [TC291187]
A_15_P114302	1.3648	0.0447	0.874838	1.19398	NM_213039	NM_213039	zfand5a	Danio rerio zinc finger, A20 domain containing 2 (za20d2), mRNA [NM_213039]		GO:0003677(DNA binding);GO:0008270(zinc ion binding)
A_15_P104912	1.36415	0.00944	0.689997	0.941257	NM_200410	NM_200410	slc16a9a	Danio rerio zgc:64089 (zgc:64089), mRNA [NM_200410]	GO:0006810(transport)	GO:0005215(transporter activity)	GO:0016021(integral to membrane)
A_15_P106059	1.36396	0.0329	0.854735	1.16582	NM_200568	NM_200568	zgc:77517	Danio rerio zgc:77517 (zgc:77517), mRNA [NM_200568]	GO:8150(biological_process)	GO:0005198(structural molecule activity)	GO:0005882(intermediate filament)
A_15_P104931	1.36341	0.0295	0.847834	1.15595	NM_213156	NM_213156	arpc1b	Danio rerio actin related protein 2/3 complex, subunit 1B (arpc1b), mRNA [NM_213156]
A_15_P116158	1.35969	0.00411	0.810097	1.10148	ENSDART00000007744			Q6PA08 (Q6PA08) MGC68810 protein, partial (67%) [TC293808]
A_15_P111776	1.35956	0.0221	0.855654	1.16331	BC091458	BC091458	zgc:110340	Q72I65 (Q72I65) TRNA pseudouridine synthase A , partial (7%) [TC269223]	GO:8150(biological_process)		GO:5575(cellular_component)
A_15_P100676	1.35858	0.00903	0.956478	1.29946	NM_131764	NM_131764	cldnc	Danio rerio claudin c (cldnc), mRNA [NM_131764]		GO:0005198(structural molecule activity)	GO:0005923(tight junction);GO:0016020(membrane)
A_15_P102055	1.35768	0.0146	1.01155	1.37336	NM_131029	NM_131029	ntn1a	Danio rerio netrin 1a (ntn1a), mRNA [NM_131029]	GO:0001569(patterning of blood vessels);GO:0016525(negative regulation of angiogenesis)	GO:0005198(structural molecule activity)	GO:0005578(extracellular matrix (sensu Metazoa))
A_15_P118695	1.35753	0.03	0.907994	1.23263	CN511307	CN511307		AGENCOURT_22431600 NIH_ZGC_7 Danio rerio cDNA clone IMAGE:7270029 5', mRNA sequence [CN511307]
A_15_P119740	1.35498	0.0235	0.784453	1.06292	NM_212869	NM_212869	zgc:76966	Danio rerio zgc:76966 (zgc:76966), mRNA [NM_212869]	GO:0006468(protein amino acid phosphorylation)	GO:0004672(protein kinase activity);GO:0004674(protein serine/threonine kinase activity);GO:0004713(protein-tyrosine kinase activity);GO:0005524(ATP binding);GO:0016301(kinase activity);GO:0016740(transferase activity)	GO:0008372(cellular_component unknown)
A_15_P118177	1.35423	0.0225	0.870899	1.17939	ENSDART00000004075			Q8AVU5 (Q8AVU5) MGC52819 protein, partial (72%) [TC293116]		GO:0005554(molecular_function unknown)	GO:0008372(cellular_component unknown)
A_15_P116426	1.35398	0.0168	0.905381	1.22587	NM_200488	NM_200488	zgc:63759	Danio rerio zgc:63759 (zgc:63759), mRNA [NM_200488]	GO:8150(biological_process)	GO:0005554(molecular_function unknown)	GO:0016021(integral to membrane)
A_15_P112095	1.35332	0.0164	0.962767	1.30293	NM_214780	NM_214780	zgc:86749	Danio rerio zgc:86749 (zgc:86749), mRNA [NM_214780]	GO:8150(biological_process)	GO:0005554(molecular_function unknown)	GO:0008372(cellular_component unknown)
A_15_P100270	1.35325	0.0269	0.745837	1.00931	BI672364	BI672364		ft39a02.x1 Gong zebrafish testis Danio rerio cDNA clone IMAGE:5152802 3' similar to TR:Q95275 Q95275 HYPOTHETICAL PROTEIN ;, mRNA sequence [BI672364]
A_15_P100956	1.35211	0.0311	0.880533	1.19058	TC291062			BC066558 zgc:77429 protein {Danio rerio;} , complete [TC291062]	GO:0006412(protein biosynthesis);GO:0006413(translational initiation);GO:0006446(regulation of translational initiation);GO:0019079(viral genome replication);GO:0035071(salivary gland cell death);GO:0048102(autophagic cell death)	GO:0003743(translation initiation factor activity);GO:0005515(protein binding);GO:0008135(translation factor activity, nucleic acid binding);GO:0045182(translation regulator activity)	GO:0005737(cytoplasm);GO:0005829(cytosol);GO:0005840(ribosome);GO:0008372(cellular_component unknown)
A_15_P109573	1.35144	0.00526	0.785978	1.0622	NM_200881	NM_200881	hsd17b12a	Danio rerio hydroxysteroid (17-beta) dehydrogenase 12a (hsd17b12a), mRNA [NM_200881]	GO:0008152(metabolism)	GO:0016491(oxidoreductase activity)	GO:16021(integral to membrane); GO:16020(membrane); GO:5579(membrane attack complex)
A_15_P114897	1.351	0.016	0.92479	1.24939	NM_001009908	NM_001009908	zgc:91873	Danio rerio zgc:91873 (zgc:91873), mRNA [NM_001009908]	GO:0006915(apoptosis);GO:0006916(anti-apoptosis)	GO:0005554(molecular_function unknown)	GO:0005622(intracellular)
A_15_P106590	1.3499	0.0485	0.748567	1.01049	NM_001007374	NM_001007374	zgc:101886	Danio rerio zgc:101886 (zgc:101886), mRNA [NM_001007374]	GO:8150(biological_process)	GO:0005554(molecular_function unknown)	GO:0008372(cellular_component unknown)
A_15_P104262	1.34888	0.0172	0.992799	1.33917	NM_194383	NM_194383	tnr	Danio rerio tenascin R (restrictin, janusin) (tnr), mRNA [NM_194383]	GO:0007411(axon guidance)	GO:5102(receptor binding)		KEGG pathway: Cell Communication 01430
A_15_P104065	1.34873	0.0262	0.898648	1.21203	AW174559	AW174559	wu:fj05f05	fj05f05.y1 Zebrafish adult olfactory Danio rerio cDNA 5', mRNA sequence [AW174559]
A_15_P107361	1.34736	0.0136	0.851637	1.14746	BC083533	BC083533		Danio rerio cDNA clone IMAGE:7086778. [BC083533]
A_15_P102446	1.34704	0.0293	0.876701	1.18095	NM_001002493	NM_001002493	zgc:92851	Danio rerio zgc:92851 (zgc:92851), mRNA [NM_001002493]	GO:0006355(regulation of transcription, DNA-dependent)	GO:0003677(DNA binding)	GO:0005634(nucleus)
A_15_P110638	1.34662	0.0365	0.807148	1.08692	NM_178290	NM_178290	selt1a	Danio rerio selenoprotein T, 1a (selt1a), mRNA [NM_178290]	GO:45454(cell redox homeostasis); GO:9968(negative regulation of signal transduction)	GO:8430(selenium binding)	GO:5786(signal recognition particle, endoplasmic reticulum targeting)
A_15_P113710	1.34548	0.0457	0.913383	1.22894	NM_131301	NM_131301	mef2a	Danio rerio myocyte enhancer factor 2a (mef2a), mRNA [NM_131301]	GO:0006350(transcription);GO:0006355(regulation of transcription, DNA-dependent)	GO:0003677(DNA binding);GO:0003700(transcription factor activity)	GO:0005634(nucleus)
A_15_P114206	1.34443	0.0202	0.980213	1.31783	TC269248			S17B_MOUSE (Q8BG48) Serine/threonine-protein kinase 17B (DAP kinase-related apoptosis-inducing protein kinase 2) , partial (71%) [TC269248]	GO:0006468(protein amino acid phosphorylation);GO:0006915(apoptosis);GO:0006917(induction of apoptosis);GO:0007243(protein kinase cascade)	GO:0004674(protein serine/threonine kinase activity);GO:0005524(ATP binding);GO:0016506(apoptosis activator activity);GO:0016740(transferase activity)	GO:0005634(nucleus);GO:0015629(actin cytoskeleton)
A_15_P107601	1.34442	0.0347	0.868217	1.16725	NM_200964	NM_200964	atf3	Danio rerio zgc:55526 (zgc:55526), mRNA [NM_200964]	GO:0006355(regulation of transcription, DNA-dependent)	GO:0003677(DNA binding)	GO:0005634(nucleus)
A_15_P107871	1.34351	0.0391	1.02681	1.37953	BG985745	BG985745	id:ibd2821	2821 NICHD Zebrafish normalized I Danio rerio cDNA clone 2821, mRNA sequence [BG985745]
A_15_P113344	1.34336	0.00533	0.847841	1.13896	NM_200879	NM_200879	slc30a1	Danio rerio solute carrier family 30 (zinc transporter), member 1 (slc30a1), mRNA [NM_200879]	GO:0006812(cation transport)	GO:0008324(cation transporter activity)	GO:0016020(membrane)
A_15_P105572	1.3424	0.0189	0.843049	1.13171	NM_001005969	NM_001005969	ank1	Danio rerio zgc:101835 (zgc:101835), mRNA [NM_001005969]	GO:8150(biological_process)	GO:0005554(molecular_function unknown)	GO:0008372(cellular_component unknown)
A_15_P109227	1.34181	0.016	0.892277	1.19727	NM_213175	NM_213175	tacstd	Danio rerio tumor-associated calcium signal transducer (tacstd), mRNA [NM_213175]			GO:48471(perinuclear region of cytoplasm); GO:5886(plasma membrane)
A_15_P105189	1.34086	0.047	0.94509	1.26724	NM_130928	NM_130928	ndpkz3	Danio rerio nucleoside diphosphate kinase-Z3 (ndpkz3), mRNA [NM_130928]	GO:0006183(GTP biosynthesis);GO:0006228(UTP biosynthesis);GO:0006241(CTP biosynthesis);GO:0009117(nucleotide metabolism)	GO:0000166(nucleotide binding);GO:0000287(magnesium ion binding);GO:0004550(nucleoside-diphosphate kinase activity);GO:0005524(ATP binding);GO:0016301(kinase activity);GO:0016740(transferase activity)		KEGG pathway: Purine metabolism 00230; KEGG pathway: Pyrimidine metabolism 00240
A_15_P106405	1.34067	0.0479	0.826532	1.10811	CK028319	CK028319		AGENCOURT_16624173 NIH_ZGC_7 Danio rerio cDNA clone IMAGE:7052324 5', mRNA sequence [CK028319]
A_15_P121288	1.34016	0.00317	0.844251	1.13143	NM_198372	NM_198372	fam107b	Danio rerio zgc:56216 (zgc:56216), mRNA [NM_198372]	GO:8150(biological_process)	GO:0005554(molecular_function unknown)	GO:0008372(cellular_component unknown)
A_15_P114030	1.33917	0.0269	0.837536	1.1216	NM_131571	NM_131571	smad3a	Danio rerio MAD homolog 3a (Drosophila) (smad3a), mRNA [NM_131571]	GO:0006355(regulation of transcription, DNA-dependent);GO:0007275(development)		GO:0005622(intracellular)
A_15_P102211	1.33887	0.031	0.853458	1.14267	ENSDART00000040301			Q91X70 (Q91X70) Complement component 6, partial (50%) [TC270507]
A_15_P101112	1.3377	0.0112	0.708514	0.947778	ENSDART00000027171			Q90W13 (Q90W13) Tissue factor precursor, partial (41%) [TC272221]
A_15_P108040	1.33405	0.0284	0.838073	1.11803	NM_131856	NM_131856	klf2a	Danio rerio Kruppel-like factor 2a (klf2a), mRNA [NM_131856]	GO:6829(zinc ion transport)	GO:0003676(nucleic acid binding);GO:0008270(zinc ion binding)	GO:0005634(nucleus)
A_15_P108587	1.3323	0.0225	0.802364	1.06899	NM_207052	NM_207052	midn	Danio rerio midnolin (midn), mRNA [NM_207052]	GO:6464(protein modification process)
A_15_P118422	1.33053	0.0125	1.12282	1.49395	ENSDART00000018715			heat shock protein 90-beta [Source:ZFIN;Acc:ZDB-GENE-990415-95] [ENSDART00000018715]	GO:0006457(protein folding);GO:0006986(response to unfolded protein)	GO:0005524(ATP binding);GO:0051082(unfolded protein binding)
A_15_P119425	1.32962	0.0489	0.946662	1.2587	NM_001007330	NM_001007330	cbl	Danio rerio zgc:92560 (zgc:92560), mRNA [NM_001007330]	GO:0007166(cell surface receptor linked signal transduction);GO:0016567(protein ubiquitination)	GO:0004842(ubiquitin-protein ligase activity);GO:0004871(signal transducer activity);GO:0008270(zinc ion binding)	GO:0000151(ubiquitin ligase complex);GO:0005634(nucleus)
A_15_P103241	1.32956	0.0465	0.766262	1.01879	AB057355	AB057355	ednra	Danio rerio ednr-a mRNA for endothelin receptor A, partial cds. [AB057355]	GO:7186(G-protein coupled receptor protein signaling pathway); GO:7165(signal transduction)	GO:4962(endothelin receptor activity); GO:4872(receptor activity); GO:1584(rhodopsin-like receptor activity); GO:4871(signal transducer activity)	GO:16021(integral to membrane); GO:16020(membrane); GO:5579(membrane attack complex)
A_15_P109979	1.32904	0.0417	0.886285	1.17791	NM_200371	NM_200371	zgc:64051	Danio rerio zgc:64051 (zgc:64051), mRNA [NM_200371]	GO:8150(biological_process)	GO:0005554(molecular_function unknown)	GO:0016021(integral to membrane)
A_15_P119721	1.32708	0.0123	0.738408	0.979925	CO350383	CO350383		DR_AOV_FL10_B04 adult ovary full-length (TLL) Danio rerio cDNA, mRNA sequence [CO350383]
A_15_P108231	1.32611	0.0139	0.91393	1.21197	TC270856			Q9GZR2 (Q9GZR2) XPMC2H (XPMC2 protein), partial (13%) [TC270856]
A_15_P102984	1.32539	0.0261	0.870493	1.15374	NM_001004115	NM_001004115	zgc:92013	Danio rerio zgc:92013 (zgc:92013), mRNA [NM_001004115]	GO:0005975(carbohydrate metabolism)	GO:0004560(alpha-L-fucosidase activity)	GO:0008372(cellular_component unknown)
A_15_P103244	1.32443	0.0336	0.856813	1.13479	NM_001007781	NM_001007781	zgc:153845	Danio rerio ras-dva small GTPase (LOC493626), mRNA [NM_001007781]	GO:7264(small GTPase mediated signal transduction)	GO:5525(GTP binding); GO:166(nucleotide binding)	GO:5622(intracellular); GO:16020(membrane); GO:5579(membrane attack complex)
A_15_P104082	1.32316	0.00432	0.761181	1.00716	AI883431	AI883431		fc64b02.y1 Zebrafish WashU MPIMG EST Danio rerio cDNA clone IMAGE:3726123 5' similar to SW:L10K_RAT Q05310 LEYDIG CELL TUMOR 10 KD PROTEIN. ;, mRNA sequence [AI883431]
A_15_P112693	1.32292	0.0221	0.85243	1.1277	NM_198363	NM_198363	tob1a	Danio rerio transducer of ERBB2, 1a (tob1a), mRNA [NM_198363]
A_15_P100313	1.3221	0.00642	0.860617	1.13783	NM_212805	NM_212805	smtnl	Danio rerio smoothelin, like (smtnl), mRNA [NM_212805]	GO:0043009(embryonic development (sensu Vertebrata))	GO:0003779(actin binding)
A_15_P114790	1.32119	0.0243	1.08041	1.42743	TC273043			Q7SXN3 (Q7SXN3) Ahsa1l protein, partial (45%) [TC273043]
A_15_P114743	1.31737	0.038	0.76419	1.00672	AW076768	AW076768		fj02e08.y1 Zebrafish adult olfactory Danio rerio cDNA 5', mRNA sequence [AW076768]
A_15_P101805	1.3172	0.0405	0.882181	1.162	NM_213257	NM_213257	slc25a25	Danio rerio zgc:77454 (zgc:77454), mRNA [NM_213257]	GO:0006810(transport)	GO:0005215(transporter activity);GO:0005488(binding);GO:0005509(calcium ion binding)	GO:0005743(mitochondrial inner membrane);GO:0016020(membrane)
A_15_P103825	1.31395	0.0121	0.879557	1.1557	AY293624	AY293624	spi1	Danio rerio Spi1 mRNA, complete cds. [AY293624]	GO:0006355(regulation of transcription, DNA-dependent)	GO:0003677(DNA binding);GO:0003700(transcription factor activity)	GO:0005634(nucleus)
A_15_P114527	1.31266	0.0415	0.826845	1.08537	TC270777			Q7ZTX0 (Q7ZTX0) Intestinal cell kinase, complete [TC270777]	GO:0006468(protein amino acid phosphorylation);GO:0007165(signal transduction);GO:0007243(protein kinase cascade);GO:0007275(development)	GO:0000287(magnesium ion binding);GO:0004672(protein kinase activity);GO:0004674(protein serine/threonine kinase activity);GO:0004713(protein-tyrosine kinase activity);GO:0005524(ATP binding);GO:0016740(transferase activity)	GO:0005737(cytoplasm);GO:0008372(cellular_component unknown)
A_15_P120826	1.3114	0.0252	0.852497	1.11796	TC279548			O42361 (O42361) Helix-loop-helix protein, complete [TC279548]
A_15_P104328	1.30799	0.0321	0.745346	0.974902	NM_131887	NM_131887	cebpd	Danio rerio CCAAT/enhancer binding protein (C/EBP), delta (cebpd), mRNA [NM_131887]	GO:0006355(regulation of transcription, DNA-dependent)	GO:0003677(DNA binding)	GO:0005634(nucleus)
A_15_P112771	1.30791	0.0252	0.973961	1.27385	NM_200520	NM_200520	zgc:66337	Danio rerio zgc:66337 (zgc:66337), mRNA [NM_200520]	GO:8150(biological_process)	GO:0005554(molecular_function unknown)	GO:0008372(cellular_component unknown)
A_15_P107610	1.30704	0.0303	0.861314	1.12578	TC280866			Q8BXX6 (Q8BXX6) Mus musculus 7 days neonate cerebellum cDNA, RIKEN full-length enriched library, clone:A730045A15 product:TEB4 PROTEIN homolog (Fragment), partial (58%) [TC280866]
A_15_P119402	1.30674	0.0306	0.917654	1.19914	NM_001001825	NM_001001825	zgc:77123	Danio rerio zgc:77123 (zgc:77123), mRNA [NM_001001825]	GO:0006935(chemotaxis)	GO:0005554(molecular_function unknown)	GO:0005578(extracellular matrix (sensu Metazoa))
A_15_P102084	1.30634	0.00517	0.870242	1.13683	NM_201114	NM_201114	coro1a	Danio rerio coronin, actin binding protein, 1A (coro1a), mRNA [NM_201114]	GO:0015031(protein transport)
A_15_P107103	1.30084	0.00441	0.7933	1.03195	ENSDART00000024482			BC017340 STK35 protein {Homo sapiens;} , partial (75%) [TC281536]
A_15_P103710	1.30007	0.0334	0.901633	1.17219	BI842458	BI842458		fq84f07.y1 Zebrafish neuronal Danio rerio cDNA clone IMAGE:4886940 5', mRNA sequence [BI842458]
A_15_P117519	1.29816	0.0455	0.767663	0.996553	NM_131509	NM_131509	krt4	Danio rerio keratin 4 (krt4), mRNA [NM_131509]		GO:0005198(structural molecule activity)	GO:0005882(intermediate filament)
A_15_P103242	1.29711	0.0325	0.925257	1.20016	NM_001004615	NM_001004615	pqlc3	Danio rerio zgc:103453 (zgc:103453), mRNA [NM_001004615]	GO:8150(biological_process)	GO:0005554(molecular_function unknown)	GO:0008372(cellular_component unknown)
A_15_P101087	1.29631	0.0441	0.901084	1.16808	NM_173249	NM_173249	ncbp2	Danio rerio nuclear cap binding protein subunit 2 (ncbp2), mRNA [NM_173249]	GO:0000398(nuclear mRNA splicing, via spliceosome);GO:0006397(mRNA processing)	GO:0003723(RNA binding)	GO:0008372(cellular_component unknown)
A_15_P113890	1.29603	0.0252	0.690382	0.894757	TC279232			Q90YT7 (Q90YT7) Ribosomal protein L31, partial (94%) [TC279232]	GO:0006412(protein biosynthesis);GO:0007046(ribosome biogenesis)	GO:0003723(RNA binding);GO:0003735(structural constituent of ribosome)	GO:0005622(intracellular);GO:0005840(ribosome);GO:0005842(cytosolic large ribosomal subunit (sensu Eukaryota));GO:0015934(large ribosomal subunit)
A_15_P119477	1.2959	0.0457	0.811641	1.05181	TC293290			SMO1_HUMAN (Q9H4F8) SPARC related modular calcium-binding protein 1 precursor (Secreted modular calcium-binding protein 1) (SMOC-1), partial (48%) [TC293290]
A_15_P109974	1.29485	0.0458	0.935022	1.21071	NM_200454	NM_200454	zgc:63553	Danio rerio zgc:63553 (zgc:63553), mRNA [NM_200454]	GO:0006470(protein amino acid dephosphorylation);GO:0007242(intracellular signaling cascade)	GO:0004721(phosphoprotein phosphatase activity);GO:0004725(protein tyrosine phosphatase activity);GO:0016787(hydrolase activity)	GO:0008372(cellular_component unknown)
A_15_P104536	1.29298	0.0168	0.861844	1.11434	TC270401			BC050506 zgc:56219 {Danio rerio;} , complete [TC270401]
A_15_P121445	1.29278	0.0374	0.891812	1.15291	NM_001002622	NM_001002622	zgc:92252	Danio rerio zgc:92252 (zgc:92252), mRNA [NM_001002622]	GO:0006355(regulation of transcription, DNA-dependent);GO:0007275(development)	GO:0003700(transcription factor activity)	GO:0005634(nucleus)
A_15_P105869	1.29253	0.0119	0.830394	1.07331	NM_212814	NM_212814	myd88	Danio rerio myeloid differentiation primary response gene (88) (myd88), mRNA [NM_212814]	GO:0006954(inflammatory response);GO:0006955(immune response);GO:0007165(signal transduction)	GO:0004888(transmembrane receptor activity);GO:0005515(protein binding)	GO:0016020(membrane)
A_15_P120934	1.29158	0.0188	0.870376	1.12416	NM_131839	NM_131839	krml2	Danio rerio Kreisler (mouse) maf-related leucine zipper homolog 2 (krml2), mRNA [NM_131839]	GO:0006355(regulation of transcription, DNA-dependent)	GO:0003677(DNA binding)	GO:0005634(nucleus)
A_15_P118610	1.2905	0.0172	0.888251	1.14629	NM_001004622	NM_001004622	zgc:101783	Danio rerio zgc:101783 (zgc:101783), mRNA [NM_001004622]	GO:8150(biological_process)	GO:0005554(molecular_function unknown)	GO:0008372(cellular_component unknown)
A_15_P107759	1.28938	0.00642	1.01982	1.31494	TC280058			FBX2_HUMAN (Q9UK22) F-box only protein 2, partial (20%) [TC280058]
A_15_P102071	1.28871	0.0466	1.10216	1.42037	NM_213068	NM_213068	zgc:55902	Danio rerio zgc:55902 (zgc:55902), mRNA [NM_213068]	GO:8150(biological_process)	GO:0005554(molecular_function unknown)	GO:0008372(cellular_component unknown)
A_15_P119773	1.28695	0.0267	0.755993	0.972922	TC281935			G45B_HUMAN (O75293) Growth arrest and DNA-damage-inducible protein GADD45 beta (Negative growth-regulatory protein MyD118) (Myeloid differentiation primary response protein MyD118), partial (90%) [TC281935]	GO:0000074(regulation of cell cycle);GO:0000185(activation of MAPKKK);GO:0000186(activation of MAPKK);GO:0006281(DNA repair);GO:0006412(protein biosynthesis);GO:0006469(negative regulation of protein kinase activity);GO:0006915(apoptosis);GO:0006950(response to stress);GO:0030154(cell differentiation);GO:0042095(interferon-gamma biosynthesis);GO:0045063(T-helper 1 cell differentiation)	GO:0003735(structural constituent of ribosome);GO:0005515(protein binding)	GO:0005634(nucleus);GO:0005840(ribosome)
A_15_P103554	1.2858	0.0219	1.07002	1.37583	TC282519			SR40_YEAST (P32583) Suppressor protein SRP40, partial (15%) [TC282519]
A_15_P109168	1.28529	0.0361	0.89086	1.14501	NM_001004521	NM_001004521	si:busm1-266f07.2	Danio rerio si:busm1-266f07.2 (si:busm1-266f07.2), mRNA [NM_001004521]	GO:0006955(immune response);GO:0007275(development);GO:0007399(neurogenesis)	GO:0004872(receptor activity)	GO:0016020(membrane);GO:0016021(integral to membrane)
A_15_P111242	1.28442	0.0266	0.900018	1.156	BC091644	BC091644	ighm	Danio rerio immunoglobulin heavy constant mu, mRNA (cDNA clone IMAGE:6961388), partial cds. [BC067633]
A_15_P112508	1.28362	0.0465	0.667629	0.85698	NM_200507	NM_200507	fam46c	Danio rerio zgc:55510 (zgc:55510), mRNA [NM_200507]	GO:8150(biological_process)	GO:0005554(molecular_function unknown)	GO:0008372(cellular_component unknown)
A_15_P104056	1.2833	0.014	1.01243	1.29925	TC283463			Q6P0G8 (Q6P0G8) Zgc:77177, complete [TC283463]		GO:0005554(molecular_function unknown)	GO:0008372(cellular_component unknown)
A_15_P118989	1.28281	0.0226	0.895766	1.14909	NM_212677	NM_212677	zgc:77513	Danio rerio zgc:77513 (zgc:77513), mRNA [NM_212677]	GO:0006457(protein folding)	GO:0051082(unfolded protein binding)	GO:0008372(cellular_component unknown)
A_15_P105505	1.28179	0.0405	0.966801	1.23923	ENSDART00000022043			BC035587 START domain containing 8 {Homo sapiens;} , partial (23%) [TC270081]
A_15_P109391	1.28028	0.0082	0.712781	0.912562	NM_212567	NM_212567	mcm3	Danio rerio MCM3 minichromosome maintenance deficient 3 (S. cerevisiae) (mcm3), mRNA [NM_212567]	GO:0006260(DNA replication);GO:0006270(DNA replication initiation);GO:0006355(regulation of transcription, DNA-dependent)	GO:0000166(nucleotide binding);GO:0003677(DNA binding);GO:0005524(ATP binding);GO:0008094(DNA-dependent ATPase activity);GO:0017111(nucleoside-triphosphatase activity)	GO:0005634(nucleus)
A_15_P108218	1.27982	0.015	0.868958	1.11211	NM_001004558	NM_001004558	zgc:92279	Danio rerio zgc:92279 (zgc:92279), mRNA [NM_001004558]	GO:0008152(metabolism)	GO:0003824(catalytic activity);GO:0016787(hydrolase activity)	GO:0008372(cellular_component unknown)
A_15_P113771	1.27941	0.0111	0.874957	1.11943	NM_001006038	NM_001006038	zgc:103433	Danio rerio zgc:103433 (zgc:103433), mRNA [NM_001006038]	GO:15986(ATP synthesis coupled proton transport)	GO:0005554(molecular_function unknown)	GO:0008372(cellular_component unknown)
A_15_P105077	1.27756	0.0146	0.993907	1.26978	BM532904	BM532904		fx62g04.y1 Zebrafish SJD 5 day embryo Danio rerio cDNA clone IMAGE:5628079 5', mRNA sequence [BM532904]
A_15_P113569	1.27694	0.00486	0.875023	1.11736	NM_212737	NM_212737	zgc:66409	Danio rerio zgc:66409 (zgc:66409), mRNA [NM_212737]	GO:8150(biological_process)	GO:0005554(molecular_function unknown)	GO:0008372(cellular_component unknown)
A_15_P120722	1.27597	0.0499	0.816009	1.04121	NM_175083	NM_175083	smad3b	Danio rerio MAD, mothers against decapentaplegic homolog 3b (Drosophila) (smad3b), mRNA [NM_175083]	GO:0006355(regulation of transcription, DNA-dependent)		GO:0005622(intracellular)
A_15_P101279	1.27555	0.036	0.902385	1.15104	CK677752	CK677752	im:7138714	ZF101-P00012-DEPE-F_D08 GISZF101 Danio rerio cDNA clone IMAGE:7138714 5', mRNA sequence [CK677752]	GO:8150(biological_process)	GO:0005554(molecular_function unknown)	GO:0008372(cellular_component unknown)
A_15_P103605	1.27225	0.0211	0.953491	1.21308	NM_001002602	NM_001002602	zgc:92305	Danio rerio zgc:92305 (zgc:92305), mRNA [NM_001002602]	GO:8150(biological_process)	GO:0046872(metal ion binding)	GO:0016021(integral to membrane)
A_15_P118579	1.27174	0.0177	0.689149	0.876421	ENSDART00000002874			Q6P1M2 (Q6P1M2) HEM1 protein (Fragment), partial (29%) [TC301418]
A_15_P100157	1.2715	0.0297	0.767221	0.975521	NM_131374	NM_131374	psme2	Danio rerio proteasome activator subunit 2 (psme2), mRNA [NM_131374]		GO:0008538(proteasome activator activity)	GO:0005829(cytosol);GO:0008537(proteasome activator complex)
A_15_P109043	1.27131	0.0339	0.889533	1.13088	CN501327	CN501327		AGENCOURT_22440753 NIH_ZGC_9 Danio rerio cDNA clone IMAGE:7272305 5', mRNA sequence [CN501327]
A_15_P118261	1.27078	0.0229	0.801032	1.01793	NM_213039	NM_213039	zfand5a	Danio rerio zinc finger, A20 domain containing 2 (za20d2), mRNA [NM_213039]		GO:0003677(DNA binding);GO:0008270(zinc ion binding)
A_15_P100050	1.27077	0.0176	0.92333	1.17334	NM_199569	NM_199569	eif2s1l	Danio rerio eukaryotic translation initiation factor 2, subunit 1 alpha, like (eif2s1l), mRNA [NM_199569]	GO:0006412(protein biosynthesis);GO:0006417(regulation of protein biosynthesis);GO:0006445(regulation of translation)	GO:0003723(RNA binding);GO:0003743(translation initiation factor activity)	GO:5850(eukaryotic translation initiation factor 2 complex)
A_15_P120099	1.26912	0.0284	0.9041	1.14742	NM_131320	NM_131320	lcp1	Danio rerio lymphocyte cytosolic plastin 1 (lcp1), mRNA [NM_131320]	GO:6816(calcium ion transport)	GO:0003779(actin binding);GO:0005509(calcium ion binding)
A_15_P120640	1.26828	0.0461	1.03054	1.307	NM_200321	NM_200321	zgc:56258	Danio rerio zgc:56258 (zgc:56258), mRNA [NM_200321]	GO:0000398(nuclear mRNA splicing, via spliceosome);GO:0006397(mRNA processing)	GO:0003723(RNA binding)	GO:0008372(cellular_component unknown)
A_15_P102887	1.26821	0.00854	0.883654	1.12066	NM_199778	NM_199778	elovl1	Danio rerio zgc:56422 (zgc:56422), mRNA [NM_199778]	GO:8150(biological_process)	GO:0005554(molecular_function unknown)	GO:0016021(integral to membrane)
A_15_P115144	1.2665	0.0243	0.963396	1.22014	NM_200553	NM_200553	zgc:65997	Danio rerio zgc:65997 (zgc:65997), mRNA [NM_200553]	GO:0008152(metabolism)	GO:0016491(oxidoreductase activity)	GO:0008372(cellular_component unknown)
A_15_P119769	1.26605	0.00577	0.842841	1.06708	NM_212968	NM_212968	heg	Danio rerio heart of glass (heg), mRNA [NM_212968]	GO:0007507(heart development)	GO:0005509(calcium ion binding)	GO:0016021(integral to membrane)
A_15_P114736	1.26454	0.0146	0.932596	1.17931	NM_131633	NM_131633	robo2	Danio rerio roundabout homolog 2 (robo2), mRNA [NM_131633]	GO:0007186(G-protein coupled receptor protein signaling pathway);GO:0007275(development);GO:0007399(neurogenesis);GO:0007411(axon guidance)	GO:0001584(rhodopsin-like receptor activity)	GO:0016021(integral to membrane)
A_15_P105875	1.26309	0.00597	0.884787	1.11756	TC267994			TPP1_MOUSE (O89023) Tripeptidyl-peptidase I precursor (TPP-I) (Tripeptidyl aminopeptidase) (Lysosomal pepstatin insensitive protease) (LPIC) , partial (73%) [TC267994]	GO:0006508(proteolysis and peptidolysis);GO:0006629(lipid metabolism);GO:0007399(neurogenesis)	GO:0004252(serine-type endopeptidase activity);GO:0008233(peptidase activity);GO:0016787(hydrolase activity);GO:0019131(tripeptidyl-peptidase I activity)	GO:0005615(extracellular space);GO:0005739(mitochondrion);GO:0005764(lysosome)
A_15_P108457	1.26304	0.0418	0.94689	1.19596	CD589918	CD589918		RK055A1B12.T3 Zebrafish Kidney Marrow cDNA library Danio rerio cDNA clone RK055A1B12 5', mRNA sequence [CD589918]
A_15_P106131	1.26139	0.0466	0.803821	1.01393	TC277883			Q7ZWM7 (Q7ZWM7) Dnajb9-prov protein, partial (49%) [TC277883]
A_15_P107522	1.26109	0.0437	0.898862	1.13355	TC296373			AF059617 serum-inducible kinase {Homo sapiens;} , partial (23%) [TC296373]
A_15_P119415	1.26036	0.0286	0.904179	1.13959	NM_199950	NM_199950	socs3	Danio rerio zgc:56537 (zgc:56537), mRNA [NM_199950]	GO:0001558(regulation of cell growth);GO:0007165(signal transduction);GO:0007242(intracellular signaling cascade)	GO:0005554(molecular_function unknown)	GO:0008372(cellular_component unknown)
A_15_P117823	1.25961	0.0418	0.89177	1.12328	NM_212866	NM_212866	zgc:77051	Danio rerio zgc:77051 (zgc:77051), mRNA [NM_212866]	GO:8150(biological_process)	GO:0005554(molecular_function unknown)	GO:0008372(cellular_component unknown)
A_15_P113792	1.25911	0.0491	0.931802	1.17324	TC299241			CLPX_HUMAN (O76031) ATP-dependent Clp protease ATP-binding subunit ClpX-like, mitochondrial precursor, partial (30%) [TC299241]
A_15_P104113	1.25789	0.0452	0.915565	1.15168	NM_001002171	NM_001002171	zgc:91942	Danio rerio zgc:91942 (zgc:91942), mRNA [NM_001002171]	GO:0006355(regulation of transcription, DNA-dependent);GO:0016568(chromatin modification)	GO:0016787(hydrolase activity)	GO:0005634(nucleus)
A_15_P120348	1.25688	0.0197	1.1047	1.38847	NM_213068	NM_213068	zgc:55902	Danio rerio zgc:55902 (zgc:55902), mRNA [NM_213068]	GO:8150(biological_process)	GO:0005554(molecular_function unknown)	GO:0008372(cellular_component unknown)
A_15_P112910	1.25496	0.0279	0.775192	0.972836	TC301344			CLDJ_MOUSE (Q9ET38) Claudin-19, partial (57%) [TC301344]		GO:0005198(structural molecule activity)	GO:0005923(tight junction);GO:0016021(integral to membrane)
A_15_P112475	1.25425	0.0381	1.02102	1.28062	NM_131811	NM_131811	cx27.5	Danio rerio connexin 27.5 (cx27.5), mRNA [NM_131811]	GO:0007154(cell communication)	GO:0015285(connexon channel activity)	GO:0005921(gap junction);GO:0005922(connexon complex);GO:0016021(integral to membrane)
A_15_P106012	1.25335	0.0429	1.00848	1.26398	NM_200763	NM_200763	zgc:73254	Danio rerio zgc:73254 (zgc:73254), mRNA [NM_200763]	GO:0006118(electron transport)	GO:0015036(disulfide oxidoreductase activity);GO:0016491(oxidoreductase activity)	GO:0008372(cellular_component unknown)
A_15_P100774	1.25292	0.014	0.978878	1.22645	NM_131601	NM_131601	slc3a2	Danio rerio solute carrier family 3, member 2 (slc3a2), mRNA [NM_131601]	GO:0005975(carbohydrate metabolism)	GO:0004556(alpha-amylase activity);GO:0016787(hydrolase activity);GO:0016798(hydrolase activity, acting on glycosyl bonds)
A_15_P113325	1.25281	0.0322	0.892121	1.11766	NM_001004682	NM_001004682	fabp11	Danio rerio zgc:103587 (zgc:103587), mRNA [NM_001004682]	GO:0006810(transport)	GO:0005215(transporter activity);GO:0005488(binding);GO:0008289(lipid binding)	GO:0008372(cellular_component unknown)
A_15_P113750	1.25226	0.0336	0.976675	1.22305	TC291973			SGK1_MOUSE (Q9WVC6) Serine/threonine-protein kinase Sgk1 (Serum/glucocorticoid-regulated kinase 1) , partial (81%) [TC291973]	GO:0006468(protein amino acid phosphorylation);GO:0006814(sodium ion transport);GO:0006915(apoptosis);GO:0006916(anti-apoptosis);GO:0006950(response to stress);GO:0007242(intracellular signaling cascade)	GO:0004672(protein kinase activity);GO:0004674(protein serine/threonine kinase activity);GO:0004682(protein kinase CK2 activity);GO:0005524(ATP binding);GO:0008189(apoptosis inhibitor activity);GO:0015459(potassium channel regulator activity);GO:0016740(transferase activity);GO:0017080(sodium channel regulator activity)	GO:0005634(nucleus);GO:0008372(cellular_component unknown);GO:0016023(cytoplasmic vesicle)
A_15_P115149	1.25169	0.0404	0.944816	1.18262	NM_001007376	NM_001007376	zgc:101877	Danio rerio zgc:101877 (zgc:101877), mRNA [NM_001007376]	GO:8150(biological_process)	GO:0005554(molecular_function unknown)	GO:0008372(cellular_component unknown)
A_15_P116869	1.25051	0.0122	0.87257	1.09116	TC288751			Q9TRZ5 (Q9TRZ5) 0(6)-methylguanine-DNA methyltransferase , partial (54%) [TC288751]
A_15_P112954	1.25049	0.0174	0.94126	1.17704	NM_199211	NM_199211	ctps	Danio rerio CTP synthase (ctps), mRNA [NM_199211]	GO:0006221(pyrimidine nucleotide biosynthesis);GO:0006541(glutamine metabolism)	GO:0003824(catalytic activity);GO:0003883(CTP synthase activity);GO:0016874(ligase activity)		KEGG pathway: Pyrimidine metabolism 00240
A_15_P106038	1.2503	0.0293	0.848949	1.06144	NM_200633	NM_200633	kcnk5	Danio rerio potassium channel, subfamily K, member 5 (kcnk5), mRNA [NM_200633]	GO:0006810(transport);GO:0006811(ion transport);GO:0006813(potassium ion transport)	GO:0005216(ion channel activity);GO:0005244(voltage-gated ion channel activity);GO:0005267(potassium channel activity)	GO:0016020(membrane);GO:0016021(integral to membrane)
A_15_P107019	1.24784	0.0375	1.00931	1.25946	CO919590	CO919590		AGENCOURT_30539599 NIH_ZGC_19 Danio rerio cDNA clone IMAGE:7427813 5', mRNA sequence [CO919590]
A_15_P110861	1.24577	0.0267	0.914404	1.13913	NM_201325	NM_201325	mvp	Danio rerio major vault protein (mvp), mRNA [NM_201325]			GO:30529(ribonucleoprotein complex)
A_15_P112537	1.24538	0.0255	0.896854	1.11693	NM_199590	NM_199590	rpl7l1	Danio rerio ribosomal protein L7-like 1 (rpl7l1), mRNA [NM_199590]	GO:0006412(protein biosynthesis)	GO:0003735(structural constituent of ribosome);GO:0030528(transcription regulator activity)	GO:0005622(intracellular);GO:0005840(ribosome);GO:0015934(large ribosomal subunit);GO:0030529(ribonucleoprotein complex)
A_15_P121100	1.24486	0.0168	0.77976	0.97069	BC085624	BC085624	cyp2j27	Danio rerio cDNA clone IMAGE:7045710. [BC085624]	GO:6118(electron transport); GO:6783(heme biosynthetic process); GO:6879(iron ion homeostasis); GO:6826(iron ion transport)	GO:20037(heme binding); GO:5506(iron ion binding); GO:46872(metal ion binding); GO:4497(monooxygenase activity); GO:16491(oxidoreductase activity); GO:16712(oxidoreductase activity, acting on paired donors, with incorporation or reduction of molecular oxygen, reduced flavin or flavoprotein as one donor, and incorporation of one atom of oxygen)	GO:16020(membrane); GO:5579(membrane attack complex)
A_15_P115435	1.24441	0.00575	0.891855	1.10984	BC086730	BC086730		Danio rerio cDNA clone IMAGE:7228979. [BC086730]
A_15_P113453	1.24406	0.00695	0.887164	1.10369	NM_001004524	NM_001004524	si:ch211-214p16.1	Danio rerio si:ch211-214p16.1 (si:ch211-214p16.1), mRNA [NM_001004524]
A_15_P117441	1.24403	0.0408	0.84876	1.05588	CK705595	CK705595		ZF101-P00010-DEPE-R_I23 GISZF101 Danio rerio cDNA clone IMAGE:7138081 3', mRNA sequence [CK705595]
A_15_P121249	1.24149	0.0243	1.00731	1.25056	TC281113			BC000770 death associated transcription factor 1, isoform b {Homo sapiens;} , partial (29%) [TC281113]
A_15_P121139	1.24096	0.0189	0.87873	1.09047	NM_131763	NM_131763	cldnb	Danio rerio claudin b (cldnb), mRNA [NM_131763]		GO:0005198(structural molecule activity)	GO:0005923(tight junction);GO:0016020(membrane)
A_15_P115698	1.2396	0.0119	0.870152	1.07864	ENSDART00000015891			fizzy/cell division cycle 20 related 1 (Drosophila) [Source:ZFIN;Acc:ZDB-GENE-040426-712] [ENSDART00000015891]	GO:0000910(cytokinesis);GO:0006512(ubiquitin cycle);GO:0007049(cell cycle);GO:0007067(mitosis)
A_15_P119276	1.23942	0.0211	0.909981	1.12785	ENSDART00000013945			BC042322 zgc:55513 {Danio rerio;} , complete [TC292073]
A_15_P109713	1.23936	0.0197	0.886363	1.09853	CK362605	CK362605		AGENCOURT_17185647 NIH_ZGC_4 Danio rerio cDNA clone IMAGE:7088899 5', mRNA sequence [CK362605]
A_15_P109625	1.23879	0.0469	0.995554	1.23328	NM_001002318	NM_001002318	zgc:86635	Danio rerio zgc:86635 (zgc:86635), mRNA [NM_001002318]	GO:0000160(two-component signal transduction system (phosphorelay));GO:0006355(regulation of transcription, DNA-dependent);GO:0006886(intracellular protein transport);GO:0007264(small GTPase mediated signal transduction);GO:0015031(protein transport)	GO:0003677(DNA binding);GO:0005525(GTP binding)	GO:0008372(cellular_component unknown)
A_15_P118686	1.23668	0.0152	0.979663	1.21152	NM_001012312	NM_001012312	gsn	Danio rerio gelsolin (amyloidosis, Finnish type) (gsn), mRNA [NM_001012312]		GO:3779(actin binding)
A_15_P106937	1.23627	0.00944	0.870022	1.07558	AW078290	AW078290	wu:fe47f02	fe47f02.y1 Zebrafish WashU MPIMG EST Danio rerio cDNA clone IMAGE:3742011 5', mRNA sequence [AW078290]
A_15_P102910	1.2355	0.00436	0.965011	1.19227	NM_201463	NM_201463	ppan	Danio rerio peter pan homolog (Drosophila) (ppan), mRNA [NM_201463]
A_15_P120670	1.23539	0.0255	0.97542	1.20503	NM_001003642	NM_001003642	kptn	Danio rerio zgc:100793 (zgc:100793), mRNA [NM_001003642]	GO:8150(biological_process)	GO:0005554(molecular_function unknown)	GO:0008372(cellular_component unknown)
A_15_P110039	1.23486	0.0472	0.853239	1.05363	NM_131723	NM_131723	klf4	Danio rerio Kruppel-like factor 4 (klf4), mRNA [NM_131723]	GO:0030218(erythrocyte differentiation);GO:0045893(positive regulation of transcription, DNA-dependent)	GO:0003676(nucleic acid binding);GO:0008270(zinc ion binding);GO:0016563(transcriptional activator activity)	GO:0005634(nucleus)
A_15_P109596	1.23325	0.0273	0.91082	1.12327	TC271103			Q7SXE0 (Q7SXE0) Wu:fj09e08 protein, complete [TC271103]
A_15_P104015	1.23324	0.0425	0.909469	1.12159	BM026401	BM026401		ft07c01.y3 Zebrafish neuronal Danio rerio cDNA clone IMAGE:5080704 5', mRNA sequence [BM026401]
A_15_P116419	1.23263	0.0396	1.06417	1.31173	NM_001002707	NM_001002707	zgc:92606	Danio rerio zgc:92606 (zgc:92606), mRNA [NM_001002707]	GO:8150(biological_process)	GO:0005554(molecular_function unknown)	GO:0008372(cellular_component unknown)
A_15_P115575	1.23208	0.0437	0.892513	1.09965	NM_001003411	NM_001003411	ddx18	Danio rerio DEAD (Asp-Glu-Ala-Asp) box polypeptide 18 (ddx18), mRNA [NM_001003411]		GO:0003676(nucleic acid binding);GO:0004386(helicase activity);GO:0005524(ATP binding);GO:0008026(ATP-dependent helicase activity);GO:0016787(hydrolase activity)		KEGG pathway: Folate biosynthesis 00790; KEGG pathway: Starch and sucrose metabolism 00500
A_15_P109368	1.23153	0.0156	0.820622	1.01062	NM_131348	NM_131348	fli1a	Danio rerio friend leukemia integration 1 (fli1), mRNA [NM_131348]	GO:0006355(regulation of transcription, DNA-dependent)	GO:0003677(DNA binding);GO:0003700(transcription factor activity)	GO:0005634(nucleus)
A_15_P119379	1.22969	0.0374	0.914257	1.12426	CN507275	CN507275		AGENCOURT_22403322 NIH_ZGC_9 Danio rerio cDNA clone IMAGE:7272374 5', mRNA sequence [CN507275]
A_15_P102427	1.2291	0.0245	0.945083	1.16161	NM_200872	NM_200872	zgc:73097	Danio rerio zgc:73097 (zgc:73097), mRNA [NM_200872]	GO:0006914(autophagy)	GO:0005554(molecular_function unknown)	GO:0008372(cellular_component unknown)	KEGG pathway: Regulation of autophagy 04140
A_15_P115105	1.2288	0.0221	0.905419	1.11258	NM_200127	NM_200127	zgc:55696	Danio rerio zgc:55696 (zgc:55696), mRNA [NM_200127]		GO:0003824(catalytic activity);GO:0016874(ligase activity)	GO:0008372(cellular_component unknown)
A_15_P112571	1.22732	0.00685	0.900253	1.1049	NM_213470	NM_213470	tax1bp3	Danio rerio Tax1 (human T-cell leukemia virus type I) binding protein 3 (tax1bp3), mRNA [NM_213470]		GO:0005515(protein binding)
A_15_P116129	1.22703	0.0265	0.813518	0.99821	ENSDART00000003621			seven in absentia homolog 2 (Drosophila)-like [Source:ZFIN;Acc:ZDB-GENE-030922-1] [ENSDART00000003621]	GO:0007093(mitotic checkpoint)		GO:0005634(nucleus)
A_15_P114238	1.22633	0.0165	0.900046	1.10375	NM_213439	NM_213439	mid1ip1	Danio rerio MID1 interacting protein 1 (mid1ip1), mRNA [NM_213439]
A_15_P111655	1.22633	0.0344	0.795343	0.97535	NM_194376	NM_194376	ptma	Danio rerio prothymosin, alpha (ptma), mRNA [NM_194376]	GO:8150(biological_process)	GO:3674(molecular_function)	GO:5575(cellular_component)
A_15_P120569	1.22543	0.0319	0.848885	1.04025	NM_131882	NM_131882	cxcr4a	Danio rerio chemokine (C-X-C motif) receptor 4a (cxcr4a), mRNA [NM_131882]	GO:0007186(G-protein coupled receptor protein signaling pathway)	GO:0001584(rhodopsin-like receptor activity);GO:0004872(receptor activity);GO:0004930(G-protein coupled receptor activity);GO:0016493(C-C chemokine receptor activity);GO:0016494(C-X-C chemokine receptor activity)	GO:0016021(integral to membrane)
A_15_P108476	1.22516	0.0386	0.814394	0.997762	NM_212604	NM_212604	cth	Danio rerio cystathionase (cystathionine gamma-lyase) (cth), mRNA [NM_212604]	GO:0006520(amino acid metabolism)	GO:16829(lyase activity)		KEGG pathway: Cysteine metabolism 00272; KEGG pathway: Glycine, serine and threonine metabolism 00260; KEGG pathway: Methionine metabolism 00271; KEGG pathway: Nitrogen metabolism 00910; KEGG pathway: Selenoamino acid metabolism 00450
A_15_P104118	1.2247	0.0306	0.951103	1.16482	NM_001002441	NM_001002441		Danio rerio zgc:92634 (zgc:92634), mRNA [NM_001002441]	GO:0009401(phosphoenolpyruvate-dependent sugar phosphotransferase system)	GO:0005351(sugar porter activity)	GO:0008372(cellular_component unknown)
A_15_P114956	1.22312	0.0128	1.09191	1.33553	BC059630	BC059630	efna1	Danio rerio cofactor required for Sp1 transcriptional activation, subunit 6, mRNA (cDNA clone MGC:73307 IMAGE:4787979), complete cds. [BC059630]			GO:0016020(membrane)
A_15_P115525	1.223	0.0179	0.864471	1.05725	NM_001003460	NM_001003460	zgc:91896	Danio rerio zgc:91896 (zgc:91896), mRNA [NM_001003460]	GO:8150(biological_process)	GO:0005554(molecular_function unknown)	GO:0008372(cellular_component unknown)
A_15_P101253	1.22172	0.0189	0.906521	1.10751	NM_199212	NM_199212	sgk	Danio rerio serum/glucocorticoid regulated kinase (sgk), mRNA [NM_199212]	GO:0006468(protein amino acid phosphorylation)	GO:0004672(protein kinase activity);GO:0004674(protein serine/threonine kinase activity);GO:0005524(ATP binding);GO:0016301(kinase activity)
A_15_P116976	1.22083	0.036	0.963751	1.17657	TC268994			Q803R1 (Q803R1) MAP kinase-interacting serine/threonine kinase 2, complete [TC268994]	GO:0006445(regulation of translation);GO:0006468(protein amino acid phosphorylation);GO:0006950(response to stress);GO:0007243(protein kinase cascade)	GO:0004674(protein serine/threonine kinase activity);GO:0005524(ATP binding);GO:0016740(transferase activity)
A_15_P121316	1.22056	0.0489	1.01849	1.24312	BC076442	BC076442		Danio rerio cDNA clone IMAGE:7039402, partial cds. [BC076442]
A_15_P100887	1.21911	0.038	0.916553	1.11738	NM_199872	NM_199872	osbpl2	Danio rerio oxysterol binding protein-like 2 (osbpl2), mRNA [NM_199872]	GO:0006810(transport);GO:0006869(lipid transport);GO:0008202(steroid metabolism)
A_15_P115494	1.2185	0.0214	0.893375	1.08858	NM_214704	NM_214704	cndp2	Danio rerio CNDP dipeptidase 2 (metallopeptidase M20 family) (cndp2), mRNA [NM_214704]	GO:0006508(proteolysis and peptidolysis)	GO:0008237(metallopeptidase activity);GO:0016787(hydrolase activity)	GO:0008372(cellular_component unknown)
A_15_P104213	1.21813	0.0233	0.840666	1.02404	BC055497	BC055497		Danio rerio cDNA clone IMAGE:2639709, partial cds. [BC055497]
A_15_P109275	1.21801	0.0162	0.959412	1.16857	TC268746			Q7ZYY5 (Q7ZYY5) Signal peptidase 25 kDa subunit (Fragment), partial (31%) [TC268746]
A_15_P117596	1.21785	0.0154	1.08916	1.32643	NM_214716	NM_214716	hspa4l	Danio rerio heat shock protein 4, like (hspa4l), mRNA [NM_214716]	GO:0006457(protein folding);GO:0006986(response to unfolded protein)	GO:0005524(ATP binding)
A_15_P113960	1.21777	0.00944	0.933928	1.13731	NM_200517	NM_200517	zgc:66295	Danio rerio zgc:66295 (zgc:66295), mRNA [NM_200517]		GO:8270(zinc ion binding)	GO:0008372(cellular_component unknown)
A_15_P118181	1.21678	0.0336	0.911221	1.10876	NM_130974	NM_130974	tpsn	Danio rerio tapasin (tpsn), mRNA [NM_130974]	GO:0007275(development);GO:0007399(neurogenesis);GO:0019885(antigen processing, endogenous antigen via MHC class I)		GO:0016020(membrane)
A_15_P106596	1.21646	0.0481	0.999127	1.2154	NM_201202	NM_201202	zgc:56685	Danio rerio zgc:56685 (zgc:56685), mRNA [NM_201202]	GO:0006334(nucleosome assembly);GO:0007001(chromosome organization and biogenesis (sensu Eukaryota))	GO:0003677(DNA binding)	GO:0000786(nucleosome);GO:0005634(nucleus);GO:0005694(chromosome)
A_15_P119831	1.2152	0.0243	0.901486	1.09549	NM_001007307	NM_001007307	pcf11	Danio rerio zgc:92226 (zgc:92226), mRNA [NM_001007307]	GO:0006508(proteolysis and peptidolysis);GO:0006886(intracellular protein transport)	GO:0008237(metallopeptidase activity);GO:0008270(zinc ion binding)	GO:0008372(cellular_component unknown)
A_15_P100727	1.21514	0.0118	0.910584	1.10649	NM_001004643	NM_001004643	entpd2a.1	Danio rerio si:rp71-1o1.2 (si:rp71-1o1.2), mRNA [NM_001004643]		GO:0016787(hydrolase activity)
A_15_P106217	1.21487	0.0191	0.795469	0.96639	NM_200087	NM_200087	txnip	Danio rerio thioredoxin interacting protein (txnip), mRNA [NM_200087]
A_15_P105285	1.21477	0.0336	0.804363	0.977117	TC290809			Q6VN46 (Q6VN46) Myoglobin, complete [TC290809]
A_15_P106245	1.21441	0.0464	1.02577	1.2457	TC290892			Q9UEX4 (Q9UEX4) Zinc finger protein, partial (26%) [TC290892]
A_15_P109486	1.21284	0.0484	0.898352	1.08956	NM_213439	NM_213439	mid1ip1	Danio rerio MID1 interacting protein 1 (mid1ip1), mRNA [NM_213439]
A_15_P120586	1.21223	0.0198	0.925826	1.12231	NM_199601	NM_199601	fah	Danio rerio zgc:55316 (zgc:55316), mRNA [NM_199601]	GO:0008152(metabolism);GO:0009072(aromatic amino acid family metabolism)	GO:0003824(catalytic activity);GO:0004334(fumarylacetoacetase activity);GO:0016787(hydrolase activity)	GO:0008372(cellular_component unknown)	KEGG pathway: Styrene degradation 00643; KEGG pathway: Tyrosine metabolism 00350
A_15_P120832	1.21145	0.0457	0.915286	1.10883	ENSDART00000001323			SI:bZ1D10.2 (Novel protein similar to human matrin 3 (MATR3)) (Fragment). [Source:Uniprot/SPTREMBL;Acc:Q800H4] [ENSDART00000001323]
A_15_P108799	1.21107	0.0415	0.877869	1.06316	BC076107	BC076107		Danio rerio cDNA clone IMAGE:7013722, partial cds. [BC076107]
A_15_P114662	1.21039	0.046	0.835268	1.011	NM_200108	NM_200108	znf395	Danio rerio zgc:55309 (zgc:55309), mRNA [NM_200108]	GO:8150(biological_process)	GO:0005554(molecular_function unknown)	GO:0008372(cellular_component unknown)
A_15_P113847	1.20982	0.0103	0.900453	1.08939	NM_200484	NM_200484	zgc:63691	Danio rerio zgc:63691 (zgc:63691), mRNA [NM_200484]	GO:8150(biological_process)	GO:0005554(molecular_function unknown)	GO:0008372(cellular_component unknown)
A_15_P112292	1.20908	0.0256	0.974086	1.17775	NM_181757	NM_181757	anxa5	Danio rerio annexin A5 (anxa5), mRNA [NM_181757]	GO:50819(negative regulation of coagulation)	GO:0005509(calcium ion binding);GO:0005544(calcium-dependent phospholipid binding)	GO:0005737(cytoplasm)
A_15_P112939	1.20727	0.0303	0.894412	1.0798	AW566853	AW566853	wu:fk20e09	fk20e09.y1 zebrafish fin day1 regeneration Danio rerio cDNA 5', mRNA sequence [AW566853]
A_15_P104933	1.20588	0.0493	0.916575	1.10528	TC284852			AF202724 Sad1 unc-84 domain protein 1 {Homo sapiens;} , partial (45%) [TC284852]		GO:0003676(nucleic acid binding);GO:0005515(protein binding);GO:0008270(zinc ion binding)	GO:0005634(nucleus);GO:0005730(nucleolus);GO:0005737(cytoplasm);GO:0016021(integral to membrane)
A_15_P119861	1.20569	0.00461	1.0168	1.22595	NM_001007163	NM_001007163	rrm2b	Danio rerio ribonucleotide reductase M2 b (rrm2b), mRNA [NM_001007163]	GO:0006260(DNA replication);GO:0009186(deoxyribonucleoside diphosphate metabolism)	GO:0004748(ribonucleoside-diphosphate reductase activity);GO:0016491(oxidoreductase activity)
A_15_P104732	1.20527	0.0259	0.919217	1.1079	BC090538	BC090538	si:ch211-93f2.1	si:ch211-93f2.1		GO:16787(hydrolase activity); GO:4759(serine esterase activity)
A_15_P111749	1.20514	0.0287	0.77525	0.934285	NM_199658	NM_199658	insm1b	Danio rerio zgc:63866 (zgc:63866), mRNA [NM_199658]	GO:6829(zinc ion transport)	GO:0003676(nucleic acid binding);GO:0008270(zinc ion binding)	GO:0005634(nucleus)
A_15_P104525	1.20454	0.0114	1.0317	1.24273	TC281604			Q6PCF7 (Q6PCF7) MGC69155 protein, partial (23%) [TC288800]
A_15_P112580	1.20427	0.0431	1.08217	1.30323	TC290861			Q7ZUQ9 (Q7ZUQ9) Cold inducible RNA binding protein, partial (68%) [TC290861]	GO:0009409(response to cold)	GO:0003723(RNA binding)	GO:0005634(nucleus)
A_15_P102112	1.20407	0.0154	0.890483	1.0722	ENSDART00000005658			Q6NV38 (Q6NV38) Zgc:85616, partial (64%) [TC294363]
A_15_P118107	1.20392	0.0265	0.918143	1.10537	NM_212794	NM_212794	sertad2	Danio rerio SERTA domain containing 2 (sertad2), mRNA [NM_212794]
A_15_P102163	1.20364	0.0168	0.971923	1.16985	NM_200100	NM_200100	hig1	Danio rerio hypoxia induced gene 1 (hig1), mRNA [NM_200100]
A_15_P107283	1.20352	0.0457	1.00761	1.21268	CA473097	CA473097		AGENCOURT_10740291 NCI_CGAP_ZKid1 Danio rerio cDNA clone IMAGE:6793932 5', mRNA sequence [CA473097]
A_15_P112425	1.19967	0.0284	0.923268	1.10762	NM_131372	NM_131372	iclp2	Danio rerio invariant chain-like protein 2 (iclp2), mRNA [NM_131372]	GO:8150(biological_process)	GO:3674(molecular_function)	GO:5575(cellular_component)
A_15_P111261	1.19725	0.0361	0.918155	1.09926	NM_200677	NM_200677	irf7	Danio rerio interferon regulatory factor 7 (irf7), mRNA [NM_200677]	GO:0006355(regulation of transcription, DNA-dependent);GO:0007275(development)	GO:0003700(transcription factor activity)	GO:0005634(nucleus)
A_15_P108759	1.19723	0.00737	0.906813	1.08566	NM_001002191	NM_001002191	zgc:92408	Danio rerio zgc:92408 (zgc:92408), mRNA [NM_001002191]	GO:0000910(cytokinesis);GO:0007049(cell cycle)	GO:0005554(molecular_function unknown)	GO:0008372(cellular_component unknown)
A_15_P103334	1.19646	0.0374	0.925851	1.10774	NM_214759	NM_214759	lgmn	Danio rerio zgc:76953 (zgc:76953), mRNA [NM_214759]	GO:0006508(proteolysis and peptidolysis)	GO:0001509(legumain activity);GO:0004197(cysteine-type endopeptidase activity)	GO:0008372(cellular_component unknown)
A_15_P104029	1.19612	0.0226	0.970334	1.16064	TC287832			Q7QGL2 (Q7QGL2) AgCP12969 (Fragment), partial (23%) [TC287832]
A_15_P105757	1.19528	0.0415	0.919482	1.09903	NM_213299	NM_213299	zgc:85790	Danio rerio zgc:85790 (zgc:85790), mRNA [NM_213299]	GO:6139(nucleobase, nucleoside, nucleotide and nucleic acid metabolic process)	GO:0004017(adenylate kinase activity);GO:0005524(ATP binding);GO:0016776(phosphotransferase activity, phosphate group as acceptor)	GO:0008372(cellular_component unknown)	KEGG pathway: Purine metabolism 00230
A_15_P103448	1.19323	0.0118	0.919326	1.09696	NM_001004115	NM_001004115	zgc:92013	Danio rerio zgc:92013 (zgc:92013), mRNA [NM_001004115]	GO:0005975(carbohydrate metabolism)	GO:0004560(alpha-L-fucosidase activity)	GO:0008372(cellular_component unknown)
A_15_P118722	1.19228	0.0466	0.847714	1.01071	NM_001002219	NM_001002219	htra1	Danio rerio zgc:92029 (zgc:92029), mRNA [NM_001002219]	GO:0001558(regulation of cell growth);GO:0006508(proteolysis and peptidolysis);GO:0008152(metabolism)	GO:0004252(serine-type endopeptidase activity);GO:0004295(trypsin activity);GO:0005515(protein binding);GO:0005520(insulin-like growth factor binding);GO:0016491(oxidoreductase activity)	GO:0005576(extracellular region)
A_15_P113354	1.19056	0.0447	0.896086	1.06685	NM_131408	NM_131408	vegfa	Danio rerio vascular endothelial growth factor (vegf), mRNA [NM_131408]	GO:0000074(regulation of cell cycle);GO:0001525(angiogenesis);GO:0001569(patterning of blood vessels);GO:0001570(vasculogenesis);GO:0008283(cell proliferation);GO:0030154(cell differentiation);GO:0048010(vascular endothelial growth factor receptor signaling pathway)	GO:0008083(growth factor activity)	GO:0016020(membrane)
A_15_P115082	1.18948	0.0169	0.791746	0.941764	NM_201308	NM_201308	plk3	Danio rerio polo-like kinase 3 (Drosophila) (plk3), mRNA [NM_201308]	GO:0006468(protein amino acid phosphorylation);GO:0007049(cell cycle)	GO:0004672(protein kinase activity);GO:0004674(protein serine/threonine kinase activity);GO:0005524(ATP binding);GO:0016301(kinase activity);GO:0016740(transferase activity)
A_15_P104575	1.18848	0.00516	1.00957	1.19985	NM_214685	NM_214685	laptm4a	Danio rerio lysosomal-associated protein transmembrane 4 alpha (laptm4a), mRNA [NM_214685]			GO:0016021(integral to membrane)
A_15_P103936	1.1882	0.0234	0.930603	1.10574	BQ074316	BQ074316		fz27f10.y1 Gong zebrafish testis Danio rerio cDNA 5' similar to TR:Q14244 Q14244 MICROTUBULE ASSOCIATED PROTEIN ;, mRNA sequence [BQ074316]
A_15_P103780	1.18706	0.00754	0.99621	1.18256	NM_001007289	NM_001007289	rpia	Danio rerio zgc:103524 (zgc:103524), mRNA [NM_001007289]	GO:0009052(pentose-phosphate shunt, non-oxidative branch)	GO:0004751(ribose-5-phosphate isomerase activity);GO:0016853(isomerase activity)	GO:0008372(cellular_component unknown)
A_15_P101141	1.18585	0.043	0.964448	1.14369	NM_199274	NM_199274	rgs4	Danio rerio regulator of G-protein signalling 4 (rgs4), mRNA [NM_199274]	GO:0007165(signal transduction)	GO:0004871(signal transducer activity)
A_15_P104398	1.18527	0.0186	0.925973	1.09753	AJ605775	AJ605775	atm	Danio rerio partial mRNA for ataxia telangiectasia mutated (Atm gene). [AJ605775]	GO:77(DNA damage checkpoint); GO:6974(response to DNA damage stimulus)	GO:4428(inositol or phosphatidylinositol kinase activity); GO:16301(kinase activity); GO:16773(phosphotransferase activity, alcohol group as acceptor)	GO:5575(cellular_component)
A_15_P103369	1.18491	0.00741	0.861933	1.02132	NM_001004584	NM_001004584	zgc:92231	Danio rerio zgc:92231 (zgc:92231), mRNA [NM_001004584]	GO:8150(biological_process)	GO:0005554(molecular_function unknown)	GO:0008372(cellular_component unknown)
A_15_P120535	1.18413	0.0342	0.932923	1.1047	NM_214715	NM_214715	adcyap1b	Danio rerio zgc:101522 (zgc:101522), mRNA [NM_214715]	GO:7420(brain development); GO:43010(camera-type eye development)	GO:0005179(hormone activity)	GO:0005576(extracellular region)
A_15_P117760	1.18172	0.00751	0.916451	1.08299	NM_001002108	NM_001002108	zgc:86850	Danio rerio zgc:86850 (zgc:86850), mRNA [NM_001002108]	GO:8150(biological_process)	GO:0005554(molecular_function unknown)	GO:0008372(cellular_component unknown)
A_15_P118147	1.18061	0.0244	1.01035	1.19282	NM_205659	NM_205659	cnksr1	Danio rerio zgc:77200 (zgc:77200), mRNA [NM_205659]	GO:8150(biological_process)	GO:0005515(protein binding)	GO:0016020(membrane)
A_15_P113729	1.1805	0.00666	1.07211	1.26563	NM_212792	NM_212792	cdkn1b	Danio rerio cyclin-dependent kinase inhibitor 1b (p27, kip1) (cdkn1b), mRNA [NM_212792]	GO:7050(cell cycle arrest)	GO:0016301(kinase activity)	GO:5634(nucleus)
A_15_P113000	1.17971	0.0379	0.92096	1.08646	NM_201331	NM_201331	rdh10	Danio rerio retinol dehydrogenase 10 (rdh10), mRNA [NM_201331]	GO:0008152(metabolism)	GO:0016491(oxidoreductase activity)	GO:0008372(cellular_component unknown)
A_15_P119240	1.17954	0.00488	0.922065	1.08761	NM_001002748	NM_001002748	zgc:100919	Danio rerio zgc:100919 (zgc:100919), mRNA [NM_001002748]	GO:0006810(transport)	GO:0005488(binding);GO:0008289(lipid binding)	GO:0016021(integral to membrane)
A_15_P108614	1.17832	0.0491	1.09488	1.29013	CK400623	CK400623		AGENCOURT_17519563 NIH_ZGC_4 Danio rerio cDNA clone IMAGE:7118558 5', mRNA sequence [CK400623]
A_15_P116717	1.17826	0.0218	0.859669	1.01291	BC066631	BC066631		Danio rerio hypothetical protein LOC402824, mRNA (cDNA clone IMAGE:6520339), partial cds. [BC066631]
A_15_P102985	1.17795	0.0261	1.04452	1.2304	NM_199851	NM_199851	gtpbp4	Danio rerio GTP binding protein 4 (gtpbp4), mRNA [NM_199851]	GO:0007264(small GTPase mediated signal transduction)	GO:0005525(GTP binding)
A_15_P105802	1.17755	0.00487	0.920481	1.08392	NM_200550	NM_200550	zgc:65802	Danio rerio zgc:65802 (zgc:65802), mRNA [NM_200550]	GO:0006508(proteolysis and peptidolysis)	GO:0003824(catalytic activity);GO:0004180(carboxypeptidase activity);GO:0004185(serine carboxypeptidase activity);GO:0008233(peptidase activity);GO:0016787(hydrolase activity)	GO:0008372(cellular_component unknown)
A_15_P107412	1.17681	0.0234	0.914671	1.07639	NM_213020	NM_213020	zgc:73347	Danio rerio zgc:73347 (zgc:73347), mRNA [NM_213020]	GO:8150(biological_process)	GO:0005554(molecular_function unknown)	GO:0008372(cellular_component unknown)
A_15_P115586	1.17622	0.0156	0.912812	1.07367	TC279431			Q802U8 (Q802U8) H1 histone family, member X, complete [TC279431]
A_15_P111519	1.17538	0.0396	0.927043	1.08963	TC270589
A_15_P105139	1.17528	0.0146	0.999852	1.1751	NM_182864	NM_182864	keap1	Danio rerio kelch-like ECH-associated protein 1 (keap1), mRNA [NM_182864]		GO:0005515(protein binding)
A_15_P113170	1.17489	0.00767	0.995114	1.16915	NM_200100	NM_200100	hig1	Danio rerio hypoxia induced gene 1 (hig1), mRNA [NM_200100]
A_15_P104712	1.17488	0.00773	0.933137	1.09633	NM_212932	NM_212932	zgc:85752	Danio rerio zgc:85752 (zgc:85752), mRNA [NM_212932]	GO:8150(biological_process)	GO:0005554(molecular_function unknown)	GO:0008372(cellular_component unknown)
A_15_P113517	1.17408	0.0221	0.864408	1.01489	NM_201081	NM_201081	zgc:56010	Danio rerio zgc:56010 (zgc:56010), mRNA [NM_201081]	GO:8150(biological_process)	GO:0005554(molecular_function unknown)	GO:0008372(cellular_component unknown)
A_15_P106504	1.17266	0.00973	0.998762	1.17121	BC054683	BC054683		Danio rerio cDNA clone IMAGE:5602672, partial cds. [BC054683]
A_15_P106730	1.17143	0.0438	0.872861	1.02249	NM_200110	NM_200110	nudt4	Danio rerio nudix (nucleoside diphosphate linked moiety X)-type motif 4 (nudt4), mRNA [NM_200110]	GO:9058(biosynthetic process)	GO:0016787(hydrolase activity)
A_15_P104805	1.17116	0.0208	0.941067	1.10214	NM_200014	NM_200014	zgc:56134	Danio rerio zgc:56134 (zgc:56134), mRNA [NM_200014]	GO:15031(protein transport); GO:6810(transport)	GO:0005554(molecular_function unknown)	GO:0008372(cellular_component unknown)
A_15_P119570	1.17103	0.0399	0.998659	1.16946	ENSDART00000025546			Q7ZUR2 (Q7ZUR2) Ubiquitin-conjugating enzyme E2D 2, complete [TC279710]
A_15_P110153	1.17089	0.0243	0.999031	1.16975	NM_001004604	NM_001004604	zgc:92481	Danio rerio zgc:92481 (zgc:92481), mRNA [NM_001004604]	GO:8150(biological_process)	GO:0005554(molecular_function unknown)	GO:0008372(cellular_component unknown)
A_15_P100649	1.17066	0.0225	1.00343	1.17467	NM_199560	NM_199560	zgc:66117	Danio rerio zgc:66117 (zgc:66117), mRNA [NM_199560]	GO:8150(biological_process)	GO:0005554(molecular_function unknown)	GO:0008372(cellular_component unknown)	KEGG pathway: Nicotinate and nicotinamide metabolism 00760; KEGG pathway: Purine metabolism 00230; KEGG pathway: Pyrimidine metabolism 00240
A_15_P119432	1.16985	0.047	1.01453	1.18685	BQ450576	BQ450576		faa79f10.y1 Gong zebrafish testis Danio rerio cDNA clone IMAGE:5899939 5', mRNA sequence [BQ450576]
A_15_P120240	1.16895	0.0347	0.821384	0.96016	TC286129			Q7ZZ75 (Q7ZZ75) SI:dZ44O19.5 (Novel zinc finger protein (5 domains)), partial (79%) [TC286129]
A_15_P100891	1.16882	0.0191	0.926993	1.08349	AI883343	AI883343		fc60f07.y1 Zebrafish WashU MPIMG EST Danio rerio cDNA clone IMAGE:3725797 5', mRNA sequence [AI883343]
A_15_P103727	1.16803	0.0375	0.921564	1.07641	TC293694			Q09046 (Q09046) Zinc finger protein (Fragment), partial (24%) [TC293694]
A_15_P114449	1.16768	0.0374	0.838946	0.979619	NM_130964	NM_130964	isl2b	Danio rerio islet3 (isl3), mRNA [NM_130964]	GO:0006355(regulation of transcription, DNA-dependent);GO:0007275(development)	GO:0003677(DNA binding);GO:0003700(transcription factor activity);GO:0008270(zinc ion binding)	GO:0005634(nucleus)
A_15_P108928	1.1674	0.0116	0.928989	1.0845	NM_199700	NM_199700	zgc:56218	Danio rerio zgc:56218 (zgc:56218), mRNA [NM_199700]	GO:0006118(electron transport);GO:0006412(protein biosynthesis)	GO:0003723(RNA binding);GO:0003735(structural constituent of ribosome);GO:0005489(electron transporter activity)	GO:0005622(intracellular);GO:0005840(ribosome)
A_15_P121429	1.16727	0.0226	1.03645	1.20982	TC290699			CLDZ_BRARE (Q9YH90) Claudin-like protein ZF-A9, complete [TC290699]	GO:0009405(pathogenesis)	GO:0004888(transmembrane receptor activity);GO:0005198(structural molecule activity);GO:0005515(protein binding)	GO:0005886(plasma membrane);GO:0005887(integral to plasma membrane);GO:0005923(tight junction);GO:0016020(membrane);GO:0016021(integral to membrane)
A_15_P109853	1.16698	0.013	0.960178	1.12051	NM_201300	NM_201300	zgc:63722	Danio rerio zgc:63722 (zgc:63722), mRNA [NM_201300]	GO:0006096(glycolysis);GO:0008152(metabolism)	GO:0003824(catalytic activity);GO:0016868(intramolecular transferase activity, phosphotransferases)	GO:0008372(cellular_component unknown)
A_15_P100693	1.16599	0.0092	0.929906	1.08426	ENSDART00000031470			platelet-activating factor acetylhydrolase, isoform Ib, alpha subunit a [Source:ZFIN;Acc:ZDB-GENE-040116-2] [ENSDART00000031470]		GO:0016787(hydrolase activity)
A_15_P113941	1.16527	0.0446	0.89237	1.03985	AF424545	AF424545	trac	Danio rerio T-cell receptor alpha TCRa-L1 mRNA, complete cds. [AF424545]
A_15_P101658	1.16439	0.00487	1.14937	1.33832	NM_173230	NM_173230	sdad1	Danio rerio SDA1 domain containing 1 (sdad1), mRNA [NM_173230]
A_15_P107453	1.16212	0.0342	1.02357	1.18951	NM_200139	NM_200139	cyp2j25	Danio rerio zgc:55731 (zgc:55731), mRNA [NM_200139]	GO:0006118(electron transport)	GO:0004497(monooxygenase activity)	GO:0008372(cellular_component unknown)
A_15_P104506	1.16207	0.0226	0.919389	1.0684	NM_152955	NM_152955	dacha	Danio rerio dachshund a (dacha), mRNA [NM_152955]	GO:48839(inner ear development)		GO:0005634(nucleus)
A_15_P109600	1.16168	0.00317	1.00387	1.16618	ENSDART00000029125			Q7T2W9 (Q7T2W9) Complement protein component C7, partial (48%) [TC271593]
A_15_P116868	1.15889	0.0408	0.942136	1.09183	NM_201509	NM_201509	arpc5b	Danio rerio actin related protein 2/3 complex, subunit 5B (arpc5b), mRNA [NM_201509]	GO:0030833(regulation of actin filament polymerization)	GO:0005554(molecular_function unknown)	GO:0005856(cytoskeleton)
A_15_P118262	1.15888	0.024	0.819982	0.950263	NM_207049	NM_207049	zgc:77244	Danio rerio zgc:77244 (zgc:77244), mRNA [NM_207049]	GO:0006813(potassium ion transport)	GO:0005249(voltage-gated potassium channel activity);GO:0005515(protein binding)	GO:0008076(voltage-gated potassium channel complex);GO:0016020(membrane)
A_15_P111225	1.15849	0.0498	1.09043	1.26325	TC294721			Q9NLA3 (Q9NLA3) Nucleic acid-associated protein 36, partial (8%) [TC294721]
A_15_P106315	1.15797	0.0474	1.03581	1.19944	NM_199677	NM_199677	rbm4l	Danio rerio RNA binding motif protein 4, like (rbm4l), mRNA [NM_199677]	GO:0000398(nuclear mRNA splicing, via spliceosome);GO:0006397(mRNA processing)	GO:0003676(nucleic acid binding);GO:0003723(RNA binding)
A_15_P107660	1.15754	0.0465	0.923283	1.06874	NM_001002435	NM_001002435	pqbp1l	Danio rerio polyglutamine binding protein 1-like (pqbp1l), mRNA [NM_001002435]
A_15_P107072	1.15711	0.00748	0.92845	1.07431	NM_001007307	NM_001007307	pcf11	Danio rerio zgc:92226 (zgc:92226), mRNA [NM_001007307]	GO:0006508(proteolysis and peptidolysis);GO:0006886(intracellular protein transport)	GO:0008237(metallopeptidase activity);GO:0008270(zinc ion binding)	GO:0008372(cellular_component unknown)
A_15_P114556	1.15641	0.0456	0.936978	1.08353	NM_201341	NM_201341	fancd2	Danio rerio Fanconi anemia, complementation group D2 (fancd2), mRNA [NM_201341]	GO:0043066(negative regulation of apoptosis)
A_15_P119126	1.156	0.00331	0.929788	1.07484	NM_131857	NM_131857	klf2b	Danio rerio Kruppel-like factor 2b (klf2b), mRNA [NM_131857]	GO:0006306(DNA methylation)	GO:0003676(nucleic acid binding);GO:0003677(DNA binding);GO:0008270(zinc ion binding)	GO:0005634(nucleus)
A_15_P104338	1.15524	0.0234	1.11724	1.29068	NM_173230	NM_173230	sdad1	Danio rerio SDA1 domain containing 1 (sdad1), mRNA [NM_173230]
A_15_P103258	1.15429	0.00466	0.997641	1.15157	NM_198805	NM_198805	gnaia	Danio rerio guanine nucleotide binding protein (G protein), alpha inhibiting activity polypeptide a (gnaia), mRNA [NM_198805]	GO:0007165(signal transduction);GO:0007186(G-protein coupled receptor protein signaling pathway)	GO:0004871(signal transducer activity);GO:0005525(GTP binding)	GO:0008372(cellular_component unknown)
A_15_P107190	1.1531	0.0336	0.935097	1.07826	TC287518			Q8VG86 (Q8VG86) Olfactory receptor MOR225-3 (Olfactory receptor Olfr1184), partial (6%) [TC287518]
A_15_P101413	1.15156	0.0406	0.948462	1.09221	AI958410	AI958410		fd04d09.y1 Zebrafish WashU MPIMG EST Danio rerio cDNA clone IMAGE:3729905 5', mRNA sequence [AI958410]
A_15_P108229	1.15089	0.00741	0.903914	1.04031	NM_001002554	NM_001002554	zgc:92773	Danio rerio zgc:92773 (zgc:92773), mRNA [NM_001002554]	GO:8150(biological_process)	GO:0008080(N-acetyltransferase activity)	GO:0008372(cellular_component unknown)
A_15_P108223	1.15084	0.0164	0.926699	1.06648	NM_199939	NM_199939	arrdc2	Danio rerio zgc:85652 (zgc:85652), mRNA [NM_199939]	GO:8150(biological_process)	GO:0005554(molecular_function unknown)	GO:0008372(cellular_component unknown)
A_15_P118936	1.14886	0.0221	0.931242	1.06986	NM_001006087	NM_001006087	zgc:101654	Danio rerio zgc:101654 (zgc:101654), mRNA [NM_001006087]	GO:8150(biological_process)	GO:0005554(molecular_function unknown)	GO:0008372(cellular_component unknown)
A_15_P103706	1.14793	0.028	0.697173	0.800303	NM_131850	NM_131850	aldh1a2	Danio rerio aldehyde dehydrogenase 1 family, member A2 (aldh1a2), mRNA [NM_131850]	GO:0008152(metabolism);GO:0009952(anterior/posterior pattern formation);GO:0042573(retinoic acid metabolism)	GO:0016491(oxidoreductase activity)		KEGG pathway: Retinol metabolism 00830
A_15_P116906	1.1477	0.00614	0.979991	1.12473	ENSDART00000023074			Q767K8 (Q767K8) Mitochondrial ribosomal protein S18-2, partial (34%) [TC290437]
A_15_P102268	1.14765	0.0293	0.987412	1.1332	NM_213189	NM_213189	zgc:77563	Danio rerio zgc:77563 (zgc:77563), mRNA [NM_213189]	GO:0016042(lipid catabolism)	GO:0003824(catalytic activity);GO:0003847(1-alkyl-2-acetylglycerophosphocholine esterase activity);GO:0016787(hydrolase activity)	GO:0008247(2-acetyl-1-alkylglycerophosphocholine esterase complex)	KEGG pathway: Ether lipid metabolism 00565; KEGG pathway: Glycerophospholipid metabolism 00564
A_15_P111122	1.14762	0.00792	0.927066	1.06392	CN175873	CN175873		AGENCOURT_21017554 NIH_ZGC_5 Danio rerio cDNA clone IMAGE:7239993 5', mRNA sequence [CN175873]
A_15_P113547	1.14731	0.0211	0.86887	0.996864	ENSDART00000022307
A_15_P117834	1.14723	0.00955	1.15313	1.3229	NM_001005940	NM_001005940	cpt1al	Danio rerio zgc:103709 (zgc:103709), mRNA [NM_001005940]	GO:9617(response to bacterium)	GO:0008415(acyltransferase activity);GO:0016740(transferase activity)	GO:0008372(cellular_component unknown)
A_15_P115867	1.147	0.0463	0.937077	1.07482	NM_201067	NM_201067	rorab	Danio rerio zgc:55954 (zgc:55954), mRNA [NM_201067]	GO:0006350(transcription);GO:0006355(regulation of transcription, DNA-dependent)	GO:0003677(DNA binding);GO:0003700(transcription factor activity);GO:0003707(steroid hormone receptor activity);GO:0004872(receptor activity);GO:0004879(ligand-dependent nuclear receptor activity)	GO:0005634(nucleus)
A_15_P121170	1.14593	0.0493	0.938884	1.07589	NM_213136	NM_213136	zgc:64115	Danio rerio zgc:64115 (zgc:64115), mRNA [NM_213136]	GO:0006955(immune response)	GO:0005554(molecular_function unknown)	GO:0016020(membrane)
A_15_P107880	1.14528	0.0221	0.920532	1.05427	TC269368			Q6QWF9 (Q6QWF9) CaMKII inhibitor protein alpha, partial (29%) [TC269368]
A_15_P109984	1.14517	0.00535	0.947263	1.08477	ENSDART00000044060			LCB1_HUMAN (O15269) Serine palmitoyltransferase 1 (Long chain base biosynthesis protein 1) (LCB 1) (Serine-palmitoyl-CoA transferase 1) (SPT 1) (SPT1) , complete [TC281727]
A_15_P109039	1.14304	0.0235	0.887202	1.0141	NM_001002097	NM_001002097	zgc:86903	Danio rerio zgc:86903 (zgc:86903), mRNA [NM_001002097]
A_15_P108921	1.14262	0.0438	0.946342	1.08131	BC050512	BC050512	ctps	Danio rerio CTP synthase, mRNA (cDNA clone IMAGE:5602452), containing frame-shift errors. [BC050512]	GO:0006221(pyrimidine nucleotide biosynthesis);GO:0006541(glutamine metabolism)	GO:0003824(catalytic activity);GO:0003883(CTP synthase activity);GO:0016874(ligase activity)		KEGG pathway: Pyrimidine metabolism 00240
A_15_P116756	1.14236	0.0238	0.975284	1.11412	BM861428	BM861428		fy49f11.y1 Sugano SJD adult male Danio rerio cDNA clone IMAGE:5603109 5', mRNA sequence [BM861428]
A_15_P107702	1.14228	0.0481	0.894101	1.02131	BC059187	BC059187	max	Danio rerio myc-associated factor X, mRNA (cDNA clone IMAGE:6795370), partial cds. [BC059187]	GO:0006355(regulation of transcription, DNA-dependent)	GO:0003677(DNA binding);GO:0003700(transcription factor activity)	GO:0005634(nucleus)
A_15_P101109	1.14056	0.0329	0.932743	1.06385	NM_199543	NM_199543	cd63	Danio rerio Cd63 antigen (cd163), mRNA [NM_199543]			GO:0016021(integral to membrane)
A_15_P104209	1.14047	0.0472	0.996398	1.13636	NM_131069	NM_131069	cx43.4	Danio rerio connexin 43.4 (cx43.4), mRNA [NM_131069]	GO:0007154(cell communication)	GO:0015285(connexon channel activity)	GO:0005921(gap junction);GO:0005922(connexon complex);GO:0016021(integral to membrane)
A_15_P105193	1.14044	0.0489	0.898771	1.025	NM_001002389	NM_001002389	zgc:92046	Danio rerio zgc:92046 (zgc:92046), mRNA [NM_001002389]	GO:8150(biological_process)	GO:0008440(inositol-trisphosphate 3-kinase activity)	GO:0008372(cellular_component unknown)
A_15_P101931	1.13961	0.0485	0.945521	1.07752	NM_131025	NM_131025	ccnd1	Danio rerio cyclin D1 (ccnd1), mRNA [NM_131025]	GO:0000074(regulation of cell cycle);GO:0000910(cytokinesis);GO:0007049(cell cycle)		GO:0005634(nucleus)
A_15_P102382	1.1396	0.0293	0.935889	1.06654	NM_213404	NM_213404	lipf	Danio rerio zgc:56632 (zgc:56632), mRNA [NM_213404]	GO:0006508(proteolysis and peptidolysis);GO:0006629(lipid metabolism)	GO:0003824(catalytic activity);GO:0004197(cysteine-type endopeptidase activity);GO:0016789(carboxylic ester hydrolase activity)	GO:0008372(cellular_component unknown)
A_15_P118608	1.13937	0.0275	1.03233	1.1762	NM_001004545	NM_001004545	mpdu1a	Danio rerio zgc:92112 (zgc:92112), mRNA [NM_001004545]	GO:8150(biological_process)	GO:0005554(molecular_function unknown)	GO:0008372(cellular_component unknown)
A_15_P114740	1.13927	0.0266	0.933932	1.064	NM_001006018	NM_001006018	bcl7b	Danio rerio B-cell CLL/lymphoma 7b (bcl7b), mRNA [NM_001006018]	GO:8150(biological_process)	GO:0005554(molecular_function unknown)	GO:0008372(cellular_component unknown)
A_15_P119977	1.13886	0.0427	0.928921	1.05791	NM_001003459	NM_001003459	zgc:91905	Danio rerio zgc:91905 (zgc:91905), mRNA [NM_001003459]	GO:8150(biological_process)	GO:0005554(molecular_function unknown)	GO:0008372(cellular_component unknown)
A_15_P101278	1.13866	0.0195	0.98483	1.12138	NM_213434	NM_213434	zc3h7	Danio rerio zgc:55684 (zgc:55684), mRNA [NM_213434]	GO:8150(biological_process)	GO:0003676(nucleic acid binding);GO:0003677(DNA binding);GO:0008270(zinc ion binding)	GO:0005634(nucleus)
A_15_P108028	1.13866	0.036	1.00325	1.14236	TC293151			Q8JIM0 (Q8JIM0) Cytoskeleton associated protein keap1, complete [TC293151]
A_15_P114831	1.13827	0.0474	0.940439	1.07048	TC281102			GNPI_HUMAN (P46926) Glucosamine-6-phosphate isomerase (Glucosamine-6-phosphate deaminase) (GNPDA) (GlcN6P deaminase) (Oscillin) , partial (92%) [TC281102]	GO:0005975(carbohydrate metabolism);GO:0006043(glucosamine catabolism);GO:0006044(N-acetylglucosamine metabolism);GO:0006091(generation of precursor metabolites and energy);GO:0007338(fertilization (sensu Metazoa))	GO:0004342(glucosamine-6-phosphate deaminase activity);GO:0016787(hydrolase activity)
A_15_P110386	1.13789	0.0168	0.870755	0.990821	NM_130964	NM_130964	isl2b	Danio rerio islet3 (isl3), mRNA [NM_130964]	GO:0006355(regulation of transcription, DNA-dependent);GO:0007275(development)	GO:0003677(DNA binding);GO:0003700(transcription factor activity);GO:0008270(zinc ion binding)	GO:0005634(nucleus)
A_15_P120542	1.13552	0.0321	0.935119	1.06185	TC274438			ZM12_HUMAN (Q9H0C1) Zinc finger MYND domain containing protein 12, partial (21%) [TC274438]
A_15_P104042	1.13522	0.0379	0.928665	1.05424	CK363440	CK363440		AGENCOURT_17170766 NIH_ZGC_4 Danio rerio cDNA clone IMAGE:7086541 5', mRNA sequence [CK363440]
A_15_P116801	1.1345	0.0272	0.944195	1.07118	NM_212781	NM_212781	yrk	Danio rerio Yes-relayed kinase (yrk), mRNA [NM_212781]	GO:0006468(protein amino acid phosphorylation);GO:0007242(intracellular signaling cascade)	GO:0004672(protein kinase activity);GO:0004674(protein serine/threonine kinase activity);GO:0004713(protein-tyrosine kinase activity);GO:0005524(ATP binding);GO:0016301(kinase activity)
A_15_P100273	1.13393	0.0376	0.936773	1.06224	TC279409			Q7T2D1 (Q7T2D1) Retinol dehydrogenase 10, complete [TC279409]
A_15_P117466	1.1338	0.0319	1.00114	1.13509	BC076442	BC076442		Danio rerio cDNA clone IMAGE:7039402, partial cds. [BC076442]
A_15_P101366	1.13293	0.0438	0.991629	1.12345	ENSDART00000023137			Q6T3V3 (Q6T3V3) Activating transcription factor 4, partial (41%) [TC289897]
A_15_P112615	1.13288	0.0484	1.04669	1.18577	NM_001005954	NM_001005954	zgc:103627	Danio rerio zgc:103627 (zgc:103627), mRNA [NM_001005954]	GO:8150(biological_process)	GO:0005554(molecular_function unknown)	GO:0008372(cellular_component unknown)
A_15_P112081	1.13271	0.0399	0.930366	1.05383	NM_214706	NM_214706	hnrpa0	Danio rerio heterogeneous nuclear ribonucleoprotein A0 (hnrpa0), mRNA [NM_214706]	GO:0000398(nuclear mRNA splicing, via spliceosome);GO:0006397(mRNA processing)	GO:0003723(RNA binding)	GO:0030529(ribonucleoprotein complex)
A_15_P110380	1.13227	0.0455	0.942673	1.06736	NM_199707	NM_199707	ell	Danio rerio zgc:63836 (zgc:63836), mRNA [NM_199707]	GO:8150(biological_process)	GO:0005554(molecular_function unknown)	GO:0008372(cellular_component unknown)
A_15_P101583	1.13211	0.0474	1.00996	1.14339	NM_199645	NM_199645	zgc:64137	Danio rerio zgc:64137 (zgc:64137), mRNA [NM_199645]	GO:0045947(negative regulation of translational initiation)	GO:0008190(eukaryotic initiation factor 4E binding)	GO:0008372(cellular_component unknown)
A_15_P114858	1.13077	0.0189	0.980974	1.10925	TC293097			GBG2_HUMAN (P59768) Guanine nucleotide-binding protein G(I)/G(S)/G(O) gamma-2 subunit (G gamma-I), complete [TC293097]	GO:0000187(activation of MAPK);GO:0001662(behavioral fear response);GO:0007165(signal transduction);GO:0007168(receptor guanylyl cyclase signaling pathway);GO:0007186(G-protein coupled receptor protein signaling pathway);GO:0007626(locomotory behavior);GO:0008277(regulation of G-protein coupled receptor protein signaling pathway)	GO:0003924(GTPase activity);GO:0003927(heterotrimeric G-protein GTPase activity);GO:0004871(signal transducer activity)	GO:0005834(heterotrimeric G-protein complex);GO:0005886(plasma membrane)
A_15_P102786	1.12999	0.0331	0.941723	1.06413	BC056544	BC056544		Danio rerio cDNA clone IMAGE:6792881, partial cds. [BC056544]
A_15_P109996	1.12981	0.0425	0.798438	0.902086	TC275843			Q8MYB2 (Q8MYB2) Cytochrome b561, partial (34%) [TC275843]
A_15_P119294	1.12924	0.046	0.905108	1.02208	BC058869	BC058869	zgc:63593	Danio rerio zgc:63593, mRNA (cDNA clone MGC:63593 IMAGE:5412211), complete cds. [BC058869]	GO:8150(biological_process)	GO:0005554(molecular_function unknown)	GO:0008372(cellular_component unknown)
A_15_P105840	1.12888	0.0358	0.938735	1.05972	NM_212663	NM_212663	cd82	Danio rerio kangai 1 (suppression of tumorigenicity 6, prostate) (kai1), mRNA [NM_212663]			GO:0016021(integral to membrane)
A_15_P106580	1.12815	0.0189	0.931793	1.0512	AI942585	AI942585		fc73c04.y1 Zebrafish WashU MPIMG EST Danio rerio cDNA clone IMAGE:3727014 5', mRNA sequence [AI942585]
A_15_P105672	1.12755	0.0374	0.934126	1.05327	NM_199879	NM_199879	mgrn1	Danio rerio mahogunin, ring finger 1 (mgrn1), mRNA [NM_199879]	GO:0016567(protein ubiquitination)	GO:0004842(ubiquitin-protein ligase activity);GO:0008270(zinc ion binding)	GO:0000151(ubiquitin ligase complex)
A_15_P112395	1.12629	0.0227	0.942161	1.06114	ENSDART00000036875			AF284815 lysyl oxidase-like protein {Homo sapiens;} , partial (31%) [TC283494]
A_15_P106926	1.12565	0.0255	0.993203	1.118	TC283686			Q89NM1 (Q89NM1) Bll3817 protein, partial (78%) [TC283686]
A_15_P117924	1.12352	0.0315	0.982669	1.10405	NM_214771	NM_214771	zgc:63829	Danio rerio zgc:63829 (zgc:63829), mRNA [NM_214771]	GO:0008152(metabolism)	GO:0016491(oxidoreductase activity)	GO:0008372(cellular_component unknown)
A_15_P106947	1.12348	0.0324	0.84799	0.952697	TC291464			Q9W672 (Q9W672) CCCH zinc finger protein C3H-2, partial (75%) [TC291464]		GO:0003700(transcription factor activity)	GO:0005634(nucleus)
A_15_P103864	1.12338	0.0446	0.80293	0.901999	NM_212894	NM_212894	lgals1l2	Danio rerio proto galectin Gal1-L2 (LOC405830), mRNA [NM_212894]	GO:2040(sprouting angiogenesis); GO:1944(vasculature development)	GO:0005529(sugar binding)	GO:0008372(cellular_component unknown)
A_15_P104580	1.12169	0.0154	0.986773	1.10685	NM_153643	NM_153643	acvrl1	Danio rerio activin A receptor type II-like 1 (acvrl1), mRNA [NM_153643]	GO:0006468(protein amino acid phosphorylation)	GO:0004672(protein kinase activity);GO:0004674(protein serine/threonine kinase activity);GO:0004675(transmembrane receptor protein serine/threonine kinase activity);GO:0004872(receptor activity);GO:0005524(ATP binding);GO:0016301(kinase activity)	GO:0016020(membrane)
A_15_P120714	1.12036	0.0365	0.935604	1.04822	NM_213533	NM_213533	prps1a	Danio rerio phosphoribosyl pyrophosphate synthetase 1A (prps1a), mRNA [NM_213533]	GO:0009116(nucleoside metabolism);GO:0009156(ribonucleoside monophosphate biosynthesis);GO:0009165(nucleotide biosynthesis)	GO:0004749(ribose-phosphate diphosphokinase activity);GO:0016740(transferase activity);GO:0016978(lipoate-protein ligase B activity)
A_15_P121398	1.11893	0.0252	0.971712	1.08728	BC057420	BC057420	ndrg1	Danio rerio zgc:63944, mRNA (cDNA clone MGC:63944 IMAGE:6791251), complete cds. [BC057420]	GO:0030154(cell differentiation)	GO:31177(phosphopantetheine binding)
A_15_P111834	1.1178	0.0225	0.995606	1.11289	NM_213515	NM_213515	ube2v2	Danio rerio ubiquitin-conjugating enzyme E2 variant 2 (ube2v2), mRNA [NM_213515]	GO:0006464(protein modification);GO:0006512(ubiquitin cycle)	GO:0004840(ubiquitin conjugating enzyme activity)
A_15_P112470	1.11766	0.0293	1.0024	1.12034	BC078366	BC078366	si:dkey-180p18.9	Danio rerio cDNA clone IMAGE:7039050, partial cds. [BC078366]
A_15_P108935	1.1158	0.0487	0.908364	1.01355	NM_131620	NM_131620	ybx1	Danio rerio nuclease sensitive element binding protein 1 (nsep1), mRNA [NM_131620]	GO:0006355(regulation of transcription, DNA-dependent)	GO:0003677(DNA binding)
A_15_P117887	1.11568	0.0484	0.937769	1.04625	NM_198871	NM_198871	zgc:63569	Danio rerio zgc:63569 (zgc:63569), mRNA [NM_198871]	GO:8150(biological_process)	GO:0005554(molecular_function unknown)	GO:0008372(cellular_component unknown)
A_15_P109961	1.11565	0.0145	1.11267	1.24136	TC270569			S68134 cyclic AMP-responsive element modulator beta isoform {Homo sapiens;} , partial (22%) [TC270569]	GO:0006355(regulation of transcription, DNA-dependent)	GO:0003677(DNA binding);GO:0003700(transcription factor activity);GO:0008140(cAMP response element binding protein binding)	GO:0005634(nucleus);GO:0005667(transcription factor complex)
A_15_P118658	1.11441	0.0225	0.953524	1.06261	NM_199428	NM_199428	npm1	Danio rerio nucleophosmin 1 (npm1), mRNA [NM_199428]		GO:0003676(nucleic acid binding)	GO:0005634(nucleus)
A_15_P110958	1.11392	0.00695	0.901001	1.00364	NM_201124	NM_201124	arrb2	Danio rerio arrestin, beta 2 (arrb2), mRNA [NM_201124]	GO:0007165(signal transduction);GO:0007517(muscle development);GO:0007600(sensory perception);GO:0008589(regulation of smoothened signaling pathway)	GO:0005554(molecular_function unknown)	GO:0008372(cellular_component unknown)
A_15_P106109	1.11176	0.0456	0.938355	1.04322	NM_213504	NM_213504	zgc:63728	Danio rerio zgc:63728 (zgc:63728), mRNA [NM_213504]	GO:0006512(ubiquitin cycle)	GO:0005554(molecular_function unknown)	GO:0008372(cellular_component unknown)
A_15_P109303	1.11106	0.0284	0.994297	1.10472	NM_200667	NM_200667	sypl	Danio rerio synaptophysin-like protein (sypl), mRNA [NM_200667]	GO:0006810(transport)	GO:0005215(transporter activity)	GO:0008021(synaptic vesicle);GO:0016020(membrane);GO:0016021(integral to membrane)
A_15_P110822	1.10872	0.0151	1.01686	1.12741	BC076042	BC076042	metap1	Danio rerio cDNA clone IMAGE:7047238, partial cds. [BC076042]	GO:6508(proteolysis)	GO:4177(aminopeptidase activity); GO:8235(metalloexopeptidase activity); GO:4239(methionyl aminopeptidase activity)	GO:5575(cellular_component)
A_15_P111748	1.10828	0.0168	1.0046	1.11338	NM_199775	NM_199775	zgc:55652	Danio rerio zgc:55652 (zgc:55652), mRNA [NM_199775]	GO:0006355(regulation of transcription, DNA-dependent);GO:0016568(chromatin modification)	GO:0016787(hydrolase activity)	GO:0005634(nucleus)
A_15_P107033	1.10681	0.0226	1.02755	1.1373	CK360551	CK360551		AGENCOURT_17113633 NIH_ZGC_4 Danio rerio cDNA clone IMAGE:7090797 5', mRNA sequence [CK360551]
A_15_P111885	1.10671	0.0227	0.945243	1.04611	NM_212763	NM_212763	eva1	Danio rerio epithelial V-like antigen 1 (eva1), mRNA [NM_212763]	GO:0007275(development);GO:0007399(neurogenesis)		GO:0016020(membrane);GO:0016021(integral to membrane)
A_15_P116541	1.10608	0.0466	0.922018	1.01983	NM_001003479	NM_001003479	zgc:91814	Danio rerio zgc:91814 (zgc:91814), mRNA [NM_001003479]	GO:0006508(proteolysis and peptidolysis);GO:0006887(exocytosis);GO:0007242(intracellular signaling cascade);GO:0007264(small GTPase mediated signal transduction)	GO:0004182(carboxypeptidase A activity);GO:0005085(guanyl-nucleotide exchange factor activity)	GO:0008372(cellular_component unknown)
A_15_P121128	1.1057	0.0385	1.0068	1.11323	CN017891	CN017891		AGENCOURT_20193514 NIH_ZGC_14 Danio rerio cDNA clone IMAGE:7227624 5', mRNA sequence [CN017891]
A_15_P107634	1.10549	0.00535	0.950526	1.05079	NM_212612	NM_212612	ddx5	Danio rerio DEAD (Asp-Glu-Ala-Asp) box polypeptide 5 (ddx5), mRNA [NM_212612]		GO:0003676(nucleic acid binding);GO:0004386(helicase activity);GO:0005524(ATP binding);GO:0008026(ATP-dependent helicase activity);GO:0016787(hydrolase activity)
A_15_P112533	1.10437	0.045	1.01681	1.12293	NM_213138	NM_213138	zgc:64112	Danio rerio zgc:64112 (zgc:64112), mRNA [NM_213138]	GO:8150(biological_process)	GO:0005554(molecular_function unknown)	GO:0008372(cellular_component unknown)
A_15_P117829	1.10315	0.0323	0.991026	1.09325	AI722677	AI722677		fc30b12.y1 Zebrafish WashU MPIMG EST Danio rerio cDNA clone IMAGE:3722879 5', mRNA sequence [AI722677]
A_15_P102802	1.10278	0.0243	0.914361	1.00833	NM_001002463	NM_001002463	zgc:92899	Danio rerio zgc:92899 (zgc:92899), mRNA [NM_001002463]	GO:0006810(transport)	GO:0005215(transporter activity)	GO:0008021(synaptic vesicle);GO:0016020(membrane)
A_15_P113728	1.10197	0.0441	0.972954	1.07217	NM_212904	NM_212904	zgc:77025	Danio rerio zgc:77025 (zgc:77025), mRNA [NM_212904]	GO:15031(protein transport); GO:6810(transport)	GO:0005554(molecular_function unknown)	GO:0008372(cellular_component unknown)
A_15_P100167	1.10051	0.0321	1.01994	1.12245	NM_199740	NM_199740	ccnl1	Danio rerio cyclin L1 (ccnl1), mRNA [NM_199740]	GO:0000910(cytokinesis);GO:0007049(cell cycle)
A_15_P100866	1.09942	0.045	0.961496	1.05708	NM_001008650	NM_001008650	zdhhc13	Danio rerio zgc:101690 (zgc:101690), mRNA [NM_001008650]	GO:8150(biological_process)	GO:0005554(molecular_function unknown)	GO:0008372(cellular_component unknown)
A_15_P119155	1.09932	0.0342	0.961139	1.0566	NM_178297	NM_178297	sepp1a	Danio rerio selenoprotein P, plasma, 1a (sepp1a), mRNA [NM_178297]	GO:0006979(response to oxidative stress)	GO:0008430(selenium binding)	GO:0005576(extracellular region)
A_15_P105666	1.09861	0.00741	0.924419	1.01558	NM_200611	NM_200611	tbc1d5	Danio rerio zgc:63624 (zgc:63624), mRNA [NM_200611]	GO:8150(biological_process)	GO:0005554(molecular_function unknown)	GO:0008372(cellular_component unknown)
A_15_P118033	1.09861	0.0228	0.945167	1.03836	CK396539	CK396539		AGENCOURT_17388110 NIH_ZGC_4 Danio rerio cDNA clone IMAGE:7119957 5', mRNA sequence [CK396539]
A_15_P117926	1.09835	0.024	1.03798	1.14007	CN020196	CN020196		AGENCOURT_20191358 NIH_ZGC_15 Danio rerio cDNA clone IMAGE:7225797 5', mRNA sequence [CN020196]
A_15_P109238	1.09807	0.0291	1.02988	1.13088	NM_213463	NM_213463	eif3s8	Danio rerio eukaryotic translation initiation factor 3, subunit 8 (eif3s8), mRNA [NM_213463]	GO:0006412(protein biosynthesis);GO:0006413(translational initiation)	GO:0003743(translation initiation factor activity)	GO:0005852(eukaryotic translation initiation factor 3 complex)
A_15_P119319	1.09383	0.0336	1.05381	1.15268	NM_214810	NM_214810	zgc:85981	Danio rerio zgc:85981 (zgc:85981), mRNA [NM_214810]	GO:0006508(proteolysis and peptidolysis)	GO:0004180(carboxypeptidase activity);GO:0004182(carboxypeptidase A activity);GO:0008233(peptidase activity);GO:0016787(hydrolase activity)	GO:0008372(cellular_component unknown)
A_15_P113820	1.09356	0.0438	0.960111	1.04993	NM_212682	NM_212682	clic1	Danio rerio zgc:77044 (zgc:77044), mRNA [NM_212682]	GO:0006821(chloride transport)	GO:0005247(voltage-gated chloride channel activity)	GO:0016020(membrane)
A_15_P106842	1.09022	0.0399	0.977533	1.06573	NM_200826	NM_200826	zgc:73112	Danio rerio zgc:73112 (zgc:73112), mRNA [NM_200826]	GO:0006561(proline biosynthesis);GO:0008652(amino acid biosynthesis)	GO:0004735(pyrroline-5-carboxylate reductase activity);GO:0016491(oxidoreductase activity)	GO:0008372(cellular_component unknown)	KEGG pathway: Arginine and proline metabolism 00330; KEGG pathway: Urea cycle and metabolism of amino groups 00220
A_15_P116553	1.0881	0.0347	0.960291	1.0449	NM_198811	NM_198811	pald	Danio rerio paladin (pald), mRNA [NM_198811]
A_15_P107504	1.08737	0.0438	0.939508	1.02159	NM_152951	NM_152951	csnk1a1	Danio rerio casein kinase 1, alpha 1 (csnk1a1), mRNA [NM_152951]	GO:0006468(protein amino acid phosphorylation)	GO:0004672(protein kinase activity);GO:0004674(protein serine/threonine kinase activity);GO:0005524(ATP binding);GO:0016301(kinase activity);GO:0016740(transferase activity)	GO:0005634(nucleus);GO:0005730(nucleolus);GO:0005737(cytoplasm)
A_15_P120102	1.08622	0.0299	0.977024	1.06127	NM_200667	NM_200667	sypl	Danio rerio synaptophysin-like protein (sypl), mRNA [NM_200667]	GO:0006810(transport)	GO:0005215(transporter activity)	GO:0008021(synaptic vesicle);GO:0016020(membrane);GO:0016021(integral to membrane)
A_15_P110545	1.08496	0.0284	1.14908	1.24669	NM_212789	NM_212789	dio2	Danio rerio deiodinase, iodothyronine, type II (dio2), mRNA [NM_212789]		GO:0004800(thyroxine 5'-deiodinase activity)
A_15_P100592	1.08362	0.0484	0.987798	1.0704	NM_001003541	NM_001003541	zgc:100836	Danio rerio zgc:100836 (zgc:100836), mRNA [NM_001003541]	GO:0000398(nuclear mRNA splicing, via spliceosome);GO:0006397(mRNA processing)	GO:0003723(RNA binding)	GO:0008372(cellular_component unknown)
A_15_P118763	1.08316	0.00543	0.909358	0.984984	NM_200244	NM_200244	plekhf2	Danio rerio zgc:56073 (zgc:56073), mRNA [NM_200244]	GO:6829(zinc ion transport)	GO:0008270(zinc ion binding)	GO:0008372(cellular_component unknown)
A_15_P115200	1.08138	0.046	1.00813	1.09017	NM_173282	NM_173282	wdr43l	Danio rerio KIAA0007 protein (human), like (kiaa0007l), mRNA [NM_173282]	GO:8150(biological_process)	GO:3674(molecular_function)	GO:5575(cellular_component)
A_15_P101188	1.08123	0.0438	0.97899	1.05852	NM_001002181	NM_001002181	mthfd2	Danio rerio zgc:91891 (zgc:91891), mRNA [NM_001002181]	GO:0009396(folic acid and derivative biosynthesis)	GO:0003824(catalytic activity)	GO:0008372(cellular_component unknown)
A_15_P103516	1.07991	0.0414	0.960037	1.03675	NM_001002668	NM_001002668	zgc:91944	Danio rerio zgc:91944 (zgc:91944), mRNA [NM_001002668]	GO:0006355(regulation of transcription, DNA-dependent)	GO:0003677(DNA binding);GO:0003700(transcription factor activity)	GO:0005634(nucleus)
A_15_P110723	1.07847	0.0362	0.872436	0.940893	NM_201499	NM_201499	idh1	Danio rerio isocitrate dehydrogenase 1 (NADP+), soluble (idh1), mRNA [NM_201499]	GO:0006092(main pathways of carbohydrate metabolism);GO:0006099(tricarboxylic acid cycle);GO:0008152(metabolism)	GO:0004450(isocitrate dehydrogenase (NADP+) activity);GO:0016491(oxidoreductase activity)		KEGG pathway: Citrate cycle (TCA cycle) 00020; KEGG pathway: Glutathione metabolism 00480; KEGG pathway: Reductive carboxylate cycle (CO2 fixation) 00720
A_15_P116859	1.07243	0.0185	0.934147	1.00181	TC279416			Q7ZU99 (Q7ZU99) Valosin containing protein, complete [TC279416]	GO:0000226(microtubule cytoskeleton organization and biogenesis);GO:0006511(ubiquitin-dependent protein catabolism);GO:0006906(vesicle fusion);GO:0006915(apoptosis);GO:0007029(ER organization and biogenesis);GO:0007030(Golgi organization and biogenesis);GO:0007049(cell cycle);GO:0007317(regulation of pole plasm oskar mRNA localization);GO:0015031(protein transport);GO:0030433(ER-associated protei…	GO:0000166(nucleotide binding);GO:0005515(protein binding);GO:0005524(ATP binding);GO:0016787(hydrolase activity);GO:0016887(ATPase activity)	GO:0005634(nucleus);GO:0005783(endoplasmic reticulum);GO:0005792(microsome);GO:0005829(cytosol);GO:0045169(fusome)
A_15_P103205	1.07195	0.0154	0.961688	1.03088	NM_214759	NM_214759	lgmn	Danio rerio zgc:76953 (zgc:76953), mRNA [NM_214759]	GO:0006508(proteolysis and peptidolysis)	GO:0001509(legumain activity);GO:0004197(cysteine-type endopeptidase activity)	GO:0008372(cellular_component unknown)
A_15_P104233	1.06868	0.0489	0.974706	1.04165	NM_001007445	NM_001007445	zgc:101639	Danio rerio zgc:101639 (zgc:101639), mRNA [NM_001007445]	GO:8150(biological_process)	GO:0005554(molecular_function unknown)	GO:0008372(cellular_component unknown)
A_15_P108495	1.06783	0.0362	1.10517	1.18014	NM_214812	NM_214812	zgc:85963	Danio rerio zgc:85963 (zgc:85963), mRNA [NM_214812]	GO:8150(biological_process)	GO:0003779(actin binding);GO:0005198(structural molecule activity);GO:0008092(cytoskeletal protein binding)	GO:0005737(cytoplasm);GO:0005856(cytoskeleton);GO:0016020(membrane)
A_15_P100029	1.06705	0.0472	1.01703	1.08523	NM_173282	NM_173282	wdr43l	Danio rerio KIAA0007 protein (human), like (kiaa0007l), mRNA [NM_173282]	GO:8150(biological_process)	GO:3674(molecular_function)	GO:5575(cellular_component)
A_15_P107073	1.06648	0.0481	1.00293	1.0696	ENSDART00000020895			SI:bZ1D10.1.2 (Novel protein similar to human matrin 3 (MATR3)) (Fragment). [Source:Uniprot/SPTREMBL;Acc:Q800H5] [ENSDART00000020895]
A_15_P106983	1.0656	0.0408	0.96542	1.02875	NM_199903	NM_199903	zgc:66107	Danio rerio zgc:66107 (zgc:66107), mRNA [NM_199903]	GO:0006396(RNA processing);GO:0006405(RNA-nucleus export)	GO:0003723(RNA binding)	GO:0005634(nucleus);GO:0005737(cytoplasm);GO:0030529(ribonucleoprotein complex)
A_15_P106252	1.06193	0.0164	0.968562	1.02855	NM_205650	NM_205650	zgc:77759	Danio rerio zgc:77759 (zgc:77759), mRNA [NM_205650]	GO:0007601(visual perception)	GO:0005554(molecular_function unknown)	GO:0016021(integral to membrane)
A_15_P103549	1.06095	0.0465	0.934334	0.991284	NM_001002150	NM_001002150	cav2	Danio rerio zgc:86696 (zgc:86696), mRNA [NM_001002150]	GO:8150(biological_process)	GO:0005554(molecular_function unknown)	GO:0016021(integral to membrane);GO:0016599(caveolar membrane)
A_15_P104435	1.06088	0.0383	0.976494	1.03594	CN838774	CN838774		AGENCOURT_25023101 NIH_ZGC_4 Danio rerio cDNA clone IMAGE:7290443 5', mRNA sequence [CN838774]
A_15_P102726	1.05671	0.0412	1.00621	1.06327	TC291856			Q6PBN1 (Q6PBN1) Zgc:73328 protein, complete [TC291856]
A_15_P109993	1.05177	0.0497	0.995919	1.04747	AJ001423	AJ001423	tnw	Danio rerio mRNA for tenascin-W. [AJ001423]	GO:0007155(cell adhesion)	GO:0005515(protein binding)	GO:0005578(extracellular matrix (sensu Metazoa))
A_15_P115235	1.04796	0.0361	1.00934	1.05774	NM_130953	NM_130953	men1	Danio rerio multiple endocrine neoplasia type 1 (men1), mRNA [NM_130953]	GO:0045892(negative regulation of transcription, DNA-dependent)	GO:0005515(protein binding)	GO:0005634(nucleus)
A_15_P114463	1.04451	0.0441	0.997904	1.04232	BQ093968	BQ093968		fz53h11.y1 zebrafish fin day1 regeneration Danio rerio cDNA clone IMAGE:5906948 5' similar to contains element LTR8 repetitive element ;, mRNA sequence [BQ093968]
A_15_P105533	0.96313	0.0264	1.01711	0.979608	NM_212707	NM_212707	slc9a3r2	Danio rerio solute carrier family 9 (sodium/hydrogen exchanger), isoform 3 regulatory factor 2 (slc9a3r2), mRNA [NM_212707]		GO:0005515(protein binding)
A_15_P118066	0.958647	0.0365	1.11685	1.07067	NM_200094	NM_200094	sf3a1	Danio rerio splicing factor 3a, subunit 1 (sf3a1), mRNA [NM_200094]	GO:0000398(nuclear mRNA splicing, via spliceosome);GO:0006396(RNA processing);GO:0006397(mRNA processing)	GO:0003723(RNA binding)
A_15_P111469	0.957455	0.0465	1.04161	0.99729	NM_131213	NM_131213	rnf2	Danio rerio ring finger protein 2 (rnf2), mRNA [NM_131213]	GO:0000278(mitotic cell cycle);GO:0009948(anterior/posterior axis specification);GO:0016567(protein ubiquitination)	GO:0003682(chromatin binding);GO:0004842(ubiquitin-protein ligase activity);GO:0005515(protein binding);GO:0008270(zinc ion binding)	GO:0000151(ubiquitin ligase complex);GO:0005634(nucleus);GO:0016604(nuclear body)	KEGG pathway: Tryptophan metabolism 00380
A_15_P109293	0.951989	0.0441	1.09101	1.03863	NM_199748	NM_199748	zgc:63962	Danio rerio zgc:63962 (zgc:63962), mRNA [NM_199748]	GO:8150(biological_process)	GO:0005554(molecular_function unknown)	GO:0008372(cellular_component unknown)
A_15_P118732	0.948222	0.0281	1.02077	0.967919	NM_200584	NM_200584	zgc:65964	Danio rerio zgc:65964 (zgc:65964), mRNA [NM_200584]	GO:8150(biological_process)	GO:0016740(transferase activity)	GO:0008372(cellular_component unknown)
A_15_P110762	0.947427	0.0382	1.02435	0.970494	NM_131230	NM_131230	tcp1	Danio rerio t-complex polypeptide 1 (tcp1), mRNA [NM_131230]	GO:0006457(protein folding)	GO:0005524(ATP binding);GO:0051082(unfolded protein binding)
A_15_P109394	0.946811	0.0313	1.02806	0.973376	NM_199977	NM_199977	zgc:55965	Danio rerio zgc:55965 (zgc:55965), mRNA [NM_199977]	GO:6810(transport)	GO:0005554(molecular_function unknown)	GO:0008372(cellular_component unknown)
A_15_P114203	0.94133	0.0425	1.02172	0.961775	NM_200339	NM_200339	chordc1	Danio rerio cysteine and histidine-rich domain (CHORD)-containing, zinc binding protein 1 (chordc1), mRNA [NM_200339]
A_15_P113307	0.938844	0.0354	1.05573	0.991166	NM_001002479	NM_001002479	zgc:92873	Danio rerio zgc:92873 (zgc:92873), mRNA [NM_001002479]	GO:8150(biological_process)	GO:0005554(molecular_function unknown)	GO:0008372(cellular_component unknown)
A_15_P102351	0.935923	0.0152	1.06414	0.995957	NM_199579	NM_199579	usp1	Danio rerio zgc:55962 (zgc:55962), mRNA [NM_199579]	GO:0006511(ubiquitin-dependent protein catabolism);GO:0006512(ubiquitin cycle)	GO:0004197(cysteine-type endopeptidase activity);GO:0004221(ubiquitin thiolesterase activity);GO:0008233(peptidase activity);GO:0008234(cysteine-type peptidase activity);GO:0016787(hydrolase activity)	GO:0008372(cellular_component unknown)
A_15_P115796	0.935602	0.0331	1.03104	0.964639	BC091442	BC091442	snrpc	Q8JGS0 (Q8JGS0) U1 small nuclear ribonucleoprotein C, complete [TC292501]		GO:3676(nucleic acid binding); GO:8270(zinc ion binding)	GO:5634(nucleus); GO:30529(ribonucleoprotein complex)
A_15_P118473	0.934599	0.00767	1.06731	0.997504	NM_213382	NM_213382	sfrs2	Danio rerio zgc:56283 (zgc:56283), mRNA [NM_213382]	GO:0000398(nuclear mRNA splicing, via spliceosome);GO:0006397(mRNA processing)	GO:0003723(RNA binding)	GO:0008372(cellular_component unknown)
A_15_P110126	0.932376	0.0336	1.03939	0.969101	NM_200323	NM_200323	hsd11b3	Danio rerio hydroxysteroid (11-beta) dehydrogenase 3 (hsd11b3), mRNA [NM_200323]	GO:0008152(metabolism)	GO:0016229(steroid dehydrogenase activity);GO:0016491(oxidoreductase activity)		KEGG pathway: Androgen and estrogen metabolism 00150; KEGG pathway: C21-Steroid hormone metabolism 00140
A_15_P111641	0.930518	0.0441	1.05846	0.984913	TC293408			RT36_HUMAN (P82909) Mitochondrial 28S ribosomal protein S36 (S36mt) (MRP-S36) (DC47), partial (35%) [TC293408]
A_15_P102230	0.929877	0.0234	1.06849	0.993568	NM_152956	NM_152956	dachb	Danio rerio dachshund b (dachb), mRNA [NM_152956]	GO:48839(inner ear development)	GO:0005554(molecular_function unknown)	GO:0005634(nucleus)
A_15_P116691	0.924969	0.0133	1.04031	0.962252	NM_203460	NM_203460	adh8b	Danio rerio alcohol dehydrogenase 8b (adh8b), mRNA [NM_203460]	GO:0006066(alcohol metabolism);GO:0006070(octanol metabolism);GO:0046292(formaldehyde metabolism)	GO:0004022(alcohol dehydrogenase activity);GO:0004024(alcohol dehydrogenase activity, zinc-dependent);GO:0004327(formaldehyde dehydrogenase (glutathione) activity);GO:0008270(zinc ion binding)
A_15_P101319	0.924879	0.046	1.06236	0.982556	NM_001002512	NM_001002512	zgc:92818	Danio rerio zgc:92818 (zgc:92818), mRNA [NM_001002512]	GO:8150(biological_process)	GO:0005554(molecular_function unknown)	GO:0008372(cellular_component unknown)
A_15_P102223	0.924729	0.0252	1.04628	0.967527	NM_131111	NM_131111	lmo2	Danio rerio LIM domain only 2 (lmo2), mRNA [NM_131111]	GO:0030218(erythrocyte differentiation)	GO:0008270(zinc ion binding)
A_15_P114800	0.924178	0.0487	1.08208	1.00004	NM_001003772	NM_001003772	chrne	Danio rerio zgc:101010 (zgc:101010), mRNA [NM_001003772]	GO:0006810(transport);GO:0006811(ion transport);GO:0007268(synaptic transmission)	GO:0004889(nicotinic acetylcholine-activated cation-selective channel activity);GO:0005216(ion channel activity);GO:0005230(extracellular ligand-gated ion channel activity);GO:0030594(neurotransmitter receptor activity)	GO:0016020(membrane);GO:0016021(integral to membrane);GO:0045211(postsynaptic membrane)
A_15_P113689	0.923658	0.0221	1.00388	0.927241	TC274780			AF055028 RNA polymerase II 140 kDa subunit {Homo sapiens;} , partial (48%) [TC274780]
A_15_P100963	0.921546	0.0353	1.04537	0.963352	NM_201213	NM_201213	qars	Danio rerio glutaminyl-tRNA synthetase (qars), mRNA [NM_201213]	GO:0006418(tRNA aminoacylation for protein translation);GO:0006424(glutamyl-tRNA aminoacylation)	GO:0004812(tRNA ligase activity);GO:0004818(glutamate-tRNA ligase activity);GO:0004819(glutamine-tRNA ligase activity);GO:0005524(ATP binding)		KEGG pathway: Aminoacyl-tRNA biosynthesis 00970; KEGG pathway: Glutamate metabolism 00251
A_15_P107985	0.921493	0.0408	0.886688	0.817077	BC063950	BC063950	bactin1	Danio rerio bactin1, mRNA (cDNA clone MGC:77623 IMAGE:6996683), complete cds. [BC063950]		GO:0003774(motor activity);GO:0005198(structural molecule activity);GO:0005200(structural constituent of cytoskeleton)	GO:0005856(cytoskeleton);GO:0005884(actin filament);GO:0015629(actin cytoskeleton)	KEGG pathway: Cell Communication 01430
A_15_P119663	0.921346	0.0379	1.05797	0.974756	NM_001002605	NM_001002605	sirt5	Danio rerio zgc:92288 (zgc:92288), mRNA [NM_001002605]	GO:0006342(chromatin silencing);GO:0006355(regulation of transcription, DNA-dependent)	GO:0003677(DNA binding);GO:0016787(hydrolase activity)	GO:0005677(chromatin silencing complex)
A_15_P103330	0.921141	0.0441	1.0367	0.954949	NM_201291	NM_201291	id2a	Danio rerio inhibitor of DNA binding 2, dominant negative helix-loop-helix protein (id2), mRNA [NM_201291]	GO:45449(regulation of transcription)	GO:30528(transcription regulator activity)	GO:5634(nucleus)
A_15_P108220	0.920908	0.0437	0.964153	0.887896	ENSDART00000028416			Q70HW3 (Q70HW3) S-adenosylmethionine carrier protein, SAMC, partial (63%) [TC271235]
A_15_P118215	0.91847	0.0418	1.09996	1.01028	TC292930			Q8N0Z6 (Q8N0Z6) Tetratricopeptide repeat domain 5, partial (81%) [TC292930]
A_15_P113040	0.917855	0.0312	1.02899	0.944465	NM_201323	NM_201323	sfrs3	Danio rerio splicing factor, arginine/serine-rich 3 (sfrs3), mRNA [NM_201323]	GO:0000398(nuclear mRNA splicing, via spliceosome);GO:0006397(mRNA processing)	GO:0003723(RNA binding)
A_15_P100750	0.917248	0.0261	1.14016	1.04581	AL727928	AL727928		AL727928 Danio rerio embryonic inner ear subtracted cDNA Danio rerio cDNA clone BN0AA093ZE05 3', mRNA sequence [AL727928]
A_15_P115005	0.916283	0.0421	1.04481	0.957344	NM_131247	NM_131247	ldhb	Danio rerio lactate dehydrogenase B4 (ldhb), mRNA [NM_131247]	GO:0006096(glycolysis);GO:0006100(tricarboxylic acid cycle intermediate metabolism)	GO:0004459(L-lactate dehydrogenase activity);GO:0016491(oxidoreductase activity)	GO:5737(cytoplasm)	KEGG pathway: Cysteine metabolism 00272; KEGG pathway: Glycolysis / Gluconeogenesis 00010; KEGG pathway: Propanoate metabolism 00640; KEGG pathway: Pyruvate metabolism 00620
A_15_P121447	0.915209	0.0499	1.09529	1.00242	NM_212629	NM_212629	zgc:55404	Danio rerio zgc:55404 (zgc:55404), mRNA [NM_212629]	GO:0006512(ubiquitin cycle)	GO:0004842(ubiquitin-protein ligase activity)	GO:0008372(cellular_component unknown)
A_15_P108701	0.915144	0.0346	1.08542	0.993312	NM_200666	NM_200666	ilvbl	Danio rerio ilvB (bacterial acetolactate synthase)-like (ilvbl), mRNA [NM_200666]		GO:0016829(lyase activity)
A_15_P112500	0.913826	0.0357	1.09728	1.00272	TC268674			ACDL_RAT (P15650) Acyl-CoA dehydrogenase, long-chain specific, mitochondrial precursor (LCAD) , partial (92%) [TC268674]	GO:0006118(electron transport);GO:0006631(fatty acid metabolism)	GO:0003995(acyl-CoA dehydrogenase activity);GO:0004466(long-chain-acyl-CoA dehydrogenase activity);GO:0016491(oxidoreductase activity)	GO:0005615(extracellular space);GO:0005739(mitochondrion)
A_15_P100076	0.913573	0.0399	1.0392	0.949388	NM_001005985	NM_001005985	zgc:103545	Danio rerio zgc:103545 (zgc:103545), mRNA [NM_001005985]	GO:8150(biological_process)	GO:0005554(molecular_function unknown)	GO:0008372(cellular_component unknown)
A_15_P117946	0.913563	0.0411	1.04673	0.956252	NM_001002667	NM_001002667	zgc:92447	Danio rerio zgc:92447 (zgc:92447), mRNA [NM_001002667]	GO:0006810(transport);GO:0006839(mitochondrial transport)	GO:0005215(transporter activity);GO:0005488(binding)	GO:0005739(mitochondrion);GO:0005743(mitochondrial inner membrane);GO:0016020(membrane);GO:0016021(integral to membrane)
A_15_P103237	0.913359	0.0303	1.0922	0.99757	NM_001001589	NM_001001589	uqcrc2	Danio rerio ubiquinol-cytochrome c reductase core protein II (uqcrc2), mRNA [NM_001001589]	GO:0006508(proteolysis and peptidolysis)	GO:0004222(metalloendopeptidase activity)
A_15_P115948	0.911986	0.0437	1.09197	0.995866	NM_212934	NM_212934	zgc:85838	Danio rerio zgc:85838 (zgc:85838), mRNA [NM_212934]	GO:8150(biological_process)	GO:0005554(molecular_function unknown)	GO:0008372(cellular_component unknown)
A_15_P113687	0.911333	0.0466	1.1071	1.00894	NM_199752	NM_199752	rab28	Danio rerio zgc:55578 (zgc:55578), mRNA [NM_199752]	GO:0007264(small GTPase mediated signal transduction)	GO:0005525(GTP binding)	GO:0008372(cellular_component unknown)
A_15_P119876	0.910826	0.0264	1.05563	0.961494	NM_001002468	NM_001002468	zgc:92891	Danio rerio zgc:92891 (zgc:92891), mRNA [NM_001002468]		GO:0016209(antioxidant activity)	GO:0008372(cellular_component unknown)
A_15_P105688	0.910536	0.0484	1.09295	0.995173	NM_200956	NM_200956	ptdss1	Danio rerio zgc:55906 (zgc:55906), mRNA [NM_200956]	GO:0006659(phosphatidylserine biosynthesis)	GO:0005554(molecular_function unknown)	GO:0008372(cellular_component unknown)	KEGG pathway: Glycerophospholipid metabolism 00564
A_15_P100501	0.9098	0.0457	1.01262	0.921286	NM_213308	NM_213308	stk25	Danio rerio zgc:77029 (zgc:77029), mRNA [NM_213308]	GO:0006468(protein amino acid phosphorylation)	GO:0004672(protein kinase activity);GO:0004674(protein serine/threonine kinase activity);GO:0004713(protein-tyrosine kinase activity);GO:0005524(ATP binding);GO:0016301(kinase activity);GO:0016740(transferase activity)	GO:0008372(cellular_component unknown)
A_15_P109708	0.909521	0.0428	1.05844	0.962676	NM_200482	NM_200482	zgc:92212	Danio rerio zgc:92212 (zgc:92212), mRNA [NM_200482]	GO:8150(biological_process)	GO:0005554(molecular_function unknown)	GO:0008372(cellular_component unknown)
A_15_P115243	0.90946	0.0499	1.05527	0.959724	NM_205668	NM_205668	zgc:77285	Danio rerio zgc:77285 (zgc:77285), mRNA [NM_205668]	GO:9966(regulation of signal transduction)	GO:0004864(protein phosphatase inhibitor activity)	GO:0008372(cellular_component unknown)
A_15_P119744	0.908743	0.0374	1.0621	0.965178	NM_001007380	NM_001007380	si:dkey-12h9.10	Danio rerio si:dkey-12h9.10 (si:dkey-12h9.10), mRNA [NM_001007380]	GO:0007275(development);GO:0045941(positive regulation of transcription)	GO:0008270(zinc ion binding);GO:0016563(transcriptional activator activity)
A_15_P103602	0.90818	0.0315	0.983415	0.893118	TC268851			AJ717349 RNA binding motif protein {Danio rerio;} , partial (28%) [TC268851]
A_15_P100359	0.907308	0.00555	1.05633	0.958421	NM_001007383	NM_001007383	zgc:101832	Danio rerio zgc:101832 (zgc:101832), mRNA [NM_001007383]	GO:8150(biological_process)	GO:0005554(molecular_function unknown)	GO:0008372(cellular_component unknown)
A_15_P116390	0.906778	0.0391	1.05698	0.958449	NM_001002483	NM_001002483	sox1a	Danio rerio zgc:92865 (zgc:92865), mRNA [NM_001002483]	GO:0006355(regulation of transcription, DNA-dependent)	GO:0003677(DNA binding)	GO:0008372(cellular_component unknown)
A_15_P112344	0.906586	0.0191	1.05926	0.960307	TC281376			IPKG_HUMAN (Q9Y2B9) cAMP-dependent protein kinase inhibitor, gamma form (PKI-gamma), partial (37%) [TC281376]
A_15_P115606	0.905994	0.0421	1.14634	1.03858	TC271004			Q6PBU3 (Q6PBU3) Zgc:73243 protein, complete [TC271004]	GO:0007019(microtubule depolymerization);GO:0007052(mitotic spindle organization and biogenesis);GO:0007165(signal transduction);GO:0007242(intracellular signaling cascade);GO:0007399(neurogenesis);GO:0007409(axonogenesis)	GO:0004871(signal transducer activity);GO:0015631(tubulin binding)	GO:0005737(cytoplasm);GO:0005829(cytosol)
A_15_P113661	0.905729	0.036	1.03861	0.940695	NM_001003448	NM_001003448	zgc:92113	Danio rerio zgc:92113 (zgc:92113), mRNA [NM_001003448]	GO:0006810(transport)	GO:0005488(binding)	GO:0005739(mitochondrion);GO:0005743(mitochondrial inner membrane);GO:0016020(membrane);GO:0016021(integral to membrane);GO:0019866(inner membrane)
A_15_P121359	0.905173	0.0198	1.09937	0.995122	NM_131376	NM_131376	psme3	Danio rerio proteasome activator subunit 3 (psme3), mRNA [NM_131376]		GO:0008538(proteasome activator activity)	GO:0005829(cytosol);GO:0008537(proteasome activator complex)
A_15_P113587	0.903859	0.0117	1.05028	0.949303	NM_200695	NM_200695	zgc:73056	Danio rerio zgc:73056 (zgc:73056), mRNA [NM_200695]	GO:0006096(glycolysis)	GO:0000287(magnesium ion binding);GO:0004634(phosphopyruvate hydratase activity);GO:0016829(lyase activity)	GO:0000015(phosphopyruvate hydratase complex)	KEGG pathway: Glycolysis / Gluconeogenesis 00010; KEGG pathway: Phenylalanine, tyrosine and tryptophan biosynthesis 00400
A_15_P108536	0.902476	0.0415	1.04501	0.943098	NM_213406	NM_213406	cdk2	Danio rerio zgc:56598 (zgc:56598), mRNA [NM_213406]	GO:0006468(protein amino acid phosphorylation)	GO:0004672(protein kinase activity);GO:0004674(protein serine/threonine kinase activity);GO:0005524(ATP binding);GO:0016301(kinase activity);GO:0016740(transferase activity)
A_15_P107491	0.901955	0.0176	1.00165	0.903446	NM_212777	NM_212777	brd8	Danio rerio bromodomain containing 8 (brd8), mRNA [NM_212777]
A_15_P108671	0.90116	0.0405	1.17845	1.06197	NM_213408	NM_213408	slc25a22	Danio rerio zgc:56592 (zgc:56592), mRNA [NM_213408]	GO:0006810(transport)	GO:0005488(binding)	GO:0005739(mitochondrion);GO:0005743(mitochondrial inner membrane);GO:0016020(membrane);GO:0016021(integral to membrane);GO:0019866(inner membrane)
A_15_P117643	0.901127	0.00577	1.0609	0.956003	NM_212731	NM_212731	gtf2e2	Danio rerio general transcription factor IIE, polypeptide 2, beta (gtf2e2), mRNA [NM_212731]	GO:0006367(transcription initiation from Pol II promoter)	GO:0003702(RNA polymerase II transcription factor activity)	GO:0005673(transcription factor TFIIE complex)	KEGG pathway: Basal transcription factors 03022
A_15_P106346	0.901122	0.0391	1.02785	0.926215	NM_001003992	NM_001003992	zgc:91975	Danio rerio zgc:91975 (zgc:91975), mRNA [NM_001003992]	GO:0006412(protein biosynthesis)	GO:0005525(GTP binding)	GO:0008372(cellular_component unknown)
A_15_P108204	0.901059	0.036	1.10029	0.991426	NM_001003998	NM_001003998	zgc:100789	Danio rerio zgc:100789 (zgc:100789), mRNA [NM_001003998]	GO:6810(transport)	GO:0005554(molecular_function unknown)	GO:0005783(endoplasmic reticulum);GO:0005794(Golgi apparatus)	KEGG pathway: SNARE interactions in vesicular transport 04130
A_15_P111452	0.900607	0.0489	1.12074	1.00935	NM_199899	NM_199899	adsl	Danio rerio zgc:56061 (zgc:56061), mRNA [NM_199899]	GO:0006164(purine nucleotide biosynthesis);GO:0009152(purine ribonucleotide biosynthesis)	GO:0003824(catalytic activity);GO:0004018(adenylosuccinate lyase activity);GO:0016829(lyase activity)	GO:0005739(mitochondrion)
A_15_P100794	0.900572	0.0485	1.10593	0.99597	NM_001004567	NM_001004567	zgc:92822	Danio rerio zgc:92822 (zgc:92822), mRNA [NM_001004567]	GO:8150(biological_process)	GO:0016491(oxidoreductase activity)	GO:0008372(cellular_component unknown)
A_15_P100227	0.900128	0.047	1.05275	0.947607	TC291536				GO:0006412(protein biosynthesis);GO:0006424(glutamyl-tRNA aminoacylation);GO:0006425(glutaminyl-tRNA aminoacylation)	GO:0004818(glutamate-tRNA ligase activity);GO:0004819(glutamine-tRNA ligase activity);GO:0005524(ATP binding);GO:0016874(ligase activity)	GO:0005625(soluble fraction);GO:0005737(cytoplasm)
A_15_P119312	0.899595	0.0378	0.973059	0.875359	NM_213640	NM_213640	mapre1	Danio rerio microtubule-associated protein, RP/EB family, member 1 (mapre1), mRNA [NM_213640]		GO:0008017(microtubule binding)
A_15_P116340	0.899262	0.0187	1.02382	0.920685	NM_200201	NM_200201	mitd1	Danio rerio zgc:56159 (zgc:56159), mRNA [NM_200201]	GO:8150(biological_process)	GO:0005554(molecular_function unknown)	GO:0008372(cellular_component unknown)
A_15_P103571	0.898155	0.0374	1.13922	1.0232	NM_200495	NM_200495	zgc:66127	Danio rerio zgc:66127 (zgc:66127), mRNA [NM_200495]	GO:0000398(nuclear mRNA splicing, via spliceosome);GO:0006397(mRNA processing)	GO:0003723(RNA binding)	GO:0008372(cellular_component unknown)
A_15_P103021	0.897954	0.0267	1.07222	0.962804	NM_199550	NM_199550	mak10	Danio rerio MAK10 homolog, amino-acid N-acetyltransferase subunit, (S. cerevisiae) (mak10), mRNA [NM_199550]	GO:48514(blood vessel morphogenesis); GO:43066(negative regulation of apoptosis); GO:8284(positive regulation of cell proliferation); GO:32006(regulation of TOR signaling pathway); GO:1756(somitogenesis)	GO:16740(transferase activity)
A_15_P117231	0.897891	0.0449	1.00451	0.901945	NM_194377	NM_194377	aldoaa	Danio rerio aldolase a, fructose-bisphosphate (aldoa), mRNA [NM_194377]	GO:0006096(glycolysis)	GO:0004332(fructose-bisphosphate aldolase activity);GO:0016829(lyase activity)	GO:0008372(cellular_component unknown)
A_15_P111710	0.896383	0.0462	1.1126	0.997312	NM_001006078	NM_001006078	zgc:101679	Danio rerio zgc:101679 (zgc:101679), mRNA [NM_001006078]	GO:8150(biological_process)	GO:0005554(molecular_function unknown)	GO:0008372(cellular_component unknown)
A_15_P111898	0.895747	0.0221	1.05953	0.949072	CK018541	CK018541	prosc	AGENCOURT_16542250 NIH_ZGC_10 Danio rerio cDNA clone IMAGE:7042098 5', mRNA sequence [CK018541]
A_15_P118760	0.895672	0.0493	1.05636	0.946153	NM_200972	NM_200972	zgc:56183	Danio rerio zgc:56183 (zgc:56183), mRNA [NM_200972]	GO:8150(biological_process)	GO:0005554(molecular_function unknown)	GO:0008372(cellular_component unknown)
A_15_P111404	0.895199	0.00262	1.05482	0.944276	NM_001007458	NM_001007458	zgc:103741	Danio rerio zgc:103741 (zgc:103741), mRNA [NM_001007458]	GO:8150(biological_process)	GO:0005554(molecular_function unknown)	GO:0008372(cellular_component unknown)
A_15_P113760	0.89453	0.0468	1.09839	0.982546	NM_200629	NM_200629	zgc:63489	Danio rerio zgc:63489 (zgc:63489), mRNA [NM_200629]	GO:6829(zinc ion transport)	GO:0003676(nucleic acid binding);GO:0008270(zinc ion binding)	GO:0005634(nucleus)
A_15_P115658	0.894251	0.0427	1.05423	0.942743	TC290164			BC008256 dolichol-phosphate (beta-D) mannosyltransferase 2 {Mus musculus;} , partial (82%) [TC290164]	GO:0006486(protein amino acid glycosylation)	GO:0005554(molecular_function unknown)	GO:0005789(endoplasmic reticulum membrane);GO:0016021(integral to membrane)
A_15_P115126	0.893909	0.0225	1.00628	0.899523	NM_131784	NM_131784	bambi	Danio rerio BMP and activin membrane-bound inhibitor (Xenopus laevis) homolog (bambi), mRNA [NM_131784]	GO:0009953(dorsal/ventral pattern formation);GO:0030514(negative regulation of BMP signaling pathway)	GO:0005554(molecular_function unknown)	GO:0005887(integral to plasma membrane)
A_15_P120546	0.893882	0.0361	1.05485	0.942914	TC292221			RCN1_FUGRU (O93434) Reticulocalbin 1 precursor, partial (88%) [TC292221]		GO:0005509(calcium ion binding)	GO:0005783(endoplasmic reticulum);GO:0005788(endoplasmic reticulum lumen);GO:0005794(Golgi apparatus)
A_15_P119361	0.893327	0.0495	1.1001	0.982748	BC045986	BC045986	mkrn2	Danio rerio makorin, ring finger protein, 2, mRNA (cDNA clone MGC:56198 IMAGE:5600186), complete cds. [BC045986]	GO:0016567(protein ubiquitination)	GO:0003676(nucleic acid binding);GO:0004842(ubiquitin-protein ligase activity);GO:0008270(zinc ion binding)	GO:0000151(ubiquitin ligase complex);GO:0005622(intracellular)
A_15_P105049	0.892964	0.0193	1.09912	0.981478	NM_001002692	NM_001002692	ppp1r14b	Danio rerio protein phosphatase 1, regulatory (inhibitor) subunit 14B (ppp1r14b), mRNA [NM_001002692]
A_15_P112047	0.891659	0.0438	1.04579	0.932488	NM_001007447	NM_001007447	zgc:101627	Danio rerio zgc:101627 (zgc:101627), mRNA [NM_001007447]		GO:0008415(acyltransferase activity);GO:0016740(transferase activity)	GO:0008372(cellular_component unknown)	KEGG pathway: Fatty acid metabolism 00071
A_15_P118938	0.891109	0.0212	0.909374	0.810352	NM_001002683	NM_001002683	dpp3	Danio rerio dipeptidylpeptidase 3 (dpp3), mRNA [NM_001002683]	GO:0006508(proteolysis and peptidolysis)	GO:0017039(dipeptidyl-peptidase III activity)	GO:0005737(cytoplasm)
A_15_P104667	0.891083	0.0208	1.11223	0.991088	TC274748			ZM15_HUMAN (Q9H091) Zinc finger MYND domain containing protein 15, partial (3%) [TC274748]
A_15_P103270	0.891048	0.0299	1.06566	0.949552	NM_001003514	NM_001003514	cutl1	Danio rerio zgc:86612 (zgc:86612), mRNA [NM_001003514]	GO:8150(biological_process)	GO:0005554(molecular_function unknown)	GO:0008372(cellular_component unknown)
A_15_P102486	0.890508	0.0441	1.07869	0.960584	BC067693	BC067693	si:dkeyp-86b9.2	Danio rerio cDNA clone IMAGE:6960489, partial cds. [BC067693]
A_15_P112093	0.889881	0.0412	1.05856	0.941989	NM_214741	NM_214741	zgc:85705	Danio rerio zgc:85705 (zgc:85705), mRNA [NM_214741]	GO:0006355(regulation of transcription, DNA-dependent)	GO:0003677(DNA binding);GO:0003700(transcription factor activity)	GO:0005634(nucleus)
A_15_P108673	0.889209	0.0376	1.04976	0.933453	NM_205703	NM_205703	atad3b	Danio rerio zgc:77371 (zgc:77371), mRNA [NM_205703]		GO:0000166(nucleotide binding);GO:0005524(ATP binding);GO:0017111(nucleoside-triphosphatase activity)	GO:0008372(cellular_component unknown)
A_15_P108803	0.889178	0.0119	0.994433	0.884227	NM_001004573	NM_001004573	zgc:92353	Danio rerio zgc:92353 (zgc:92353), mRNA [NM_001004573]	GO:8150(biological_process)	GO:0005554(molecular_function unknown)	GO:0008372(cellular_component unknown)
A_15_P110817	0.888424	0.0459	1.06324	0.944612	NM_212883	NM_212883	zgc:77121	Danio rerio zgc:77121 (zgc:77121), mRNA [NM_212883]	GO:0008152(metabolism)	GO:0003824(catalytic activity)	GO:0008372(cellular_component unknown)
A_15_P113580	0.886859	0.00745	1.0579	0.938209	NM_001002183	NM_001002183	cdc42ep4	Danio rerio zgc:91889 (zgc:91889), mRNA [NM_001002183]	GO:8150(biological_process)	GO:0005554(molecular_function unknown)	GO:0008372(cellular_component unknown)
A_15_P117483	0.886709	0.0279	1.05462	0.935142	TC279276			Q8JH70 (Q8JH70) Aldolase c, fructose-bisphosphate, partial (82%) [TC279276]	GO:0006000(fructose metabolism);GO:0006094(gluconeogenesis);GO:0006096(glycolysis);GO:0006098(pentose-phosphate shunt);GO:0006941(striated muscle contraction);GO:0007498(mesoderm development)	GO:0004332(fructose-bisphosphate aldolase activity);GO:0016829(lyase activity)	GO:0005737(cytoplasm);GO:0005739(mitochondrion);GO:0008372(cellular_component unknown)
A_15_P106768	0.88646	0.0288	1.04743	0.928507	NM_200007	NM_200007	mrpl3	Danio rerio zgc:66423 (zgc:66423), mRNA [NM_200007]	GO:0006412(protein biosynthesis)	GO:0003735(structural constituent of ribosome)	GO:0005622(intracellular);GO:0005840(ribosome);GO:0030529(ribonucleoprotein complex)
A_15_P121188	0.883585	0.0197	1.05681	0.933786	NM_198980	NM_198980	zgc:56121	Danio rerio zgc:56121 (zgc:56121), mRNA [NM_198980]	GO:0007275(development)	GO:0005554(molecular_function unknown)	GO:0008372(cellular_component unknown)
A_15_P118793	0.881992	0.0106	1.0628	0.937381	NM_200158	NM_200158	zgc:55479	Danio rerio zgc:55479 (zgc:55479), mRNA [NM_200158]	GO:0006644(phospholipid metabolism)	GO:0008168(methyltransferase activity);GO:0008170(N-methyltransferase activity);GO:0016740(transferase activity)	GO:0008372(cellular_component unknown)
A_15_P107882	0.881835	0.0322	1.16907	1.03093	NM_200141	NM_200141	zw10	Danio rerio zgc:55782 (zgc:55782), mRNA [NM_200141]	GO:0007067(mitosis)	GO:0005554(molecular_function unknown)	GO:0000775(chromosome, pericentric region);GO:0005634(nucleus)
A_15_P115497	0.881776	0.0207	1.09504	0.96558	ENSDART00000027445
A_15_P115322	0.881532	0.0283	0.975368	0.859818	NM_131572	NM_131572	dap1a	Danio rerio death associated protein 1a (dap1a), mRNA [NM_131572]
A_15_P101306	0.881405	0.0353	1.09811	0.967878	ENSDART00000026077			BTUBRE49 NADH:ubiquinone oxidoreductase (428 AA) {Bos taurus;} , partial (77%) [TC290426]
A_15_P108838	0.881237	0.0327	1.01244	0.892197	TC271074			Q6Q419 (Q6Q419) Ribosomal protein S29, partial (82%) [TC271074]	GO:0006412(protein biosynthesis)	GO:0003723(RNA binding);GO:0003735(structural constituent of ribosome);GO:0008270(zinc ion binding)	GO:0005840(ribosome);GO:0005843(cytosolic small ribosomal subunit (sensu Eukaryota))
A_15_P106784	0.881096	0.0347	1.17543	1.03567	NM_213120	NM_213120	yy1l	Danio rerio YY1 transcription factor, like (yy1l), mRNA [NM_213120]	GO:6829(zinc ion transport)	GO:0003676(nucleic acid binding);GO:0008270(zinc ion binding)	GO:0005634(nucleus)
A_15_P112971	0.880769	0.0346	1.0604	0.933968	NM_199699	NM_199699	cpne3l	Danio rerio copine III (cpne3), mRNA [NM_199699]
A_15_P111309	0.880509	0.033	1.00398	0.884012	TC267911			Q9DFT6 (Q9DFT6) Beta tubulin, complete [TC267911]	GO:0000070(mitotic sister chromatid segregation);GO:0000226(microtubule cytoskeleton organization and biogenesis);GO:0000743(nuclear migration during conjugation with cellular fusion);GO:0006886(intracellular protein transport);GO:0006928(cell motility);GO:0007010(cytoskeleton organization and biogenesis);GO:0007017(microtubule-based process);GO:0007018(microtubule-based movement);GO:0007059(chro…	GO:0003754(chaperone activity);GO:0003924(GTPase activity);GO:0005198(structural molecule activity);GO:0005200(structural constituent of cytoskeleton);GO:0005525(GTP binding);GO:0015631(tubulin binding);GO:0042288(MHC class I protein binding)	GO:0005739(mitochondrion);GO:0005816(spindle pole body);GO:0005827(polar microtubule);GO:0005828(kinetochore microtubule);GO:0005856(cytoskeleton);GO:0005874(microtubule);GO:0005880(nuclear microtubule);GO:0005881(cytoplasmic microtubule);GO:0005929(cilium);GO:0015630(microtubule cytoskeleton);GO:0045298(tubulin)
A_15_P100409	0.87982	0.00597	1.11633	0.982172	NM_001006073	NM_001006073	zgc:101687	Danio rerio zgc:101687 (zgc:101687), mRNA [NM_001006073]	GO:7165(signal transduction)	GO:0005554(molecular_function unknown)	GO:0008372(cellular_component unknown)
A_15_P105823	0.879285	0.0362	1.13871	1.00125	NM_001002482	NM_001002482	zgc:92866	Danio rerio zgc:92866 (zgc:92866), mRNA [NM_001002482]	GO:8150(biological_process)	GO:0005554(molecular_function unknown)	GO:0008372(cellular_component unknown)
A_15_P118252	0.87908	0.0242	1.06932	0.940021	ENSDART00000003292			Q6IA57 (Q6IA57) RNF121 protein, partial (68%) [TC293620]
A_15_P119818	0.877816	0.0361	1.05851	0.92918	TC293561			Q6P8H8 (Q6P8H8) Asparagine-linked glycosylation 8 homolog (Yeast, alpha-1,3-glucosyltransferase), partial (82%) [TC293561]
A_15_P114546	0.877052	0.0375	1.06676	0.935606	TC281115			Q9CWM6 (Q9CWM6) Mus musculus ES cells cDNA, RIKEN full-length enriched library, clone:2410017O06 product:PTX1 PROTEIN homolog, partial (94%) [TC281115]
A_15_P114701	0.876713	0.0133	1.19805	1.05035	TC294253			Q9IAJ6 (Q9IAJ6) Glycine amidinotransferase (MGC53198 protein), partial (41%) [TC294253]
A_15_P111591	0.876512	0.0161	1.11115	0.973935	BC046031	BC046031	ube1dc1	Danio rerio ubiquitin-activating enzyme E1-domain containing 1, mRNA (cDNA clone IMAGE:5601948), containing frame-shift errors. [BC046031]
A_15_P111415	0.874936	0.0441	1.10314	0.965178	NM_001005950	NM_001005950	txnl2	Danio rerio zgc:103648 (zgc:103648), mRNA [NM_001005950]	GO:45454(cell redox homeostasis)	GO:0005554(molecular_function unknown)	GO:0008372(cellular_component unknown)
A_15_P118395	0.874379	0.0259	1.06472	0.930966	TC269077			Q6NYY9 (Q6NYY9) Vacuole membrane protein 1, partial (32%) [TC269077]
A_15_P108529	0.874155	0.0437	1.05237	0.919933	NM_131183	NM_131183	nr2f2	Danio rerio nuclear receptor subfamily 2, group F, member 2 (nr2f2), mRNA [NM_131183]	GO:0006350(transcription);GO:0006355(regulation of transcription, DNA-dependent);GO:0007601(visual perception)	GO:0003677(DNA binding);GO:0003700(transcription factor activity);GO:0003707(steroid hormone receptor activity);GO:0004872(receptor activity);GO:0004879(ligand-dependent nuclear receptor activity)	GO:0005634(nucleus)
A_15_P114240	0.874091	0.0441	1.10549	0.966295	NM_201302	NM_201302	sec22bb	Danio rerio SEC22, vesicle trafficking protein (S. cerevisiae)-like 1B (sec22l1b), mRNA [NM_201302]	GO:6810(transport); GO:16192(vesicle-mediated transport)		GO:0005783(endoplasmic reticulum);GO:0005794(Golgi apparatus)	KEGG pathway: SNARE interactions in vesicular transport 04130
A_15_P119350	0.873198	0.0489	1.11627	0.974722	NM_213081	NM_213081	zgc:55697	Danio rerio zgc:55697 (zgc:55697), mRNA [NM_213081]	GO:8150(biological_process)	GO:0003676(nucleic acid binding)	GO:0008372(cellular_component unknown)
A_15_P115282	0.873108	0.00761	1.14027	0.995576	BI865652	BI865652		ft23h03.y1 Zebrafish neuronal Danio rerio cDNA clone IMAGE:5082484 5', mRNA sequence [BI865652]
A_15_P103155	0.872441	0.0243	1.01015	0.881299	NM_200169	NM_200169	zgc:55634	Danio rerio zgc:55634 (zgc:55634), mRNA [NM_200169]	GO:0007018(microtubule-based movement)	GO:0005198(structural molecule activity);GO:0005529(sugar binding)	GO:0005874(microtubule)
A_15_P113666	0.872425	0.034	1.06781	0.931588	NM_212598	NM_212598	rbmx	Danio rerio RNA binding motif protein, X-linked (rbmx), mRNA [NM_212598]	GO:0000398(nuclear mRNA splicing, via spliceosome);GO:0006397(mRNA processing)	GO:0003676(nucleic acid binding);GO:0003723(RNA binding)	GO:0005634(nucleus)
A_15_P101424	0.872012	0.027	1.1093	0.967321	NM_200001	NM_200001	smek2	Danio rerio zgc:77352 (zgc:77352), mRNA [NM_200001]		GO:0005554(molecular_function unknown)	GO:0008372(cellular_component unknown)
A_15_P116887	0.871674	0.0429	1.15176	1.00396	ENSDART00000018117			O18734 (O18734) 17-kDa PKC-potentiated inhibitory protein of PP1, partial (67%) [TC282077]
A_15_P102502	0.870935	0.0408	1.08129	0.941736	NM_212931	NM_212931	zgc:85909	Danio rerio zgc:85909 (zgc:85909), mRNA [NM_212931]	GO:0008654(phospholipid biosynthesis)	GO:0016740(transferase activity)	GO:0008372(cellular_component unknown)
A_15_P119653	0.870155	0.028	1.08662	0.945526	BC076352	BC076352	drd3	Danio rerio dopamine receptor D3, mRNA (cDNA clone MGC:92896 IMAGE:7118973), complete cds. [BC076352]	GO:0007186(G-protein coupled receptor protein signaling pathway);GO:0007212(dopamine receptor signaling pathway)	GO:0001584(rhodopsin-like receptor activity);GO:0001591(dopamine D2 receptor-like receptor activity);GO:0004872(receptor activity);GO:0004930(G-protein coupled receptor activity);GO:0004952(dopamine receptor activity)	GO:0016021(integral to membrane)
A_15_P113784	0.869291	0.0415	1.05178	0.914299	TC290742			Q96IH1 (Q96IH1) FSCN1 protein (Fragment), partial (91%) [TC290742]	GO:0008283(cell proliferation);GO:0030036(actin cytoskeleton organization and biogenesis);GO:0051017(actin filament bundle formation)	GO:0003779(actin binding);GO:0003781(actin bundling activity)	GO:0015629(actin cytoskeleton)
A_15_P113154	0.868397	0.0114	1.13727	0.987605	NM_001002630	NM_001002630	zgc:92230	Danio rerio zgc:92230 (zgc:92230), mRNA [NM_001002630]	GO:0006096(glycolysis);GO:0008152(metabolism)	GO:0003824(catalytic activity);GO:0016868(intramolecular transferase activity, phosphotransferases)	GO:0008372(cellular_component unknown)
A_15_P117355	0.868344	0.04	1.07328	0.931977	NM_207060	NM_207060	tmem49	Danio rerio zgc:77153 (zgc:77153), mRNA [NM_207060]	GO:8150(biological_process)	GO:0005554(molecular_function unknown)	GO:0008372(cellular_component unknown)
A_15_P102813	0.868286	0.0252	1.14294	0.992396	NM_200912	NM_200912	mad1l1	Danio rerio zgc:56571 (zgc:56571), mRNA [NM_200912]	GO:8150(biological_process)	GO:0005554(molecular_function unknown)	GO:0008372(cellular_component unknown)
A_15_P118650	0.867579	0.0132	1.0762	0.933685	NM_213531	NM_213531	zgc:55311	Danio rerio zgc:55311 (zgc:55311), mRNA [NM_213531]	GO:0050658(RNA transport)	GO:0005215(transporter activity)	GO:0005643(nuclear pore)
A_15_P114513	0.867187	0.00436	1.07429	0.931614	BC078336	BC078336	zgc:110063	Danio rerio cDNA clone IMAGE:7157212, partial cds. [BC078336]	GO:8150(biological_process)	GO:3674(molecular_function)	GO:5575(cellular_component)
A_15_P114288	0.86715	0.0483	1.08679	0.942409	NM_213186	NM_213186	abcf1	Danio rerio zgc:85667 (zgc:85667), mRNA [NM_213186]	GO:0006810(transport)	GO:0000166(nucleotide binding);GO:0005524(ATP binding);GO:0016887(ATPase activity);GO:0017111(nucleoside-triphosphatase activity)
A_15_P105562	0.866675	0.0354	1.07385	0.930678	NM_213194	NM_213194	usf2	Danio rerio zgc:77845 (zgc:77845), mRNA [NM_213194]	GO:45449(regulation of transcription)	GO:0005554(molecular_function unknown)	GO:0008372(cellular_component unknown)
A_15_P115061	0.864682	0.0379	1.06691	0.922536	NM_199746	NM_199746	cbx1	Danio rerio zgc:55739 (zgc:55739), mRNA [NM_199746]	GO:0006333(chromatin assembly or disassembly)	GO:0003682(chromatin binding)	GO:0000785(chromatin);GO:0005634(nucleus)
A_15_P103396	0.864651	0.0106	1.06886	0.924191	NM_131335	NM_131335	g12	Danio rerio gastrulation specific protein (g12), mRNA [NM_131335]
A_15_P110293	0.864525	0.0252	0.99676	0.861724	AI384675	AI384675	wu:fb12g12	fb12g12.y1 zebrafish fin day0 regeneration Danio rerio cDNA 5', mRNA sequence [AI384675]
A_15_P105171	0.864231	0.0272	1.00418	0.867839	TC270263			Q8WYR9 (Q8WYR9) FNP001, partial (92%) [TC270263]
A_15_P101888	0.864214	0.0357	1.05057	0.90792	NM_001003532	NM_001003532	zgc:100860	Danio rerio zgc:100860 (zgc:100860), mRNA [NM_001003532]	GO:8150(biological_process)	GO:0005554(molecular_function unknown)	GO:0008372(cellular_component unknown)
A_15_P119342	0.864104	0.0279	1.08123	0.934293	ENSDART00000035165			Q91W34 (Q91W34) CDNA sequence BC017158, partial (41%) [TC282337]
A_15_P119577	0.863918	0.0203	1.20476	1.04081	BC085581	BC085581		Danio rerio cDNA clone IMAGE:7256703. [BC085581]
A_15_P116448	0.863816	0.0306	1.06037	0.915968	TC270727			RDC1_CANFA (P11613) G protein-coupled receptor RDC1 (Chemokine orphan receptor 1), partial (78%) [TC270727]	GO:0007186(G-protein coupled receptor protein signaling pathway)	GO:0001584(rhodopsin-like receptor activity);GO:0016526(G-protein coupled receptor activity, unknown ligand)	GO:0016021(integral to membrane)
A_15_P117663	0.863718	0.0168	1.10671	0.955882	BC090532	BC090532		AGENCOURT_21024140 NIH_ZGC_8 Danio rerio cDNA clone IMAGE:7244863 5', mRNA sequence [CN172650]
A_15_P116226	0.863623	0.0374	1.11528	0.963178	CO350896	CO350896		DR_AOV_FL16_C05 adult ovary full-length (TLL) Danio rerio cDNA, mRNA sequence [CO350896]
A_15_P113319	0.863231	0.0165	1.01195	0.873548	BC044182	BC044182		Danio rerio, clone IMAGE:2640692, mRNA. [BC044182]	GO:0006418(tRNA aminoacylation for protein translation)	GO:0004812(tRNA ligase activity);GO:0005524(ATP binding);GO:0008168(methyltransferase activity);GO:0008757(S-adenosylmethionine-dependent methyltransferase activity);GO:0016740(transferase activity)
A_15_P121179	0.863145	0.0361	1.05427	0.909989	NM_194366	NM_194366	bmi1	Danio rerio B lymphoma Mo-MLV insertion region 1 homolog (mouse) (bmi1), mRNA [NM_194366]	GO:0016567(protein ubiquitination)	GO:0004842(ubiquitin-protein ligase activity);GO:0008270(zinc ion binding)	GO:0000151(ubiquitin ligase complex)
A_15_P112719	0.862876	0.0227	1.13707	0.981153	NM_001003732	NM_001003732	zgc:92428	Danio rerio zgc:92428 (zgc:92428), mRNA [NM_001003732]	GO:6829(zinc ion transport)	GO:0003676(nucleic acid binding);GO:0003824(catalytic activity);GO:0008270(zinc ion binding)	GO:0005634(nucleus)
A_15_P117286	0.862814	0.0222	1.01015	0.871568	NM_200647	NM_200647	mfn1	Danio rerio mitofusin 1 (mfn1), mRNA [NM_200647]	GO:8053(mitochondrial fusion)	GO:0003924(GTPase activity);GO:0005525(GTP binding)	GO:0005739(mitochondrion);GO:0016020(membrane);GO:0016021(integral to membrane);GO:0019867(outer membrane)
A_15_P115104	0.862375	0.0382	0.990025	0.853773	TC293817			Q6RVD7 (Q6RVD7) Sox21b, complete [TC293817]	GO:0006355(regulation of transcription, DNA-dependent);GO:0006357(regulation of transcription from Pol II promoter)	GO:0003677(DNA binding);GO:0003700(transcription factor activity);GO:0003702(RNA polymerase II transcription factor activity)	GO:0005634(nucleus)
A_15_P113671	0.862174	0.0315	1.05075	0.90593	AY120892	AY120892	cadps2	Danio rerio cerebellum postnatal development associated protein 2 (cpd2) mRNA, partial cds. [AY120892]
A_15_P107767	0.86193	0.0105	1.07906	0.930073	TC292564			2210318A T1/ST2 receptor-binding protein. {Homo sapiens;} , partial (37%) [TC292564]
A_15_P114215	0.861288	0.0465	1.03924	0.895086	BC044182	BC044182		Danio rerio, clone IMAGE:2640692, mRNA. [BC044182]	GO:0006418(tRNA aminoacylation for protein translation)	GO:0004812(tRNA ligase activity);GO:0005524(ATP binding);GO:0008168(methyltransferase activity);GO:0008757(S-adenosylmethionine-dependent methyltransferase activity);GO:0016740(transferase activity)
A_15_P105937	0.860706	0.0425	1.09553	0.942931	NM_200280	NM_200280	ptgesl	Danio rerio prostaglandin E synthase 2-like (ptgesl), mRNA [NM_200280]	GO:45454(cell redox homeostasis)	GO:9055(electron carrier activity); GO:16853(isomerase activity); GO:50220(prostaglandin-E synthase activity); GO:15035(protein disulfide oxidoreductase activity)	GO:16021(integral to membrane); GO:16020(membrane); GO:5579(membrane attack complex)	KEGG pathway: Arachidonic acid metabolism 00590
A_15_P111979	0.860612	0.033	1.18161	1.0169	NM_001002159	NM_001002159	trnt1	Danio rerio tRNA nucleotidyl transferase, CCA-adding, 1 (trnt1), mRNA [NM_001002159]	GO:0006396(RNA processing)	GO:0003723(RNA binding);GO:0016740(transferase activity);GO:0016779(nucleotidyltransferase activity)
A_15_P114554	0.859983	0.0466	1.06697	0.917575	TC297279			Q6P1Q8 (Q6P1Q8) ATP-binding cassette, sub-family B, member 10, partial (24%) [TC297279]
A_15_P106726	0.859085	0.0336	1.07069	0.919816	NM_213265	NM_213265	zgc:85975	Danio rerio zgc:85975 (zgc:85975), mRNA [NM_213265]	GO:8150(biological_process)	GO:0005554(molecular_function unknown)	GO:0008372(cellular_component unknown)
A_15_P104091	0.858844	0.0136	1.0209	0.876791	BC085394	BC085394		Danio rerio cDNA clone IMAGE:7225532. [BC085394]
A_15_P110205	0.858356	0.0479	1.06847	0.917125	TC294770			Q7ZTP6 (Q7ZTP6) MGC53901 protein, partial (45%) [TC294770]
A_15_P103563	0.858083	0.00741	1.146	0.983363	NM_199279	NM_199279	ivns1abpa	Danio rerio influenza virus NS1A binding protein a (ivns1abpa), mRNA [NM_199279]		GO:0005515(protein binding)
A_15_P104491	0.858047	0.0234	1.16173	0.996819	TC280312			Q8QZZ1 (Q8QZZ1) Myelin gene expression factor, partial (66%) [TC280312]	GO:0006366(transcription from Pol II promoter);GO:0007518(myoblast cell fate determination)	GO:0003705(RNA polymerase II transcription factor activity, enhancer binding);GO:0003713(transcription coactivator activity)	GO:0005634(nucleus)
A_15_P104271	0.856697	0.011	1.15948	0.993323	NM_001002674	NM_001002674	zgc:92440	Danio rerio zgc:92440 (zgc:92440), mRNA [NM_001002674]	GO:0006308(DNA catabolism)	GO:0004518(nuclease activity);GO:0004519(endonuclease activity);GO:0004536(deoxyribonuclease activity);GO:0016787(hydrolase activity)	GO:0008372(cellular_component unknown)
A_15_P107206	0.856536	0.0437	1.2321	1.05533	BC075738	BC075738	ndpkz6	Danio rerio nucleoside diphosphate kinase-Z6, mRNA (cDNA clone MGC:86565 IMAGE:6900682), complete cds. [BC075738]	GO:0006183(GTP biosynthesis);GO:0006228(UTP biosynthesis);GO:0006241(CTP biosynthesis)	GO:0000287(magnesium ion binding);GO:0004550(nucleoside-diphosphate kinase activity);GO:0005524(ATP binding);GO:0016301(kinase activity);GO:0016740(transferase activity)		KEGG pathway: Purine metabolism 00230; KEGG pathway: Pyrimidine metabolism 00240
A_15_P105535	0.856392	0.0168	1.16275	0.995769	TC282869			Q9BV29 (Q9BV29) MGC20481 protein, partial (42%) [TC282869]
A_15_P101670	0.856361	0.0225	1.12343	0.962058	NM_201467	NM_201467	prp19	Danio rerio zgc:56158 (zgc:56158), mRNA [NM_201467]	GO:0016567(protein ubiquitination)	GO:0004842(ubiquitin-protein ligase activity)	GO:0000151(ubiquitin ligase complex)
A_15_P103198	0.856118	0.00737	1.07994	0.924553	BC067554	BC067554	tuba1	Danio rerio tubulin, alpha 1, mRNA (cDNA clone MGC:85639 IMAGE:6802449), complete cds. [BC067554]	GO:0007018(microtubule-based movement);GO:0046785(microtubule polymerization)	GO:0003924(GTPase activity);GO:0005198(structural molecule activity);GO:0005525(GTP binding)	GO:0005874(microtubule);GO:0045298(tubulin)
A_15_P103665	0.854579	0.0252	1.08111	0.923894	NM_001002469	NM_001002469	zgc:92890	Danio rerio zgc:92890 (zgc:92890), mRNA [NM_001002469]	GO:0006886(intracellular protein transport)	GO:0005478(intracellular transporter activity)	GO:0005783(endoplasmic reticulum);GO:0005794(Golgi apparatus)
A_15_P100206	0.854404	0.016	1.17983	1.00805	NM_199755	NM_199755	prpf4	Danio rerio PRP4 pre-mRNA processing factor 4 homolog (yeast) (prpf4), mRNA [NM_199755]	GO:0006979(response to oxidative stress);GO:0008380(RNA splicing)	GO:0004601(peroxidase activity)
A_15_P108165	0.854318	0.0211	1.08161	0.924039	NM_131811	NM_131811	cx27.5	Danio rerio connexin 27.5 (cx27.5), mRNA [NM_131811]	GO:0007154(cell communication)	GO:0015285(connexon channel activity)	GO:0005921(gap junction);GO:0005922(connexon complex);GO:0016021(integral to membrane)
A_15_P114739	0.854313	0.0211	1.12247	0.958941	TC279522			Q6P003 (Q6P003) Zgc:77899, partial (41%) [TC279522]
A_15_P102132	0.853651	0.016	1.0744	0.917159	NM_199859	NM_199859	zgc:55418	Danio rerio zgc:55418 (zgc:55418), mRNA [NM_199859]	GO:8150(biological_process)	GO:0005554(molecular_function unknown)	GO:0016021(integral to membrane)
A_15_P120443	0.853167	0.0405	1.07091	0.913667	TC282195			BC016657 lysyl hydroxylase, precursor {Homo sapiens;} , partial (38%) [TC282195]
A_15_P104621	0.85271	0.0361	1.02095	0.87057	NM_200108	NM_200108	znf395	Danio rerio zgc:55309 (zgc:55309), mRNA [NM_200108]	GO:8150(biological_process)	GO:0005554(molecular_function unknown)	GO:0008372(cellular_component unknown)
A_15_P101211	0.851225	0.011	1.19732	1.01919	NM_212611	NM_212611	acadvl	Danio rerio zgc:64067 (zgc:64067), mRNA [NM_212611]	GO:0006118(electron transport)	GO:0003995(acyl-CoA dehydrogenase activity);GO:0016491(oxidoreductase activity)	GO:0005739(mitochondrion)	KEGG pathway: 1- and 2-Methylnaphthalene degradation 00624; KEGG pathway: Bile acid biosynthesis 00120; KEGG pathway: Fatty acid metabolism 00071
A_15_P106603	0.850951	0.0437	1.12738	0.959346	NM_212661	NM_212661	zgc:73292	Danio rerio zgc:73292 (zgc:73292), mRNA [NM_212661]	GO:8150(biological_process)	GO:0005554(molecular_function unknown)	GO:0016021(integral to membrane)
A_15_P121330	0.850735	0.0281	1.03973	0.884535	NM_212722	NM_212722	eno1	Danio rerio zgc:73152 (zgc:73152), mRNA [NM_212722]	GO:0006096(glycolysis)	GO:0000287(magnesium ion binding);GO:0004634(phosphopyruvate hydratase activity);GO:0016829(lyase activity)	GO:0000015(phosphopyruvate hydratase complex)	KEGG pathway: Glycolysis / Gluconeogenesis 00010; KEGG pathway: Phenylalanine, tyrosine and tryptophan biosynthesis 00400
A_15_P112051	0.85053	0.0347	1.10747	0.941933	NM_001004626	NM_001004626	ppif	Danio rerio peptidylprolyl isomerase F (cyclophilin F) (ppif), mRNA [NM_001004626]	GO:0006457(protein folding)	GO:0003755(peptidyl-prolyl cis-trans isomerase activity);GO:0016853(isomerase activity)
A_15_P108018	0.850336	0.047	1.22637	1.04283	CK688091	CK688091	im:7151115	ZF101-P00045-DEPE-F2_I01 GISZF101 Danio rerio cDNA clone IMAGE:7151115 5', mRNA sequence [CK688091]	GO:8150(biological_process)	GO:3674(molecular_function)	GO:5575(cellular_component)
A_15_P108922	0.850324	0.00816	1.11781	0.950504	NM_213379	NM_213379	got2	Danio rerio zgc:66329 (zgc:66329), mRNA [NM_213379]	GO:0009058(biosynthesis)	GO:0003824(catalytic activity)	GO:0008372(cellular_component unknown)	KEGG pathway: Alanine and aspartate metabolism 00252; KEGG pathway: Alkaloid biosynthesis I 00950; KEGG pathway: Arginine and proline metabolism 00330; KEGG pathway: Carbon fixation 00710; KEGG pathway: Cysteine metabolism 00272; KEGG pathway: Glutamate metabolism 00251; KEGG pathway: Phenylalanine metabolism 00360; KEGG pathway: Phenylalanine, tyrosine and tryptophan biosynthesis 00400; KEGG pat…
A_15_P109065	0.849256	0.0193	1.08316	0.919884	TC284004				GO:0005975(carbohydrate metabolism);GO:0006486(protein amino acid glycosylation);GO:0016051(carbohydrate biosynthesis)	GO:0008499(UDP-galactose beta-N-acetylglucosamine beta-1,3-galactosyltransferase activity);GO:0015018(galactosylgalactosylxylosylprotein 3-beta-glucuronosyltransferase activity);GO:0015020(glucuronosyltransferase activity);GO:0016740(transferase activity);GO:0016757(transferase activity, transferring glycosyl groups);GO:0030145(manganese ion binding)	GO:0005615(extracellular space);GO:0005794(Golgi apparatus);GO:0016020(membrane);GO:0016021(integral to membrane)
A_15_P103260	0.849243	0.0362	1.14999	0.976624	NM_212595	NM_212595	rbb4	Danio rerio retinoblastoma binding protein 4 (rbb4), mRNA [NM_212595]	GO:6355(regulation of transcription, DNA-dependent); GO:6350(transcription); GO:31564(transcription antitermination); GO:6353(transcription termination)
A_15_P100352	0.848829	0.0295	1.08985	0.925093	NM_001001729	NM_001001729	rap2b	Danio rerio RAP2B, member of RAS oncogene family (rap2b), mRNA [NM_001001729]	GO:0007264(small GTPase mediated signal transduction)	GO:0005525(GTP binding)	GO:5622(intracellular); GO:16020(membrane); GO:5579(membrane attack complex)
A_15_P104152	0.848414	0.0481	1.01633	0.862272	NM_001003432	NM_001003432	zgc:92872	Danio rerio zgc:92872 (zgc:92872), mRNA [NM_001003432]	GO:0006412(protein biosynthesis)	GO:0003735(structural constituent of ribosome)	GO:0005622(intracellular);GO:0005840(ribosome)
A_15_P115926	0.848317	0.0284	1.0991	0.932389	NM_131150	NM_131150	pou12	Danio rerio POU domain gene 12 (pou12), mRNA [NM_131150]	GO:0006355(regulation of transcription, DNA-dependent);GO:0007275(development)	GO:0003677(DNA binding);GO:0003700(transcription factor activity)	GO:0005634(nucleus)
A_15_P105837	0.848152	0.0383	1.08172	0.917463	NM_200314	NM_200314	zgc:56104	Danio rerio zgc:56104 (zgc:56104), mRNA [NM_200314]	GO:0007275(development);GO:0007399(neurogenesis)	GO:0004872(receptor activity)	GO:0008372(cellular_component unknown)
A_15_P117482	0.847799	0.0191	1.24542	1.05586	NM_200887	NM_200887	hhatla	Danio rerio zgc:77750 (zgc:77750), mRNA [NM_200887]	GO:8150(biological_process)	GO:0005554(molecular_function unknown)	GO:0008372(cellular_component unknown)
A_15_P113490	0.847536	0.015	1.07196	0.908526	AB055671	AB055671	cnpy1	Danio rerio D121 mRNA, partial cds. [AB055671]	GO:8543(fibroblast growth factor receptor signaling pathway); GO:30917(midbrain-hindbrain boundary development)		GO:5783(endoplasmic reticulum)
A_15_P120298	0.84752	0.00392	1.22398	1.03735	NM_205573	NM_205573	pvalb6	Danio rerio zgc:103753 (zgc:103753), mRNA [NM_205573]	GO:6816(calcium ion transport)	GO:0005509(calcium ion binding)	GO:0008372(cellular_component unknown)
A_15_P120441	0.846855	0.00949	1.31096	1.1102	NM_001004533	NM_001004533	slc6a13	Danio rerio solute carrier family 6 (neurotransmitter transporter, GABA), member 13 (slc6a13), mRNA [NM_001004533]	GO:0006810(transport);GO:0006836(neurotransmitter transport)	GO:0005328(neurotransmitter:sodium symporter activity);GO:0015293(symporter activity)	GO:0005887(integral to plasma membrane);GO:0016020(membrane);GO:0016021(integral to membrane)
A_15_P108031	0.845822	0.0447	1.19252	1.00866	NM_200898	NM_200898	rad1	Danio rerio RAD1 homolog (S. pombe) (rad1), mRNA [NM_200898]	GO:0006281(DNA repair)	GO:0003684(damaged DNA binding);GO:0004527(exonuclease activity)	GO:0005634(nucleus)
A_15_P120377	0.84569	0.0358	1.14903	0.971727	TC279821			BC048892 protein phosphatase 1, regulatory subunit 10 {Danio rerio;} , complete [TC279821]
A_15_P117525	0.844924	0.0162	1.09308	0.923568	TC283625			Q8K3R5 (Q8K3R5) WD repeat membrane protein, partial (37%) [TC283625]
A_15_P119173	0.844747	0.0452	0.882664	0.745627	TC280558			Q6P0V1 (Q6P0V1) Nucleobindin 2a, complete [TC280558]	GO:0006874(calcium ion homeostasis)	GO:0003677(DNA binding);GO:0005509(calcium ion binding)	GO:0005615(extracellular space);GO:0005634(nucleus);GO:0005640(nuclear outer membrane);GO:0005737(cytoplasm);GO:0005783(endoplasmic reticulum);GO:0005794(Golgi apparatus);GO:0005829(cytosol);GO:0005886(plasma membrane)
A_15_P105146	0.844012	0.0105	1.28709	1.08632	TC280418			HSPEP19 PEP-19 {Homo sapiens;} , partial (48%) [TC280418]
A_15_P101035	0.843909	0.00753	1.19927	1.01207	TC268461			BC053272 zgc:64133 {Danio rerio;} , complete [TC268461]	GO:0006099(tricarboxylic acid cycle);GO:0006108(malate metabolism);GO:0016052(carbohydrate catabolism)	GO:0004470(malic enzyme activity);GO:0016491(oxidoreductase activity);GO:0016615(malate dehydrogenase activity);GO:0030060(L-malate dehydrogenase activity)	GO:0005739(mitochondrion);GO:0005759(mitochondrial matrix)
A_15_P121045	0.843205	0.0394	1.20582	1.01675	ENSDART00000047794			Cdc42 protein homolog; wu:fb07d08. [Source:RefSeq;Acc:NM_200632] [ENSDART00000047794]
A_15_P111375	0.842909	0.0105	0.949084	0.799991	BC067592	BC067592		Danio rerio cDNA clone IMAGE:6970109, partial cds. [BC067592]
A_15_P120689	0.842569	0.0452	1.12366	0.946761	NM_214691	NM_214691	p4ha1	Danio rerio procollagen-proline, 2-oxoglutarate 4-dioxygenase (proline 4-hydroxylase), alpha polypeptide I (p4ha1), mRNA [NM_214691]	GO:0019538(protein metabolism)	GO:0016702(oxidoreductase activity, acting on single donors with incorporation of molecular oxygen, incorporation of two atoms of oxygen);GO:0016706(oxidoreductase activity, acting on paired donors, with incorporation or reduction of molecular oxygen, 2-oxoglutarate as one donor, and incorporation of one atom each of oxygen into both donors)
A_15_P108873	0.841839	0.00745	1.08535	0.913691	NM_200564	NM_200564	rad23b	Danio rerio RAD23 homolog B (S. cerevisiae) (rad23b), mRNA [NM_200564]	GO:0006281(DNA repair);GO:0006289(nucleotide-excision repair);GO:0006974(response to DNA damage stimulus)		GO:0005634(nucleus)
A_15_P112690	0.841618	0.00575	1.08524	0.913355	TC269516			Q7Q517 (Q7Q517) AgCP6688 (Fragment), partial (7%) [TC269516]
A_15_P102045	0.841368	0.0122	1.00637	0.846729	TC293762			WWP1_MOUSE (Q8BZZ3) Nedd-4-like E3 ubiquitin-protein ligase WWP1 (WW domain-containing protein 1) , partial (33%) [TC293762]	GO:0007219(Notch signaling pathway);GO:0008586(wing vein morphogenesis);GO:0008587(wing margin morphogenesis);GO:0016348(leg joint morphogenesis (sensu Endopterygota))
A_15_P100002	0.841217	0.0385	1.18905	1.00025	NM_200289	NM_200289	zgc:56454	Danio rerio zgc:56454 (zgc:56454), mRNA [NM_200289]	GO:8150(biological_process)	GO:0005554(molecular_function unknown)	GO:0008372(cellular_component unknown)
A_15_P119697	0.839895	0.0456	1.09024	0.915687	NM_001006013	NM_001006013	zgc:103515	Danio rerio zgc:103515 (zgc:103515), mRNA [NM_001006013]	GO:6354(RNA elongation); GO:45449(regulation of transcription); GO:6355(regulation of transcription, DNA-dependent); GO:6350(transcription)	GO:0005554(molecular_function unknown)	GO:0008372(cellular_component unknown)
A_15_P112568	0.83978	0.0187	1.03354	0.867942	NM_001006000	NM_001006000	zgc:101555	Danio rerio zgc:101555 (zgc:101555), mRNA [NM_001006000]	GO:0006606(protein-nucleus import);GO:0006810(transport)	GO:0008565(protein transporter activity)	GO:0005622(intracellular);GO:0005634(nucleus)
A_15_P114839	0.838642	0.0283	1.06566	0.893711	NM_001003625	NM_001003625	pcnt1	Danio rerio zgc:100943 (zgc:100943), mRNA [NM_001003625]	GO:8150(biological_process)	GO:0005554(molecular_function unknown)	GO:0008372(cellular_component unknown)
A_15_P118997	0.838393	0.0438	1.19825	1.00461	CO355124	CO355124		DR_ATE_NRM05_C10 adult testis normalized (TLL) Danio rerio cDNA, mRNA sequence [CO355124]
A_15_P108870	0.83827	0.0136	1.13661	0.952789	NM_199894	NM_199894	zgc:55491	Danio rerio zgc:55491 (zgc:55491), mRNA [NM_199894]	GO:6829(zinc ion transport)	GO:0005554(molecular_function unknown)	GO:0008372(cellular_component unknown)
A_15_P103256	0.837972	0.0252	1.08416	0.908492	NM_131323	NM_131323	dlx6a	Danio rerio distal-less homeobox gene 6a (dlx6a), mRNA [NM_131323]	GO:0006355(regulation of transcription, DNA-dependent);GO:0007275(development)	GO:0003677(DNA binding);GO:0003700(transcription factor activity)	GO:0005634(nucleus)
A_15_P114655	0.837819	0.0462	1.13406	0.950134	TC299764			WD35_MOUSE (Q8BND3) WD-repeat protein 35, partial (33%) [TC299764]
A_15_P118184	0.836857	0.0225	1.12093	0.938062	NM_212591	NM_212591	cdk9	Danio rerio cyclin-dependent kinase 9 (CDC2-related kinase) (cdk9), mRNA [NM_212591]	GO:0006468(protein amino acid phosphorylation)	GO:0004672(protein kinase activity);GO:0004674(protein serine/threonine kinase activity);GO:0005524(ATP binding);GO:0016301(kinase activity);GO:0016740(transferase activity)
A_15_P100725	0.836837	0.0185	1.04243	0.872348	NM_198911	NM_198911	2009-09-09	Danio rerio septin 9 (sept9), mRNA [NM_198911]	GO:0007049(cell cycle)	GO:0005525(GTP binding)
A_15_P100840	0.83652	0.0218	1.17996	0.987058	NM_001002351	NM_001002351	pdss2	Danio rerio zgc:92156 (zgc:92156), mRNA [NM_001002351]	GO:0008299(isoprenoid biosynthesis)	GO:0016740(transferase activity)	GO:0008372(cellular_component unknown)
A_15_P120840	0.836459	0.00997	0.999646	0.836162	NM_212579	NM_212579	col9a2	Danio rerio procollagen, type IX, alpha 2 (col9a2), mRNA [NM_212579]	GO:0006817(phosphate transport);GO:0006958(complement activation, classical pathway)	GO:0005198(structural molecule activity)	GO:0005578(extracellular matrix (sensu Metazoa));GO:0005737(cytoplasm)
A_15_P109085	0.836219	0.0172	1.09525	0.915866	TC291456			Q70Q12 (Q70Q12) Phospholemman-like protein precursor, partial (43%) [TC291456]
A_15_P114051	0.836125	0.0452	1.03381	0.864394	NM_001004626	NM_001004626	ppif	Danio rerio peptidylprolyl isomerase F (cyclophilin F) (ppif), mRNA [NM_001004626]	GO:0006457(protein folding)	GO:0003755(peptidyl-prolyl cis-trans isomerase activity);GO:0016853(isomerase activity)
A_15_P102307	0.836097	0.0458	1.12914	0.944074	NM_001001833	NM_001001833	ift20	Danio rerio intraflagellar transport protein 20 (ift20), mRNA [NM_001001833]	GO:0042073(intraflagellar transport)		GO:0019861(flagellum)
A_15_P107057	0.835757	0.0245	1.17387	0.981067	NM_200607	NM_200607	slc25a1	Danio rerio zgc:63578 (zgc:63578), mRNA [NM_200607]	GO:0006810(transport)	GO:0005215(transporter activity);GO:0005488(binding)	GO:0005743(mitochondrial inner membrane);GO:0016020(membrane);GO:0016021(integral to membrane)
A_15_P108892	0.834685	0.0199	1.12133	0.935957	NM_001004529	NM_001004529	echs1	Danio rerio enoyl Coenzyme A hydratase, short chain, 1, mitochondrial (echs1), mRNA [NM_001004529]	GO:0008152(metabolism)	GO:0003824(catalytic activity)	GO:0005739(mitochondrion)	KEGG pathway: Benzoate degradation via CoA ligation 00632; KEGG pathway: Butanoate metabolism 00650; KEGG pathway: Caprolactam degradation 00930; KEGG pathway: Fatty acid elongation in mitochondria 00062; KEGG pathway: Fatty acid metabolism 00071; KEGG pathway: Limonene and pinene degradation 00903; KEGG pathway: Lysine degradation 00310; KEGG pathway: Propanoate metabolism 00640; KEGG pathway: T…
A_15_P117267	0.834393	0.0205	1.10893	0.925282	ENSDART00000025692
A_15_P113854	0.834312	0.00392	1.09675	0.91503	NM_182859	NM_182859	crabp2a	Danio rerio cellular retinoic acid binding protein 2 (crabp2), mRNA [NM_182859]	GO:0006810(transport)	GO:0005215(transporter activity);GO:0005488(binding);GO:0008289(lipid binding)	GO:5575(cellular_component)
A_15_P112113	0.834162	0.0465	1.08513	0.905172	NM_200272	NM_200272	zgc:56628	Danio rerio zgc:56628 (zgc:56628), mRNA [NM_200272]	GO:6829(zinc ion transport)	GO:0008270(zinc ion binding)	GO:0008372(cellular_component unknown)
A_15_P100245	0.833472	0.0164	1.19235	0.993788	TC269464
A_15_P100751	0.833364	0.0336	1.29497	1.07918	NM_199534	NM_199534	zgc:65851	Danio rerio zgc:65851 (zgc:65851), mRNA [NM_199534]	GO:8150(biological_process)	GO:0005198(structural molecule activity)	GO:0005882(intermediate filament)
A_15_P105291	0.832828	0.0261	1.15393	0.961021	NM_200066	NM_200066	zgc:65979	Danio rerio zgc:65979 (zgc:65979), mRNA [NM_200066]	GO:6605(protein targeting); GO:6810(transport)	GO:0005554(molecular_function unknown)	GO:0008372(cellular_component unknown)
A_15_P101042	0.832143	0.0362	1.07724	0.896414	NM_200084	NM_200084	pmm2	Danio rerio phosphomannomutase 2 (pmm2), mRNA [NM_200084]	GO:0008152(metabolism)	GO:0003824(catalytic activity)	GO:5737(cytoplasm)	KEGG pathway: Fructose and mannose metabolism 00051
A_15_P111814	0.832102	0.0112	1.26433	1.05206	NM_001003510	NM_001003510	zgc:91936	Danio rerio zgc:91936 (zgc:91936), mRNA [NM_001003510]	GO:0008152(metabolism)	GO:0016491(oxidoreductase activity)	GO:0008372(cellular_component unknown)
A_15_P107001	0.831146	0.00436	1.04649	0.869782	NM_212687	NM_212687	zgc:73290	Danio rerio zgc:73290 (zgc:73290), mRNA [NM_212687]		GO:5515(protein binding); GO:8270(zinc ion binding)	GO:0008372(cellular_component unknown)
A_15_P111365	0.830639	0.00857	1.12264	0.932512	NM_182859	NM_182859	crabp2a	Danio rerio cellular retinoic acid binding protein 2 (crabp2), mRNA [NM_182859]	GO:0006810(transport)	GO:0005215(transporter activity);GO:0005488(binding);GO:0008289(lipid binding)	GO:5575(cellular_component)
A_15_P104394	0.83044	0.0353	1.0836	0.899868	NM_200521	NM_200521	zgc:66350	Danio rerio zgc:66350 (zgc:66350), mRNA [NM_200521]	GO:8150(biological_process)	GO:0005554(molecular_function unknown)	GO:0008372(cellular_component unknown)
A_15_P102536	0.830089	0.034	1.00424	0.83361	CK028723	CK028723		CK028723 AGENCOURT_16625336 NIH_ZGC_7 Danio rerio cDNA clone IMAGE:7051121 5', mRNA sequence [CK028723]
A_15_P108941	0.829995	0.00953	1.1986	0.994829	NM_200388	NM_200388	ccdc25	Danio rerio zgc:64173 (zgc:64173), mRNA [NM_200388]	GO:8150(biological_process)	GO:0005554(molecular_function unknown)	GO:0008372(cellular_component unknown)
A_15_P105289	0.829757	0.0425	1.07988	0.896042	NM_131835	NM_131835	lect1	Danio rerio leukocyte cell derived chemotaxin 1 (lect1), mRNA [NM_131835]	GO:51216(cartilage development); GO:30154(cell differentiation)		GO:0016021(integral to membrane)
A_15_P112334	0.829133	0.00862	1.11861	0.927473	NM_213248	NM_213248	zgc:77633	Danio rerio zgc:77633 (zgc:77633), mRNA [NM_213248]	GO:0006886(intracellular protein transport);GO:0007264(small GTPase mediated signal transduction);GO:0015031(protein transport)	GO:0005525(GTP binding)	GO:0008372(cellular_component unknown)
A_15_P117420	0.82875	0.00753	1.00219	0.830562	NM_212689	NM_212689	lmo4l	Danio rerio LIM domain only 4, like (lmo4l), mRNA [NM_212689]	GO:0006118(electron transport)	GO:0005489(electron transporter activity);GO:0005506(iron ion binding);GO:0008270(zinc ion binding)
A_15_P115976	0.827965	0.0465	1.13337	0.93839	NM_001004529	NM_001004529	echs1	Danio rerio enoyl Coenzyme A hydratase, short chain, 1, mitochondrial (echs1), mRNA [NM_001004529]	GO:0008152(metabolism)	GO:0003824(catalytic activity)	GO:0005739(mitochondrion)	KEGG pathway: Benzoate degradation via CoA ligation 00632; KEGG pathway: Butanoate metabolism 00650; KEGG pathway: Caprolactam degradation 00930; KEGG pathway: Fatty acid elongation in mitochondria 00062; KEGG pathway: Fatty acid metabolism 00071; KEGG pathway: Limonene and pinene degradation 00903; KEGG pathway: Lysine degradation 00310; KEGG pathway: Propanoate metabolism 00640; KEGG pathway: T…
A_15_P100632	0.827298	0.00957	1.2569	1.03983	NM_207067	NM_207067	leo1	Danio rerio zgc:77374 (zgc:77374), mRNA [NM_207067]	GO:6355(regulation of transcription, DNA-dependent); GO:6350(transcription); GO:31564(transcription antitermination); GO:6353(transcription termination)	GO:0005554(molecular_function unknown)	GO:0008372(cellular_component unknown)
A_15_P101341	0.826565	0.00262	1.0678	0.882602	NM_205751	NM_205751	igfbp3	Danio rerio insulin-like growth factor binding protein 3 (igfbp3), mRNA [NM_205751]	GO:0001558(regulation of cell growth);GO:0048009(insulin-like growth factor receptor signaling pathway)	GO:0005520(insulin-like growth factor binding)	GO:0005576(extracellular region);GO:0005634(nucleus);GO:0016942(insulin-like growth factor binding protein complex)
A_15_P100402	0.826338	0.033	1.16386	0.961744	NM_001003551	NM_001003551	zgc:101136	Danio rerio zgc:101136 (zgc:101136), mRNA [NM_001003551]	GO:0006397(mRNA processing)	GO:0008248(pre-mRNA splicing factor activity)	GO:0005634(nucleus);GO:0005732(small nucleolar ribonucleoprotein complex);GO:0030529(ribonucleoprotein complex)
A_15_P110146	0.826178	0.0475	1.03117	0.851929	NM_173271	NM_173271	ixl	Danio rerio intersex-like (Drosophila) (ixl), mRNA [NM_173271]
A_15_P112024	0.82611	0.0377	1.094	0.903767	TC279866			S6A1_MOUSE (P31648) Sodium- and chloride-dependent GABA transporter 1, partial (78%) [TC279866]	GO:0006810(transport);GO:0006836(neurotransmitter transport);GO:0007268(synaptic transmission)	GO:0005332(gamma-aminobutyric acid:sodium symporter activity);GO:0015293(symporter activity)	GO:0005624(membrane fraction);GO:0005887(integral to plasma membrane);GO:0016021(integral to membrane)
A_15_P116661	0.825688	0.0261	0.999734	0.825469	BC081644	BC081644		Danio rerio cDNA clone IMAGE:7054369. [BC081644]
A_15_P113471	0.825343	0.0273	1.0948	0.903585	TC282140			Q8JGL8 (Q8JGL8) Type IX collagen alpha 2, complete [TC282140]	GO:0001501(skeletal development);GO:0006817(phosphate transport)	GO:0005201(extracellular matrix structural constituent)	GO:0005578(extracellular matrix (sensu Metazoa));GO:0005594(collagen type IX);GO:0005737(cytoplasm)
A_15_P109071	0.825286	0.0214	1.1569	0.954774	BC054925	BC054925	serac1	Danio rerio serine active site containing 1, mRNA (cDNA clone IMAGE:5602171), partial cds. [BC054925]		GO:5488(binding)	GO:16021(integral to membrane); GO:16020(membrane); GO:5579(membrane attack complex)
A_15_P106788	0.825058	0.0472	0.985123	0.812784	NM_198210	NM_198210	hsp90b1	Danio rerio tumor rejection antigen (gp96) 1 (tra1), mRNA [NM_198210]	GO:0006457(protein folding)	GO:0005524(ATP binding);GO:0051082(unfolded protein binding)	GO:5783(endoplasmic reticulum)
A_15_P114757	0.824725	0.0383	1.02737	0.847294	U16311	U16311	msxb	Brachydanio rerio homeodomain protein (msxB) mRNA, partial cds. [U16311]	GO:0006355(regulation of transcription, DNA-dependent);GO:0007275(development)	GO:0003677(DNA binding);GO:0003700(transcription factor activity)	GO:0005634(nucleus)
A_15_P103782	0.82468	0.0375	1.03303	0.851916	ENSDART00000017268			Q6P6T4 (Q6P6T4) Eml2 protein, partial (41%) [TC274274]
A_15_P112447	0.824399	0.0237	1.1955	0.98557	NM_131797	NM_131797	twsg1a	Danio rerio twisted gastrulation homolog 1a (Drosophila) (twsg1a), mRNA [NM_131797]	GO:0001568(blood vessel development);GO:0009790(embryonic development)	GO:0005515(protein binding)	GO:5786(signal recognition particle, endoplasmic reticulum targeting)
A_15_P119797	0.824126	0.0252	1.09006	0.898343	NM_001002595	NM_001002595	zgc:92314	Danio rerio zgc:92314 (zgc:92314), mRNA [NM_001002595]	GO:0019538(protein metabolism)	GO:0016491(oxidoreductase activity);GO:0016706(oxidoreductase activity, acting on paired donors, with incorporation or reduction of molecular oxygen, 2-oxoglutarate as one donor, and incorporation of one atom each of oxygen into both donors)	GO:0008372(cellular_component unknown)
A_15_P113364	0.82408	0.0383	1.36966	1.12871	NM_001002062	NM_001002062	gygl	Danio rerio zgc:86679 (zgc:86679), mRNA [NM_001002062]	GO:0016051(carbohydrate biosynthesis)	GO:0016758(transferase activity, transferring hexosyl groups)	GO:0008372(cellular_component unknown)
A_15_P109590	0.823313	0.0183	1.16828	0.961858	NM_131617	NM_131617	gart	Danio rerio phosphoribosylglycinamide formyltransferase (gart), mRNA [NM_131617]	GO:0006189('de novo' IMP biosynthesis);GO:0009058(biosynthesis);GO:0009113(purine base biosynthesis)	GO:0003824(catalytic activity);GO:0004637(phosphoribosylamine-glycine ligase activity);GO:0004641(phosphoribosylformylglycinamidine cyclo-ligase activity);GO:0004644(phosphoribosylglycinamide formyltransferase activity);GO:0016740(transferase activity);GO:0016742(hydroxymethyl-, formyl- and related transferase activity)	GO:0005737(cytoplasm)
A_15_P115456	0.822854	0.0146	1.14811	0.94473	NM_001002539	NM_001002539	zgc:92795	Danio rerio zgc:92795 (zgc:92795), mRNA [NM_001002539]	GO:0006810(transport);GO:0006886(intracellular protein transport)	GO:0005554(molecular_function unknown)	GO:0030125(clathrin vesicle coat)
A_15_P119041	0.822809	0.00804	1.14408	0.941357	NM_207059	NM_207059	zgc:85890	Danio rerio zgc:85890 (zgc:85890), mRNA [NM_207059]	GO:0006810(transport)	GO:0005215(transporter activity)	GO:0016020(membrane);GO:0016021(integral to membrane)
A_15_P107404	0.822716	0.0336	1.17701	0.968345	NM_201012	NM_201012	nek4	Danio rerio NIMA (never in mitosis gene a)-related kinase 4 (nek4), mRNA [NM_201012]	GO:0006468(protein amino acid phosphorylation)	GO:0004672(protein kinase activity);GO:0004674(protein serine/threonine kinase activity);GO:0005524(ATP binding);GO:0016301(kinase activity);GO:0016740(transferase activity)
A_15_P105728	0.821883	0.00392	1.12187	0.922048	NM_131594	NM_131594	icat	Danio rerio beta-catenin-interacting protein (icat), mRNA [NM_131594]	GO:0007275(development)	GO:0008013(beta-catenin binding)
A_15_P121450	0.821436	0.0261	1.08276	0.889414	NM_203421	NM_203421	postn	Danio rerio periostin, osteoblast specific factor (postn), mRNA [NM_203421]	GO:0007155(cell adhesion);GO:0016203(muscle attachment)
A_15_P103247	0.820348	0.027	1.19855	0.983228	NM_213061	NM_213061	zgc:55982	Danio rerio zgc:55982 (zgc:55982), mRNA [NM_213061]	GO:6259(DNA metabolic process); GO:6265(DNA topological change)	GO:0005554(molecular_function unknown)	GO:0008372(cellular_component unknown)
A_15_P120932	0.819069	0.0201	0.990961	0.811666	BC071302	BC071302	msxc	Danio rerio muscle segment homeobox C, mRNA (cDNA clone MGC:86596 IMAGE:6909694), complete cds. [BC071302]	GO:0006355(regulation of transcription, DNA-dependent);GO:0007275(development)	GO:0003677(DNA binding);GO:0003700(transcription factor activity)	GO:0005634(nucleus)
A_15_P108262	0.818863	0.00436	1.10375	0.903816	NM_205720	NM_205720	tes	Danio rerio zgc:92091 (zgc:92091), mRNA [NM_205720]	GO:6829(zinc ion transport)	GO:0008270(zinc ion binding)	GO:0008372(cellular_component unknown)
A_15_P107459	0.818704	0.0408	1.10523	0.904852	NM_130933	NM_130933	zic1	Danio rerio zic family member 1 (odd-paired homolog, Drosophila) (zic1), mRNA [NM_130933]	GO:0007420(brain development)	GO:0003676(nucleic acid binding);GO:0008270(zinc ion binding)	GO:0005634(nucleus)
A_15_P116467	0.818111	0.0235	1.22864	1.00516	NM_201581	NM_201581	gtf2h2	Danio rerio general transcription factor IIH, polypeptide 2 (gtf2h2), mRNA [NM_201581]	GO:0006281(DNA repair)	GO:0003676(nucleic acid binding);GO:0008270(zinc ion binding)	GO:0005634(nucleus)	KEGG pathway: Basal transcription factors 03022
A_15_P110076	0.818019	0.0226	1.08374	0.886518	NM_001003519	NM_001003519	zgc:100903	Danio rerio zgc:100903 (zgc:100903), mRNA [NM_001003519]	GO:8150(biological_process)	GO:0008289(lipid binding)	GO:0008372(cellular_component unknown)
A_15_P118788	0.817931	0.0456	1.07201	0.876826	TC300343			Q9V472 (Q9V472) DLim1 (GH04929p) (CG11354-PA), partial (5%) [TC300343]
A_15_P113494	0.817326	0.00189	1.1003	0.899303	NM_213058	NM_213058	hspa5	Danio rerio heat shock 70kDa protein 5 (glucose-regulated protein) (hspa5), mRNA [NM_213058]	GO:0006457(protein folding);GO:0006986(response to unfolded protein);GO:0045045(secretory pathway)	GO:0005524(ATP binding)	GO:0005576(extracellular region)
A_15_P119278	0.81704	0.0438	1.02314	0.835946	NM_001001847	NM_001001847	popdc1	Danio rerio popeye domain containing 1 (popdc1), mRNA [NM_001001847]			GO:0016020(membrane)
A_15_P100256	0.816797	0.0119	1.06551	0.870303	NM_001003857	NM_001003857	itga2b	Danio rerio glycoprotein IIb (LOC445380), mRNA [NM_001003857]	GO:7155(cell adhesion); GO:7229(integrin-mediated signaling pathway)	GO:4872(receptor activity)	GO:16021(integral to membrane); GO:8305(integrin complex)
A_15_P107561	0.816512	0.0405	1.19111	0.972555	NM_001002174	NM_001002174	mrrf	Danio rerio zgc:91914 (zgc:91914), mRNA [NM_001002174]	GO:0006412(protein biosynthesis)	GO:0005554(molecular_function unknown)	GO:0008372(cellular_component unknown)
A_15_P121082	0.814841	0.0315	0.966971	0.787927	NM_001006016	NM_001006016	zgc:103512	Danio rerio zgc:103512 (zgc:103512), mRNA [NM_001006016]	GO:0006955(immune response)	GO:0003924(GTPase activity);GO:0005525(GTP binding)	GO:0008372(cellular_component unknown)
A_15_P106890	0.814728	0.0375	1.08798	0.886408	NM_199819	NM_199819	psat1	Danio rerio phosphoserine aminotransferase 1 (psat1), mRNA [NM_199819]	GO:0006564(L-serine biosynthesis);GO:0008152(metabolism)	GO:0008483(transaminase activity);GO:0016740(transferase activity)		KEGG pathway: Glycine, serine and threonine metabolism 00260; KEGG pathway: Vitamin B6 metabolism 00750
A_15_P107729	0.814486	0.0395	1.14973	0.936441	AY394938	AY394938	rbmx	Danio rerio clone RK045A2G06 RNA binding motif protein mRNA, complete cds. [AY394938]	GO:0000398(nuclear mRNA splicing, via spliceosome);GO:0006397(mRNA processing)	GO:0003676(nucleic acid binding);GO:0003723(RNA binding)	GO:0005634(nucleus)
A_15_P101311	0.814429	0.0484	1.0034	0.817197	TC290002			0812252A tubulin alpha. {Rattus norvegicus;} , partial (44%) [TC290002]
A_15_P113746	0.814396	0.0379	1.1988	0.976298	NM_213061	NM_213061	zgc:55982	Danio rerio zgc:55982 (zgc:55982), mRNA [NM_213061]	GO:6259(DNA metabolic process); GO:6265(DNA topological change)	GO:0005554(molecular_function unknown)	GO:0008372(cellular_component unknown)
A_15_P112065	0.812948	0.00577	1.0678	0.868069	BC046020	BC046020	cldni	Danio rerio claudin i, mRNA (cDNA clone MGC:56243 IMAGE:5601526), complete cds. [BC046020]		GO:0005198(structural molecule activity)	GO:0005923(tight junction);GO:0016020(membrane);GO:0016021(integral to membrane)
A_15_P106365	0.810388	0.00361	1.01989	0.826507	NM_153664	NM_153664	tbx15	Danio rerio T-box 15 (tbx15), mRNA [NM_153664]	GO:0006355(regulation of transcription, DNA-dependent)	GO:0003677(DNA binding);GO:0003700(transcription factor activity)	GO:0005634(nucleus)
A_15_P111208	0.809573	0.0377	1.1924	0.965331	NM_212929	NM_212929	zgc:85680	Danio rerio zgc:85680 (zgc:85680), mRNA [NM_212929]	GO:8150(biological_process)	GO:0005554(molecular_function unknown)	GO:0008372(cellular_component unknown)
A_15_P117436	0.809065	0.0187	1.28142	1.03675	NM_212790	NM_212790	ypel3	Danio rerio yippee-like 3 (ypel3), mRNA [NM_212790]
A_15_P113327	0.806585	0.0354	1.15798	0.934008	TC289031			BBS7_HUMAN (Q8IWZ6) Bardet-Biedl syndrome 7 protein (BBS2-like protein 1), partial (20%) [TC289031]
A_15_P108375	0.80628	0.0456	1.14914	0.92653	NM_200773	NM_200773	zgc:73275	Danio rerio zgc:73275 (zgc:73275), mRNA [NM_200773]	GO:8150(biological_process)	GO:0005198(structural molecule activity)	GO:0005882(intermediate filament)
A_15_P111569	0.805506	0.00997	1.10372	0.889056	AI558676	AI558676	wu:fb79b06	fb79b06.y1 Zebrafish WashU MPIMG EST Danio rerio cDNA clone IMAGE:3718067 5', mRNA sequence [AI558676]
A_15_P105357	0.805243	0.0353	1.14291	0.920323	NM_200784	NM_200784	chchd2	Danio rerio coiled-coil-helix-coiled-coil-helix domain containing 2 (chchd2), mRNA [NM_200784]
A_15_P104419	0.805194	0.0292	1.17836	0.94881	ENSDART00000030040			AF402826 40S ribosomal protein S17 {Ictalurus punctatus;} , complete [TC291459]	GO:0006412(protein biosynthesis)	GO:0003735(structural constituent of ribosome)	GO:0005622(intracellular);GO:0005840(ribosome);GO:0030529(ribonucleoprotein complex)
A_15_P116725	0.804688	0.0092	1.00411	0.807994	BC090452	BC090452		Q90796 (Q90796) Alpha-1 type XI collagen (Fragment), partial (55%) [TC292303]
A_15_P102049	0.804384	0.036	0.991542	0.79758	NM_131810	NM_131810	cx44.2	Danio rerio connexin 44.2 (cx44.2), mRNA [NM_131810]	GO:0007154(cell communication)	GO:0015285(connexon channel activity)	GO:0005921(gap junction);GO:0005922(connexon complex);GO:0016021(integral to membrane)
A_15_P107483	0.804319	0.031	1.28895	1.03673	NM_200044	NM_200044	zgc:63563	Danio rerio zgc:63563 (zgc:63563), mRNA [NM_200044]	GO:6829(zinc ion transport)	GO:0003676(nucleic acid binding);GO:0008270(zinc ion binding)	GO:0005634(nucleus)
A_15_P117598	0.80313	0.00792	1.1841	0.95099	NM_001003503	NM_001003503	elac1	Danio rerio zgc:91956 (zgc:91956), mRNA [NM_001003503]	GO:8150(biological_process)	GO:0005554(molecular_function unknown)	GO:0008372(cellular_component unknown)
A_15_P119962	0.802842	0.0278	1.39096	1.11672	TC282234			Q6P982 (Q6P982) Epb4.1l4 protein, complete [TC282234]
A_15_P117174	0.801008	0.0236	1.24075	0.99385	ENSDART00000005321			BTU83919 neurofilament L subunit {Bos taurus;} , partial (23%) [TC286113]
A_15_P112613	0.800218	0.0384	1.09673	0.87762	NM_201583	NM_201583	gcnt4	Danio rerio core 2 beta-1,6-N-acetylglucosaminyltransferase 3 (c2gnt3), mRNA [NM_201583]		GO:0008375(acetylglucosaminyltransferase activity);GO:0016740(transferase activity);GO:0016757(transferase activity, transferring glycosyl groups)	GO:0016020(membrane)	KEGG pathway: O-Glycan biosynthesis 00512
A_15_P109547	0.799942	0.0229	1.10115	0.880853	CA472317	CA472317		AGENCOURT_10739359 NCI_CGAP_ZKid1 Danio rerio cDNA clone IMAGE:6793034 5', mRNA sequence [CA472317]
A_15_P110859	0.797204	0.0118	1.26361	1.00736	NM_001002367	NM_001002367	zgc:92090	Danio rerio zgc:92090 (zgc:92090), mRNA [NM_001002367]	GO:0006810(transport)	GO:0005215(transporter activity);GO:0005488(binding)	GO:0005743(mitochondrial inner membrane);GO:0016020(membrane);GO:0016021(integral to membrane)
A_15_P102620	0.795004	0.0225	1.10952	0.882073	TC269176			ER53_MOUSE (Q9D0F3) ERGIC-53 protein precursor (ER-Golgi intermediate compartment 53 kDa protein) (Lectin, mannose-binding 1) (p58), partial (76%) [TC269176]	GO:0006457(protein folding);GO:0006888(ER to Golgi transport);GO:0007157(heterophilic cell adhesion);GO:0007596(blood coagulation);GO:0015031(protein transport)	GO:0003754(chaperone activity);GO:0005529(sugar binding);GO:0005537(mannose binding)	GO:0000139(Golgi membrane);GO:0005789(endoplasmic reticulum membrane);GO:0016021(integral to membrane)
A_15_P106071	0.794859	0.0408	1.29912	1.03261	BC090516	BC090516		Q6IET4 (Q6IET4) Inner arm dynein light chain, partial (58%) [TC272280]
A_15_P116682	0.790421	0.0336	0.973576	0.769535	AY394959	AY394959	bcs1l	Danio rerio clone RK055A1G06 BCS1-like mRNA, complete cds. [AY394959]	GO:0006457(protein folding)	GO:0000166(nucleotide binding);GO:0005524(ATP binding);GO:0017111(nucleoside-triphosphatase activity);GO:0051082(unfolded protein binding)	GO:0005739(mitochondrion);GO:0016021(integral to membrane)
A_15_P105865	0.790335	0.00665	1.10528	0.873545	NM_203421	NM_203421	postn	Danio rerio periostin, osteoblast specific factor (postn), mRNA [NM_203421]	GO:0007155(cell adhesion);GO:0016203(muscle attachment)
A_15_P117360	0.788409	0.0167	1.13487	0.894741	NM_198821	NM_198821	dnajb11	Danio rerio DnaJ (Hsp40) homolog, subfamily B, member 11 (dnajb11), mRNA [NM_198821]	GO:0006457(protein folding)	GO:0051082(unfolded protein binding)	GO:0008372(cellular_component unknown)
A_15_P115335	0.787799	0.0231	1.27793	1.00675	TC288205			Q8BXB7 (Q8BXB7) Mus musculus 16 days embryo head cDNA, RIKEN full-length enriched library, clone:C130033E11 product:PROBABLE G PROTEIN-COUPLED RECEPTOR GPR22 homolog, partial (22%) [TC288205]
A_15_P118325	0.78765	0.0168	1.0536	0.829865	ENSDART00000003930			Q6PF93 (Q6PF93) Phosphoinositide-3-kinase, class 3, partial (32%) [TC295734]
A_15_P111185	0.787561	0.0423	1.0877	0.856631	NM_001005994	NM_001005994	pex10	Danio rerio zgc:103520 (zgc:103520), mRNA [NM_001005994]	GO:0016567(protein ubiquitination)	GO:0004842(ubiquitin-protein ligase activity);GO:0008270(zinc ion binding)	GO:0000151(ubiquitin ligase complex)
A_15_P121118	0.787365	0.0465	0.957596	0.753978	NM_131059	NM_131059	ctnnb1	Danio rerio catenin (cadherin-associated protein), beta (ctnnb), mRNA [NM_131059]	GO:0000578(embryonic axis specification);GO:0007155(cell adhesion)	GO:0005198(structural molecule activity);GO:0005515(protein binding);GO:0045296(cadherin binding)	GO:0005634(nucleus);GO:0005856(cytoskeleton);GO:0005902(microvillus);GO:0005913(cell-cell adherens junction);GO:0005938(cell cortex);GO:0016342(catenin complex);GO:0030057(desmosome)
A_15_P116196	0.787031	0.00392	1.01479	0.798668	TC281800			BC011066 cyclin-dependent kinase 2-interacting protein {Mus musculus;} , partial (29%) [TC281800]
A_15_P111197	0.786868	0.036	1.21499	0.956039	NM_131846	NM_131846	ache	Danio rerio acetylcholinesterase (ache), mRNA [NM_131846]	GO:0006581(acetylcholine catabolism);GO:0042135(neurotransmitter catabolism);GO:0050803(regulation of synapse structure and function)	GO:0003824(catalytic activity);GO:0003990(acetylcholinesterase activity);GO:0004104(cholinesterase activity);GO:0004759(serine esterase activity);GO:0016787(hydrolase activity)	GO:0016020(membrane);GO:0045202(synapse)	KEGG pathway: Glycerophospholipid metabolism 00564
A_15_P101069	0.78502	0.00262	1.26001	0.989134	NM_199875	NM_199875	zgc:55879	Danio rerio zgc:55879 (zgc:55879), mRNA [NM_199875]	GO:8150(biological_process)	GO:0005554(molecular_function unknown)	GO:0016021(integral to membrane)
A_15_P117003	0.781699	0.036	1.09981	0.85972	AL925814	AL925814	si:ch211-214p16.2	AL925814 PJR-Z1+Z2 Danio rerio cDNA clone 160-G02-2, mRNA sequence [AL925814]
A_15_P113631	0.781311	0.0408	1.24924	0.976046	AJ005030	AJ005030	rtk4	Danio rerio mRNA for Eph-like receptor tyrosine kinase rtk4, partial. [AJ005030]	GO:0006468(protein amino acid phosphorylation);GO:0007169(transmembrane receptor protein tyrosine kinase signaling pathway)	GO:0004672(protein kinase activity);GO:0004713(protein-tyrosine kinase activity);GO:0004872(receptor activity);GO:0005003(ephrin receptor activity);GO:0005524(ATP binding);GO:0016301(kinase activity);GO:0016740(transferase activity)	GO:0016020(membrane);GO:0016021(integral to membrane)
A_15_P110118	0.780902	0.0306	1.3183	1.02946	NM_131146	NM_131146	cyp26a1	Danio rerio cytochrome P450, subfamily XXVIA, polypeptide 1 (cyp26a1), mRNA [NM_131146]	GO:0006118(electron transport);GO:0042573(retinoic acid metabolism);GO:0048387(negative regulation of retinoic acid receptor signaling pathway)	GO:0004497(monooxygenase activity);GO:0008401(retinoic acid 4-hydroxylase activity);GO:0016491(oxidoreductase activity)	GO:0005783(endoplasmic reticulum);GO:0005792(microsome);GO:0016020(membrane)
A_15_P110543	0.780353	0.0139	1.12269	0.876094	NM_131047	NM_131047	calr	Danio rerio calreticulin (calr), mRNA [NM_131047]	GO:0006457(protein folding)	GO:0005509(calcium ion binding);GO:0005529(sugar binding);GO:0051082(unfolded protein binding)	GO:0005783(endoplasmic reticulum)
A_15_P109599	0.780289	0.00517	1.1234	0.876574	NM_212888	NM_212888	zgc:77068	Danio rerio zgc:77068 (zgc:77068), mRNA [NM_212888]	GO:8150(biological_process)	GO:0005554(molecular_function unknown)	GO:0008372(cellular_component unknown)
A_15_P113096	0.779933	0.00642	1.33133	1.03835	NM_200044	NM_200044	zgc:63563	Danio rerio zgc:63563 (zgc:63563), mRNA [NM_200044]	GO:6829(zinc ion transport)	GO:0003676(nucleic acid binding);GO:0008270(zinc ion binding)	GO:0005634(nucleus)
A_15_P107523	0.779222	0.0273	1.17676	0.916955	NM_131458	NM_131458	igfbp2	Danio rerio insulin-like growth factor binding protein 2 (igfbp2), mRNA [NM_131458]	GO:0001558(regulation of cell growth);GO:0008285(negative regulation of cell proliferation);GO:0040015(negative regulation of body size)	GO:0005520(insulin-like growth factor binding);GO:0019838(growth factor binding)	GO:0005576(extracellular region)
A_15_P104078	0.779042	0.0204	1.06521	0.82984	NM_001003519	NM_001003519	zgc:100903	Danio rerio zgc:100903 (zgc:100903), mRNA [NM_001003519]	GO:8150(biological_process)	GO:0008289(lipid binding)	GO:0008372(cellular_component unknown)
A_15_P112116	0.778901	0.00973	1.23081	0.958677	TC286087			Q6J4Y8 (Q6J4Y8) FUS/TLS, partial (23%) [TC286087]
A_15_P114498	0.777133	0.0353	1.18681	0.922306	NM_131823	NM_131823	irx1b	Danio rerio iroquois homeobox protein 1, b (irx1b), mRNA [NM_131823]	GO:0006355(regulation of transcription, DNA-dependent)	GO:0003677(DNA binding);GO:0003700(transcription factor activity)	GO:0005634(nucleus)
A_15_P103282	0.776007	0.0119	1.1128	0.863538	NM_199217	NM_199217	fhl	Danio rerio four and a half LIM domains (fhl), mRNA [NM_199217]	GO:6829(zinc ion transport)	GO:0003676(nucleic acid binding);GO:0008270(zinc ion binding)	GO:0005634(nucleus)
A_15_P112704	0.773269	0.00997	1.07863	0.834069	NM_183339	NM_183339	tbx1	Danio rerio T-box 1 (tbx1), mRNA [NM_183339]	GO:0006355(regulation of transcription, DNA-dependent)	GO:0003677(DNA binding);GO:0003700(transcription factor activity)	GO:0005634(nucleus)
A_15_P100216	0.771949	0.00404	1.13117	0.873202	NM_001002158	NM_001002158	rcn3	Danio rerio zgc:86646 (zgc:86646), mRNA [NM_001002158]	GO:6816(calcium ion transport)	GO:0005509(calcium ion binding)	GO:0008372(cellular_component unknown)
A_15_P108940	0.770663	0.0329	1.00952	0.777997	TC290807			Q6P3I1 (Q6P3I1) Protein disulfide isomerase related protein (Calcium-binding protein, intestinal-related), partial (33%) [TC290807]			GO:0005874(microtubule)
A_15_P112966	0.768957	0.0212	1.08563	0.834806	NM_213015	NM_213015	sfrs1l	Danio rerio splicing factor, arginine/serine-rich 1, like (sfrs1l), mRNA [NM_213015]	GO:0000398(nuclear mRNA splicing, via spliceosome);GO:0006397(mRNA processing)	GO:0003723(RNA binding)
A_15_P103594	0.766229	0.0113	1.27971	0.980554	TC281728			Q6P1V9 (Q6P1V9) MGC75581 protein, partial (52%) [TC281728]
A_15_P112807	0.765309	0.00535	1.19322	0.913181	ENSDART00000038480			HEXB_FELCA (P49614) Beta-hexosaminidase beta chain precursor (N-acetyl-beta-glucosaminidase) (Beta-N-acetylhexosaminidase) (Hexosaminidase B) (Fragment) , partial (39%) [TC269603]
A_15_P111976	0.764423	0.0281	1.12281	0.8583	TC291750			BC053307 zgc:64207 {Danio rerio;} , partial (52%) [TC291750]	GO:0006355(regulation of transcription, DNA-dependent)	GO:0003676(nucleic acid binding);GO:0003700(transcription factor activity);GO:0008270(zinc ion binding)	GO:0005634(nucleus);GO:0005667(transcription factor complex)
A_15_P119303	0.763988	0.028	1.26871	0.969281	NM_205747	NM_205747	zgc:103566	Danio rerio interferon regulatory factor 1 (IRF1), mRNA [NM_205747]	GO:6355(regulation of transcription, DNA-dependent); GO:6350(transcription); GO:31564(transcription antitermination); GO:6353(transcription termination)	GO:3677(DNA binding); GO:3700(transcription factor activity)	GO:5634(nucleus)
A_15_P118042	0.763815	0.0359	1.34376	1.02638	BC044385	BC044385	cry4	Danio rerio cryptochrome 4, mRNA (cDNA clone MGC:55381 IMAGE:2602008), complete cds. [BC044385]	GO:0006281(DNA repair)	GO:0003913(DNA photolyase activity);GO:0016829(lyase activity)
A_15_P112171	0.763645	0.0255	1.07945	0.824313	NM_213015	NM_213015	sfrs1l	Danio rerio splicing factor, arginine/serine-rich 1, like (sfrs1l), mRNA [NM_213015]	GO:0000398(nuclear mRNA splicing, via spliceosome);GO:0006397(mRNA processing)	GO:0003723(RNA binding)
A_15_P118873	0.763271	0.0145	1.04007	0.793857	NM_201100	NM_201100	zgc:56080	Danio rerio zgc:56080 (zgc:56080), mRNA [NM_201100]	GO:8150(biological_process)	GO:0003993(acid phosphatase activity)	GO:0008372(cellular_component unknown)	KEGG pathway: Inositol phosphate metabolism 00562
A_15_P117000	0.763235	0.00918	1.27961	0.976642	NM_213490	NM_213490	zgc:55461	Danio rerio zgc:55461 (zgc:55461), mRNA [NM_213490]	GO:0007018(microtubule-based movement);GO:0046785(microtubule polymerization)	GO:0003924(GTPase activity);GO:0005198(structural molecule activity);GO:0005525(GTP binding)	GO:0005874(microtubule);GO:0045298(tubulin)
A_15_P100100	0.763167	0.0248	1.25385	0.956898	NM_001005773	NM_001005773	fbxl3a	Danio rerio F-box and leucine-rich repeat protein 3A (fbxl3a), mRNA [NM_001005773]	GO:0006512(ubiquitin cycle)
A_15_P106913	0.761504	0.0329	1.03925	0.791394	NM_131250	NM_131250	otx1	Danio rerio orthodenticle homolog 1 (otx1), mRNA [NM_131250]	GO:0006355(regulation of transcription, DNA-dependent);GO:0007275(development)	GO:0003677(DNA binding);GO:0003700(transcription factor activity)	GO:0005634(nucleus)
A_15_P100056	0.760214	0.0113	1.09468	0.832193	NM_212595	NM_212595	rbb4	Danio rerio retinoblastoma binding protein 4 (rbb4), mRNA [NM_212595]	GO:6355(regulation of transcription, DNA-dependent); GO:6350(transcription); GO:31564(transcription antitermination); GO:6353(transcription termination)
A_15_P114876	0.758291	0.00767	1.2609	0.956132	NM_213490	NM_213490	zgc:55461	Danio rerio zgc:55461 (zgc:55461), mRNA [NM_213490]	GO:0007018(microtubule-based movement);GO:0046785(microtubule polymerization)	GO:0003924(GTPase activity);GO:0005198(structural molecule activity);GO:0005525(GTP binding)	GO:0005874(microtubule);GO:0045298(tubulin)
A_15_P121487	0.753731	0.0484	1.04376	0.786714	ENSDART00000038288			ft53b07.y3 Gong zebrafish ovary Danio rerio cDNA clone IMAGE:5154372 5' similar to TR:O95549 O95549 DJ30M3.1 ;, mRNA sequence [BM035366]
A_15_P116135	0.752566	0.0434	1.05817	0.796346	CN015613	CN015613		AGENCOURT_20636174 NIH_ZGC_17 Danio rerio cDNA clone IMAGE:7235288 5', mRNA sequence [CN015613]
A_15_P101720	0.752341	0.0374	1.42766	1.07409	NM_200449	NM_200449	zgc:63486	Danio rerio zgc:63486 (zgc:63486), mRNA [NM_200449]	GO:8150(biological_process)	GO:0008483(transaminase activity);GO:0030170(pyridoxal phosphate binding)	GO:0005739(mitochondrion)
A_15_P106694	0.751429	0.0147	1.09053	0.819458	NM_212643	NM_212643	slc35c2	Danio rerio solute carrier family 35, member C2 (slc35c2), mRNA [NM_212643]	GO:0006817(phosphate transport);GO:0007155(cell adhesion);GO:0008152(metabolism)	GO:0005198(structural molecule activity);GO:0016491(oxidoreductase activity)	GO:0005737(cytoplasm)
A_15_P114113	0.750643	0.0124	1.30325	0.978278	TC292515			Q9Y5B9 (Q9Y5B9) Chromatin-specific transcription elongation factor FACT 140 kDa subunit, partial (78%) [TC292515]	GO:0006337(nucleosome disassembly);GO:0006366(transcription from Pol II promoter);GO:0006508(proteolysis and peptidolysis)	GO:0003746(translation elongation factor activity);GO:0008159(positive transcription elongation factor activity);GO:0008235(metalloexopeptidase activity);GO:0016787(hydrolase activity)
A_15_P118517	0.750591	0.0168	1.12999	0.848157	BC083506	BC083506	gapdh	Danio rerio cDNA clone IMAGE:6900534, partial cds. [BC083506]	GO:6006(glucose metabolic process); GO:6096(glycolysis)	GO:51287(NAD binding); GO:4365(glyceraldehyde-3-phosphate dehydrogenase (phosphorylating) activity); GO:8943(glyceraldehyde-3-phosphate dehydrogenase activity)
A_15_P105574	0.750313	0.0423	1.25005	0.937933	TC272747			PKP3_HUMAN (Q9Y446) Plakophilin 3, partial (49%) [TC272747]
A_15_P116031	0.748882	0.0374	1.1402	0.853877	NM_200816	NM_200816	hdac9	Danio rerio histone deacetylase 9 (hdac9), mRNA [NM_200816]
A_15_P105275	0.748419	0.00343	1.15802	0.866684	NM_001005586	NM_001005586	plp1b	Danio rerio proteolipid protein 1b (plp1b), mRNA [NM_001005586]
A_15_P107363	0.747131	0.00947	1.0326	0.771489	ENSDART00000038472			AGENCOURT_16619266 NIH_ZGC_7 Danio rerio cDNA clone IMAGE:7052367 5', mRNA sequence [CK028282]
A_15_P103530	0.746927	0.046	1.10193	0.823062	NM_200364	NM_200364	hsd17b3	Danio rerio hydroxysteroid (17-beta) dehydrogenase 3 (hsd17b3), mRNA [NM_200364]	GO:0008152(metabolism)	GO:0016491(oxidoreductase activity)	GO:5783(endoplasmic reticulum)
A_15_P119326	0.745399	0.0361	1.08313	0.807367	NM_131215	NM_131215	otx1l	Danio rerio orthodenticle homolog 1 like (otx1l), mRNA [NM_131215]	GO:0006355(regulation of transcription, DNA-dependent);GO:0007275(development)	GO:0003677(DNA binding);GO:0003700(transcription factor activity)	GO:0005634(nucleus)
A_15_P120646	0.744067	0.0408	1.16175	0.864419	BC083506	BC083506	gapdh	Danio rerio cDNA clone IMAGE:6900534, partial cds. [BC083506]	GO:6006(glucose metabolic process); GO:6096(glycolysis)	GO:51287(NAD binding); GO:4365(glyceraldehyde-3-phosphate dehydrogenase (phosphorylating) activity); GO:8943(glyceraldehyde-3-phosphate dehydrogenase activity)
A_15_P112008	0.743558	0.00436	1.14541	0.851682	NM_131019	NM_131019	gdf8	Danio rerio growth differentiation factor 8 (gdf8), mRNA [NM_131019]	GO:0007517(muscle development);GO:0040007(growth);GO:0045967(negative regulation of growth rate)	GO:0005125(cytokine activity);GO:0008083(growth factor activity)	GO:5576(extracellular region); GO:5615(extracellular space); GO:5786(signal recognition particle, endoplasmic reticulum targeting)
A_15_P110897	0.742516	0.0438	1.31072	0.973232	NM_199674	NM_199674	stub1	Danio rerio zgc:56076 (zgc:56076), mRNA [NM_199674]	GO:0016567(protein ubiquitination)	GO:0004842(ubiquitin-protein ligase activity)	GO:0000151(ubiquitin ligase complex)
A_15_P119075	0.742467	0.0358	1.14322	0.848805	NM_201329	NM_201329	rab13	Danio rerio RAB13, member RAS oncogene family (rab13), mRNA [NM_201329]	GO:0000160(two-component signal transduction system (phosphorelay));GO:0006355(regulation of transcription, DNA-dependent);GO:0007264(small GTPase mediated signal transduction);GO:0015031(protein transport)	GO:0003677(DNA binding);GO:0005525(GTP binding)	GO:5622(intracellular); GO:16020(membrane); GO:5579(membrane attack complex)
A_15_P115906	0.739583	0.036	1.0018	0.740912	NM_001003458	NM_001003458	fam26b	Danio rerio si:xx-packtrz.5 (si:xx-packtrz.5), mRNA [NM_001003458]
A_15_P112162	0.735701	0.0132	1.14771	0.844372	NM_200614	NM_200614	zgc:63663	Danio rerio zgc:63663 (zgc:63663), mRNA [NM_200614]		GO:0005524(ATP binding)	GO:0008372(cellular_component unknown)
A_15_P118363	0.73534	0.036	1.12705	0.828762	TC294061			HUMLI2D06 L-iditol-2 dehydrogenase {Homo sapiens;} , partial (86%) [TC294061]	GO:0006060(sorbitol metabolism);GO:0007601(visual perception)	GO:0003939(L-iditol 2-dehydrogenase activity);GO:0004024(alcohol dehydrogenase activity, zinc-dependent);GO:0008270(zinc ion binding);GO:0016491(oxidoreductase activity)
A_15_P107265	0.733847	0.0311	0.988597	0.725479	ENSDART00000041308			BC022081 MGC33488 protein {Homo sapiens;} , partial (25%) [TC286837]
A_15_P105621	0.733749	0.00591	1.15161	0.844993	NM_197933	NM_197933	pdip5	Danio rerio protein disulfide isomerase-related protein (provisional) (pdip5), mRNA [NM_197933]	GO:0006118(electron transport)	GO:0005489(electron transporter activity);GO:0016853(isomerase activity)	GO:5783(endoplasmic reticulum); GO:5786(signal recognition particle, endoplasmic reticulum targeting)
A_15_P116683	0.73184	0.0379	1.04359	0.763742	BC076285	BC076285	slc1a4	Danio rerio solute carrier family 1 (glutamate/neutral amino acid transporter), member 4, mRNA (cDNA clone MGC:92817 IMAGE:7090013), complete cds. [BC076285]	GO:0006810(transport);GO:0006835(dicarboxylic acid transport)	GO:0015293(symporter activity);GO:0017153(sodium:dicarboxylate symporter activity)	GO:0016020(membrane);GO:0016021(integral to membrane)
A_15_P109402	0.731838	0.0321	1.14966	0.841362	BC075971	BC075971		Danio rerio cDNA clone IMAGE:7053031, partial cds. [BC075971]
A_15_P104273	0.729493	0.0134	1.15078	0.839488	ENSDART00000021166			caspase b [Source:ZFIN;Acc:ZDB-GENE-020812-1] [ENSDART00000021166]	GO:0006508(proteolysis and peptidolysis)	GO:0008233(peptidase activity);GO:0008234(cysteine-type peptidase activity);GO:0016787(hydrolase activity);GO:0030693(caspase activity)
A_15_P121236	0.72772	0.00555	1.23944	0.901968	NM_200399	NM_200399	pdcd2	Danio rerio programmed cell death 2 (pdcd2), mRNA [NM_200399]	GO:0006915(apoptosis)	GO:0003677(DNA binding)	GO:0005634(nucleus);GO:0005737(cytoplasm)
A_15_P111967	0.727172	0.0115	1.15241	0.837999	ENSDART00000046578			tubulin, beta 5 [Source:ZFIN;Acc:ZDB-GENE-031110-4] [ENSDART00000046578]	GO:0007018(microtubule-based movement);GO:0046785(microtubule polymerization)	GO:0003924(GTPase activity);GO:0005198(structural molecule activity);GO:0005525(GTP binding)	GO:0005856(cytoskeleton);GO:0005874(microtubule);GO:0045298(tubulin)
A_15_P112959	0.726076	0.00436	1.29319	0.938952	ENSDART00000023926			Q6P7X8 (Q6P7X8) Eukaryotic translation initiation factor 3, subunit 6, complete [TC270729]
A_15_P105250	0.726032	0.0229	1.18888	0.863166	NM_213335	NM_213335	sec13	Danio rerio zgc:63980 (zgc:63980), mRNA [NM_213335]	GO:8150(biological_process)	GO:0005554(molecular_function unknown)	GO:0008372(cellular_component unknown)
A_15_P105479	0.723765	0.0205	1.00419	0.7268	TC292605			Q8WWS3 (Q8WWS3) C38h2-l1 protein, partial (50%) [TC292605]
A_15_P110124	0.72299	0.0128	1.14939	0.830999	TC270703			Q7PI85 (Q7PI85) ENSANGP00000022586 (Fragment), partial (9%) [TC270703]
A_15_P120533	0.722612	0.047	1.25934	0.910015	BC056806	BC056806	gtpbp1l	Danio rerio GTP binding protein 1, like, mRNA (cDNA clone IMAGE:2601704), partial cds. [BC056806]	GO:0006412(protein biosynthesis)	GO:0005525(GTP binding)
A_15_P116142	0.722598	0.00973	1.23645	0.893459	TC293803			Q8AW17 (Q8AW17) SI:dZ12F11.3 (Collagen type XI alpha-2) (Fragment), complete [TC293803]	GO:0001501(skeletal development);GO:0001502(cartilage condensation);GO:0006817(phosphate transport);GO:0007155(cell adhesion);GO:0007601(visual perception);GO:0007605(perception of sound);GO:0016337(cell-cell adhesion);GO:0030198(extracellular matrix organization and biogenesis);GO:0030199(collagen fibril organization)	GO:0005201(extracellular matrix structural constituent);GO:0008201(heparin binding);GO:0030020(extracellular matrix structural constituent conferring tensile strength);GO:0030022(adhesive extracellular matrix constituent);GO:0030674(protein binding, bridging)	GO:0005578(extracellular matrix (sensu Metazoa));GO:0005581(collagen);GO:0005588(collagen type V);GO:0005592(collagen type XI);GO:0005737(cytoplasm)
A_15_P116516	0.719742	0.0428	1.18418	0.852306	BG883654	BG883654		fp13d03.x1 zebrafish gridded kidney Danio rerio cDNA clone IMAGE:4729396 3', mRNA sequence [BG883654]
A_15_P104177	0.719392	0.0252	1.15986	0.834394	NM_200364	NM_200364	hsd17b3	Danio rerio hydroxysteroid (17-beta) dehydrogenase 3 (hsd17b3), mRNA [NM_200364]	GO:0008152(metabolism)	GO:0016491(oxidoreductase activity)	GO:5783(endoplasmic reticulum)
A_15_P110231	0.718564	0.0255	1.43535	1.03139	NM_001007407	NM_001007407	zgc:101741	Danio rerio zgc:101741 (zgc:101741), mRNA [NM_001007407]	GO:0006810(transport)	GO:0005215(transporter activity)	GO:0016021(integral to membrane)
A_15_P107570	0.717338	0.0418	1.02104	0.73243	NM_200064	NM_200064	bcat1	Danio rerio branched chain aminotransferase 1, cytosolic (bcat1), mRNA [NM_200064]	GO:0008152(metabolism);GO:0009081(branched chain family amino acid metabolism)	GO:0003824(catalytic activity);GO:0004084(branched-chain-amino-acid transaminase activity);GO:0008483(transaminase activity);GO:0016740(transferase activity)		KEGG pathway: Pantothenate and CoA biosynthesis 00770; KEGG pathway: Valine, leucine and isoleucine biosynthesis 00290; KEGG pathway: Valine, leucine and isoleucine degradation 00280
A_15_P111777	0.716546	0.0471	1.13284	0.811733	BC083386	BC083386	si:dkey-217k21.4	Danio rerio cDNA clone IMAGE:7235753, partial cds. [BC083386]	GO:7186(G-protein coupled receptor protein signaling pathway); GO:7165(signal transduction)	GO:4872(receptor activity); GO:1584(rhodopsin-like receptor activity); GO:4871(signal transducer activity)	GO:16021(integral to membrane); GO:16020(membrane); GO:5579(membrane attack complex)
A_15_P116988	0.716097	0.0484	1.30721	0.936089	NM_201173	NM_201173	zgc:63920	Danio rerio zgc:63920 (zgc:63920), mRNA [NM_201173]	GO:0006118(electron transport)	GO:20037(heme binding); GO:5506(iron ion binding); GO:46872(metal ion binding); GO:4497(monooxygenase activity); GO:16491(oxidoreductase activity)	GO:0008372(cellular_component unknown)
A_15_P108239	0.715117	0.0405	1.08217	0.773874	NM_001007765	NM_001007765	zgc:92209	Danio rerio zgc:92209 (zgc:92209), mRNA [NM_001007765]		GO:0005554(molecular_function unknown)	GO:0008372(cellular_component unknown)	KEGG pathway: Oxidative phosphorylation 00190
A_15_P103389	0.71469	0.0237	1.3041	0.932026	ENSDART00000049433			BC023554 coproporphyrinogen oxidase {Homo sapiens;} , partial (28%) [TC282312]
A_15_P113365	0.713713	0.00762	1.15007	0.82082	NM_200614	NM_200614	zgc:63663	Danio rerio zgc:63663 (zgc:63663), mRNA [NM_200614]		GO:0005524(ATP binding)	GO:0008372(cellular_component unknown)
A_15_P105007	0.713353	0.0222	1.01243	0.722218	TC281300			Q6NY67 (Q6NY67) Zgc:77098 protein, complete [TC281300]	GO:0005977(glycogen metabolism);GO:0006006(glucose metabolism);GO:0006810(transport)	GO:0005215(transporter activity);GO:0005351(sugar porter activity)	GO:0005783(endoplasmic reticulum);GO:0005792(microsome);GO:0016020(membrane);GO:0016021(integral to membrane)
A_15_P113641	0.713329	0.0435	1.10554	0.78861	ENSDART00000046490			Q6NUL5 (Q6NUL5) COG5 protein, partial (37%) [TC294265]
A_15_P112960	0.712132	0.0106	1.178	0.838891	NM_001005773	NM_001005773	fbxl3a	Danio rerio F-box and leucine-rich repeat protein 3A (fbxl3a), mRNA [NM_001005773]	GO:0006512(ubiquitin cycle)
A_15_P113462	0.708816	0.00541	1.28181	0.908565	TC279629			BC054585 zgc:63980 {Danio rerio;} , complete [TC279629]	GO:0006886(intracellular protein transport);GO:0006900(vesicle budding)	GO:0000166(nucleotide binding);GO:0005554(molecular_function unknown)	GO:0005834(heterotrimeric G-protein complex)
A_15_P100884	0.708124	0.0284	1.40076	0.991913	NM_131787	NM_131787	cry4	Danio rerio cryptochrome 4 (cry4), mRNA [NM_131787]	GO:0006281(DNA repair)	GO:0003913(DNA photolyase activity);GO:0016829(lyase activity)
A_15_P118794	0.707808	0.00317	1.50975	1.06862	NM_203511	NM_203511	flj13639	Danio rerio flj13639 (flj13639), mRNA [NM_203511]	GO:0008152(metabolism)	GO:0016491(oxidoreductase activity)
A_15_P113763	0.700316	0.0191	0.899576	0.629987	NM_182968	NM_182968	col1a2	Danio rerio collagen, type I, alpha 2 (col1a2), mRNA [NM_182968]	GO:0006817(phosphate transport)	GO:0005198(structural molecule activity);GO:0005201(extracellular matrix structural constituent)	GO:0005578(extracellular matrix (sensu Metazoa));GO:0005581(collagen);GO:0005737(cytoplasm)	KEGG pathway: Cell Communication 01430
A_15_P114361	0.700189	0.00436	1.01621	0.711535	NM_200523	NM_200523	creld2	Danio rerio zgc:66383 (zgc:66383), mRNA [NM_200523]	GO:6816(calcium ion transport); GO:9968(negative regulation of signal transduction)	GO:0005198(structural molecule activity);GO:0005509(calcium ion binding)	GO:0008372(cellular_component unknown)
A_15_P106736	0.698787	0.0365	1.14266	0.798473	NM_001005586	NM_001005586	plp1b	Danio rerio proteolipid protein 1b (plp1b), mRNA [NM_001005586]
A_15_P102385	0.697825	0.0119	1.18937	0.829971	ENSDART00000005763			AGENCOURT_22423264 NIH_ZGC_9 Danio rerio cDNA clone IMAGE:7273102 5', mRNA sequence [CN512326]
A_15_P102428	0.697321	0.00526	1.17673	0.820556	BC083506	BC083506	gapdh	Danio rerio cDNA clone IMAGE:6900534, partial cds. [BC083506]	GO:6006(glucose metabolic process); GO:6096(glycolysis)	GO:51287(NAD binding); GO:4365(glyceraldehyde-3-phosphate dehydrogenase (phosphorylating) activity); GO:8943(glyceraldehyde-3-phosphate dehydrogenase activity)
A_15_P108509	0.694366	0.0245	1.32266	0.918408	NM_001007138	NM_001007138		Danio rerio ATP synthase 6, mitochondrial (mtatp6), mRNA [NM_001007138]	GO:0015992(proton transport)	GO:0015078(hydrogen ion transporter activity);GO:0016820(hydrolase activity, acting on acid anhydrides, catalyzing transmembrane movement of substances);GO:0046933(hydrogen-transporting ATP synthase activity, rotational mechanism);GO:0046961(hydrogen-transporting ATPase activity, rotational mechanism)	GO:0005739(mitochondrion);GO:0016020(membrane);GO:0016021(integral to membrane);GO:0016469(proton-transporting two-sector ATPase complex)
A_15_P120246	0.694343	0.036	1.07669	0.747588	AI416096	AI416096	ndufs1	fb33h05.y1 Zebrafish WashU MPIMG EST Danio rerio cDNA clone IMAGE:3713721 5' similar to gb:X61100 NADH-UBIQUINONE OXIDOREDUCTASE 75 KD SUBUNIT PRECURSOR (HUMAN);, mRNA sequence [AI416096]	GO:6118(electron transport); GO:6120(mitochondrial electron transport, NADH to ubiquinone)	GO:8137(NADH dehydrogenase (ubiquinone) activity); GO:9055(electron carrier activity); GO:5506(iron ion binding); GO:16491(oxidoreductase activity); GO:16651(oxidoreductase activity, acting on NADH or NADPH)	GO:5575(cellular_component)
A_15_P100047	0.694232	0.00411	1.42989	0.992675	TC272528			Q8QGV0 (Q8QGV0) Complement control protein factor I-B, partial (49%) [TC272528]
A_15_P108276	0.692476	0.00852	1.00255	0.694244	NM_199779	NM_199779	pdia4	Danio rerio zgc:77773 (zgc:77773), mRNA [NM_199779]	GO:0006118(electron transport)	GO:0005489(electron transporter activity);GO:0016853(isomerase activity)	GO:0005783(endoplasmic reticulum)
A_15_P117213	0.692289	0.0265	1.55803	1.07861	NM_207084	NM_207084	zgc:77327	Danio rerio zgc:77327 (zgc:77327), mRNA [NM_207084]	GO:0006516(glycoprotein catabolism)	GO:0004067(asparaginase activity)	GO:0008372(cellular_component unknown)
A_15_P100378	0.692101	0.0422	0.872599	0.603927	TC291242			Q7ZZW4 (Q7ZZW4) Fast troponin T isoform b (Fast muscle troponin T isoform TnnT3b), partial (75%) [TC291242]
A_15_P118290	0.690838	0.04	1.69076	1.16804	TC275699			Q8NHW6 (Q8NHW6) Otospiralin, partial (62%) [TC275699]	GO:0007605(perception of sound)
A_15_P113907	0.690727	0.0221	1.1605	0.801589	NM_001005932	NM_001005932	zgc:92586	Danio rerio zgc:92586 (zgc:92586), mRNA [NM_001005932]	GO:0006412(protein biosynthesis);GO:0006418(tRNA aminoacylation for protein translation);GO:0006435(threonyl-tRNA aminoacylation)	GO:0004812(tRNA ligase activity);GO:0004829(threonine-tRNA ligase activity);GO:0005524(ATP binding)	GO:0008372(cellular_component unknown)
A_15_P105175	0.686575	0.00363	1.6018	1.09976	CN836202	CN836202		AGENCOURT_24291629 NIH_ZGC_18 Danio rerio cDNA clone IMAGE:7286102 5', mRNA sequence [CN836202]
A_15_P100069	0.685941	0.00741	1.47292	1.01033	NM_001004549	NM_001004549	zgc:92102	Danio rerio zgc:92102 (zgc:92102), mRNA [NM_001004549]	GO:8150(biological_process)	GO:0005554(molecular_function unknown)	GO:0008372(cellular_component unknown)
A_15_P112585	0.68331	0.0136	1.47122	1.0053	CN504259	CN504259		AGENCOURT_22826518 NIH_ZGC_9 Danio rerio cDNA clone IMAGE:7279449 5', mRNA sequence [CN504259]
A_15_P113225	0.68229	0.0129	1.03268	0.70459	NM_213206	NM_213206	rad51	Danio rerio RAD51 homolog (RecA homolog, E. coli) (S. cerevisiae) (rad51), mRNA [NM_213206]	GO:0006281(DNA repair);GO:0006310(DNA recombination)	GO:0000166(nucleotide binding);GO:0003677(DNA binding);GO:0003684(damaged DNA binding);GO:0005524(ATP binding);GO:0008094(DNA-dependent ATPase activity);GO:0017111(nucleoside-triphosphatase activity)	GO:5622(intracellular)
A_15_P114152	0.678891	0.0464	1.07734	0.731399	TC269716			NTF2_HUMAN (P61970) Nuclear transport factor 2 (NTF-2) (Placental protein 15) (PP15), complete [TC269716]
A_15_P104523	0.677499	0.0383	1.1114	0.752971	BI708697	BI708697		fs58b09.y1 Zebrafish SJD day 8 fin regeneration Danio rerio cDNA clone IMAGE:5071840 5', mRNA sequence [BI708697]
A_15_P107575	0.676255	0.0193	1.4951	1.01107	TC290422			Q6P5K3 (Q6P5K3) Rplp0 protein, partial (59%) [TC290422]	GO:0006412(protein biosynthesis);GO:0006414(translational elongation)	GO:0003723(RNA binding);GO:0003735(structural constituent of ribosome)	GO:0005622(intracellular);GO:0005840(ribosome);GO:0005842(cytosolic large ribosomal subunit (sensu Eukaryota))
A_15_P114515	0.675764	0.00823	1.19639	0.808476	BC083506	BC083506	gapdh	Danio rerio cDNA clone IMAGE:6900534, partial cds. [BC083506]	GO:6006(glucose metabolic process); GO:6096(glycolysis)	GO:51287(NAD binding); GO:4365(glyceraldehyde-3-phosphate dehydrogenase (phosphorylating) activity); GO:8943(glyceraldehyde-3-phosphate dehydrogenase activity)
A_15_P117956	0.673593	0.0336	1.26072	0.849212	NM_131792	NM_131792	cry2b	Danio rerio cryptochrome 2b (cry2b), mRNA [NM_131792]	GO:0006281(DNA repair);GO:0006810(transport)	GO:0003913(DNA photolyase activity);GO:0005215(transporter activity);GO:0016564(transcriptional repressor activity)	GO:0016020(membrane)
A_15_P117968	0.671586	0.0412	1.07152	0.71962	TC268565			Q7ZWJ5 (Q7ZWJ5) Wu:fb06e03 protein (Fragment), partial (96%) [TC268565]	GO:0006412(protein biosynthesis);GO:0006610(ribosomal protein-nucleus import)	GO:0003735(structural constituent of ribosome)	GO:0005622(intracellular);GO:0005730(nucleolus);GO:0005830(cytosolic ribosome (sensu Eukaryota));GO:0005840(ribosome);GO:0005842(cytosolic large ribosomal subunit (sensu Eukaryota))
A_15_P107881	0.67157	0.0266	1.17813	0.791196	CV486837	CV486837		AGENCOURT_32340105 NIH_ZGC_19 Danio rerio cDNA clone IMAGE:7452667 5', mRNA sequence [CV486837]
A_15_P111755	0.671517	0.0164	1.32293	0.888367	NM_212895	NM_212895	rbp1b	Danio rerio cellular retinol-binding protein type 1b (rbp1b), mRNA [NM_212895]	GO:6810(transport)	GO:5488(binding); GO:8289(lipid binding)	GO:5575(cellular_component)
A_15_P115246	0.670482	0.014	1.19217	0.799329	ENSDART00000030388
A_15_P112480	0.668656	0.0234	1.34414	0.898765	NM_131642	NM_131642	cyp19a1b	Danio rerio cytochrome P450, family 19, subfamily A, polypeptide 1b (cyp19a1b), mRNA [NM_131642]	GO:0006118(electron transport)	GO:0004497(monooxygenase activity);GO:0016491(oxidoreductase activity)	GO:16020(membrane); GO:5579(membrane attack complex)	KEGG pathway: Androgen and estrogen metabolism 00150
A_15_P105741	0.666489	0.0489	0.978165	0.651937	NM_174861	NM_174861	gbx1	Danio rerio gastrulation brain homeobox 1 (gbx1), mRNA [NM_174861]	GO:0006355(regulation of transcription, DNA-dependent)	GO:0003677(DNA binding);GO:0003700(transcription factor activity)	GO:0005634(nucleus)
A_15_P119022	0.665917	0.0131	1.183	0.787779	NM_200900	NM_200900	zgc:77831	Danio rerio zgc:77831 (zgc:77831), mRNA [NM_200900]	GO:8150(biological_process)	GO:0005554(molecular_function unknown)	GO:0008372(cellular_component unknown)
A_15_P109426	0.66165	0.0319	1.21836	0.806126	ENSDART00000030307			BC058163 glutathione S-transferase class kappa {Mus musculus;} , partial (23%) [TC285867]
A_15_P101498	0.658024	0.0291	1.19195	0.784333	TC285224			Q6NYQ7 (Q6NYQ7) Zgc:76979 protein, partial (36%) [TC285224]
A_15_P105522	0.653559	0.0429	1.19106	0.778428	NM_173226	NM_173226	thbs4	Danio rerio thrombospondin 4 (thbs4), mRNA [NM_173226]	GO:0007155(cell adhesion)	GO:0005198(structural molecule activity);GO:0005509(calcium ion binding);GO:0005515(protein binding)	GO:0005576(extracellular region)	KEGG pathway: Cell Communication 01430
A_15_P114217	0.653192	0.0383	1.21913	0.796328	NM_178100	NM_178100	olig2	Danio rerio oligodendrocyte lineage transcription factor 2 (olig2), mRNA [NM_178100]	GO:0007400(neuroblast cell fate determination);GO:0007403(glial cell fate determination);GO:0050769(positive regulation of neurogenesis)	GO:0005554(molecular_function unknown)	GO:0008372(cellular_component unknown)
A_15_P118076	0.65078	0.0323	1.05249	0.684942	NM_200995	NM_200995	zgc:55605	Danio rerio zgc:55605 (zgc:55605), mRNA [NM_200995]	GO:0006508(proteolysis and peptidolysis);GO:0006520(amino acid metabolism)	GO:0004046(aminoacylase activity);GO:0008237(metallopeptidase activity);GO:0016787(hydrolase activity)	GO:0005737(cytoplasm)	KEGG pathway: Urea cycle and metabolism of amino groups 00220
A_15_P108465	0.65037	0.0211	1.12562	0.732071	NM_213447	NM_213447	tmem129	Danio rerio zgc:63798 (zgc:63798), mRNA [NM_213447]	GO:8150(biological_process)	GO:0005554(molecular_function unknown)	GO:0008372(cellular_component unknown)
A_15_P118540	0.647834	0.0379	1.20437	0.780234	NM_201465	NM_201465	calrl	Danio rerio calreticulin like (calrl), mRNA [NM_201465]	GO:0006457(protein folding)	GO:0005509(calcium ion binding);GO:0005529(sugar binding);GO:0051082(unfolded protein binding)	GO:0005783(endoplasmic reticulum)
A_15_P115347	0.647	0.0177	1.50488	0.973657	NM_001002593	NM_001002593	tnfsf10l2	Danio rerio zgc:92320 (zgc:92320), mRNA [NM_001002593]	GO:0006955(immune response)	GO:0005125(cytokine activity);GO:0005164(tumor necrosis factor receptor binding)	GO:0016020(membrane);GO:0016021(integral to membrane)
A_15_P115528	0.646782	0.00577	1.30166	0.841889	NM_205648	NM_205648	zgc:77906	Danio rerio zgc:77906 (zgc:77906), mRNA [NM_205648]	GO:0008152(metabolism)	GO:0016491(oxidoreductase activity)	GO:0008372(cellular_component unknown)	KEGG pathway: Ascorbate and aldarate metabolism 00053; KEGG pathway: Bile acid biosynthesis 00120; KEGG pathway: Butanoate metabolism 00650; KEGG pathway: Fructose and mannose metabolism 00051; KEGG pathway: Galactose metabolism 00052; KEGG pathway: Glycerophospholipid metabolism 00564; KEGG pathway: Glycine, serine and threonine metabolism 00260; KEGG pathway: Linoleic acid metabolism 00591; KEG…
A_15_P115264	0.64667	0.0093	1.28113	0.828468	NM_212622	NM_212622	ahsg	Danio rerio wu:fb63g02 (wu:fb63g02), mRNA [NM_212622]	GO:0007018(microtubule-based movement)	GO:0004866(endopeptidase inhibitor activity);GO:0004869(cysteine protease inhibitor activity);GO:0005198(structural molecule activity)	GO:0005874(microtubule)
A_15_P104908	0.641592	0.0438	1.50755	0.967234	NM_200758	NM_200758	zgc:73238	Danio rerio zgc:73238 (zgc:73238), mRNA [NM_200758]	GO:8150(biological_process)	GO:0005554(molecular_function unknown)	GO:0008372(cellular_component unknown)
A_15_P106687	0.64112	0.00517	1.20259	0.771001	NM_001002491	NM_001002491	zgc:92854	Danio rerio zgc:92854 (zgc:92854), mRNA [NM_001002491]	GO:8150(biological_process)	GO:0005554(molecular_function unknown)	GO:0008372(cellular_component unknown)
A_15_P101968	0.640526	0.00745	1.02336	0.65549	NM_131645	NM_131645	fads2	Danio rerio fatty acid desaturase 2 (fads2), mRNA [NM_131645]	GO:0006633(fatty acid biosynthesis);GO:0006636(fatty acid desaturation);GO:0008610(lipid biosynthesis)	GO:0016491(oxidoreductase activity);GO:0016717(oxidoreductase activity, acting on paired donors, with oxidation of a pair of donors resulting in the reduction of molecular oxygen to two molecules of water)	GO:0016020(membrane)
A_15_P105226	0.634909	0.0278	1.21117	0.768982	TC275995			Q7ZWB3 (Q7ZWB3) 5'-nucleotidase, cytosolic II, partial (44%) [TC275995]
A_15_P112788	0.634416	0.0128	1.23539	0.783754	BM316706	BM316706		BM316706 fw83g09.x1 Gong zebrafish testis Danio rerio cDNA clone IMAGE:5616977 3', mRNA sequence [BM316706]
A_15_P115784	0.631939	0.0183	1.26811	0.80137	NM_205574	NM_205574	pvalb7	Danio rerio parvalbumin (pvalb), mRNA [NM_205574]	GO:6816(calcium ion transport)	GO:0005509(calcium ion binding)	GO:0008372(cellular_component unknown)
A_15_P120694	0.63192	0.0223	1.29137	0.816042	NM_212895	NM_212895	rbp1b	Danio rerio cellular retinol-binding protein type 1b (rbp1b), mRNA [NM_212895]	GO:6810(transport)	GO:5488(binding); GO:8289(lipid binding)	GO:5575(cellular_component)
A_15_P101101	0.630797	0.0177	1.11402	0.702718	TC280440			Q9DEH4 (Q9DEH4) Nebulin (Fragment), partial (24%) [TC280440]			GO:0005865(striated muscle thin filament)
A_15_P111115	0.630699	0.0211	1.60912	1.01487	TC279638			Q6P3G1 (Q6P3G1) Ceruloplasmin, complete [TC279638]	GO:0006811(ion transport);GO:0006825(copper ion transport);GO:0006878(copper ion homeostasis);GO:0006879(iron ion homeostasis)	GO:0004322(ferroxidase activity);GO:0005375(copper ion transporter activity);GO:0005507(copper ion binding);GO:0016491(oxidoreductase activity)	GO:0005615(extracellular space)
A_15_P111854	0.630108	0.00548	1.64801	1.03842	NM_001004549	NM_001004549	zgc:92102	Danio rerio zgc:92102 (zgc:92102), mRNA [NM_001004549]	GO:8150(biological_process)	GO:0005554(molecular_function unknown)	GO:0008372(cellular_component unknown)
A_15_P119878	0.627951	0.00973	1.23054	0.772718	NM_198338	NM_198338	slc4a1	Danio rerio solute carrier family 4, anion exchanger, member 1 (slc4a1), mRNA [NM_198338]	GO:0006810(transport);GO:0006820(anion transport);GO:0030218(erythrocyte differentiation)	GO:0005452(inorganic anion exchanger activity);GO:0005488(binding);GO:0008289(lipid binding)	GO:0016020(membrane)
A_15_P101039	0.627002	0.00317	1.60165	1.00424	NM_131577	NM_131577	arntl1a	Danio rerio aryl hydrocarbon receptor nuclear translocator-like 1a (arntl1a), mRNA [NM_131577]	GO:0006355(regulation of transcription, DNA-dependent);GO:0007165(signal transduction);GO:0009648(response to photoperiod);GO:0045941(positive regulation of transcription)	GO:0003677(DNA binding);GO:0003700(transcription factor activity);GO:0004871(signal transducer activity);GO:0046982(protein heterodimerization activity)	GO:0005634(nucleus);GO:0005667(transcription factor complex)
A_15_P100615	0.622179	0.0122	1.09332	0.680243	BC076085	BC076085		Danio rerio cDNA clone IMAGE:5913062, partial cds. [BC076085]
A_15_P120112	0.614335	0.00283	1.28833	0.791469	NM_131257	NM_131257	hbaa1	Danio rerio hemoglobin alpha adult-1 (hbaa1), mRNA [NM_131257]	GO:0006810(transport);GO:0015671(oxygen transport)	GO:0005344(oxygen transporter activity)	GO:0005833(hemoglobin complex)
A_15_P100978	0.60993	0.00526	1.06302	0.648368	NM_205574	NM_205574	pvalb7	Danio rerio parvalbumin (pvalb), mRNA [NM_205574]	GO:6816(calcium ion transport)	GO:0005509(calcium ion binding)	GO:0008372(cellular_component unknown)
A_15_P106798	0.608919	0.0226	0.930802	0.566783	NM_199214	NM_199214	col1a1	Danio rerio collagen, type I, alpha 1 (col1a1), mRNA [NM_199214]	GO:0006817(phosphate transport);GO:0030278(regulation of ossification)	GO:0005198(structural molecule activity);GO:0005201(extracellular matrix structural constituent)	GO:0005578(extracellular matrix (sensu Metazoa));GO:0005581(collagen);GO:0005737(cytoplasm)
A_15_P107505	0.608661	0.00493	1.84788	1.12473	NM_131373	NM_131373	gfap	Danio rerio glial fibrillary acidic protein (gfap), mRNA [NM_131373]		GO:0005198(structural molecule activity)	GO:0005737(cytoplasm);GO:0005882(intermediate filament);GO:0045098(type III intermediate filament)
A_15_P118620	0.605022	0.00741	0.932111	0.563948	TC291325			Q90YJ0 (Q90YJ0) Procollagen type I alpha 2 chain, complete [TC291325]	GO:0001501(skeletal development);GO:0001502(cartilage condensation);GO:0006029(proteoglycan metabolism);GO:0006817(phosphate transport);GO:0007155(cell adhesion);GO:0007605(perception of sound);GO:0008015(circulation);GO:0008544(epidermis development);GO:0009887(organogenesis);GO:0030199(collagen fibril organization)	GO:0005201(extracellular matrix structural constituent);GO:0008147(structural constituent of bone);GO:0030020(extracellular matrix structural constituent conferring tensile strength)	GO:0005578(extracellular matrix (sensu Metazoa));GO:0005581(collagen);GO:0005584(collagen type I);GO:0005585(collagen type II);GO:0005586(collagen type III);GO:0005588(collagen type V);GO:0005615(extracellular space);GO:0005737(cytoplasm)
A_15_P105957	0.599715	0.0227	1.8486	1.10863	NM_199523	NM_199523	ucp4	Danio rerio uncoupling protein 4 (ucp4), mRNA [NM_199523]	GO:0006810(transport);GO:0006839(mitochondrial transport)	GO:0005215(transporter activity);GO:0005488(binding)	GO:0005739(mitochondrion);GO:0005743(mitochondrial inner membrane);GO:0016020(membrane);GO:0016021(integral to membrane)
A_15_P115930	0.598303	0.0465	0.985222	0.589461	NM_213174	NM_213174	tmem37	Danio rerio zgc:85779 (zgc:85779), mRNA [NM_213174]	GO:8150(biological_process)	GO:0005554(molecular_function unknown)	GO:0008372(cellular_component unknown)
A_15_P104906	0.597902	0.0469	1.22785	0.734134	NM_199214	NM_199214	col1a1	Danio rerio collagen, type I, alpha 1 (col1a1), mRNA [NM_199214]	GO:0006817(phosphate transport);GO:0030278(regulation of ossification)	GO:0005198(structural molecule activity);GO:0005201(extracellular matrix structural constituent)	GO:0005578(extracellular matrix (sensu Metazoa));GO:0005581(collagen);GO:0005737(cytoplasm)
A_15_P111362	0.587488	0.0208	1.32569	0.778828	NM_131507	NM_131507	copz2	Danio rerio zeta2-cop (copz2), mRNA [NM_131507]	GO:0006810(transport);GO:0006886(intracellular protein transport)		GO:0030125(clathrin vesicle coat)
A_15_P104996	0.584865	0.0432	1.22879	0.718679	NM_001003423	NM_001003423	zgc:92191	Danio rerio zgc:92191 (zgc:92191), mRNA [NM_001003423]	GO:0007517(muscle development)	GO:0005554(molecular_function unknown)	GO:0030484(muscle fiber)
A_15_P107445	0.584839	0.0221	1.03539	0.605536	NM_181653	NM_181653	tnnt3b	Danio rerio troponin T3b, skeletal, fast (tnnt3b), mRNA [NM_181653]	GO:0007517(muscle development)		GO:0030484(muscle fiber)
A_15_P104176	0.583752	0.00631	1.66356	0.971107	BC067332	BC067332	zgc:154027	Danio rerio cDNA clone IMAGE:6997495. [BC067332]	GO:8150(biological_process)	GO:3674(molecular_function)	GO:5575(cellular_component)
A_15_P111239	0.580978	0.0282	1.00915	0.586294	NM_181653	NM_181653	tnnt3b	Danio rerio troponin T3b, skeletal, fast (tnnt3b), mRNA [NM_181653]	GO:0007517(muscle development)		GO:0030484(muscle fiber)
A_15_P109050	0.580074	0.00577	1.98521	1.15157	BC068410	BC068410	gfap	Danio rerio glial fibrillary acidic protein, mRNA (cDNA clone IMAGE:6964900), partial cds. [BC068410]		GO:0005198(structural molecule activity)	GO:0005737(cytoplasm);GO:0005882(intermediate filament);GO:0045098(type III intermediate filament)
A_15_P114717	0.577281	0.0379	1.04456	0.603004	NM_001004618	NM_001004618	zgc:103408	Danio rerio zgc:103408 (zgc:103408), mRNA [NM_001004618]	GO:8150(biological_process)	GO:0005554(molecular_function unknown)	GO:0008372(cellular_component unknown)
A_15_P109216	0.576781	0.0474	1.09616	0.632243	CK682506	CK682506	im:7144541	ZF101-P00028-DEPE-F_G03 GISZF101 Danio rerio cDNA clone IMAGE:7144541 5', mRNA sequence [CK682506]		GO:0005554(molecular_function unknown)	GO:0008372(cellular_component unknown)
A_15_P117499	0.5754	0.00618	1.30958	0.753533	NM_131861	NM_131861	jag1a	Danio rerio jagged 1a (jag1a), mRNA [NM_131861]	GO:0007154(cell communication);GO:0007275(development)	GO:0005509(calcium ion binding)	GO:0016020(membrane);GO:0016021(integral to membrane)
A_15_P111741	0.572641	0.00486	1.27209	0.728453	TC270389			Q6P933 (Q6P933) Wu:fk63e10 protein (Fragment), complete [TC270389]
A_15_P116980	0.56518	0.0113	1.02656	0.580192	TC291238			Q7ZZW4 (Q7ZZW4) Fast troponin T isoform b (Fast muscle troponin T isoform TnnT3b), partial (83%) [TC291238]
A_15_P110518	0.559573	0.0465	1.10211	0.61671	TC283566			Q7PV92 (Q7PV92) ENSANGP00000015392 (Fragment), partial (23%) [TC283566]
A_15_P115653	0.557845	0.00517	1.00998	0.563414	NM_181653	NM_181653	tnnt3b	Danio rerio troponin T3b, skeletal, fast (tnnt3b), mRNA [NM_181653]	GO:0007517(muscle development)		GO:0030484(muscle fiber)
A_15_P108868	0.555452	0.0466	1.17427	0.652254	NM_001002475	NM_001002475	nkx6.1	Danio rerio NK6 transcription factor related, locus 1 (Drosophila) (nkx6.1), mRNA [NM_001002475]	GO:0006355(regulation of transcription, DNA-dependent);GO:0045165(cell fate commitment)	GO:0003677(DNA binding);GO:0003700(transcription factor activity)	GO:0005634(nucleus)
A_15_P110475	0.55472	0.00436	1.28949	0.715304	NM_001002749	NM_001002749	tyrp1	Danio rerio zgc:100893 (zgc:100893), mRNA [NM_001002749]	GO:0008152(metabolism)	GO:0016491(oxidoreductase activity)	GO:0016021(integral to membrane)
A_15_P107846	0.553353	0.0415	1.05033	0.581204	NM_001008400	NM_001008400	ext2	Danio rerio exostoses (multiple) 2 (ext2), mRNA [NM_001008400]	GO:0015012(heparan sulfate proteoglycan biosynthesis);GO:0030516(regulation of axon extension);GO:0035138(pectoral fin morphogenesis)	GO:0050509(N-acetylglucosaminyl-proteoglycan 4-beta-glucuronosyltransferase activity)	GO:0008372(cellular_component unknown)	KEGG pathway: Glycan structures - biosynthesis 1 01030; KEGG pathway: Heparan sulfate biosynthesis 00534
A_15_P102408	0.553229	0.0218	1.01977	0.564164	NM_181653	NM_181653	tnnt3b	Danio rerio troponin T3b, skeletal, fast (tnnt3b), mRNA [NM_181653]	GO:0007517(muscle development)		GO:0030484(muscle fiber)
A_15_P107124	0.551555	0.00317	1.24358	0.685904	NM_178100	NM_178100	olig2	Danio rerio oligodendrocyte lineage transcription factor 2 (olig2), mRNA [NM_178100]	GO:0007400(neuroblast cell fate determination);GO:0007403(glial cell fate determination);GO:0050769(positive regulation of neurogenesis)	GO:0005554(molecular_function unknown)	GO:0008372(cellular_component unknown)
A_15_P102183	0.55044	0.00761	1.77569	0.977412	BC068410	BC068410	gfap	Danio rerio glial fibrillary acidic protein, mRNA (cDNA clone IMAGE:6964900), partial cds. [BC068410]		GO:0005198(structural molecule activity)	GO:0005737(cytoplasm);GO:0005882(intermediate filament);GO:0045098(type III intermediate filament)
A_15_P108098	0.550137	0.0246	1.37758	0.757857	NM_001005306	NM_001005306	slc39a13	Danio rerio si:xx-184l24.1 (si:xx-184l24.1), mRNA [NM_001005306]	GO:0030001(metal ion transport)	GO:0046873(metal ion transporter activity)	GO:0016020(membrane);GO:0016021(integral to membrane)
A_15_P121411	0.539102	0.0159	1.35193	0.728827	NM_214700	NM_214700	zgc:55768	Danio rerio zgc:55768 (zgc:55768), mRNA [NM_214700]	GO:8150(biological_process)	GO:0000166(nucleotide binding);GO:0000287(magnesium ion binding);GO:0005525(GTP binding)	GO:0008372(cellular_component unknown)
A_15_P114734	0.538107	0.00741	1.3568	0.730102	NM_198142	NM_198142	bsg	Danio rerio basigin (bsg), mRNA [NM_198142]	GO:0007275(development);GO:0007399(neurogenesis)	GO:0005529(sugar binding)	GO:0016020(membrane)
A_15_P115339	0.537249	0.0157	1.3939	0.748871	NM_001005306	NM_001005306	slc39a13	Danio rerio si:xx-184l24.1 (si:xx-184l24.1), mRNA [NM_001005306]	GO:0030001(metal ion transport)	GO:0046873(metal ion transporter activity)	GO:0016020(membrane);GO:0016021(integral to membrane)
A_15_P102579	0.534757	0.00436	1.00335	0.53655	TC269328			Q7ZZW4 (Q7ZZW4) Fast troponin T isoform b (Fast muscle troponin T isoform TnnT3b), partial (86%) [TC269328]	GO:0006936(muscle contraction);GO:0007517(muscle development)	GO:0005200(structural constituent of cytoskeleton)	GO:0005861(troponin complex);GO:0030017(sarcomere);GO:0030484(muscle fiber)
A_15_P106880	0.533882	0.0136	1.82993	0.976968	NM_001004549	NM_001004549	zgc:92102	Danio rerio zgc:92102 (zgc:92102), mRNA [NM_001004549]	GO:8150(biological_process)	GO:0005554(molecular_function unknown)	GO:0008372(cellular_component unknown)
A_15_P103143	0.531632	0.0257	1.19943	0.637655	NM_199816	NM_199816	zgc:56085	Danio rerio zgc:56085 (zgc:56085), mRNA [NM_199816]	GO:8150(biological_process)	GO:0016301(kinase activity);GO:0016740(transferase activity);GO:0016772(transferase activity, transferring phosphorus-containing groups)	GO:0008372(cellular_component unknown)
A_15_P103108	0.52711	0.0215	1.26857	0.668674	TC290308			Q8QGW3 (Q8QGW3) Trypsinogen , partial (75%) [TC290308]	GO:0006508(proteolysis and peptidolysis);GO:0007586(digestion)	GO:0004263(chymotrypsin activity);GO:0004295(trypsin activity)	GO:0005615(extracellular space);GO:0005739(mitochondrion)
A_15_P118561	0.522974	0.00317	1.36142	0.711985	NM_198142	NM_198142	bsg	Danio rerio basigin (bsg), mRNA [NM_198142]	GO:0007275(development);GO:0007399(neurogenesis)	GO:0005529(sugar binding)	GO:0016020(membrane)
A_15_P118218	0.521475	0.0119	1.04346	0.544139	NM_181653	NM_181653	tnnt3b	Danio rerio troponin T3b, skeletal, fast (tnnt3b), mRNA [NM_181653]	GO:0007517(muscle development)		GO:0030484(muscle fiber)
A_15_P118831	0.518675	0.00364	1.01569	0.526814	BC045998	BC045998	col10a1	Danio rerio, clone IMAGE:5600737, mRNA. [BC045998]	GO:30574(collagen catabolic process)
A_15_P108288	0.507469	0.00436	1.83878	0.933123	NM_213005	NM_213005	zgc:56140	Danio rerio zgc:56140 (zgc:56140), mRNA [NM_213005]	GO:8150(biological_process)	GO:0005554(molecular_function unknown)	GO:0008372(cellular_component unknown)
A_15_P109228	0.503071	0.0154	1.26532	0.636546	NM_001002308	NM_001002308	zgc:111821	Danio rerio spp1 protein (spp1), mRNA [NM_001002308]	GO:8150(biological_process)	GO:3674(molecular_function)	GO:5575(cellular_component)
A_15_P102164	0.501689	0.0191	1.87547	0.940905	ENSDART00000014098			BC045940 zgc:56140 {Danio rerio;} , complete [TC279427]		GO:0005554(molecular_function unknown)	GO:0008372(cellular_component unknown)
A_15_P106705	0.501468	0.0213	1.29635	0.650078	TC269933			SYH_FUGRU (P70076) Histidyl-tRNA synthetase (Histidine--tRNA ligase) (HisRS) , partial (91%) [TC269933]	GO:0006412(protein biosynthesis);GO:0006427(histidyl-tRNA aminoacylation)	GO:0004821(histidine-tRNA ligase activity);GO:0005524(ATP binding);GO:0016874(ligase activity)	GO:0005737(cytoplasm)
A_15_P113056	0.500112	0.0157	1.28054	0.640415	CK705735	CK705735		ZF101-P00010-DEPE-R_O22 GISZF101 Danio rerio cDNA clone IMAGE:7138224 3', mRNA sequence [CK705735]
A_15_P112984	0.499279	0.0092	1.79781	0.897607	NM_001007118	NM_001007118	hel_dr4	Danio rerio helentron 4 helitron-like transposon replicase/helicase/endonuclease (hel_dr4), mRNA [NM_001007118]	GO:0006508(proteolysis and peptidolysis)	GO:0004295(trypsin activity);GO:0004386(helicase activity);GO:0004519(endonuclease activity)
A_15_P107308	0.496694	0.00493	1.97164	0.979301	NM_131802	NM_131802	cp	Danio rerio ceruloplasmin (cp), mRNA [NM_131802]	GO:0006811(ion transport);GO:0006825(copper ion transport)	GO:0005375(copper ion transporter activity);GO:0005507(copper ion binding);GO:0016491(oxidoreductase activity)		KEGG pathway: Porphyrin and chlorophyll metabolism 00860
A_15_P111264	0.494893	0.0327	1.33727	0.661804	CN510720	CN510720		AGENCOURT_22403610 NIH_ZGC_9 Danio rerio cDNA clone IMAGE:7272737 5', mRNA sequence [CN510720]		GO:0005554(molecular_function unknown)	GO:0008372(cellular_component unknown)
A_15_P101040	0.493698	0.0168	1.51031	0.745636	NM_212756	NM_212756	grn2	Danio rerio wu:fb14a12 (wu:fb14a12), mRNA [NM_212756]	GO:8150(biological_process)	GO:3674(molecular_function)	GO:5575(cellular_component)
A_15_P111858	0.490053	0.00317	1.32141	0.647561	NM_131522	NM_131522	actn3	Danio rerio actinin alpha 3 (actn3), mRNA [NM_131522]	GO:6816(calcium ion transport)	GO:0003779(actin binding);GO:0005509(calcium ion binding)	GO:0008372(cellular_component unknown)
A_15_P121255	0.485248	0.046	1.07552	0.521896	TC279676			NUDM_BOVIN (P34942) NADH-ubiquinone oxidoreductase 42 kDa subunit, mitochondrial precursor (Complex I-42KD) (CI-42KD) , partial (80%) [TC279676]
A_15_P104928	0.484944	0.0159	1.97739	0.958925	NM_213005	NM_213005	zgc:56140	Danio rerio zgc:56140 (zgc:56140), mRNA [NM_213005]	GO:8150(biological_process)	GO:0005554(molecular_function unknown)	GO:0008372(cellular_component unknown)
A_15_P111694	0.483683	0.00436	1.57621	0.762389	BC076256	BC076256	pvalb7	Danio rerio parvalbumin, mRNA (cDNA clone MGC:92782 IMAGE:7087368), complete cds. [BC076256]	GO:6816(calcium ion transport)	GO:0005509(calcium ion binding)	GO:0008372(cellular_component unknown)
A_15_P110113	0.483211	0.00412	1.61652	0.781119	NM_200129	NM_200129	wdsof1	Danio rerio zgc:55391 (zgc:55391), mRNA [NM_200129]	GO:8150(biological_process)	GO:0005554(molecular_function unknown)	GO:0008372(cellular_component unknown)
A_15_P101078	0.481772	0.00487	2.17009	1.04549	CN511751	CN511751		AGENCOURT_22422823 NIH_ZGC_9 Danio rerio cDNA clone IMAGE:7275163 5', mRNA sequence [CN511751]		GO:0005554(molecular_function unknown)	GO:0008372(cellular_component unknown)
A_15_P115476	0.470359	0.0252	1.06286	0.499924	NM_212622	NM_212622	ahsg	Danio rerio wu:fb63g02 (wu:fb63g02), mRNA [NM_212622]	GO:0007018(microtubule-based movement)	GO:0004866(endopeptidase inhibitor activity);GO:0004869(cysteine protease inhibitor activity);GO:0005198(structural molecule activity)	GO:0005874(microtubule)
A_15_P109273	0.465838	0.0341	1.38283	0.644173	NM_200765	NM_200765	zgc:73262	Danio rerio zgc:73262 (zgc:73262), mRNA [NM_200765]	GO:0006412(protein biosynthesis)	GO:0003735(structural constituent of ribosome)	GO:0005622(intracellular);GO:0005840(ribosome);GO:0030529(ribonucleoprotein complex)	KEGG pathway: Ribosome 03010
A_15_P119187	0.458463	0.0435	1.11225	0.509927	NM_198978	NM_198978	pdcd4b	Danio rerio programmed cell death 4 (pdcd4), mRNA [NM_198978]
A_15_P119259	0.455518	0.0383	1.85685	0.845827	BC055570	BC055570	vtn	Danio rerio vitronectin, mRNA (cDNA clone IMAGE:5409846), partial cds. [BC055570]
A_15_P115373	0.448641	0.00971	1.10281	0.494766	NM_001007205	NM_001007205	si:busm1-48c11.3	Danio rerio si:busm1-48c11.3 (si:busm1-48c11.3), mRNA [NM_001007205]	GO:0006955(immune response);GO:0007275(development);GO:0007399(neurogenesis)	GO:0004872(receptor activity)	GO:0016020(membrane);GO:0016021(integral to membrane)
A_15_P110054	0.446819	0.0362	1.22234	0.546165	NM_001001409	NM_001001409	actc1l	Danio rerio actin, alpha, cardiac muscle like (actcl), mRNA [NM_001001409]		GO:0003774(motor activity);GO:0005198(structural molecule activity);GO:0005200(structural constituent of cytoskeleton)	GO:0005884(actin filament);GO:0015629(actin cytoskeleton)
A_15_P117794	0.445388	0.00516	1.13403	0.505082	TC294933			1101351A actin. {Petromyzontidae gen. sp.;} , partial (30%) [TC294933]
A_15_P115383	0.441897	0.00577	1.29996	0.574447	NM_201024	NM_201024	pgam2	Danio rerio phosphoglycerate mutase 2 (muscle) (pgam2), mRNA [NM_201024]	GO:0006096(glycolysis);GO:0008152(metabolism)	GO:0003824(catalytic activity);GO:0016868(intramolecular transferase activity, phosphotransferases)		KEGG pathway: Glycolysis / Gluconeogenesis 00010
A_15_P102152	0.441662	0.00377	1.38236	0.610536	NM_001007206	NM_001007206	si:busm1-194e12.12	Danio rerio si:busm1-48c11.4 (si:busm1-48c11.4), mRNA [NM_001007206]	GO:0006955(immune response);GO:0007275(development);GO:0007399(neurogenesis);GO:0019884(antigen presentation, exogenous antigen);GO:0019886(antigen processing, exogenous antigen via MHC class II)	GO:0004872(receptor activity);GO:0045012(MHC class II receptor activity)	GO:0016020(membrane);GO:0016021(integral to membrane)
A_15_P104395	0.429788	0.00157	2.78882	1.1986	TC278994			Q6NY70 (Q6NY70) Zgc:77119, complete [TC278994]	GO:0019835(cytolysis);GO:0045161(ion channel clustering)	GO:0008225(Gram-negative antibacterial peptide activity)
A_15_P116968	0.428038	0.00487	1.02881	0.440369	NM_131188	NM_131188	mylz2	Danio rerio myosin, light polypeptide 2, skeletal muscle (mylz2), mRNA [NM_131188]	GO:6816(calcium ion transport)	GO:0005509(calcium ion binding)
A_15_P110370	0.426366	0.0339	1.42364	0.606991	A_15_P110370
A_15_P110361	0.424725	0.00517	1.36384	0.579257	NM_001004534	NM_001004534	si:busm1-194e12.11	Danio rerio si:busm1-194e12.11 (si:busm1-194e12.11), mRNA [NM_001004534]	GO:0006955(immune response);GO:0007275(development);GO:0007399(neurogenesis)	GO:0004872(receptor activity)	GO:0016020(membrane);GO:0016021(integral to membrane)
A_15_P100921	0.41256	0.0168	1.04536	0.431275	BC045998	BC045998	col10a1	Danio rerio, clone IMAGE:5600737, mRNA. [BC045998]	GO:30574(collagen catabolic process)
A_15_P118684	0.405396	0.00392	1.37355	0.556832	AJ308517	AJ308517	glra4b	Danio rerio partial mRNA for glycine receptor alphaZ4 subunit (glyRalpha4 gene). [AJ308517]	GO:0006810(transport);GO:0006811(ion transport);GO:0006821(chloride transport);GO:0007268(synaptic transmission)	GO:0004872(receptor activity);GO:0004890(GABA-A receptor activity);GO:0005216(ion channel activity);GO:0005230(extracellular ligand-gated ion channel activity);GO:0016934(glycine-gated chloride channel activity);GO:0030594(neurotransmitter receptor activity)	GO:0016020(membrane);GO:0016021(integral to membrane);GO:0045211(postsynaptic membrane)
A_15_P120885	0.392297	0.00017	2.13101	0.83599	NM_214702	NM_214702	slc25a4	Danio rerio zgc:77591 (zgc:77591), mRNA [NM_214702]	GO:0006810(transport);GO:0006839(mitochondrial transport)	GO:0005215(transporter activity);GO:0005488(binding)	GO:0005739(mitochondrion);GO:0005743(mitochondrial inner membrane);GO:0016020(membrane);GO:0016021(integral to membrane)
A_15_P111275	0.391462	0.0442	1.33272	0.521708	NM_205544	NM_205544	zgc:77243	Danio rerio zgc:77243 (zgc:77243), mRNA [NM_205544]	GO:6816(calcium ion transport)	GO:0003779(actin binding);GO:0005509(calcium ion binding)	GO:0008372(cellular_component unknown)
A_15_P117984	0.377859	0.00506	2.12024	0.80115	NM_214702	NM_214702	slc25a4	Danio rerio zgc:77591 (zgc:77591), mRNA [NM_214702]	GO:0006810(transport);GO:0006839(mitochondrial transport)	GO:0005215(transporter activity);GO:0005488(binding)	GO:0005739(mitochondrion);GO:0005743(mitochondrial inner membrane);GO:0016020(membrane);GO:0016021(integral to membrane)
A_15_P113775	0.377506	0.00246	1.25521	0.473849	NM_205544	NM_205544	zgc:77243	Danio rerio zgc:77243 (zgc:77243), mRNA [NM_205544]	GO:6816(calcium ion transport)	GO:0003779(actin binding);GO:0005509(calcium ion binding)	GO:0008372(cellular_component unknown)
A_15_P103070	0.377086	0.0276	1.22954	0.463641	NM_001007287	NM_001007287	fhla	Danio rerio four and a half LIM domains a (fhla), mRNA [NM_001007287]	GO:6829(zinc ion transport)	GO:0003676(nucleic acid binding);GO:0008270(zinc ion binding)	GO:0005634(nucleus)
A_15_P114289	0.371191	0.015	1.90904	0.708619	NM_130927	NM_130927	ndpkz2	Danio rerio nucleoside diphosphate kinase-Z2 (ndpkz2), mRNA [NM_130927]	GO:0006183(GTP biosynthesis);GO:0006228(UTP biosynthesis);GO:0006241(CTP biosynthesis)	GO:0000287(magnesium ion binding);GO:0004550(nucleoside-diphosphate kinase activity);GO:0005524(ATP binding);GO:0016301(kinase activity);GO:0016740(transferase activity)
A_15_P102592	0.365707	0.0123	1.1337	0.414602	NM_213121	NM_213121	zgc:64204	Danio rerio zgc:64204 (zgc:64204), mRNA [NM_213121]	GO:8150(biological_process)	GO:0016301(kinase activity);GO:0016740(transferase activity);GO:0016772(transferase activity, transferring phosphorus-containing groups)	GO:0008372(cellular_component unknown)
A_15_P108016	0.36398	0.0067	1.01833	0.370651	NM_200285	NM_200285	slc46a1	Danio rerio zgc:56400 (zgc:56400), mRNA [NM_200285]	GO:0006810(transport);GO:0015904(tetracycline transport)	GO:0005215(transporter activity);GO:0015520(tetracycline:hydrogen antiporter activity)	GO:0016020(membrane);GO:0016021(integral to membrane)
A_15_P113163	0.358447	0.00815	1.39828	0.50121	ENSDART00000039958
A_15_P104834	0.357779	0.00767	0.890292	0.318528	TC285318			Q802A9 (Q802A9) FGF binding protein-2, partial (24%) [TC285318]
A_15_P104540	0.357119	0.0199	1.26942	0.453334	NM_001007287	NM_001007287	fhla	Danio rerio four and a half LIM domains a (fhla), mRNA [NM_001007287]	GO:6829(zinc ion transport)	GO:0003676(nucleic acid binding);GO:0008270(zinc ion binding)	GO:0005634(nucleus)
A_15_P103426	0.355779	0.00493	1.27207	0.452575	NM_199858	NM_199858	ldb3l	Danio rerio LIM domain binding 3 like (ldb3l), mRNA [NM_199858]		GO:0005515(protein binding)	GO:0005856(cytoskeleton)
A_15_P116159	0.355521	0.00404	1.11683	0.397058	TC290576			ACT2_XENTR (P20399) Actin, alpha sarcomeric/cardiac (Alpha 2), partial (28%) [TC290576]
A_15_P110860	0.341643	0.0481	1.37991	0.471437	NM_001004112	NM_001004112	zgc:92375	Danio rerio zgc:92375 (zgc:92375), mRNA [NM_001004112]	GO:8150(biological_process)	GO:0008270(zinc ion binding)	GO:0008372(cellular_component unknown)
A_15_P103741	0.328093	0.00224	1.15118	0.377693	NM_130932	NM_130932	ckm	Danio rerio creatine kinase, muscle (ckm), mRNA [NM_130932]		GO:0003779(actin binding);GO:0016301(kinase activity);GO:0016740(transferase activity);GO:0016772(transferase activity, transferring phosphorus-containing groups)		KEGG pathway: Arginine and proline metabolism 00330; KEGG pathway: Urea cycle and metabolism of amino groups 00220
A_15_P109415	0.327682	0.00159	2.43224	0.797001	BC085636	BC085636	atp2a1	Danio rerio ATPase, Ca++ transporting, cardiac muscle, fast twitch 1, mRNA (cDNA clone MGC:92110 IMAGE:7048280), complete cds. [BC085636]	GO:0006812(cation transport);GO:0006816(calcium ion transport);GO:0006874(calcium ion homeostasis);GO:0006937(regulation of muscle contraction);GO:0008152(metabolism);GO:0009612(response to mechanical stimulus);GO:0015992(proton transport);GO:0045932(negative regulation of muscle contraction)	GO:0003824(catalytic activity);GO:0005388(calcium-transporting ATPase activity);GO:0005524(ATP binding);GO:0015662(ATPase activity, coupled to transmembrane movement of ions, phosphorylative mechanism);GO:0016820(hydrolase activity, acting on acid anhydrides, catalyzing transmembrane movement of substances)	GO:0016020(membrane);GO:0016021(integral to membrane)
A_15_P104436	0.32448	0.00432	1.54581	0.501583	NM_200349	NM_200349	zgc:63958	Danio rerio zgc:63958 (zgc:63958), mRNA [NM_200349]	GO:0006810(transport)	GO:0005215(transporter activity)	GO:0016021(integral to membrane)
A_15_P117254	0.323841	0.00235	1.48953	0.482372	NM_212783	NM_212783	pvalb4	Danio rerio zgc:91947 (zgc:91947), mRNA [NM_212783]	GO:6816(calcium ion transport)	GO:0005509(calcium ion binding)	GO:0008372(cellular_component unknown)
A_15_P108824	0.306411	0.00105	3.44102	1.05437	NM_001002085	NM_001002085	zgc:86932	Danio rerio zgc:86932 (zgc:86932), mRNA [NM_001002085]	GO:6816(calcium ion transport)	GO:0005509(calcium ion binding)	GO:0008372(cellular_component unknown)
A_15_P118931	0.305687	0.00271	1.73503	0.530377	BC045465	BC045465	matn1	Danio rerio similar to cartilage matrix protein, mRNA (cDNA clone IMAGE:3817920), partial cds. [BC045465]	GO:9968(negative regulation of signal transduction)		GO:5786(signal recognition particle, endoplasmic reticulum targeting)
A_15_P101653	0.290188	0.00955	2.62589	0.762001	NM_001002119	NM_001002119	zgc:86810	Danio rerio zgc:86810 (zgc:86810), mRNA [NM_001002119]	GO:0007517(muscle development)	GO:0003779(actin binding)	GO:0005856(cytoskeleton)
A_15_P119599	0.289525	0.00299	1.24207	0.359609	NM_131591	NM_131591	acta1	Danio rerio actin, alpha 1, skeletal muscle (acta1), mRNA [NM_131591]	GO:8150(biological_process)	GO:0003774(motor activity);GO:0005198(structural molecule activity);GO:0005200(structural constituent of cytoskeleton)	GO:0005884(actin filament);GO:0015629(actin cytoskeleton)	KEGG pathway: Cell Communication 01430
A_15_P108113	0.277015	0.0421	1.32093	0.365918	NM_201095	NM_201095	zgc:56376	Danio rerio zgc:56376 (zgc:56376), mRNA [NM_201095]	GO:0006355(regulation of transcription, DNA-dependent);GO:0016567(protein ubiquitination)	GO:0004842(ubiquitin-protein ligase activity);GO:0008270(zinc ion binding)	GO:0000151(ubiquitin ligase complex);GO:0005622(intracellular)
A_15_P115272	0.240138	0.000354	4.69276	1.12691	NM_200965	NM_200965	atp2a2a	Danio rerio zgc:55380 (zgc:55380), mRNA [NM_200965]	GO:0006812(cation transport);GO:0006816(calcium ion transport);GO:0008152(metabolism);GO:0015992(proton transport)	GO:0003824(catalytic activity);GO:0005388(calcium-transporting ATPase activity);GO:0005524(ATP binding);GO:0015662(ATPase activity, coupled to transmembrane movement of ions, phosphorylative mechanism);GO:0016820(hydrolase activity, acting on acid anhydrides, catalyzing transmembrane movement of substances)	GO:0016020(membrane);GO:0016021(integral to membrane)
A_15_P108588	0.220754	0.00663	1.09132	0.240914	CN505651	CN505651		AGENCOURT_22439010 NIH_ZGC_7 Danio rerio cDNA clone IMAGE:7270426 5', mRNA sequence [CN505651]
A_15_P101585	0.214138	0.00768	1.34438	0.287883	CN014934	CN014934		AGENCOURT_20636273 NIH_ZGC_17 Danio rerio cDNA clone IMAGE:7235342 5', mRNA sequence [CN014934]
A_15_P100993	0.188781	0.00436	1.04891	0.198015	TC269758			CA18_RABIT (P14282) Collagen alpha 1(VIII) chain precursor (Endothelial collagen), partial (72%) [TC269758]	GO:0001501(skeletal development);GO:0006817(phosphate transport)	GO:0005201(extracellular matrix structural constituent)	GO:0005581(collagen);GO:0005737(cytoplasm)
A_15_P113180	0.181761	0.00516	3.93871	0.715903	NM_205676	NM_205676	zgc:77592	Danio rerio zgc:77592 (zgc:77592), mRNA [NM_205676]	GO:0007517(muscle development)	GO:0003779(actin binding)	GO:0005856(cytoskeleton)
A_15_P119497	0.133398	0.00398	1.82191	0.243039	AI330982	AI330982	wu:fb04a09	fb04a09.y1 zebrafish fin day1 regeneration Danio rerio cDNA 5', mRNA sequence [AI330982]
A_15_P121345	0.125867	0.00317	2.01202	0.253247	ENSDART00000044186			Q8JH37 (Q8JH37) Vitellogenin 1 (Fragment), partial (39%) [TC268135]
A_15_P106680	0.0968943	0.00372	2.19287	0.212477	NM_170767	NM_170767	vtg1	Danio rerio vitellogenin 1 (vg1), mRNA [NM_170767]	GO:0006869(lipid transport)	GO:0005319(lipid transporter activity)
A_15_P120585	0.0959059	0.00792	1.73952	0.16683	TC268174			Q90YN8 (Q90YN8) Vitellogenin 1, partial (21%) [TC268174]
A_15_P117147	0.0930509	0.00516	1.45253	0.135159	TC268327			Q90YN8 (Q90YN8) Vitellogenin 1, partial (20%) [TC268327]
A_15_P120419	0.0815913	0.00577	1.6919	0.138044	TC268325			Q8JH37 (Q8JH37) Vitellogenin 1 (Fragment), partial (14%) [TC268325]
A_15_P110416	0.0797508	0.00436	2.30356	0.18371	TC268116			Q90YW4 (Q90YW4) Ribosomal protein L6 (Fragment), partial (37%) [TC268116]
A_15_P106847	0.0752387	0.00665	2.1772	0.16381	NM_170767	NM_170767	vtg1	Danio rerio vitellogenin 1 (vg1), mRNA [NM_170767]	GO:0006869(lipid transport)	GO:0005319(lipid transporter activity)
A_15_P114385	0.0657145	0.00517	1.77693	0.11677	AI721910	AI721910	agpat4	fc25a07.x1 Zebrafish WashU MPIMG EST Danio rerio cDNA clone IMAGE:3722388 3', mRNA sequence [AI721910]	GO:8152(metabolic process)	GO:8415(acyltransferase activity); GO:16740(transferase activity)		KEGG pathway: Ether lipid metabolism 00565; KEGG pathway: Glycerolipid metabolism 00561; KEGG pathway: Glycerophospholipid metabolism 00564
A_15_P109098	0.0500179	0.0321	1.86582	0.0933242	AF434191	AF434191	zgc:66286	Danio rerio atrial myosin light chain mRNA, complete cds. [AF434191]	GO:6816(calcium ion transport)	GO:0005509(calcium ion binding)	GO:0008372(cellular_component unknown)
A_15_P112520	0.0387979	0.000354	1.93305	0.0749984	TC285609			MMU242874 slow skeletal muscle troponin I {Mus musculus;} , partial (84%) [TC285609]	GO:0006937(regulation of muscle contraction);GO:0006942(regulation of striated muscle contraction);GO:0007517(muscle development);GO:0008016(regulation of heart contraction rate)	GO:0003779(actin binding);GO:0005523(tropomyosin binding)	GO:0005861(troponin complex);GO:0030484(muscle fiber)
A_15_P112316	0.0300686	0.019	1.92137	0.0577731	AF425742	AF425742	smyhc1l	Danio rerio slow muscle myosin heavy chain mRNA, partial cds. [AF425742]	GO:6950(response to stress)	GO:3774(motor activity)	GO:16459(myosin complex)
A_15_P100749	0.0174512	0.000937	19.1787	0.334691	NM_200516	NM_200516	zgc:66286	Danio rerio zgc:66286 (zgc:66286), mRNA [NM_200516]	GO:6816(calcium ion transport)	GO:0005509(calcium ion binding)	GO:0008372(cellular_component unknown)
A_15_P107326	0.0172337	0.000621	14.9337	0.257362	NM_200516	NM_200516	zgc:66286	Danio rerio zgc:66286 (zgc:66286), mRNA [NM_200516]	GO:6816(calcium ion transport)	GO:0005509(calcium ion binding)	GO:0008372(cellular_component unknown)
A_15_P100753	0.016121	0.00262	1.93821	0.0312458	NM_200516	NM_200516	zgc:66286	Danio rerio zgc:66286 (zgc:66286), mRNA [NM_200516]	GO:6816(calcium ion transport)	GO:0005509(calcium ion binding)	GO:0008372(cellular_component unknown)
