# Supplementary material for: Transcriptomic analysis of the zebrafish inner ear points to growth hormone mediated regeneration following acoustic trauma
Source: BMC Neurosci. 2011 Sep 2;12:88. doi: 10.1186/1471-2202-12-88 (PMC3175199; doi:10.1186/1471-2202-12-88)
Supplement: Additional file 3 — Differential gene expression at four days post-trauma compared to day two. This file presents all significantly regulated (P < 0.05) genes in zebrafish ears four days following acoustic trauma compared to two days post-trauma, sorted by fold change. Following IPA notation, upregulated and downregulated genes with > 1.4 fold changes are labeled in red and green, respectively. [file 1471-2202-12-88-S3.XLS]

## Sheet: Sheet1
Additional file 3. All significantly regulated (P<0.05) genes in zebrafish ears four days following acoustic trauma compared to two days post-trauma, sorted by fold change. Following IPA notation, upregulated and downregulated genes with > 1.4 fold changes are labeled in red and green, respectively.
Sample			Controls	D2 Post-sound
Systematic	Fold changes	P-value	Normalized	Normalized	Common	Genbank	Gene Symbol	Description	GO biological process	GO molecular function	GO cellular component	Pathways
A_15_P112825	34.3597	0.0143	0.0360248	1.2378	NM_194425	NM_194425	mhc1ze	Danio rerio major histocompatibility complex, class I, ZE (hla-ze), mRNA [NM_194425]	GO:0006955(immune response);GO:0019883(antigen presentation, endogenous antigen);GO:0019885(antigen processing, endogenous antigen via MHC class I)	GO:0030106(MHC class I receptor activity)	GO:0016020(membrane)
A_15_P113423	12.5316	0.032	0.0494639	0.619861	NM_194425	NM_194425	mhc1ze	Danio rerio major histocompatibility complex, class I, ZE (hla-ze), mRNA [NM_194425]	GO:0006955(immune response);GO:0019883(antigen presentation, endogenous antigen);GO:0019885(antigen processing, endogenous antigen via MHC class I)	GO:0030106(MHC class I receptor activity)	GO:0016020(membrane)
A_15_P108281	8.29613	0.0047	0.14741	1.22293	CK027485	CK027485		AGENCOURT_16624137 NIH_ZGC_7 Danio rerio cDNA clone IMAGE:7053857 5', mRNA sequence [CK027485]
A_15_P117617	7.77044	0.0469	0.34294	2.6648	CO811948	CO811948		AGENCOURT_30342211 NIH_ZGC_14 Danio rerio cDNA clone IMAGE:7399992 5', mRNA sequence [CO811948]
A_15_P108245	6.82458	0.00989	0.17992	1.22788	NM_001004628	NM_001004628	zgc:101740	Danio rerio zgc:101740 (zgc:101740), mRNA [NM_001004628]	GO:6139(nucleobase, nucleoside, nucleotide and nucleic acid metabolic process)	GO:0016763(transferase activity, transferring pentosyl groups)	GO:0008372(cellular_component unknown)
A_15_P110370	5.65522	0.0237	0.107333	0.606991	A_15_P110370
A_15_P107317	5.51349	0.0487	0.22021	1.21413	ENSDART00000041966			RZ153A4H10.T3 Zebrafish Kidney Marrow cDNA library Danio rerio cDNA clone RZ153A4H10 5', mRNA sequence [CD604611]
A_15_P121368	5.26481	0.0478	0.219428	1.15525	AI959600	AI959600		fd11f12.x1 Zebrafish WashU MPIMG EST Danio rerio cDNA clone IMAGE:3730607 3', mRNA sequence [AI959600]
A_15_P121263	4.53985	0.0437	0.381546	1.73216	AF273879	AF273879	ighv2-2	Danio rerio clone VH115 immunoglobulin heavy chain variable region mRNA, partial cds. [AF273879]	GO:8150(biological_process)	GO:0005554(molecular_function unknown)	GO:0008372(cellular_component unknown)
A_15_P111771	4.16876	0.0116	0.341788	1.42483	NM_001004587	NM_001004587	zgc:92214	Danio rerio zgc:92214 (zgc:92214), mRNA [NM_001004587]	GO:0006118(electron transport)	GO:0004497(monooxygenase activity);GO:0016491(oxidoreductase activity)	GO:0005783(endoplasmic reticulum)
A_15_P101844	4.1492	0.00179	0.478107	1.98376	NM_131490	NM_131490	mhc2a	Danio rerio major histocompatibility complex class II integral membrane alpha chain gene (a4), mRNA [NM_131490]	GO:0006955(immune response);GO:0007275(development);GO:0007399(neurogenesis)	GO:0004872(receptor activity)	GO:0016020(membrane);GO:0016021(integral to membrane)
A_15_P105258	3.29939	0.00285	0.700883	2.31249	AB062116	AB062116	hsp70	Danio rerio HSP70 mRNA for stress protein HSP70, complete cds. [AB062116]	GO:48593(camera-type eye morphogenesis); GO:46686(response to cadmium ion); GO:9408(response to heat)	GO:5524(ATP binding); GO:166(nucleotide binding)
A_15_P100607	2.80331	0.0253	0.394265	1.10525	ENSDART00000049778			Q8K0D2 (Q8K0D2) Hyaluronic acid binding protein 2, partial (31%) [TC280581]
A_15_P118357	2.78226	0.0201	0.567536	1.57903	ENSDART00000023550			heat shock protein 90-beta [Source:ZFIN;Acc:ZDB-GENE-990415-95] [ENSDART00000023550]	GO:0006457(protein folding);GO:0006986(response to unfolded protein)	GO:0005524(ATP binding);GO:0051082(unfolded protein binding)
A_15_P119151	2.75329	0.014	0.800042	2.20274	CD758931	CD758931		AGENCOURT_14632638 NCI_CGAP_ZKid1 Danio rerio cDNA clone IMAGE:6961351 5', mRNA sequence [CD758931]
A_15_P107972	2.69134	0.00764	0.401781	1.08133	CK362815	CK362815		AGENCOURT_17082456 NIH_ZGC_4 Danio rerio cDNA clone IMAGE:7087298 5', mRNA sequence [CK362815]
A_15_P105655	2.68393	0.0256	0.545341	1.46366	CN325859	CN325859		AGENCOURT_21848984 NIH_ZGC_8 Danio rerio cDNA clone IMAGE:7261289 5', mRNA sequence [CN325859]
A_15_P106963	2.61343	0.0191	0.851998	2.22664	BC074056	BC074056	zgc:153863	Danio rerio cDNA clone IMAGE:7042549, partial cds. [BC074056]	GO:8150(biological_process)	GO:16787(hydrolase activity); GO:4759(serine esterase activity)	GO:5575(cellular_component)
A_15_P100847	2.48662	0.0452	0.617545	1.5356	NM_001007378	NM_001007378	pptc7	Danio rerio zgc:101865 (zgc:101865), mRNA [NM_001007378]	GO:8150(biological_process)	GO:0003824(catalytic activity)	GO:0008372(cellular_component unknown)
A_15_P117097	2.26653	0.00989	0.648964	1.4709	NM_131108	NM_131108	cki	Danio rerio type I cytokeratin (cki), mRNA [NM_131108]		GO:0005198(structural molecule activity)	GO:0005882(intermediate filament)
A_15_P103462	2.24519	0.0146	0.66806	1.49992	NM_001003445	NM_001003445	zgc:92533	Danio rerio zgc:92533 (zgc:92533), mRNA [NM_001003445]	GO:8150(biological_process)	GO:0005198(structural molecule activity)	GO:0005882(intermediate filament)
A_15_P106235	2.24053	0.0113	1.02083	2.28721	NM_001003445	NM_001003445	zgc:92533	Danio rerio zgc:92533 (zgc:92533), mRNA [NM_001003445]	GO:8150(biological_process)	GO:0005198(structural molecule activity)	GO:0005882(intermediate filament)
A_15_P113156	2.21342	0.00767	0.811925	1.79713	ENSDART00000027072			Q8JI26 (Q8JI26) C1q-like adipose specific protein, partial (46%) [TC291761]
A_15_P117461	2.17324	0.0282	1.00734	2.18919	BC059568	BC059568	zgc:73226	Danio rerio cDNA clone IMAGE:4144586. [BC059568]	GO:8150(biological_process)	GO:3674(molecular_function)	GO:5575(cellular_component)
A_15_P109056	2.13994	0.00767	0.429517	0.919143	NM_194390	NM_194390	znfl2a	Danio rerio zinc finger-like gene 2 (znfl2), mRNA [NM_194390]	GO:6355(regulation of transcription, DNA-dependent); GO:6350(transcription); GO:31564(transcription antitermination); GO:6353(transcription termination); GO:6829(zinc ion transport)	GO:0003676(nucleic acid binding);GO:0008270(zinc ion binding)	GO:0005634(nucleus)
A_15_P102295	2.08952	0.00517	0.885691	1.85066	TC284925			Q9TWB1 (Q9TWB1) Integrase (Fragment), partial (48%) [TC284925]
A_15_P116011	2.08516	0.0134	0.550928	1.14878	NM_212650	NM_212650	si:dkey-98p3.1	Danio rerio si:dkey-98p3.1 (si:dkey-98p3.1), mRNA [NM_212650]		GO:0005515(protein binding)
A_15_P110144	2.07579	0.0165	0.689326	1.4309	CO929138	CO929138		AGENCOURT_30426169 NIH_ZGC_17 Danio rerio cDNA clone IMAGE:7421651 5', mRNA sequence [CO929138]
A_15_P105066	2.04779	0.0107	0.851756	1.74422	CO926454	CO926454		AGENCOURT_30427861 NIH_ZGC_17 Danio rerio cDNA clone IMAGE:7425015 5', mRNA sequence [CO926454]
A_15_P115720	2.00939	0.00399	1.03067	2.07102	NM_001001946	NM_001001946	adh8a	Danio rerio alcohol dehydrogenase 8a (adh8a), mRNA [NM_001001946]	GO:0006066(alcohol metabolism);GO:0006067(ethanol metabolism)	GO:0004022(alcohol dehydrogenase activity);GO:0004024(alcohol dehydrogenase activity, zinc-dependent);GO:0008270(zinc ion binding)
A_15_P112134	2.00564	0.00297	0.681455	1.36675	AB055667	AB055667	si:ch211-114c12.1	Danio rerio D60 mRNA, partial cds. [AB055667]
A_15_P107730	2.00211	0.00769	0.703046	1.40757	NM_213451	NM_213451	zgc:63783	Danio rerio zgc:63783 (zgc:63783), mRNA [NM_213451]	GO:8150(biological_process)	GO:0003676(nucleic acid binding);GO:0004386(helicase activity);GO:0005524(ATP binding);GO:0008026(ATP-dependent helicase activity);GO:0016787(hydrolase activity)	GO:0008372(cellular_component unknown)
A_15_P108507	1.9863	0.00774	0.704132	1.39861	BC076535	BC076535	zgc:153860	Danio rerio cDNA clone IMAGE:7036123, partial cds. [BC076535]	GO:8152(metabolic process)	GO:3824(catalytic activity)	GO:5575(cellular_component)
A_15_P120172	1.96639	0.0347	0.713567	1.40315	ENSDART00000049560			Q98TB5 (Q98TB5) UDP-galactose ceramide galactosyltransferase , partial (32%) [TC286211]
A_15_P103040	1.95176	0.0388	0.589629	1.15081	CK395579	CK395579		AGENCOURT_17389486 NIH_ZGC_4 Danio rerio cDNA clone IMAGE:7120308 5', mRNA sequence [CK395579]
A_15_P112659	1.94103	0.0017	1.17881	2.2881	BC054944	BC054944	tfa	Danio rerio transferrin-a, mRNA (cDNA clone IMAGE:3815706), partial cds. [BC054944]	GO:0006810(transport);GO:0006826(iron ion transport);GO:0006879(iron ion homeostasis)	GO:0008199(ferric iron binding)	GO:0005576(extracellular region)
A_15_P100052	1.93383	0.0463	0.527974	1.02101	NM_205540	NM_205540	smyd1a	Danio rerio SET and MYND domain containing 1 (smyd1), mRNA [NM_205540]		GO:8270(zinc ion binding)	GO:5634(nucleus)
A_15_P103668	1.92205	0.0169	0.981761	1.88699	NM_131397	NM_131397	hsp70	Danio rerio heat shock cognate 70-kd protein (hsp70), mRNA [NM_131397]	GO:0006457(protein folding);GO:0006986(response to unfolded protein)	GO:0005524(ATP binding)
A_15_P102695	1.90134	0.0276	0.685243	1.30288	NM_001008593	NM_001008593	zgc:101847	Danio rerio zgc:101847 (zgc:101847), mRNA [NM_001008593]	GO:30154(cell differentiation); GO:7399(nervous system development)	GO:0005554(molecular_function unknown)	GO:0008372(cellular_component unknown)
A_15_P104345	1.89926	0.0183	0.642131	1.21957	NM_001004646	NM_001004646	zgc:101089	Danio rerio zgc:101089 (zgc:101089), mRNA [NM_001004646]	GO:0008202(steroid metabolism)	GO:0005554(molecular_function unknown)	GO:0008372(cellular_component unknown)
A_15_P102392	1.8501	0.0437	0.930658	1.72181	TC270854			Q7ZTT4 (Q7ZTT4) Chloride intracellular channel 4, partial (92%) [TC270854]	GO:0006810(transport);GO:0006811(ion transport);GO:0006821(chloride transport);GO:0007565(pregnancy)	GO:0005216(ion channel activity);GO:0005244(voltage-gated ion channel activity);GO:0005247(voltage-gated chloride channel activity);GO:0005254(chloride channel activity);GO:0015108(chloride transporter activity)	GO:0005624(membrane fraction);GO:0005626(insoluble fraction);GO:0005635(nuclear membrane);GO:0005739(mitochondrion);GO:0005794(Golgi apparatus);GO:0015629(actin cytoskeleton);GO:0016020(membrane);GO:0016021(integral to membrane)
A_15_P110618	1.82042	0.0324	0.9874	1.79749	BC056709	BC056709	hsp70	Danio rerio heat shock cognate 70-kd protein, mRNA (cDNA clone MGC:65778 IMAGE:6789418), complete cds. [BC056709]	GO:0006457(protein folding);GO:0006986(response to unfolded protein)	GO:0005524(ATP binding)
A_15_P111757	1.81839	0.0337	0.752361	1.36808	ENSDART00000038351			NK lysin-like. [Source:RefSeq;Acc:NM_212741] [ENSDART00000038351]
A_15_P119148	1.78383	0.0226	0.671979	1.19869	ENSDART00000013049			Q90307 (Q90307) Carassius auratus, partial (25%) [TC278918]
A_15_P113415	1.78004	0.0264	0.979192	1.743	NM_213128	NM_213128	eif3s6ip	Danio rerio eukaryotic translation initiation factor 3, subunit 6 interacting protein (eif3s6ip), mRNA [NM_213128]		GO:0003743(translation initiation factor activity)
A_15_P102593	1.77853	0.00629	0.732155	1.30216	NM_200334	NM_200334	zgc:63850	Danio rerio zgc:63850 (zgc:63850), mRNA [NM_200334]	GO:0006281(DNA repair)	GO:0003677(DNA binding);GO:0004519(endonuclease activity)	GO:0005622(intracellular)	KEGG pathway: Glyoxylate and dicarboxylate metabolism 00630
A_15_P106261	1.77074	0.0347	0.798907	1.41465	ENSDART00000041278
A_15_P112150	1.76829	0.0265	0.861324	1.52307	NM_131328	NM_131328	hsp90a	Danio rerio heat shock protein 90-alpha (hsp90a), mRNA [NM_131328]	GO:0006457(protein folding);GO:0006986(response to unfolded protein);GO:0045429(positive regulation of nitric oxide biosynthesis)	GO:0005515(protein binding);GO:0005524(ATP binding);GO:0030235(nitric-oxide synthase regulator activity);GO:0051082(unfolded protein binding)
A_15_P104587	1.75339	0.0283	0.744063	1.30463	TC268979			Q60423 (Q60423) Elongation factor 2, complete [TC268979]	GO:0006412(protein biosynthesis);GO:0006414(translational elongation)	GO:0003746(translation elongation factor activity);GO:0005525(GTP binding);GO:0008135(translation factor activity, nucleic acid binding)	GO:0005737(cytoplasm);GO:0005829(cytosol);GO:0005840(ribosome);GO:0008372(cellular_component unknown)
A_15_P115988	1.75309	0.0177	0.636514	1.11587	NM_212861	NM_212861	fibpl	Danio rerio fibroblast growth factor (acidic) intracellular binding protein, like (fibpl), mRNA [NM_212861]		GO:0017134(fibroblast growth factor binding)
A_15_P117277	1.75138	0.0134	0.665854	1.16616	TC290859			Q7ZUQ9 (Q7ZUQ9) Cold inducible RNA binding protein, complete [TC290859]	GO:0009409(response to cold)	GO:0003723(RNA binding)	GO:0005634(nucleus)
A_15_P103916	1.74989	0.025	0.694896	1.21599	TC271449			Q91842 (Q91842) Xenopus laevis U2 snRNA gene, partial (33%) [TC271449]
A_15_P105148	1.74788	0.0306	0.719461	1.25753	TC293727			Q8VC63 (Q8VC63) Pyruvate dehydrogenase kinase, isoenzyme 2, partial (86%) [TC293727]	GO:0006006(glucose metabolism);GO:0006086(acetyl-CoA biosynthesis from pyruvate);GO:0007165(signal transduction);GO:0007264(small GTPase mediated signal transduction)	GO:0000155(two-component sensor molecule activity);GO:0004672(protein kinase activity);GO:0004712(protein threonine/tyrosine kinase activity);GO:0004740([pyruvate dehydrogenase (lipoamide)] kinase activity);GO:0005524(ATP binding);GO:0016301(kinase activity);GO:0016740(transferase activity)	GO:0005739(mitochondrion)
A_15_P109692	1.74368	0.0279	0.679204	1.18431	NM_001004628	NM_001004628	zgc:101740	Danio rerio zgc:101740 (zgc:101740), mRNA [NM_001004628]	GO:6139(nucleobase, nucleoside, nucleotide and nucleic acid metabolic process)	GO:0016763(transferase activity, transferring pentosyl groups)	GO:0008372(cellular_component unknown)
A_15_P114476	1.74232	0.0323	0.77738	1.35444	CK680095	CK680095	im:7141573	ZF101-P00019-DEPE-F_K11 GISZF101 Danio rerio cDNA clone IMAGE:7141573 5', mRNA sequence [CK680095]	GO:8150(biological_process)	GO:0005554(molecular_function unknown)	GO:0008372(cellular_component unknown)
A_15_P109222	1.73545	0.0145	0.843341	1.46357	TC273986			GGU64963 cysteine protease caspase-2 {Gallus gallus;} , partial (26%) [TC273986]
A_15_P118422	1.73108	0.00629	0.86302	1.49395	ENSDART00000018715			heat shock protein 90-beta [Source:ZFIN;Acc:ZDB-GENE-990415-95] [ENSDART00000018715]	GO:0006457(protein folding);GO:0006986(response to unfolded protein)	GO:0005524(ATP binding);GO:0051082(unfolded protein binding)
A_15_P106924	1.72956	0.0226	0.794408	1.37397	TC292251				GO:0000122(negative regulation of transcription from Pol II promoter);GO:0006094(gluconeogenesis);GO:0006096(glycolysis);GO:0009409(response to cold);GO:0009416(response to light);GO:0030308(negative regulation of cell growth);GO:0045892(negative regulation of transcription, DNA-dependent)	GO:0000287(magnesium ion binding);GO:0003700(transcription factor activity);GO:0003714(transcription corepressor activity);GO:0004634(phosphopyruvate hydratase activity);GO:0005515(protein binding);GO:0016564(transcriptional repressor activity);GO:0016829(lyase activity)	GO:0000015(phosphopyruvate hydratase complex);GO:0005625(soluble fraction);GO:0005634(nucleus);GO:0005737(cytoplasm);GO:0008372(cellular_component unknown)
A_15_P105844	1.72843	0.0146	0.79426	1.37282	NM_001003851	NM_001003851	zgc:100871	Danio rerio zgc:100871 (zgc:100871), mRNA [NM_001003851]	GO:8150(biological_process)	GO:0005554(molecular_function unknown)	GO:0008372(cellular_component unknown)
A_15_P118747	1.72631	0.0196	0.667709	1.15268	NM_001002428	NM_001002428	zgc:92655	Danio rerio zgc:92655 (zgc:92655), mRNA [NM_001002428]	GO:8150(biological_process)	GO:0005554(molecular_function unknown)	GO:0008372(cellular_component unknown)
A_15_P109245	1.72147	0.0493	0.606375	1.04386	TC282219			Q8TBX7 (Q8TBX7) Serine/threonine kinase 38 like, complete [TC282219]	GO:0006464(protein modification);GO:0006468(protein amino acid phosphorylation);GO:0007476(wing morphogenesis)	GO:0004674(protein serine/threonine kinase activity);GO:0005524(ATP binding);GO:0016740(transferase activity)	GO:0005634(nucleus)
A_15_P120392	1.70148	0.0347	0.695674	1.18368	BC083533	BC083533		Danio rerio cDNA clone IMAGE:7086778. [BC083533]
A_15_P103917	1.69782	0.0083	0.851982	1.44652	TC281523			BC053221 zgc:64046 {Danio rerio;} , partial (98%) [TC281523]
A_15_P112112	1.69548	0.0264	0.611105	1.03611	NM_199635	NM_199635	zbtb16	Danio rerio zgc:55675 (zgc:55675), mRNA [NM_199635]	GO:6355(regulation of transcription, DNA-dependent); GO:6350(transcription); GO:31564(transcription antitermination); GO:6353(transcription termination); GO:6829(zinc ion transport)	GO:0003676(nucleic acid binding);GO:0005515(protein binding);GO:0008270(zinc ion binding)	GO:0005634(nucleus)
A_15_P118774	1.69493	0.029	0.593482	1.00591	NM_001003472	NM_001003472	zgc:91850	Danio rerio zgc:91850 (zgc:91850), mRNA [NM_001003472]	GO:8150(biological_process)	GO:0005554(molecular_function unknown)	GO:0008372(cellular_component unknown)
A_15_P118911	1.69196	0.0197	0.663987	1.12344	NM_200917	NM_200917	fbxo32	Danio rerio zgc:56479 (zgc:56479), mRNA [NM_200917]	GO:0006512(ubiquitin cycle)		GO:0008372(cellular_component unknown)
A_15_P101663	1.68451	0.0253	0.847733	1.42802	NM_200528	NM_200528	zgc:66440	Danio rerio zgc:66440 (zgc:66440), mRNA [NM_200528]	GO:0016567(protein ubiquitination)	GO:0004842(ubiquitin-protein ligase activity);GO:0008270(zinc ion binding)	GO:0000151(ubiquitin ligase complex)
A_15_P110940	1.67708	0.0237	0.789195	1.32355	CK236153	CK236153		AGENCOURT_16981774 NCI_CGAP_ZKid1 Danio rerio cDNA clone IMAGE:7070123 5', mRNA sequence [CK236153]
A_15_P115555	1.66986	0.019	0.822988	1.37428	NM_199783	NM_199783	klhl11	Danio rerio zgc:56044 (zgc:56044), mRNA [NM_199783]	GO:8150(biological_process)	GO:0005515(protein binding)	GO:0008372(cellular_component unknown)
A_15_P109264	1.66592	0.0449	0.672313	1.12002	AI883544	AI883544	si:dkey-92j12.3	fc65g11.y1 Zebrafish WashU MPIMG EST Danio rerio cDNA clone IMAGE:3726308 5', mRNA sequence [AI883544]
A_15_P109736	1.66455	0.00372	0.946625	1.57571	ENSDART00000006480			HAMCADD CAD protein {Mesocricetus auratus;} , partial (68%) [TC280380]
A_15_P109420	1.66358	0.0187	0.916982	1.52548	TC292088			Q6PBJ3 (Q6PBJ3) Zgc:73378 protein, partial (37%) [TC292088]
A_15_P113175	1.66355	0.045	0.773098	1.28609	CK675291	CK675291	im:6912618	ZF101-P00004-DPE-F_K17 GISZF101 Danio rerio cDNA clone IMAGE:6912618 5', mRNA sequence [CK675291]	GO:8150(biological_process)	GO:0005554(molecular_function unknown)	GO:0008372(cellular_component unknown)
A_15_P117834	1.65928	0.00985	0.797276	1.3229	NM_001005940	NM_001005940	cpt1al	Danio rerio zgc:103709 (zgc:103709), mRNA [NM_001005940]	GO:9617(response to bacterium)	GO:0008415(acyltransferase activity);GO:0016740(transferase activity)	GO:0008372(cellular_component unknown)
A_15_P105384	1.65358	0.032	0.97386	1.61036	NM_001006071	NM_001006071	tlcd1	Danio rerio zgc:101692 (zgc:101692), mRNA [NM_001006071]	GO:8150(biological_process)	GO:0005554(molecular_function unknown)	GO:0008372(cellular_component unknown)
A_15_P110731	1.64897	0.00798	1.12864	1.86109	TC298973			Q7YY03 (Q7YY03) Cdc2-related protein kinase, possible, partial (3%) [TC298973]
A_15_P103822	1.64283	0.0235	0.810734	1.3319	TC274669			Q8TAC1 (Q8TAC1) LOC317671 protein, partial (42%) [TC274669]
A_15_P103705	1.64119	0.0476	0.750136	1.23111	NM_001003571	NM_001003571	dnajb1	Danio rerio zgc:101068 (zgc:101068), mRNA [NM_001003571]	GO:0006457(protein folding)	GO:0051082(unfolded protein binding)	GO:0008372(cellular_component unknown)
A_15_P102627	1.63063	0.0364	0.876583	1.42938	TC274714			Q8R3Q5 (Q8R3Q5) BC024868 protein, partial (18%) [TC274714]
A_15_P106635	1.62437	0.0361	0.77965	1.26644	NM_001002299	NM_001002299	ptpru	Danio rerio protein tyrosine phosphatase, receptor type, U (ptpru), mRNA [NM_001002299]	GO:0001757(somite specification);GO:0006470(protein amino acid dephosphorylation);GO:0007185(transmembrane receptor protein tyrosine phosphatase signaling pathway)	GO:0004721(phosphoprotein phosphatase activity);GO:0004725(protein tyrosine phosphatase activity);GO:0004872(receptor activity);GO:0005001(transmembrane receptor protein tyrosine phosphatase activity);GO:0016787(hydrolase activity)	GO:0016020(membrane);GO:0016021(integral to membrane)
A_15_P101658	1.62259	0.00629	0.824803	1.33832	NM_173230	NM_173230	sdad1	Danio rerio SDA1 domain containing 1 (sdad1), mRNA [NM_173230]
A_15_P116115	1.61578	0.0179	0.879847	1.42164	TC281693			Q86U28 (Q86U28) Full-length cDNA clone CS0DF015YC15 of Fetal brain of Homo sapiens (human) (Fragment), partial (63%) [TC281693]		GO:0005554(molecular_function unknown)	GO:0008372(cellular_component unknown)
A_15_P104338	1.60721	0.0214	0.803054	1.29068	NM_173230	NM_173230	sdad1	Danio rerio SDA1 domain containing 1 (sdad1), mRNA [NM_173230]
A_15_P117957	1.60381	0.0399	0.625776	1.00363	AI722080	AI722080	wu:fd19a12	fd19a12.y1 Sugano Kawakami zebrafish DRA Danio rerio cDNA clone IMAGE:2351998 5', mRNA sequence [AI722080]
A_15_P104583	1.60268	0.0458	0.792996	1.27092	NM_212741	NM_212741	wu:fj22b05	Danio rerio wu:fj22b05 (wu:fj22b05), mRNA [NM_212741]	GO:0006629(lipid metabolism)
A_15_P103740	1.60254	0.00554	0.783492	1.25557	NM_200072	NM_200072	lgals9l1	Danio rerio zgc:73232 (zgc:73232), mRNA [NM_200072]	GO:8150(biological_process)	GO:0005529(sugar binding)	GO:5575(cellular_component)
A_15_P120224	1.60058	0.00764	0.624789	1.00002	CF549958	CF549958		AGENCOURT_15592166 NIH_ZGC_4 Danio rerio cDNA clone IMAGE:7013765 5', mRNA sequence [CF549958]
A_15_P101060	1.60019	0.0238	0.810229	1.29652	AF111712	AF111712	hic1l	Danio rerio hypermethylated in cancer zinc finger/POZ-domain 1 protein (hzp1) mRNA, partial cds. [AF111712]	GO:6829(zinc ion transport)	GO:0003676(nucleic acid binding);GO:0005515(protein binding);GO:0008270(zinc ion binding)	GO:0005634(nucleus)
A_15_P109764	1.59664	0.0047	1.01078	1.61385	NM_001002173	NM_001002173	zgc:92434	Danio rerio zgc:92434 (zgc:92434), mRNA [NM_001002173]	GO:0006350(transcription);GO:0006355(regulation of transcription, DNA-dependent)	GO:0003677(DNA binding);GO:0003700(transcription factor activity);GO:0003707(steroid hormone receptor activity);GO:0004872(receptor activity);GO:0004879(ligand-dependent nuclear receptor activity)	GO:0005634(nucleus)
A_15_P120098	1.59623	0.0491	0.914333	1.45949	BC064282	BC064282	cdkn1b	Danio rerio cDNA clone IMAGE:7002450. [BC064282]	GO:7050(cell cycle arrest)	GO:0016301(kinase activity)	GO:5634(nucleus)
A_15_P115328	1.59502	0.0498	0.836912	1.33489	TC288790			Q6P4P6 (Q6P4P6) Zgc:73142 protein (HMP19 protein), partial (46%) [TC288790]
A_15_P117309	1.5897	0.0145	0.790877	1.25725	NM_212723	NM_212723	zgc:55587	Danio rerio zgc:55587 (zgc:55587), mRNA [NM_212723]	GO:0006468(protein amino acid phosphorylation)	GO:0004672(protein kinase activity);GO:0004674(protein serine/threonine kinase activity);GO:0005524(ATP binding);GO:0016301(kinase activity);GO:0016740(transferase activity)	GO:0008372(cellular_component unknown)
A_15_P108778	1.58566	0.0175	0.985154	1.56212	TC269112			Q7ZVY8 (Q7ZVY8) DnaJ (Hsp40) homolog, subfamily B, member 1, complete [TC269112]	GO:0006457(protein folding);GO:0006950(response to stress);GO:0009408(response to heat)	GO:0003754(chaperone activity);GO:0003773(heat shock protein activity)
A_15_P105913	1.5832	0.00517	0.946394	1.49833	AL719470	AL719470		AL719470 Danio rerio embryonic inner ear subtracted cDNA Danio rerio cDNA clone BN0AA041ZA01 5', mRNA sequence [AL719470]
A_15_P114790	1.58245	0.0148	0.902039	1.42743	TC273043			Q7SXN3 (Q7SXN3) Ahsa1l protein, partial (45%) [TC273043]
A_15_P102483	1.58224	0.0432	0.728646	1.15289	TC283935			KINH_HUMAN (P33176) Kinesin heavy chain (Ubiquitous kinesin heavy chain) (UKHC), partial (27%) [TC283935]	GO:0007028(cytoplasm organization and biogenesis)	GO:0005515(protein binding)
A_15_P118438	1.57791	0.0083	1.02228	1.61308	NM_001002406	NM_001002406	zgc:92696	Danio rerio zgc:92696 (zgc:92696), mRNA [NM_001002406]	GO:0006350(transcription);GO:0006355(regulation of transcription, DNA-dependent)	GO:0003677(DNA binding);GO:0003700(transcription factor activity);GO:0003707(steroid hormone receptor activity);GO:0004872(receptor activity);GO:0004879(ligand-dependent nuclear receptor activity)	GO:0005634(nucleus)
A_15_P118170	1.57674	0.022	0.755621	1.19142	NM_201307	NM_201307	ndel1b	Danio rerio nudE nuclear distribution gene E homolog like 1 (A. nidulans) B (ndel1b), mRNA [NM_201307]	GO:6810(transport)		GO:5856(cytoskeleton); GO:5874(microtubule)
A_15_P108795	1.57645	0.00865	0.783046	1.23444	NM_205690	NM_205690	rlbp1	Danio rerio retinaldehyde binding protein 1 (rlbp1), mRNA [NM_205690]	GO:0006810(transport)	GO:0005215(transporter activity)	GO:0005622(intracellular)
A_15_P102071	1.57466	0.0149	0.902014	1.42037	NM_213068	NM_213068	zgc:55902	Danio rerio zgc:55902 (zgc:55902), mRNA [NM_213068]	GO:8150(biological_process)	GO:0005554(molecular_function unknown)	GO:0008372(cellular_component unknown)
A_15_P110884	1.57244	0.0136	0.960184	1.50983	NM_001003533	NM_001003533	bag3	Danio rerio zgc:100859 (zgc:100859), mRNA [NM_001003533]	GO:0006915(apoptosis)	GO:0005515(protein binding)	GO:0008372(cellular_component unknown)
A_15_P117292	1.56559	0.0262	0.923404	1.44567	NM_212974	NM_212974	tob1b	Danio rerio transducer of ERBB2, 1b (tob1b), mRNA [NM_212974]
A_15_P105677	1.5637	0.0143	0.738757	1.15519	BI672268	BI672268		ft37c05.x1 Gong zebrafish testis Danio rerio cDNA clone IMAGE:5152880 3', mRNA sequence [BI672268]
A_15_P113390	1.56007	0.0437	0.701774	1.09481	BC091445	BC091445		heat shock protein 8-like [Source:ZFIN;Acc:ZDB-GENE-031217-2] [ENSDART00000045278]
A_15_P113265	1.55254	0.0347	0.730128	1.13355	NM_153673	NM_153673	unc45b	Danio rerio unc-45 (C. elegans) related (unc45r), mRNA [NM_153673]	GO:48738(cardiac muscle development); GO:48637(skeletal muscle development)	GO:5488(binding)
A_15_P113137	1.55189	0.0387	0.917531	1.4239	NM_213215	NM_213215	aldoab	Danio rerio zgc:77696 (zgc:77696), mRNA [NM_213215]	GO:0006096(glycolysis)	GO:0004332(fructose-bisphosphate aldolase activity);GO:0016829(lyase activity)	GO:0008372(cellular_component unknown)
A_15_P120348	1.54059	0.00764	0.901259	1.38847	NM_213068	NM_213068	zgc:55902	Danio rerio zgc:55902 (zgc:55902), mRNA [NM_213068]	GO:8150(biological_process)	GO:0005554(molecular_function unknown)	GO:0008372(cellular_component unknown)
A_15_P118731	1.5378	0.0129	0.790116	1.21504	TC283743			Q6P4Q2 (Q6P4Q2) T-cell leukemia virus enhancer factor, partial (26%) [TC283743]
A_15_P104395	1.53757	0.00774	0.77954	1.1986	TC278994			Q6NY70 (Q6NY70) Zgc:77119, complete [TC278994]	GO:0019835(cytolysis);GO:0045161(ion channel clustering)	GO:0008225(Gram-negative antibacterial peptide activity)
A_15_P104893	1.53546	0.0116	0.952546	1.46259	NM_212897	NM_212897	clic5	Danio rerio zgc:77538 (zgc:77538), mRNA [NM_212897]	GO:0006821(chloride transport)	GO:0005247(voltage-gated chloride channel activity)	GO:0016020(membrane)
A_15_P117822	1.53243	0.0259	0.824568	1.26359	NM_199715	NM_199715	zgc:63904	Danio rerio zgc:63904 (zgc:63904), mRNA [NM_199715]	GO:6816(calcium ion transport)	GO:0005509(calcium ion binding)	GO:0008372(cellular_component unknown)
A_15_P111966	1.53077	0.0264	0.887174	1.35806	TC269860			Q7QL34 (Q7QL34) AgCP1885 (Fragment), partial (39%) [TC269860]
A_15_P116041	1.52553	0.0133	0.646413	0.98612	CK363478	CK363478		AGENCOURT_17170774 NIH_ZGC_4 Danio rerio cDNA clone IMAGE:7086733 5', mRNA sequence [CK363478]
A_15_P107361	1.52475	0.0276	0.752559	1.14746	BC083533	BC083533		Danio rerio cDNA clone IMAGE:7086778. [BC083533]
A_15_P119003	1.52407	0.0377	0.741068	1.12944	CN510175	CN510175		AGENCOURT_22403102 NIH_ZGC_9 Danio rerio cDNA clone IMAGE:7273269 5', mRNA sequence [CN510175]
A_15_P110283	1.52244	0.0211	0.64409	0.980586	BC090282	BC090282	zgc:113138	Danio rerio cDNA clone MGC:113138 IMAGE:6910976, complete cds. [BC090282]	GO:6388(tRNA splicing)	GO:16740(transferase activity); GO:16772(transferase activity, transferring phosphorus-containing groups)	GO:5575(cellular_component)
A_15_P115915	1.51685	0.0235	0.924435	1.40223	BC090425	BC090425	zgc:153970	fc31a08.y1 Zebrafish WashU MPIMG EST Danio rerio cDNA clone IMAGE:3722966 5', mRNA sequence [AI722746]	GO:8150(biological_process)	GO:3674(molecular_function)	GO:5575(cellular_component)
A_15_P102055	1.51309	0.0148	0.907655	1.37336	NM_131029	NM_131029	ntn1a	Danio rerio netrin 1a (ntn1a), mRNA [NM_131029]	GO:0001569(patterning of blood vessels);GO:0016525(negative regulation of angiogenesis)	GO:0005198(structural molecule activity)	GO:0005578(extracellular matrix (sensu Metazoa))
A_15_P103124	1.50888	0.0301	0.76744	1.15797	NM_001002562	NM_001002562	zgc:92761	Danio rerio zgc:92761 (zgc:92761), mRNA [NM_001002562]	GO:0000398(nuclear mRNA splicing, via spliceosome);GO:0006397(mRNA processing)	GO:0003723(RNA binding)	GO:0008372(cellular_component unknown)
A_15_P100447	1.50799	0.0392	0.850231	1.28214	NM_213460	NM_213460	syt11	Danio rerio zgc:55556 (zgc:55556), mRNA [NM_213460]	GO:0006810(transport)	GO:0005215(transporter activity)	GO:0008021(synaptic vesicle);GO:0016020(membrane)
A_15_P110545	1.5079	0.00764	0.826777	1.24669	NM_212789	NM_212789	dio2	Danio rerio deiodinase, iodothyronine, type II (dio2), mRNA [NM_212789]		GO:0004800(thyroxine 5'-deiodinase activity)
A_15_P102046	1.50504	0.0177	0.752012	1.13181	NM_001002643	NM_001002643	zgc:92476	Danio rerio zgc:92476 (zgc:92476), mRNA [NM_001002643]	GO:0006810(transport);GO:0008643(carbohydrate transport)	GO:0005215(transporter activity);GO:0005351(sugar porter activity);GO:0005355(glucose transporter activity)	GO:0016020(membrane);GO:0016021(integral to membrane)
A_15_P101255	1.5048	0.0362	0.861963	1.29708	CK698312	CK698312		ZF101-P00078-DEPE-F3_O21 GISZF101 Danio rerio cDNA clone IMAGE:7163951 5', mRNA sequence [CK698312]
A_15_P107886	1.5045	0.0271	0.728804	1.09649	CN836645	CN836645		AGENCOURT_25168842 NIH_ZGC_4 Danio rerio cDNA clone IMAGE:7295017 5', mRNA sequence [CN836645]
A_15_P114956	1.50339	0.00764	0.888348	1.33553	BC059630	BC059630	efna1	Danio rerio cofactor required for Sp1 transcriptional activation, subunit 6, mRNA (cDNA clone MGC:73307 IMAGE:4787979), complete cds. [BC059630]			GO:0016020(membrane)
A_15_P120018	1.50264	0.012	0.868888	1.30563	ENSDART00000034944			Q98SJ6 (Q98SJ6) Fish sorting nexin from oocyte, partial (96%) [TC299518]
A_15_P102157	1.49755	0.0281	0.664969	0.995824	ENSDART00000046208			AGENCOURT_25165192 NIH_ZGC_18 Danio rerio cDNA clone IMAGE:7295300 5', mRNA sequence [CN840865]
A_15_P117994	1.49313	0.0149	0.761804	1.13747	AL722168	AL722168		AL722168 Danio rerio embryonic inner ear subtracted cDNA Danio rerio cDNA clone BN0AA058ZD05 3', mRNA sequence [AL722168]
A_15_P111773	1.49165	0.0214	1.01169	1.50909	NM_205604	NM_205604	dkfzp564o0523	Danio rerio hypothetical protein DKFZp564O0523 (DKFZp564O0523), mRNA [NM_205604]		GO:166(nucleotide binding)
A_15_P117596	1.49079	0.00865	0.889754	1.32643	NM_214716	NM_214716	hspa4l	Danio rerio heat shock protein 4, like (hspa4l), mRNA [NM_214716]	GO:0006457(protein folding);GO:0006986(response to unfolded protein)	GO:0005524(ATP binding)
A_15_P104056	1.48994	0.0188	0.872019	1.29925	TC283463			Q6P0G8 (Q6P0G8) Zgc:77177, complete [TC283463]		GO:0005554(molecular_function unknown)	GO:0008372(cellular_component unknown)
A_15_P107337	1.48608	0.0361	0.731675	1.08733	TC293799			Q6JAM9 (Q6JAM9) Spinal cord expression protein 4, partial (59%) [TC293799]
A_15_P121075	1.48471	0.0306	0.787008	1.16848	TC270825			SFR1_HUMAN (Q07955) Splicing factor, arginine/serine-rich 1 (pre-mRNA splicing factor SF2, P33 subunit) (Alternative splicing factor ASF-1), partial (98%) [TC270825]	GO:0000398(nuclear mRNA splicing, via spliceosome);GO:0006376(mRNA splice site selection);GO:0006397(mRNA processing)	GO:0003723(RNA binding);GO:0008248(pre-mRNA splicing factor activity)	GO:0005634(nucleus);GO:0005681(spliceosome complex)
A_15_P115757	1.48316	0.0157	0.758997	1.12571	BC076371	BC076371		Danio rerio cDNA clone IMAGE:7120237, partial cds. [BC076371]
A_15_P106767	1.48291	0.0148	0.880987	1.30643	TC272638			Q6P5M7 (Q6P5M7) Zgc:77633, complete [TC272638]	GO:0006886(intracellular protein transport);GO:0007264(small GTPase mediated signal transduction);GO:0009306(protein secretion);GO:0016192(vesicle-mediated transport)	GO:0003924(GTPase activity);GO:0003925(small monomeric GTPase activity);GO:0003926(ARF small monomeric GTPase activity);GO:0005215(transporter activity);GO:0005525(GTP binding)	GO:0005634(nucleus)
A_15_P100125	1.48115	0.0373	0.827068	1.22502	CF943686	CF943686	sb:cb1050	STR01250 zebrafish gridded kidney Danio rerio cDNA clone CB1050 5', mRNA sequence [CF943686]
A_15_P107477	1.47743	0.0333	0.771648	1.14006	NM_205605	NM_205605	hspc049l	Danio rerio HSPC049 protein-like (hspc049l), mRNA [NM_205605]
A_15_P102357	1.47696	0.00314	1.26045	1.86164	NM_152966	NM_152966	hgd	Danio rerio homogentisate 1,2-dioxygenase (hgd), mRNA [NM_152966]	GO:0006559(L-phenylalanine catabolism);GO:0006570(tyrosine metabolism)	GO:0004411(homogentisate 1,2-dioxygenase activity);GO:0016491(oxidoreductase activity);GO:0016702(oxidoreductase activity, acting on single donors with incorporation of molecular oxygen, incorporation of two atoms of oxygen)		KEGG pathway: Styrene degradation 00643; KEGG pathway: Tyrosine metabolism 00350
A_15_P111723	1.47649	0.028	0.840894	1.24157	BC055636	BC055636		Danio rerio cDNA clone IMAGE:5914442, partial cds. [BC055636]
A_15_P109009	1.47582	0.00589	1.17586	1.73536	NM_131471	NM_131471	mhc1uba	Danio rerio major histocompatibility complex class I UBA gene (mhc1uba), mRNA [NM_131471]	GO:0006955(immune response)		GO:0016020(membrane);GO:0016021(integral to membrane)
A_15_P115759	1.47243	0.0195	0.69549	1.02406	NM_001004562	NM_001004562	zgc:92245	Danio rerio zgc:92245 (zgc:92245), mRNA [NM_001004562]	GO:0006826(iron ion transport);GO:0006879(iron ion homeostasis)	GO:0005488(binding);GO:0008199(ferric iron binding)	GO:0008372(cellular_component unknown)
A_15_P109330	1.47212	0.0324	0.907373	1.33576	AW128809	AW128809	wu:fe37f08	fe37f08.y1 Zebrafish WashU MPIMG EST Danio rerio cDNA clone IMAGE:3741063 5', mRNA sequence [AW128809]
A_15_P102316	1.46848	0.0491	0.71217	1.0458	BQ617544	BQ617544		faa64f01.y1 Gong zebrafish testis Danio rerio cDNA clone IMAGE:5898744 5', mRNA sequence [BQ617544]
A_15_P103554	1.46469	0.00764	0.939335	1.37583	TC282519			SR40_YEAST (P32583) Suppressor protein SRP40, partial (15%) [TC282519]
A_15_P121455	1.46414	0.0422	0.883131	1.29303	CN172519	CN172519		AGENCOURT_21030623 NIH_ZGC_8 Danio rerio cDNA clone IMAGE:7249528 5', mRNA sequence [CN172519]
A_15_P113157	1.4603	0.0149	0.745396	1.0885	BI325077	BI325077	sb:cb8	STR00010 segmentation stage cDNA library Danio rerio cDNA clone CB8 5', mRNA sequence [BI325077]
A_15_P100202	1.45759	0.0178	0.971273	1.41572	NM_212720	NM_212720	hsd11b2	Danio rerio hydroxysteroid 11-beta dehydrogenase 2 (hsd11b2), mRNA [NM_212720]	GO:0008152(metabolism)	GO:0003845(11-beta-hydroxysteroid dehydrogenase activity);GO:0016491(oxidoreductase activity)
A_15_P104963	1.45499	0.0211	0.765591	1.11393	CF550041	CF550041		AGENCOURT_15605631 NIH_ZGC_4 Danio rerio cDNA clone IMAGE:7013990 5', mRNA sequence [CF550041]
A_15_P102857	1.45098	0.0448	0.910837	1.32161	NM_001002396	NM_001002396	zgc:92710	Danio rerio zgc:92710 (zgc:92710), mRNA [NM_001002396]	GO:8150(biological_process)	GO:0005198(structural molecule activity)	GO:0005923(tight junction);GO:0016021(integral to membrane)
A_15_P109181	1.45036	0.0338	0.783697	1.13664	NM_200787	NM_200787	gnao1	Danio rerio guanine nucleotide binding protein (G protein), alpha activating activity polypeptide O (gnao1), mRNA [NM_200787]	GO:0007165(signal transduction);GO:0007186(G-protein coupled receptor protein signaling pathway)	GO:0004871(signal transducer activity);GO:0005525(GTP binding)
A_15_P110623	1.45005	0.0272	0.748219	1.08495	AL722241	AL722241		AL722241 Danio rerio embryonic inner ear subtracted cDNA Danio rerio cDNA clone BN0AA056ZF09 3', mRNA sequence [AL722241]
A_15_P104113	1.44886	0.00653	0.794889	1.15168	NM_001002171	NM_001002171	zgc:91942	Danio rerio zgc:91942 (zgc:91942), mRNA [NM_001002171]	GO:0006355(regulation of transcription, DNA-dependent);GO:0016568(chromatin modification)	GO:0016787(hydrolase activity)	GO:0005634(nucleus)
A_15_P121060	1.44858	0.0306	0.817313	1.18394	NM_001007356	NM_001007356	cyp2j30	Danio rerio si:dkey-183n20.13 (si:dkey-183n20.13), mRNA [NM_001007356]	GO:0006118(electron transport)	GO:0004497(monooxygenase activity);GO:0016491(oxidoreductase activity)	GO:16020(membrane); GO:5579(membrane attack complex)
A_15_P102525	1.44844	0.0199	0.983271	1.42421	BC058294	BC058294		Danio rerio cDNA clone IMAGE:6789894, partial cds. [BC058294]
A_15_P107190	1.44665	0.0224	0.745351	1.07826	TC287518			Q8VG86 (Q8VG86) Olfactory receptor MOR225-3 (Olfactory receptor Olfr1184), partial (6%) [TC287518]
A_15_P119618	1.44628	0.0149	0.869547	1.25761	NM_001002133	NM_001002133	zgc:86757	Danio rerio zgc:86757 (zgc:86757), mRNA [NM_001002133]	GO:0006355(regulation of transcription, DNA-dependent);GO:0016567(protein ubiquitination)	GO:0004842(ubiquitin-protein ligase activity);GO:0008270(zinc ion binding)	GO:0000151(ubiquitin ligase complex);GO:0005622(intracellular)
A_15_P108614	1.44608	0.0145	0.892153	1.29013	CK400623	CK400623		AGENCOURT_17519563 NIH_ZGC_4 Danio rerio cDNA clone IMAGE:7118558 5', mRNA sequence [CK400623]
A_15_P103390	1.44597	0.0324	0.856621	1.23865	BC050155	BC050155	mibp	Danio rerio muscle-specific beta 1 integrin binding protein, mRNA (cDNA clone MGC:55194 IMAGE:5916412), complete cds. [BC050155]	GO:0019363(pyridine nucleotide biosynthesis)	GO:0004849(uridine kinase activity);GO:0005524(ATP binding);GO:0016301(kinase activity);GO:0016740(transferase activity)
A_15_P104293	1.4419	0.025	0.688207	0.992328	BI839611	BI839611		fq40f12.y1 zebrafish adult brain Danio rerio cDNA clone IMAGE:4833958 5' similar to TR:Q61402 Q61402 GRANULE CELL ANTISERUM POSITIVE 8 ;, mRNA sequence [BI839611]
A_15_P103943	1.43819	0.0327	0.752893	1.0828	NM_001002188	NM_001002188	zgc:91874	Danio rerio zgc:91874 (zgc:91874), mRNA [NM_001002188]	GO:8150(biological_process)	GO:0005554(molecular_function unknown)	GO:0008372(cellular_component unknown)
A_15_P108706	1.43712	0.00784	0.722767	1.03871	TC290476			Q801Z9 (Q801Z9) Cellular nucleic acid-binding protein, complete [TC290429]
A_15_P114072	1.43447	0.0214	0.876771	1.2577	TC272982			Q300_MOUSE (Q02722) Protein Q300, partial (19%) [TC272982]
A_15_P102934	1.43404	0.0122	0.817241	1.17195	CK362880	CK362880		AGENCOURT_17081796 NIH_ZGC_4 Danio rerio cDNA clone IMAGE:7087299 5', mRNA sequence [CK362880]
A_15_P102698	1.4338	0.0146	0.836774	1.19977	NM_200336	NM_200336	maff	Danio rerio v-maf musculoaponeurotic fibrosarcoma oncogene homolog f (avian) (maff), mRNA [NM_200336]	GO:0006355(regulation of transcription, DNA-dependent);GO:0045893(positive regulation of transcription, DNA-dependent)	GO:0003677(DNA binding);GO:0003700(transcription factor activity);GO:0046982(protein heterodimerization activity)	GO:0005634(nucleus);GO:0005667(transcription factor complex)
A_15_P108159	1.43265	0.0487	0.734885	1.05283	NM_205609	NM_205609	zgc:136708	Danio rerio thromboxane A synthase 1 (TBXAS1), mRNA [NM_205609]				KEGG pathway: Arachidonic acid metabolism 00590
A_15_P107871	1.43109	0.0242	0.963974	1.37953	BG985745	BG985745	id:ibd2821	2821 NICHD Zebrafish normalized I Danio rerio cDNA clone 2821, mRNA sequence [BG985745]
A_15_P121215	1.42967	0.0391	0.880834	1.2593	ENSDART00000013302			S6AH_RAT (P31662) Orphan sodium- and chloride-dependent neurotransmitter transporter NTT4 (Solute carrier family 6 member 17), partial (20%) [TC289677]
A_15_P101687	1.42765	0.0112	1.09509	1.56341	CF269291	CF269291	eif4ebp3	STR00946 gastrula stage cDNA library Danio rerio cDNA clone CB750 5' similar to eIF4E-binding protein 3, mRNA sequence [CF269291]
A_15_P101547	1.42754	0.0224	1.26786	1.80992	NM_152966	NM_152966	hgd	Danio rerio homogentisate 1,2-dioxygenase (hgd), mRNA [NM_152966]	GO:0006559(L-phenylalanine catabolism);GO:0006570(tyrosine metabolism)	GO:0004411(homogentisate 1,2-dioxygenase activity);GO:0016491(oxidoreductase activity);GO:0016702(oxidoreductase activity, acting on single donors with incorporation of molecular oxygen, incorporation of two atoms of oxygen)		KEGG pathway: Styrene degradation 00643; KEGG pathway: Tyrosine metabolism 00350
A_15_P115076	1.42736	0.0422	0.761137	1.08641	BC055503	BC055503	wu:fi25h02	Danio rerio cDNA clone IMAGE:2644102, partial cds. [BC055503]	GO:6508(proteolysis)	GO:8237(metallopeptidase activity); GO:8270(zinc ion binding)
A_15_P111225	1.42712	0.0184	0.885177	1.26325	TC294721			Q9NLA3 (Q9NLA3) Nucleic acid-associated protein 36, partial (8%) [TC294721]
A_15_P112695	1.42418	0.036	0.850575	1.21137	TC282943			Q6Q6F4 (Q6Q6F4) Estrogen-related receptor gamma, complete [TC282943]	GO:0006355(regulation of transcription, DNA-dependent);GO:0007275(development);GO:0045893(positive regulation of transcription, DNA-dependent)	GO:0003677(DNA binding);GO:0003700(transcription factor activity);GO:0003707(steroid hormone receptor activity);GO:0004872(receptor activity);GO:0004879(ligand-dependent nuclear receptor activity);GO:0005496(steroid binding);GO:0005516(calmodulin binding);GO:0016563(transcriptional activator activity);GO:0050682(AF-2 domain binding)	GO:0005634(nucleus)
A_15_P121421	1.42305	0.0157	0.831063	1.18264	NM_213401	NM_213401	stmn4	Danio rerio stathmin-like 4 (stmn4), mRNA [NM_213401]	GO:0007242(intracellular signaling cascade)
A_15_P113406	1.42103	0.0328	0.88434	1.25667	BM155183	BM155183		fw10c02.y1 SJD adult pectoral fin Danio rerio cDNA clone IMAGE:5546114 5', mRNA sequence [BM155183]
A_15_P110301	1.42103	0.0245	0.964158	1.3701	CK030179	CK030179		AGENCOURT_16621633 NIH_ZGC_7 Danio rerio cDNA clone IMAGE:7051970 5', mRNA sequence [CK030179]
A_15_P120354	1.4207	0.0402	1.01804	1.44633	NM_201178	NM_201178	rhpn2	Danio rerio rhophilin, Rho GTPase binding protein 2 (rhpn2), mRNA [NM_201178]	GO:0007165(signal transduction)	GO:0005515(protein binding)	GO:0005622(intracellular)
A_15_P116933	1.41786	0.0338	0.955239	1.35439	NM_213401	NM_213401	stmn4	Danio rerio stathmin-like 4 (stmn4), mRNA [NM_213401]	GO:0007242(intracellular signaling cascade)
A_15_P120030	1.41485	0.0224	0.868168	1.22833	TC270371			NMA2_HUMAN (Q9BZQ4) Nicotinamide mononucleotide adenylyltransferase 2 (NMN adenylyltransferase 2) , partial (95%) [TC270371]
A_15_P104180	1.41305	0.0232	0.754527	1.06618	NM_212747	NM_212747	zgc:77310	Danio rerio zgc:77310 (zgc:77310), mRNA [NM_212747]	GO:0006468(protein amino acid phosphorylation)	GO:0004672(protein kinase activity);GO:0004674(protein serine/threonine kinase activity);GO:0004713(protein-tyrosine kinase activity);GO:0005524(ATP binding);GO:0016301(kinase activity);GO:0016740(transferase activity)	GO:0008372(cellular_component unknown)
A_15_P112241	1.41228	0.0203	0.915442	1.29286	NM_212993	NM_212993	c15orf15	Danio rerio zgc:56202 (zgc:56202), mRNA [NM_212993]	GO:0006412(protein biosynthesis);GO:0007046(ribosome biogenesis)	GO:0003735(structural constituent of ribosome)	GO:0005622(intracellular);GO:0005634(nucleus);GO:0005840(ribosome)	KEGG pathway: Ribosome 03010
A_15_P110983	1.41207	0.0181	0.942212	1.33047	NM_198209	NM_198209	hop	Danio rerio homeodomain only protein (hop), mRNA [NM_198209]	GO:0006355(regulation of transcription, DNA-dependent)	GO:0003677(DNA binding);GO:0003700(transcription factor activity)	GO:0005634(nucleus)
A_15_P113427	1.40924	0.0313	0.863434	1.21679	CK017029	CK017029		AGENCOURT_16541978 NIH_ZGC_10 Danio rerio cDNA clone IMAGE:7044410 5', mRNA sequence [CK017029]
A_15_P104153	1.40897	0.00487	0.877275	1.23605	ENSDART00000024683			FBL4_MOUSE (Q9WVJ9) EGF-containing fibulin-like extracellular matrix protein 2 precursor (Fibulin-4) (FIBL-4) (Mutant p53 binding protein 1), partial (86%) [TC281808]
A_15_P112236	1.4078	0.0491	0.67123	0.94496	BI839765	BI839765		fq42h06.y1 zebrafish adult brain Danio rerio cDNA clone IMAGE:4834402 5' similar to SW:CCG2_MOUSE O88602 VOLTAGE-DEPENDENT CALCIUM CHANNEL GAMMA-2 SUBUNIT ;, mRNA sequence [BI839765]
A_15_P117914	1.40778	0.0296	0.849132	1.19539	AW419824	AW419824		fj84a01.y1 zebrafish gridded kidney Danio rerio cDNA 5' similar to gb:S52873 CYTIDINE DEAMINASE (HUMAN);, mRNA sequence [AW419824]
A_15_P116214	1.40538	0.045	0.850177	1.19482	NM_194369	NM_194369	cd99l2	Danio rerio CD99 antigen-like 2 (cd99l2), mRNA [NM_194369]
A_15_P114020	1.40491	0.0178	0.920097	1.29266	NM_200796	NM_200796	zgc:73341	Danio rerio zgc:73341 (zgc:73341), mRNA [NM_200796]	GO:8150(biological_process)	GO:0005554(molecular_function unknown)	GO:0016021(integral to membrane)
A_15_P116273	1.40369	0.0196	0.774538	1.08721	NM_199568	NM_199568	zgc:56334	Danio rerio zgc:56334 (zgc:56334), mRNA [NM_199568]	GO:0006412(protein biosynthesis)	GO:0003735(structural constituent of ribosome)	GO:0005622(intracellular);GO:0005840(ribosome)
A_15_P114488	1.4008	0.0417	0.941431	1.31875	AI558288	AI558288	zgc:73329	fb78c03.x1 Zebrafish WashU MPIMG EST Danio rerio cDNA clone IMAGE:3717988 3', mRNA sequence [AI558288]	GO:8150(biological_process)	GO:0005554(molecular_function unknown)	GO:0008372(cellular_component unknown)	KEGG pathway: Oxidative phosphorylation 00190
A_15_P106972	1.40066	0.0206	0.77099	1.0799	ENSDART00000013692			KKIA_HUMAN (Q00532) Serine/threonine-protein kinase KKIALRE (Cyclin-dependent kinase-like 1) , partial (82%) [TC283153]
A_15_P106825	1.3999	0.0372	0.908315	1.27155	BI846005	BI846005		fq75h12.y1 Zebrafish adult olfactory Danio rerio cDNA clone IMAGE:4886255 5', mRNA sequence [BI846005]
A_15_P102985	1.39975	0.0338	0.879018	1.2304	NM_199851	NM_199851	gtpbp4	Danio rerio GTP binding protein 4 (gtpbp4), mRNA [NM_199851]	GO:0007264(small GTPase mediated signal transduction)	GO:0005525(GTP binding)
A_15_P120535	1.39881	0.0107	0.789749	1.1047	NM_214715	NM_214715	adcyap1b	Danio rerio zgc:101522 (zgc:101522), mRNA [NM_214715]	GO:7420(brain development); GO:43010(camera-type eye development)	GO:0005179(hormone activity)	GO:0005576(extracellular region)
A_15_P100881	1.39859	0.0396	0.792441	1.1083	NM_200783	NM_200783	efna1	Danio rerio cofactor required for Sp1 transcriptional activation, subunit 6 (crsp6), mRNA [NM_200783]			GO:0016020(membrane)
A_15_P108453	1.39838	0.0204	0.882138	1.23357	NM_131671	NM_131671	atp1b1b	Danio rerio ATPase, Na+/K+ transporting, beta 1b polypeptide (atp1b1b), mRNA [NM_131671]	GO:0006810(transport);GO:0006811(ion transport);GO:0006813(potassium ion transport);GO:0006814(sodium ion transport)	GO:0005391(sodium:potassium-exchanging ATPase activity)	GO:0016020(membrane);GO:0016021(integral to membrane)
A_15_P115802	1.39646	0.022	0.595589	0.831716	NM_131198	NM_131198	ctsl1b	Danio rerio cathepsin L, b (ctslb), mRNA [NM_131198]	GO:0006364(rRNA processing);GO:0006508(proteolysis and peptidolysis);GO:0045045(secretory pathway)	GO:0004197(cysteine-type endopeptidase activity);GO:0008233(peptidase activity);GO:0008234(cysteine-type peptidase activity);GO:0016787(hydrolase activity)	GO:0005576(extracellular region)
A_15_P104791	1.39341	0.0423	0.906906	1.26369	TC280007			BC049474 zgc:56524 {Danio rerio;} , complete [TC280007]
A_15_P108927	1.39205	0.0245	0.837473	1.16581	TC285074			Q7T1J4 (Q7T1J4) 5A11/Basigin-2, partial (30%) [TC285074]
A_15_P105064	1.3911	0.028	0.739306	1.02845	TC298316			RN24_HUMAN (Q9Y225) RING finger protein 24, partial (69%) [TC298316]
A_15_P104477	1.3904	0.0178	0.934377	1.29916	NM_200117	NM_200117	hist2h2l	Danio rerio zgc:73093 (zgc:73093), mRNA [NM_200117]	GO:0006334(nucleosome assembly);GO:0007001(chromosome organization and biogenesis (sensu Eukaryota))	GO:0003677(DNA binding)	GO:0000786(nucleosome);GO:0005634(nucleus);GO:0005694(chromosome)
A_15_P116419	1.38995	0.0156	0.943727	1.31173	NM_001002707	NM_001002707	zgc:92606	Danio rerio zgc:92606 (zgc:92606), mRNA [NM_001002707]	GO:8150(biological_process)	GO:0005554(molecular_function unknown)	GO:0008372(cellular_component unknown)
A_15_P102453	1.38988	0.0366	0.738326	1.02618	ENSDART00000036760			BC040496 p25 protein {Homo sapiens;} , partial (70%) [TC274475]
A_15_P105446	1.38739	0.0264	0.854106	1.18498	ENSDART00000048504
A_15_P113556	1.3867	0.0467	0.845063	1.17185	NM_201346	NM_201346	pafah1b1b	Danio rerio platelet-activating factor acetylhydrolase, isoform Ib, alpha subunit b (pafah1b1b), mRNA [NM_201346]	GO:30154(cell differentiation); GO:7067(mitosis); GO:7399(nervous system development); GO:6810(transport)	GO:0016787(hydrolase activity)	GO:5856(cytoskeleton); GO:5874(microtubule)
A_15_P113027	1.3865	0.0463	0.946178	1.31187	TC283373			Q8K449 (Q8K449) ATP-binding cassette transporter sub-family A member 9, partial (22%) [TC283373]
A_15_P109961	1.38597	0.0025	0.895659	1.24136	TC270569			S68134 cyclic AMP-responsive element modulator beta isoform {Homo sapiens;} , partial (22%) [TC270569]	GO:0006355(regulation of transcription, DNA-dependent)	GO:0003677(DNA binding);GO:0003700(transcription factor activity);GO:0008140(cAMP response element binding protein binding)	GO:0005634(nucleus);GO:0005667(transcription factor complex)
A_15_P107383	1.38484	0.0193	0.86484	1.19766	TC269309			Q9W613 (Q9W613) Cone type phosducin, partial (23%) [TC269309]
A_15_P101818	1.38407	0.0173	0.91145	1.26151	NM_181438	NM_181438	pomca	Danio rerio proopiomelanocortin (pomc), mRNA [NM_181438]	GO:0007218(neuropeptide signaling pathway)	GO:0005179(hormone activity);GO:0005184(neuropeptide hormone activity)	GO:0005576(extracellular region);GO:0005615(extracellular space)
A_15_P102696	1.3833	0.0417	0.721706	0.998335	NM_001002667	NM_001002667	zgc:92447	Danio rerio zgc:92447 (zgc:92447), mRNA [NM_001002667]	GO:0006810(transport);GO:0006839(mitochondrial transport)	GO:0005215(transporter activity);GO:0005488(binding)	GO:0005739(mitochondrion);GO:0005743(mitochondrial inner membrane);GO:0016020(membrane);GO:0016021(integral to membrane)
A_15_P113778	1.38296	0.0194	0.783698	1.08382	NM_198373	NM_198373	ngdn	Danio rerio zgc:66416 (zgc:66416), mRNA [NM_198373]	GO:8150(biological_process)	GO:0003723(RNA binding)	GO:0008372(cellular_component unknown)
A_15_P112580	1.38239	0.0047	0.942733	1.30323	TC290861			Q7ZUQ9 (Q7ZUQ9) Cold inducible RNA binding protein, partial (68%) [TC290861]	GO:0009409(response to cold)	GO:0003723(RNA binding)	GO:0005634(nucleus)
A_15_P105578	1.38225	0.0424	0.891725	1.23259	NM_001004114	NM_001004114	zgc:91986	Danio rerio zgc:91986 (zgc:91986), mRNA [NM_001004114]	GO:0006355(regulation of transcription, DNA-dependent)	GO:0003676(nucleic acid binding);GO:0003677(DNA binding);GO:0008270(zinc ion binding)	GO:0005634(nucleus)
A_15_P113576	1.38179	0.0331	0.84572	1.1686	NM_001002474	NM_001002474	zgc:92882	Danio rerio zgc:92882 (zgc:92882), mRNA [NM_001002474]	GO:0006096(glycolysis);GO:0006100(tricarboxylic acid cycle intermediate metabolism)	GO:0004459(L-lactate dehydrogenase activity);GO:0016491(oxidoreductase activity)	GO:0008372(cellular_component unknown)
A_15_P110349	1.37895	0.0423	0.871655	1.20197	NM_001003993	NM_001003993	zgc:91930	Danio rerio zgc:91930 (zgc:91930), mRNA [NM_001003993]	GO:0008652(amino acid biosynthesis)	GO:0004765(shikimate kinase activity);GO:0005524(ATP binding);GO:0016301(kinase activity);GO:0016740(transferase activity)	GO:5737(cytoplasm)	KEGG pathway: Purine metabolism 00230
A_15_P121317	1.37835	0.0484	0.901593	1.24271	NM_152969	NM_152969	igf1rb	Danio rerio insulin-like growth factor 1b receptor (igf1rb), mRNA [NM_152969]	GO:0006468(protein amino acid phosphorylation);GO:0007169(transmembrane receptor protein tyrosine kinase signaling pathway)	GO:0004672(protein kinase activity);GO:0004713(protein-tyrosine kinase activity);GO:0004714(transmembrane receptor protein tyrosine kinase activity);GO:0004872(receptor activity);GO:0005524(ATP binding);GO:0016301(kinase activity);GO:0016740(transferase activity)	GO:0016020(membrane);GO:0016021(integral to membrane)
A_15_P115263	1.37805	0.0134	0.889643	1.22597	CK398725	CK398725		AGENCOURT_17422795 NIH_ZGC_4 Danio rerio cDNA clone IMAGE:7116938 5', mRNA sequence [CK398725]
A_15_P105856	1.37573	0.0215	0.76319	1.04994	CN504713	CN504713		AGENCOURT_22438428 NIH_ZGC_7 Danio rerio cDNA clone IMAGE:7269166 5', mRNA sequence [CN504713]
A_15_P101153	1.37431	0.0115	0.859352	1.18102	CK016264	CK016264		CK016264 AGENCOURT_16545031 NIH_ZGC_10 Danio rerio cDNA clone IMAGE:7043951 5', mRNA sequence [CK016264]
A_15_P102346	1.37228	0.0382	0.946573	1.29896	NM_001008615	NM_001008615	hspb1	Danio rerio heat shock 27kDa protein 1 (hspb1), mRNA [NM_001008615]	GO:9408(response to heat)		GO:5737(cytoplasm); GO:5730(nucleolus); GO:5634(nucleus)
A_15_P112173	1.37226	0.0362	0.852409	1.16973	CK398883	CK398883		AGENCOURT_17389292 NIH_ZGC_4 Danio rerio cDNA clone IMAGE:7116503 5', mRNA sequence [CK398883]
A_15_P115121	1.37141	0.0478	0.758827	1.04066	NM_131482	NM_131482	robo3	Danio rerio roundabout homolog 3 (robo3), mRNA [NM_131482]	GO:48676(axon extension involved in development); GO:48264(determination of ventral identity)	GO:0004872(receptor activity)	GO:0016021(integral to membrane)
A_15_P103239	1.37053	0.0399	0.939089	1.28705	NM_212569	NM_212569	mcm7	Danio rerio MCM7 minichromosome maintenance deficient 7 (S. cerevisiae) (mcm7), mRNA [NM_212569]	GO:0006260(DNA replication);GO:0006270(DNA replication initiation);GO:0006355(regulation of transcription, DNA-dependent);GO:0007049(cell cycle)	GO:0000166(nucleotide binding);GO:0003676(nucleic acid binding);GO:0003677(DNA binding);GO:0005524(ATP binding);GO:0008094(DNA-dependent ATPase activity);GO:0017111(nucleoside-triphosphatase activity)	GO:0005634(nucleus)
A_15_P107196	1.36916	0.0214	0.866873	1.18688	BC050155	BC050155	mibp	Danio rerio muscle-specific beta 1 integrin binding protein, mRNA (cDNA clone MGC:55194 IMAGE:5916412), complete cds. [BC050155]	GO:0019363(pyridine nucleotide biosynthesis)	GO:0004849(uridine kinase activity);GO:0005524(ATP binding);GO:0016301(kinase activity);GO:0016740(transferase activity)
A_15_P114216	1.36746	0.0347	0.904157	1.23639	CK399999	CK399999		AGENCOURT_17517280 NIH_ZGC_4 Danio rerio cDNA clone IMAGE:7120599 5', mRNA sequence [CK399999]
A_15_P106012	1.36617	0.0233	0.9252	1.26398	NM_200763	NM_200763	zgc:73254	Danio rerio zgc:73254 (zgc:73254), mRNA [NM_200763]	GO:0006118(electron transport)	GO:0015036(disulfide oxidoreductase activity);GO:0016491(oxidoreductase activity)	GO:0008372(cellular_component unknown)
A_15_P116657	1.36614	0.0187	0.932233	1.27356	NM_199568	NM_199568	zgc:56334	Danio rerio zgc:56334 (zgc:56334), mRNA [NM_199568]	GO:0006412(protein biosynthesis)	GO:0003735(structural constituent of ribosome)	GO:0005622(intracellular);GO:0005840(ribosome)
A_15_P112115	1.36258	0.0242	0.729191	0.993582	TC276534			SCR1_HUMAN (Q9BWW7) Transcriptional repressor scratch 1 (Scratch homolog 1 zinc finger protein) (Scratch 1) (SCRT) (hScrt), partial (49%) [TC276534]
A_15_P112114	1.36205	0.0407	0.657266	0.895228	TC278133			Q8R193 (Q8R193) Calcium/calmodulin-dependent protein kinase 1D, partial (30%) [TC278133]
A_15_P113729	1.35946	0.00297	0.930979	1.26563	NM_212792	NM_212792	cdkn1b	Danio rerio cyclin-dependent kinase inhibitor 1b (p27, kip1) (cdkn1b), mRNA [NM_212792]	GO:7050(cell cycle arrest)	GO:0016301(kinase activity)	GO:5634(nucleus)
A_15_P116455	1.35742	0.0483	0.848121	1.15126	NM_131863	NM_131863	jag1b	Danio rerio jagged 1b (jag1b), mRNA [NM_131863]	GO:0001889(liver development);GO:0007154(cell communication);GO:0007275(development)	GO:0005509(calcium ion binding)	GO:0016020(membrane);GO:0016021(integral to membrane)
A_15_P120138	1.35607	0.0313	0.837138	1.13522	NM_131003	NM_131003	dkk1	Danio rerio dickkopf 1 (dkk1), mRNA [NM_131003]	GO:0007275(development);GO:0007398(ectoderm development);GO:0030178(negative regulation of Wnt receptor signaling pathway);GO:0030900(forebrain development);GO:0030903(notochord development)	GO:0017147(Wnt-protein binding)	GO:0005576(extracellular region)
A_15_P120254	1.35506	0.0295	1.09735	1.48697	NM_001002190	NM_001002190	zgc:91870	Danio rerio zgc:91870 (zgc:91870), mRNA [NM_001002190]	GO:8150(biological_process)	GO:0005554(molecular_function unknown)	GO:0008372(cellular_component unknown)
A_15_P108973	1.35454	0.0396	0.666151	0.902325	TC301400			A2S7_HUMAN (Q96Q40) Serine/threonine-protein kinase ALS2CR7 (Amyotrophic lateral sclerosis 2 chromosomal region candidate gene protein 7) , partial (32%) [TC301400]
A_15_P101343	1.35418	0.0244	0.723832	0.980196	NM_205702	NM_205702	fgf13l	Danio rerio zgc:76868 (zgc:76868), mRNA [NM_205702]		GO:0008083(growth factor activity)	GO:0008372(cellular_component unknown)
A_15_P116630	1.35341	0.0334	0.869108	1.17626	NM_199809	NM_199809	hsd3b7	Danio rerio zgc:55799 (zgc:55799), mRNA [NM_199809]	GO:0006694(steroid biosynthesis)	GO:0003854(3-beta-hydroxy-delta5-steroid dehydrogenase activity);GO:0016491(oxidoreductase activity);GO:0016853(isomerase activity)	GO:0008372(cellular_component unknown)	KEGG pathway: Ascorbate and aldarate metabolism 00053; KEGG pathway: Bile acid biosynthesis 00120; KEGG pathway: Butanoate metabolism 00650; KEGG pathway: Fructose and mannose metabolism 00051; KEGG pathway: Galactose metabolism 00052; KEGG pathway: Glycerophospholipid metabolism 00564; KEGG pathway: Glycine, serine and threonine metabolism 00260; KEGG pathway: Linoleic acid metabolism 00591; KEG…
A_15_P110720	1.35328	0.0264	0.98001	1.32623	CK397817	CK397817		AGENCOURT_17390220 NIH_ZGC_4 Danio rerio cDNA clone IMAGE:7118001 5', mRNA sequence [CK397817]
A_15_P105078	1.35256	0.0437	0.922335	1.24752	NM_001002365	NM_001002365	zgc:92510	Danio rerio zgc:92510 (zgc:92510), mRNA [NM_001002365]	GO:0006333(chromatin assembly or disassembly)	GO:0003682(chromatin binding)	GO:0000785(chromatin);GO:0005634(nucleus)
A_15_P120718	1.35108	0.0211	1.00838	1.3624	NM_199829	NM_199829	rasgef1b	Danio rerio RasGEF domain family, member 1B (rasgef1b), mRNA [NM_199829]	GO:0007242(intracellular signaling cascade);GO:0007264(small GTPase mediated signal transduction)	GO:0005085(guanyl-nucleotide exchange factor activity)	GO:5622(intracellular)
A_15_P105369	1.35052	0.00932	0.978298	1.32121	NM_199554	NM_199554	gldc	Danio rerio zgc:66198 (zgc:66198), mRNA [NM_199554]	GO:0006544(glycine metabolism)	GO:0004375(glycine dehydrogenase (decarboxylating) activity);GO:0016491(oxidoreductase activity)	GO:0005739(mitochondrion);GO:0005961(glycine dehydrogenase complex (decarboxylating))	KEGG pathway: Glycine, serine and threonine metabolism 00260
A_15_P118517	1.34987	0.0183	0.628327	0.848157	BC083506	BC083506	gapdh	Danio rerio cDNA clone IMAGE:6900534, partial cds. [BC083506]	GO:6006(glucose metabolic process); GO:6096(glycolysis)	GO:51287(NAD binding); GO:4365(glyceraldehyde-3-phosphate dehydrogenase (phosphorylating) activity); GO:8943(glyceraldehyde-3-phosphate dehydrogenase activity)
A_15_P110143	1.34984	0.0146	0.8469	1.14318	CK015424	CK015424		AGENCOURT_16543495 NIH_ZGC_10 Danio rerio cDNA clone IMAGE:7041263 5', mRNA sequence [CK015424]
A_15_P120285	1.34931	0.0297	0.931176	1.25645	AW305684	AW305684		fj62e03.y1 zebrafish adult brain Danio rerio cDNA 5', mRNA sequence [AW305684]
A_15_P107759	1.34895	0.00798	0.974791	1.31494	TC280058			FBX2_HUMAN (Q9UK22) F-box only protein 2, partial (20%) [TC280058]
A_15_P111755	1.34823	0.0224	0.658911	0.888367	NM_212895	NM_212895	rbp1b	Danio rerio cellular retinol-binding protein type 1b (rbp1b), mRNA [NM_212895]	GO:6810(transport)	GO:5488(binding); GO:8289(lipid binding)	GO:5575(cellular_component)
A_15_P104301	1.34411	0.0105	0.85132	1.14427	TC279773			Q803U5 (Q803U5) Ldhb protein, partial (78%) [TC279773]	GO:0006096(glycolysis)	GO:0004459(L-lactate dehydrogenase activity);GO:0016491(oxidoreductase activity)	GO:0005829(cytosol)
A_15_P106646	1.34375	0.00865	0.889055	1.19467	ENSDART00000022276			VHL_MOUSE (P40338) Von Hippel-Lindau disease tumor suppressor (pVHL), partial (73%) [TC295988]
A_15_P110635	1.34185	0.00878	0.89532	1.20139	NM_131767	NM_131767	cldnh	Danio rerio claudin h (cldnh), mRNA [NM_131767]		GO:0005198(structural molecule activity)	GO:0005923(tight junction);GO:0016020(membrane);GO:0016021(integral to membrane)
A_15_P120646	1.34146	0.0206	0.644388	0.864419	BC083506	BC083506	gapdh	Danio rerio cDNA clone IMAGE:6900534, partial cds. [BC083506]	GO:6006(glucose metabolic process); GO:6096(glycolysis)	GO:51287(NAD binding); GO:4365(glyceraldehyde-3-phosphate dehydrogenase (phosphorylating) activity); GO:8943(glyceraldehyde-3-phosphate dehydrogenase activity)
A_15_P110206	1.33981	0.0215	0.825332	1.10579	CK359992	CK359992		AGENCOURT_17116032 NIH_ZGC_4 Danio rerio cDNA clone IMAGE:7088043 5', mRNA sequence [CK359992]
A_15_P105785	1.33888	0.0249	0.927632	1.24199	TC282732			O42147 (O42147) DsRBP-ZFa, partial (24%) [TC282732]
A_15_P113792	1.33816	0.0403	0.876754	1.17324	TC299241			CLPX_HUMAN (O76031) ATP-dependent Clp protease ATP-binding subunit ClpX-like, mitochondrial precursor, partial (30%) [TC299241]
A_15_P107700	1.33771	0.00829	0.775512	1.03741	CF417005	CF417005	si:dkey-18o7.1	CF417005 STR01003 gastrula stage cDNA library Danio rerio cDNA clone CB801 5' similar to Plasma membrane calcium-transporting ATPase 1 (EC 3.6.3.8), mRNA sequence [CF417005]	GO:6816(calcium ion transport); GO:6812(cation transport); GO:8152(metabolic process); GO:6810(transport)	GO:5524(ATP binding); GO:15662(ATPase activity, coupled to transmembrane movement of ions, phosphorylative mechanism); GO:5262(calcium channel activity); GO:19855(calcium channel inhibitor activity); GO:5509(calcium ion binding); GO:15085(calcium ion transporter activity); GO:5388(calcium-transporting ATPase activity); GO:5516(calmodulin binding); GO:3824(catalytic activity); GO:16787(hydrolase a…	GO:16021(integral to membrane); GO:16020(membrane); GO:5579(membrane attack complex)
A_15_P113388	1.33742	0.0219	0.921262	1.23211	NM_001002080	NM_001002080	zgc:85961	Danio rerio zgc:85961 (zgc:85961), mRNA [NM_001002080]	GO:0006810(transport);GO:0006811(ion transport);GO:0006813(potassium ion transport);GO:0006814(sodium ion transport);GO:0006821(chloride transport);GO:0006865(amino acid transport)	GO:0005215(transporter activity);GO:0005279(amino acid-polyamine transporter activity);GO:0015293(symporter activity);GO:0015377(cation:chloride symporter activity)	GO:0016020(membrane);GO:0016021(integral to membrane)
A_15_P106302	1.33481	0.0397	0.991381	1.32331	ENSDART00000023074			DR_AOV_FL18_H08 adult ovary full-length (TLL) Danio rerio cDNA, mRNA sequence [CO351138]
A_15_P117364	1.33473	0.035	0.929563	1.24072	TC292243			Q8AVK0 (Q8AVK0) Dars-prov protein, partial (61%) [TC292243]	GO:0006412(protein biosynthesis);GO:0006422(aspartyl-tRNA aminoacylation);GO:0006461(protein complex assembly)	GO:0003676(nucleic acid binding);GO:0004046(aminoacylase activity);GO:0004815(aspartate-tRNA ligase activity);GO:0005524(ATP binding);GO:0016874(ligase activity)	GO:0005625(soluble fraction);GO:0005737(cytoplasm)
A_15_P119603	1.3341	0.0313	0.825867	1.10179	NM_001002365	NM_001002365	zgc:92510	Danio rerio zgc:92510 (zgc:92510), mRNA [NM_001002365]	GO:0006333(chromatin assembly or disassembly)	GO:0003682(chromatin binding)	GO:0000785(chromatin);GO:0005634(nucleus)
A_15_P106692	1.33078	0.0484	0.83623	1.11283	CN508376	CN508376		AGENCOURT_22437750 NIH_ZGC_7 Danio rerio cDNA clone IMAGE:7267060 5', mRNA sequence [CN508376]	GO:0008652(amino acid biosynthesis)	GO:0004765(shikimate kinase activity);GO:0005524(ATP binding);GO:0016301(kinase activity);GO:0016740(transferase activity)
A_15_P102806	1.32899	0.0194	0.938516	1.24728	NM_199707	NM_199707	ell	Danio rerio zgc:63836 (zgc:63836), mRNA [NM_199707]	GO:8150(biological_process)	GO:0005554(molecular_function unknown)	GO:0008372(cellular_component unknown)
A_15_P110687	1.32836	0.0438	0.917942	1.21936	NM_001005944	NM_001005944	slc38a4	Danio rerio zgc:103694 (zgc:103694), mRNA [NM_001005944]	GO:0006810(transport);GO:0006865(amino acid transport)	GO:0005279(amino acid-polyamine transporter activity)	GO:0016020(membrane);GO:0016021(integral to membrane)
A_15_P108107	1.32704	0.0193	0.778342	1.03289	NM_213170	NM_213170	ptges3	Danio rerio zgc:77131 (zgc:77131), mRNA [NM_213170]	GO:8150(biological_process)	GO:0005554(molecular_function unknown)	GO:0008372(cellular_component unknown)
A_15_P120144	1.32683	0.0297	1.30727	1.73453	TC280593			Q6NYG0 (Q6NYG0) Zgc:77008, complete [TC280593]	GO:0006139(nucleobase, nucleoside, nucleotide and nucleic acid metabolism);GO:0006304(DNA modification)	GO:0004645(phosphorylase activity);GO:0004731(purine-nucleoside phosphorylase activity);GO:0016757(transferase activity, transferring glycosyl groups)
A_15_P100546	1.32652	0.024	0.844743	1.12057	CN504773	CN504773		AGENCOURT_22430786 NIH_ZGC_9 Danio rerio cDNA clone IMAGE:7271202 5', mRNA sequence [CN504773]
A_15_P115763	1.32635	0.0177	0.779398	1.03375	NM_001002371	NM_001002371	zgc:92085	Danio rerio zgc:92085 (zgc:92085), mRNA [NM_001002371]	GO:0006412(protein biosynthesis);GO:0006414(translational elongation)	GO:0003746(translation elongation factor activity);GO:0005525(GTP binding)	GO:0005737(cytoplasm)
A_15_P105613	1.32622	0.0347	1.02047	1.35337	ENSDART00000044105			Q9DBT6 (Q9DBT6) Mus musculus adult male lung cDNA, RIKEN full-length enriched library, clone:1200014E20 product:tensin, full insert sequence, partial (21%) [TC296281]
A_15_P109050	1.32531	0.0113	0.868906	1.15157	BC068410	BC068410	gfap	Danio rerio glial fibrillary acidic protein, mRNA (cDNA clone IMAGE:6964900), partial cds. [BC068410]		GO:0005198(structural molecule activity)	GO:0005737(cytoplasm);GO:0005882(intermediate filament);GO:0045098(type III intermediate filament)
A_15_P114515	1.32446	0.012	0.610418	0.808476	BC083506	BC083506	gapdh	Danio rerio cDNA clone IMAGE:6900534, partial cds. [BC083506]	GO:6006(glucose metabolic process); GO:6096(glycolysis)	GO:51287(NAD binding); GO:4365(glyceraldehyde-3-phosphate dehydrogenase (phosphorylating) activity); GO:8943(glyceraldehyde-3-phosphate dehydrogenase activity)
A_15_P116127	1.32441	0.0203	0.881936	1.16805	NM_205704	NM_205704	zgc:77409	Danio rerio zgc:77409 (zgc:77409), mRNA [NM_205704]	GO:0006508(proteolysis and peptidolysis)	GO:0004190(aspartic-type endopeptidase activity);GO:0004194(pepsin A activity);GO:0009049(aspartic-type signal peptidase activity)	GO:0008372(cellular_component unknown)
A_15_P121183	1.3243	0.0419	0.867518	1.14885	NM_001005966	NM_001005966	zgc:101848	Danio rerio zgc:101848 (zgc:101848), mRNA [NM_001005966]	GO:8150(biological_process)	GO:0005554(molecular_function unknown)	GO:0008372(cellular_component unknown)
A_15_P103130	1.32287	0.0497	0.890149	1.17755	TC270197			ABP2_HUMAN (Q92624) Amyloid protein-binding protein 2 (Amyloid beta precursor protein-binding protein 2) (APP-BP2) (Protein interacting with APP tail 1), complete [TC270197]	GO:0006886(intracellular protein transport)	GO:0003777(microtubule motor activity)	GO:0005737(cytoplasm);GO:0005875(microtubule associated complex)
A_15_P108164	1.32181	0.0313	0.812099	1.07344	NM_205705	NM_205705	zgc:77326	Danio rerio zgc:77326 (zgc:77326), mRNA [NM_205705]	GO:8150(biological_process)	GO:0005554(molecular_function unknown)	GO:0016020(membrane)
A_15_P102428	1.3218	0.0161	0.620787	0.820556	BC083506	BC083506	gapdh	Danio rerio cDNA clone IMAGE:6900534, partial cds. [BC083506]	GO:6006(glucose metabolic process); GO:6096(glycolysis)	GO:51287(NAD binding); GO:4365(glyceraldehyde-3-phosphate dehydrogenase (phosphorylating) activity); GO:8943(glyceraldehyde-3-phosphate dehydrogenase activity)
A_15_P118976	1.32158	0.037	0.882066	1.16572	NM_200398	NM_200398	zgc:63675	Danio rerio zgc:63675 (zgc:63675), mRNA [NM_200398]	GO:8150(biological_process)	GO:0005554(molecular_function unknown)	GO:0008372(cellular_component unknown)
A_15_P117051	1.32124	0.0337	0.793901	1.04893	CK360461	CK360461		AGENCOURT_17113167 NIH_ZGC_4 Danio rerio cDNA clone IMAGE:7087648 5', mRNA sequence [CK360461]
A_15_P100266	1.31995	0.00272	0.866715	1.14402	NM_205759	NM_205759	zgc:77395	Danio rerio zgc:77395 (zgc:77395), mRNA [NM_205759]		GO:0003677(DNA binding)	GO:0005622(intracellular)
A_15_P100463	1.31988	0.0194	0.806208	1.0641	TC296374			P70047 (P70047) C2-HC type zinc finger protein X-MyT1, partial (28%) [TC296374]
A_15_P103112	1.31964	0.0215	0.935963	1.23514	NM_200251	NM_200251	zgc:56271	Danio rerio zgc:56271 (zgc:56271), mRNA [NM_200251]	GO:8150(biological_process)	GO:0005554(molecular_function unknown)	GO:0008372(cellular_component unknown)
A_15_P105629	1.31746	0.0414	0.96919	1.27687	ENSDART00000032198			BC069013 ANKRD11 protein {Homo sapiens;} , partial (39%) [TC295236]
A_15_P109369	1.31674	0.0487	0.782391	1.03021	TC285406			Q6PDK9 (Q6PDK9) E330020C23 protein, partial (28%) [TC285406]
A_15_P108495	1.3167	0.00764	0.896283	1.18014	NM_214812	NM_214812	zgc:85963	Danio rerio zgc:85963 (zgc:85963), mRNA [NM_214812]	GO:8150(biological_process)	GO:0003779(actin binding);GO:0005198(structural molecule activity);GO:0008092(cytoskeletal protein binding)	GO:0005737(cytoplasm);GO:0005856(cytoskeleton);GO:0016020(membrane)
A_15_P109043	1.31629	0.0241	0.85914	1.13088	CN501327	CN501327		AGENCOURT_22440753 NIH_ZGC_9 Danio rerio cDNA clone IMAGE:7272305 5', mRNA sequence [CN501327]
A_15_P110586	1.31506	0.0366	0.855061	1.12446	NM_001002170	NM_001002170	zgc:91952	Danio rerio zgc:91952 (zgc:91952), mRNA [NM_001002170]	GO:8150(biological_process)	GO:0008017(microtubule binding)	GO:0008372(cellular_component unknown)
A_15_P110139	1.31481	0.0274	0.826298	1.08642	NM_199836	NM_199836	zgc:55363	Danio rerio zgc:55363 (zgc:55363), mRNA [NM_199836]	GO:6816(calcium ion transport)	GO:0005509(calcium ion binding)	GO:0008372(cellular_component unknown)
A_15_P113364	1.31462	0.0256	0.858579	1.12871	NM_001002062	NM_001002062	gygl	Danio rerio zgc:86679 (zgc:86679), mRNA [NM_001002062]	GO:0016051(carbohydrate biosynthesis)	GO:0016758(transferase activity, transferring hexosyl groups)	GO:0008372(cellular_component unknown)
A_15_P111521	1.31323	0.0323	0.808753	1.06208	NM_214720	NM_214720	etv5	Danio rerio ets variant gene 5 (ets-related molecule) (etv5), mRNA [NM_214720]	GO:0006355(regulation of transcription, DNA-dependent)	GO:0003677(DNA binding);GO:0003700(transcription factor activity)	GO:0005634(nucleus)
A_15_P115951	1.31204	0.0153	0.877408	1.15119	CO351111	CO351111		DR_AOV_FL18_F03 adult ovary full-length (TLL) Danio rerio cDNA, mRNA sequence [CO351111]
A_15_P102596	1.31115	0.0231	0.883589	1.15852	CN507235	CN507235		AGENCOURT_22423041 NIH_ZGC_9 Danio rerio cDNA clone IMAGE:7273064 5', mRNA sequence [CN507235]
A_15_P109752	1.31022	0.00865	0.768664	1.00712	NM_194398	NM_194398	bcl2l10	Danio rerio myeloid cell leukemia sequence 1-like (mcl1l), mRNA [NM_194398]	GO:0042981(regulation of apoptosis)		GO:0016021(integral to membrane)
A_15_P102344	1.30957	0.0174	0.780626	1.02228	BC079522	BC079522	zgc:85979	Danio rerio zgc:85979, mRNA (cDNA clone MGC:92452 IMAGE:7041862), complete cds. [BC079522]	GO:0000398(nuclear mRNA splicing, via spliceosome);GO:0006397(mRNA processing)	GO:0003723(RNA binding)	GO:0008372(cellular_component unknown)
A_15_P103244	1.30708	0.0355	0.868187	1.13479	NM_001007781	NM_001007781	zgc:153845	Danio rerio ras-dva small GTPase (LOC493626), mRNA [NM_001007781]	GO:7264(small GTPase mediated signal transduction)	GO:5525(GTP binding); GO:166(nucleotide binding)	GO:5622(intracellular); GO:16020(membrane); GO:5579(membrane attack complex)
A_15_P117506	1.30686	0.0449	0.863333	1.12825	CN320979	CN320979		AGENCOURT_21842797 NIH_ZGC_10 Danio rerio cDNA clone IMAGE:7258676 5', mRNA sequence [CN320979]
A_15_P108523	1.30674	0.0174	0.90115	1.17757	NM_200266	NM_200266	sybl1	Danio rerio zgc:56506 (zgc:56506), mRNA [NM_200266]	GO:6810(transport); GO:16192(vesicle-mediated transport)	GO:0005554(molecular_function unknown)	GO:0005783(endoplasmic reticulum);GO:0005794(Golgi apparatus)	KEGG pathway: SNARE interactions in vesicular transport 04130
A_15_P114335	1.30669	0.0309	0.797162	1.04164	BF938590	BF938590		fm78f07.y1 Zebrafish adult retina cDNA Danio rerio cDNA clone IMAGE:4201501 5', mRNA sequence [BF938590]
A_15_P121128	1.30532	0.0265	0.852836	1.11323	CN017891	CN017891		AGENCOURT_20193514 NIH_ZGC_14 Danio rerio cDNA clone IMAGE:7227624 5', mRNA sequence [CN017891]
A_15_P121048	1.30514	0.00372	0.870013	1.13549	NM_205759	NM_205759	zgc:77395	Danio rerio zgc:77395 (zgc:77395), mRNA [NM_205759]		GO:0003677(DNA binding)	GO:0005622(intracellular)
A_15_P111784	1.30423	0.0279	0.885033	1.15429	CN836645	CN836645		AGENCOURT_25168842 NIH_ZGC_4 Danio rerio cDNA clone IMAGE:7295017 5', mRNA sequence [CN836645]
A_15_P119924	1.30365	0.0148	0.806159	1.05095	NM_131310	NM_131310	hsp90ab1	Danio rerio heat shock protein 90-beta (hsp90b), mRNA [NM_131310]	GO:0006457(protein folding);GO:0006986(response to unfolded protein)	GO:0005524(ATP binding);GO:0051082(unfolded protein binding)
A_15_P103710	1.30361	0.028	0.899187	1.17219	BI842458	BI842458		fq84f07.y1 Zebrafish neuronal Danio rerio cDNA clone IMAGE:4886940 5', mRNA sequence [BI842458]
A_15_P100195	1.30337	0.0447	0.807073	1.05191	TC277557			O35047 (O35047) TBPIP (Proteasome (Prosome, macropain) 26S subunit, ATPase 3, interacting protein), partial (29%) [TC277557]
A_15_P111683	1.30221	0.016	0.928562	1.20918	NM_213276	NM_213276	zgc:85829	Danio rerio zgc:85829 (zgc:85829), mRNA [NM_213276]	GO:8150(biological_process)	GO:0016787(hydrolase activity)	GO:0008372(cellular_component unknown)
A_15_P113696	1.3012	0.0403	0.803641	1.0457	NM_178132	NM_178132	bapx1	Danio rerio bagpipe homeobox homolog 1 (bapx1), mRNA [NM_178132]	GO:0006355(regulation of transcription, DNA-dependent)	GO:0003677(DNA binding);GO:0003700(transcription factor activity)	GO:0005634(nucleus)
A_15_P117344	1.30101	0.05	0.90991	1.1838	TC283367			Q8TDE4 (Q8TDE4) PGC-1-related estrogen receptor alpha coactivator short isoform, partial (7%) [TC283367]
A_15_P103009	1.30077	0.0484	0.937388	1.21932	AF210637	AF210637		Danio rerio Bat2-like protein mRNA, partial cds. [AF210637]
A_15_P119009	1.29898	0.0473	0.913864	1.18709	NM_200911	NM_200911	zgc:56064	Danio rerio zgc:56064 (zgc:56064), mRNA [NM_200911]	GO:6879(iron ion homeostasis); GO:6826(iron ion transport)	GO:0016787(hydrolase activity)	GO:0008372(cellular_component unknown)
A_15_P120640	1.29808	0.0147	1.00688	1.307	NM_200321	NM_200321	zgc:56258	Danio rerio zgc:56258 (zgc:56258), mRNA [NM_200321]	GO:0000398(nuclear mRNA splicing, via spliceosome);GO:0006397(mRNA processing)	GO:0003723(RNA binding)	GO:0008372(cellular_component unknown)
A_15_P101873	1.29785	0.0204	0.882295	1.14509	TC291927			AXU1_HUMAN (Q96S65) Axin-1 up-regulated gene 1 protein (TGF-beta induced apoptosis protein 3) (TAIP-3) (URAX1 protein), partial (6%) [TC291927]
A_15_P104262	1.2971	0.0367	1.03244	1.33917	NM_194383	NM_194383	tnr	Danio rerio tenascin R (restrictin, janusin) (tnr), mRNA [NM_194383]	GO:0007411(axon guidance)	GO:5102(receptor binding)		KEGG pathway: Cell Communication 01430
A_15_P121288	1.29696	0.00653	0.872372	1.13143	NM_198372	NM_198372	fam107b	Danio rerio zgc:56216 (zgc:56216), mRNA [NM_198372]	GO:8150(biological_process)	GO:0005554(molecular_function unknown)	GO:0008372(cellular_component unknown)
A_15_P117065	1.29647	0.0214	0.825087	1.0697	CN174698	CN174698		AGENCOURT_21025114 NIH_ZGC_8 Danio rerio cDNA clone IMAGE:7242116 5', mRNA sequence [CN174698]
A_15_P116247	1.29643	0.031	1.02816	1.33294	NM_199830	NM_199830	klhl18	Danio rerio kelch-like 18 (Drosophila) (klhl18), mRNA [NM_199830]		GO:0005515(protein binding)
A_15_P106245	1.29505	0.0289	0.961895	1.2457	TC290892			Q9UEX4 (Q9UEX4) Zinc finger protein, partial (26%) [TC290892]
A_15_P118346	1.29356	0.0237	0.783751	1.01383	NM_213643	NM_213643	hfe2	Danio rerio hemochromatosis type 2 (hfe2), mRNA [NM_213643]			GO:0046658(anchored to plasma membrane)
A_15_P116826	1.29312	0.0491	1.29409	1.67341	NM_131867	NM_131867	hsf2	Danio rerio heat shock factor 2 (hsf2), mRNA [NM_131867]	GO:0006355(regulation of transcription, DNA-dependent);GO:0006457(protein folding);GO:0006986(response to unfolded protein)	GO:0003677(DNA binding);GO:0003700(transcription factor activity)	GO:0005634(nucleus)
A_15_P103243	1.2929	0.00971	0.942256	1.21824	TC279987			D89667 c-myc binding protein {Homo sapiens;} , partial (82%) [TC279987]	GO:0006355(regulation of transcription, DNA-dependent);GO:0006457(protein folding)	GO:0003714(transcription corepressor activity);GO:0003754(chaperone activity)	GO:0005634(nucleus);GO:0016272(prefoldin complex)
A_15_P103936	1.29238	0.0165	0.855582	1.10574	BQ074316	BQ074316		fz27f10.y1 Gong zebrafish testis Danio rerio cDNA 5' similar to TR:Q14244 Q14244 MICROTUBULE ASSOCIATED PROTEIN ;, mRNA sequence [BQ074316]
A_15_P108177	1.29192	0.00897	0.795335	1.02751	NM_205636	NM_205636	zgc:77312	Danio rerio zgc:77312 (zgc:77312), mRNA [NM_205636]	GO:8150(biological_process)	GO:0005554(molecular_function unknown)	GO:0008372(cellular_component unknown)
A_15_P104607	1.29188	0.0249	0.950975	1.22855	TC290432			Q767K8 (Q767K8) Mitochondrial ribosomal protein S18-2, partial (34%) [TC290432]
A_15_P112598	1.29158	0.0495	0.917283	1.18474	NM_212971	NM_212971	zgc:158424	Danio rerio cyclin I (ccni), mRNA [NM_212971]	GO:0000910(cytokinesis);GO:0007049(cell cycle)
A_15_P118816	1.29144	0.0156	0.890902	1.15055	TC292161			Q6IS20 (Q6IS20) Zgc:66410, complete [TC292161]	GO:0000122(negative regulation of transcription from Pol II promoter);GO:0006355(regulation of transcription, DNA-dependent);GO:0007259(JAK-STAT cascade);GO:0007275(development);GO:0016481(negative regulation of transcription);GO:0016925(protein sumoylation)	GO:0003677(DNA binding);GO:0003714(transcription corepressor activity);GO:0005515(protein binding);GO:0008270(zinc ion binding);GO:0016564(transcriptional repressor activity);GO:0019789(SUMO ligase activity)	GO:0005634(nucleus);GO:0016363(nuclear matrix)
A_15_P106577	1.29095	0.0286	0.851988	1.09988	CK361966	CK361966		AGENCOURT_17176925 NIH_ZGC_4 Danio rerio cDNA clone IMAGE:7086176 5', mRNA sequence [CK361966]
A_15_P100274	1.29017	0.0475	0.916705	1.18271	ENSDART00000026380			ATB3_HUMAN (Q16720) Plasma membrane calcium-transporting ATPase 3 (PMCA3) (Plasma membrane calcium pump isoform 3) (Plasma membrane calcium ATPase isoform 3) , partial (28%) [TC271081]
A_15_P116854	1.28981	0.0434	0.811446	1.04661	NM_001003417	NM_001003417	b4galt7	Danio rerio xylosylprotein beta 1,4-galactosyltransferase, polypeptide 7 (galactosyltransferase I) (b4galt7), mRNA [NM_001003417]	GO:0005975(carbohydrate metabolism)	GO:0016740(transferase activity);GO:0016757(transferase activity, transferring glycosyl groups)		KEGG pathway: Chondroitin sulfate biosynthesis 00532; KEGG pathway: Glycan structures - biosynthesis 1 01030
A_15_P110491	1.28953	0.0178	0.824423	1.06311	CN503749	CN503749		AGENCOURT_22403257 NIH_ZGC_9 Danio rerio cDNA clone IMAGE:7272732 5', mRNA sequence [CN503749]
A_15_P108580	1.28941	0.0481	0.942365	1.2151	NM_212792	NM_212792	cdkn1b	Danio rerio cyclin-dependent kinase inhibitor 1b (p27, kip1) (cdkn1b), mRNA [NM_212792]	GO:7050(cell cycle arrest)	GO:0016301(kinase activity)	GO:5634(nucleus)
A_15_P110332	1.28898	0.0195	0.896173	1.15515	NM_200768	NM_200768	pcmtl	Danio rerio l-isoaspartyl protein carboxyl methyltransferase, like (pcmtl), mRNA [NM_200768]	GO:0006464(protein modification)	GO:0004719(protein-L-isoaspartate (D-aspartate) O-methyltransferase activity);GO:0008168(methyltransferase activity);GO:0008757(S-adenosylmethionine-dependent methyltransferase activity);GO:0016740(transferase activity)
A_15_P113314	1.28866	0.0382	0.791606	1.02011	TC269320			Q6IEJ3 (Q6IEJ3) RTN1, complete [TC269320]		GO:0005554(molecular_function unknown)
A_15_P107098	1.28862	0.0362	0.772867	0.995936	NM_001005581	NM_001005581	tspan7b	Danio rerio zgc:92829 (zgc:92829), mRNA [NM_001005581]	GO:8150(biological_process)	GO:0005554(molecular_function unknown)	GO:0016021(integral to membrane)
A_15_P108452	1.28862	0.0188	0.878834	1.13248	NM_001007367	NM_001007367	zgc:103640	Danio rerio zgc:103640 (zgc:103640), mRNA [NM_001007367]	GO:8150(biological_process)	GO:0003676(nucleic acid binding);GO:0005509(calcium ion binding)	GO:0008372(cellular_component unknown)
A_15_P112475	1.28829	0.0279	0.994044	1.28062	NM_131811	NM_131811	cx27.5	Danio rerio connexin 27.5 (cx27.5), mRNA [NM_131811]	GO:0007154(cell communication)	GO:0015285(connexon channel activity)	GO:0005921(gap junction);GO:0005922(connexon complex);GO:0016021(integral to membrane)
A_15_P104525	1.28801	0.0116	0.964842	1.24273	TC281604			Q6PCF7 (Q6PCF7) MGC69155 protein, partial (23%) [TC288800]
A_15_P114206	1.28745	0.0286	1.02359	1.31783	TC269248			S17B_MOUSE (Q8BG48) Serine/threonine-protein kinase 17B (DAP kinase-related apoptosis-inducing protein kinase 2) , partial (71%) [TC269248]	GO:0006468(protein amino acid phosphorylation);GO:0006915(apoptosis);GO:0006917(induction of apoptosis);GO:0007243(protein kinase cascade)	GO:0004674(protein serine/threonine kinase activity);GO:0005524(ATP binding);GO:0016506(apoptosis activator activity);GO:0016740(transferase activity)	GO:0005634(nucleus);GO:0015629(actin cytoskeleton)
A_15_P109739	1.28715	0.0324	0.921309	1.18587	ENSDART00000039503			BC024482 actin related protein 2/3 complex, subunit 5-like {Mus musculus;} , partial (98%) [TC294665]
A_15_P103605	1.28673	0.0313	0.942756	1.21308	NM_001002602	NM_001002602	zgc:92305	Danio rerio zgc:92305 (zgc:92305), mRNA [NM_001002602]	GO:8150(biological_process)	GO:0046872(metal ion binding)	GO:0016021(integral to membrane)
A_15_P118207	1.28408	0.0269	0.89372	1.14761	ENSDART00000031826			AGENCOURT_16624336 NIH_ZGC_7 Danio rerio cDNA clone IMAGE:7051224 5', mRNA sequence [CK028626]
A_15_P119963	1.28367	0.0282	0.862438	1.10709	CK361167	CK361167		AGENCOURT_17114388 NIH_ZGC_4 Danio rerio cDNA clone IMAGE:7089308 5', mRNA sequence [CK361167]
A_15_P120958	1.28312	0.0304	0.787397	1.01032	ENSDART00000035246			AGENCOURT_22827937 NIH_ZGC_9 Danio rerio cDNA clone IMAGE:7277786 5', mRNA sequence [CN506457]
A_15_P117760	1.28307	0.0112	0.844055	1.08299	NM_001002108	NM_001002108	zgc:86850	Danio rerio zgc:86850 (zgc:86850), mRNA [NM_001002108]	GO:8150(biological_process)	GO:0005554(molecular_function unknown)	GO:0008372(cellular_component unknown)
A_15_P111852	1.28237	0.0488	0.740265	0.949292	CK397845	CK397845		AGENCOURT_17390224 NIH_ZGC_4 Danio rerio cDNA clone IMAGE:7118097 5', mRNA sequence [CK397845]
A_15_P121213	1.28236	0.024	0.760932	0.975786	NM_199764	NM_199764	zgc:56174	Danio rerio zgc:56174 (zgc:56174), mRNA [NM_199764]	GO:0009058(biosynthesis)	GO:0004849(uridine kinase activity);GO:0005524(ATP binding);GO:0016301(kinase activity)	GO:0008372(cellular_component unknown)
A_15_P100662	1.28226	0.0113	0.875952	1.1232	TC293432			Q803Y2 (Q803Y2) Small GTP-binding tumor suppressor 1, complete [TC293432]	GO:0007249(I-kappaB kinase/NF-kappaB cascade);GO:0007264(small GTPase mediated signal transduction)	GO:0003930(RAS small monomeric GTPase activity);GO:0005525(GTP binding)	GO:0005737(cytoplasm)
A_15_P119524	1.2821	0.0269	0.84883	1.08829	NM_001002720	NM_001002720	lbr	Danio rerio lamin B receptor (lbr), mRNA [NM_001002720]	GO:42074(cell migration involved in gastrulation)	GO:0004872(receptor activity)	GO:0016020(membrane)
A_15_P117768	1.28188	0.0301	0.88719	1.13727	AW305409	AW305409	wu:fj59a05	fj59a05.y1 zebrafish adult brain Danio rerio cDNA 5' similar to SW:NTT4_RAT P31662 SODIUM- AND CHLORIDE-DEPENDENT TRANSPORTER NTT4. ;, mRNA sequence [AW305409]
A_15_P104037	1.28098	0.0207	0.869706	1.11408	CK362483	CK362483		AGENCOURT_17185489 NIH_ZGC_4 Danio rerio cDNA clone IMAGE:7088961 5', mRNA sequence [CK362483]
A_15_P111081	1.28028	0.0409	1.02413	1.31118	TC271038			AY323910 sulfatase modifying factor 1 {Homo sapiens;} , partial (75%) [TC271038]
A_15_P107694	1.27971	0.0127	0.910867	1.16565	NM_001002225	NM_001002225	sgta	Danio rerio zgc:92462 (zgc:92462), mRNA [NM_001002225]	GO:8150(biological_process)	GO:0005554(molecular_function unknown)	GO:0008372(cellular_component unknown)
A_15_P103989	1.27884	0.0311	0.755974	0.96677	NM_001004664	NM_001004664	zgc:103670	Danio rerio zgc:103670 (zgc:103670), mRNA [NM_001004664]	GO:8150(biological_process)	GO:0005554(molecular_function unknown)	GO:0008372(cellular_component unknown)
A_15_P101553	1.27864	0.0147	0.925851	1.18383	NM_200305	NM_200305	zgc:56709	Danio rerio zgc:56709 (zgc:56709), mRNA [NM_200305]	GO:0006457(protein folding)	GO:0051082(unfolded protein binding)	GO:0008372(cellular_component unknown)
A_15_P110474	1.27547	0.0409	0.913068	1.16459	NM_199988	NM_199988	zgc:73218	Danio rerio zgc:73218 (zgc:73218), mRNA [NM_199988]	GO:0007049(cell cycle)	GO:0005525(GTP binding)	GO:0008372(cellular_component unknown)
A_15_P107040	1.27545	0.0215	0.888719	1.13352	NM_200664	NM_200664	igsf4d	Danio rerio zgc:66339 (zgc:66339), mRNA [NM_200664]		GO:0005554(molecular_function unknown)	GO:0008372(cellular_component unknown)
A_15_P118522	1.27504	0.0282	0.962242	1.22689	CK361131	CK361131		AGENCOURT_17114412 NIH_ZGC_4 Danio rerio cDNA clone IMAGE:7089118 5', mRNA sequence [CK361131]
A_15_P115272	1.27486	0.0188	0.883946	1.12691	NM_200965	NM_200965	atp2a2a	Danio rerio zgc:55380 (zgc:55380), mRNA [NM_200965]	GO:0006812(cation transport);GO:0006816(calcium ion transport);GO:0008152(metabolism);GO:0015992(proton transport)	GO:0003824(catalytic activity);GO:0005388(calcium-transporting ATPase activity);GO:0005524(ATP binding);GO:0015662(ATPase activity, coupled to transmembrane movement of ions, phosphorylative mechanism);GO:0016820(hydrolase activity, acting on acid anhydrides, catalyzing transmembrane movement of substances)	GO:0016020(membrane);GO:0016021(integral to membrane)
A_15_P115933	1.27486	0.0215	0.960183	1.2241	NM_200236	NM_200236	unk	Danio rerio zgc:55407 (zgc:55407), mRNA [NM_200236]		GO:0003676(nucleic acid binding)	GO:0008372(cellular_component unknown)
A_15_P118989	1.27452	0.0205	0.901594	1.14909	NM_212677	NM_212677	zgc:77513	Danio rerio zgc:77513 (zgc:77513), mRNA [NM_212677]	GO:0006457(protein folding)	GO:0051082(unfolded protein binding)	GO:0008372(cellular_component unknown)
A_15_P117395	1.27436	0.0157	0.881497	1.12335	TC271588			BC057991 Zfp131 protein {Mus musculus;} , partial (50%) [TC271588]		GO:0005515(protein binding)
A_15_P118324	1.27301	0.0116	0.795696	1.01293	ENSDART00000008965			Q8UVF5 (Q8UVF5) GABAa receptor gamma2 subunit, partial (65%) [TC299168]
A_15_P106338	1.27291	0.0457	0.838065	1.06678	NM_214798	NM_214798		Danio rerio syndecan binding protein (LOC407719), mRNA [NM_214798]
A_15_P106752	1.27201	0.0446	0.912948	1.16128	NM_001003571	NM_001003571	dnajb1	Danio rerio zgc:101068 (zgc:101068), mRNA [NM_001003571]	GO:0006457(protein folding)	GO:0051082(unfolded protein binding)	GO:0008372(cellular_component unknown)
A_15_P121253	1.27116	0.0438	0.919886	1.16932	CN504948	CN504948		AGENCOURT_22403677 NIH_ZGC_9 Danio rerio cDNA clone IMAGE:7272666 5', mRNA sequence [CN504948]
A_15_P108532	1.26967	0.0386	0.866156	1.09974	NM_199804	NM_199804	zgc:55318	Danio rerio zgc:55318 (zgc:55318), mRNA [NM_199804]	GO:0007155(cell adhesion)	GO:0005515(protein binding)	GO:0016020(membrane)
A_15_P120622	1.26883	0.0347	0.924272	1.17274	NM_213108	NM_213108	znf259	Danio rerio zgc:56478 (zgc:56478), mRNA [NM_213108]	GO:8150(biological_process)	GO:0005515(protein binding);GO:0008270(zinc ion binding)	GO:0008372(cellular_component unknown)
A_15_P112693	1.2687	0.0327	0.888862	1.1277	NM_198363	NM_198363	tob1a	Danio rerio transducer of ERBB2, 1a (tob1a), mRNA [NM_198363]
A_15_P118367	1.26757	0.0347	0.803017	1.01788	NM_200828	NM_200828	zgc:73153	Danio rerio zgc:73153 (zgc:73153), mRNA [NM_200828]	GO:0007165(signal transduction);GO:0007186(G-protein coupled receptor protein signaling pathway)	GO:0004871(signal transducer activity);GO:0005525(GTP binding)	GO:0008372(cellular_component unknown)
A_15_P103789	1.2672	0.047	1.0741	1.3611	NM_213245	NM_213245	tdh	Danio rerio L-threonine dehydrogenase (tdh), mRNA [NM_213245]	GO:44237(cellular metabolic process)	GO:3824(catalytic activity); GO:50662(coenzyme binding)
A_15_P107505	1.26689	0.0158	0.887792	1.12473	NM_131373	NM_131373	gfap	Danio rerio glial fibrillary acidic protein (gfap), mRNA [NM_131373]		GO:0005198(structural molecule activity)	GO:0005737(cytoplasm);GO:0005882(intermediate filament);GO:0045098(type III intermediate filament)
A_15_P100693	1.26688	0.00764	0.855855	1.08426	ENSDART00000031470			platelet-activating factor acetylhydrolase, isoform Ib, alpha subunit a [Source:ZFIN;Acc:ZDB-GENE-040116-2] [ENSDART00000031470]		GO:0016787(hydrolase activity)
A_15_P103344	1.26643	0.0359	0.889856	1.12694	TC292700			Q6TNR3 (Q6TNR3) Class III histocompatibility antigen RD, complete [TC292700]	GO:0006355(regulation of transcription, DNA-dependent)	GO:0003723(RNA binding)	GO:0005634(nucleus)
A_15_P118721	1.26568	0.0347	0.840312	1.06356	NM_001005392	NM_001005392	dscr1l2	Danio rerio Down syndrome critical region gene 1-like 2 (dscr1l2), mRNA [NM_001005392]	GO:0019722(calcium-mediated signaling)	GO:166(nucleotide binding)
A_15_P108218	1.26512	0.00748	0.879055	1.11211	NM_001004558	NM_001004558	zgc:92279	Danio rerio zgc:92279 (zgc:92279), mRNA [NM_001004558]	GO:0008152(metabolism)	GO:0003824(catalytic activity);GO:0016787(hydrolase activity)	GO:0008372(cellular_component unknown)
A_15_P115684	1.26508	0.0407	0.79725	1.00859	TC269127			Q9UNL4 (Q9UNL4) Candidate tumor suppressor p33 ING1 homolog (Inhibitor of growth family, member 4, isoform 1) (P29ING4), partial (83%) [TC269127]
A_15_P111836	1.26505	0.0236	0.883676	1.1179	TC270591			CU70_MOUSE (P58468) Protein C21orf70 homolog, partial (9%) [TC270591]
A_15_P107019	1.26423	0.028	0.996223	1.25946	CO919590	CO919590		AGENCOURT_30539599 NIH_ZGC_19 Danio rerio cDNA clone IMAGE:7427813 5', mRNA sequence [CO919590]
A_15_P102132	1.26374	0.0163	0.725752	0.917159	NM_199859	NM_199859	zgc:55418	Danio rerio zgc:55418 (zgc:55418), mRNA [NM_199859]	GO:8150(biological_process)	GO:0005554(molecular_function unknown)	GO:0016021(integral to membrane)
A_15_P119328	1.26354	0.0412	0.832773	1.05225	TC293209				GO:0006029(proteoglycan metabolism);GO:0006464(protein modification)	GO:0008378(galactosyltransferase activity);GO:0016757(transferase activity, transferring glycosyl groups);GO:0046525(xylosylprotein 4-beta-galactosyltransferase activity)	GO:0005794(Golgi apparatus);GO:0016021(integral to membrane)
A_15_P108006	1.26339	0.0475	0.848899	1.07249	BC066747	BC066747	zgc:101724	Danio rerio cDNA clone IMAGE:6525286, containing frame-shift errors. [BC066747]	GO:6470(protein amino acid dephosphorylation)	GO:4721(phosphoprotein phosphatase activity)	GO:5575(cellular_component)
A_15_P111698	1.26261	0.0363	0.863694	1.09051	BC052116	BC052116	clstn1	Danio rerio calsyntenin 1, mRNA (cDNA clone MGC:56528 IMAGE:5914007), complete cds. [BC052116]	GO:0007155(cell adhesion);GO:0007156(homophilic cell adhesion)	GO:0005509(calcium ion binding);GO:0005515(protein binding)	GO:0016020(membrane)
A_15_P120196	1.26226	0.0199	0.89398	1.12843	TC274539			2208307A PNG gene. {Homo sapiens;} , partial (24%) [TC274539]
A_15_P118936	1.26109	0.0279	0.848362	1.06986	NM_001006087	NM_001006087	zgc:101654	Danio rerio zgc:101654 (zgc:101654), mRNA [NM_001006087]	GO:8150(biological_process)	GO:0005554(molecular_function unknown)	GO:0008372(cellular_component unknown)
A_15_P109607	1.26088	0.0298	0.897722	1.13192	TC292818			Q7SXN3 (Q7SXN3) Ahsa1l protein, complete [TC292818]
A_15_P100484	1.25969	0.0313	0.858462	1.08139	NM_214687	NM_214687	gpm6ab	Danio rerio glycoprotein M6Ab (gpm6ab), mRNA [NM_214687]
A_15_P103665	1.25958	0.0283	0.733495	0.923894	NM_001002469	NM_001002469	zgc:92890	Danio rerio zgc:92890 (zgc:92890), mRNA [NM_001002469]	GO:0006886(intracellular protein transport)	GO:0005478(intracellular transporter activity)	GO:0005783(endoplasmic reticulum);GO:0005794(Golgi apparatus)
A_15_P116368	1.25935	0.0211	0.825907	1.04011	CK362194	CK362194		AGENCOURT_17082925 NIH_ZGC_4 Danio rerio cDNA clone IMAGE:7090495 5', mRNA sequence [CK362194]
A_15_P119861	1.25895	0.0144	0.973784	1.22595	NM_001007163	NM_001007163	rrm2b	Danio rerio ribonucleotide reductase M2 b (rrm2b), mRNA [NM_001007163]	GO:0006260(DNA replication);GO:0009186(deoxyribonucleoside diphosphate metabolism)	GO:0004748(ribonucleoside-diphosphate reductase activity);GO:0016491(oxidoreductase activity)
A_15_P100260	1.2588	0.0146	1.1758	1.4801	NM_131790	NM_131790	cry1b	Danio rerio cryptochrome 1b (cry1b), mRNA [NM_131790]	GO:0006281(DNA repair)	GO:0003913(DNA photolyase activity);GO:0016564(transcriptional repressor activity)
A_15_P115033	1.25873	0.0083	0.889944	1.1202	ENSDART00000030838			myeloid cell leukemia sequence 1-like [Source:ZFIN;Acc:ZDB-GENE-030825-2] [ENSDART00000030838]	GO:0042981(regulation of apoptosis)		GO:0016021(integral to membrane)
A_15_P116979	1.25802	0.045	0.781351	0.982958	NM_131427	NM_131427	zorba	Danio rerio Orb/CPEB-related RNA-binding protein (zorba), mRNA [NM_131427]	GO:0000398(nuclear mRNA splicing, via spliceosome);GO:0006397(mRNA processing);GO:0007310(oocyte dorsal/ventral axis determination)	GO:0003723(RNA binding)
A_15_P120441	1.25785	0.0145	0.882616	1.1102	NM_001004533	NM_001004533	slc6a13	Danio rerio solute carrier family 6 (neurotransmitter transporter, GABA), member 13 (slc6a13), mRNA [NM_001004533]	GO:0006810(transport);GO:0006836(neurotransmitter transport)	GO:0005328(neurotransmitter:sodium symporter activity);GO:0015293(symporter activity)	GO:0005887(integral to plasma membrane);GO:0016020(membrane);GO:0016021(integral to membrane)
A_15_P111004	1.25764	0.0044	0.794875	0.99967	NM_001002542	NM_001002542	camk2da	Danio rerio zgc:92792 (zgc:92792), mRNA [NM_001002542]	GO:0006468(protein amino acid phosphorylation)	GO:0004672(protein kinase activity);GO:0004674(protein serine/threonine kinase activity);GO:0004713(protein-tyrosine kinase activity);GO:0005524(ATP binding);GO:0016301(kinase activity);GO:0016740(transferase activity)	GO:0008372(cellular_component unknown)
A_15_P114556	1.25674	0.0204	0.862176	1.08353	NM_201341	NM_201341	fancd2	Danio rerio Fanconi anemia, complementation group D2 (fancd2), mRNA [NM_201341]	GO:0043066(negative regulation of apoptosis)
A_15_P110300	1.25621	0.0478	0.913371	1.14739	NM_213216	NM_213216	zgc:55375	Danio rerio zgc:55375 (zgc:55375), mRNA [NM_213216]	GO:8150(biological_process)	GO:0005554(molecular_function unknown)	GO:0008372(cellular_component unknown)
A_15_P107380	1.25575	0.0272	0.937245	1.17694	TC280535			BC070025 zgc:85963 {Danio rerio;} , complete [TC280535]
A_15_P119962	1.25572	0.0491	0.889302	1.11672	TC282234			Q6P982 (Q6P982) Epb4.1l4 protein, complete [TC282234]
A_15_P110389	1.25545	0.0279	0.954283	1.19806	NM_001002498	NM_001002498	hccsa	Danio rerio zgc:92841 (zgc:92841), mRNA [NM_001002498]	GO:8150(biological_process)	GO:0004408(holocytochrome-c synthase activity)	GO:0005739(mitochondrion)
A_15_P121224	1.25487	0.0191	1.07488	1.34884	NM_213157	NM_213157	slc25a33	Danio rerio zgc:65787 (zgc:65787), mRNA [NM_213157]	GO:0006810(transport)	GO:0005488(binding)	GO:0005739(mitochondrion);GO:0005743(mitochondrial inner membrane);GO:0016020(membrane);GO:0016021(integral to membrane);GO:0019866(inner membrane)
A_15_P110850	1.25473	0.017	0.783204	0.982707	CK016985	CK016985		AGENCOURT_16540862 NIH_ZGC_10 Danio rerio cDNA clone IMAGE:7044459 5', mRNA sequence [CK016985]
A_15_P116370	1.25465	0.0281	0.794699	0.997071	CK362108	CK362108		AGENCOURT_17177183 NIH_ZGC_4 Danio rerio cDNA clone IMAGE:7086216 5', mRNA sequence [CK362108]
A_15_P112978	1.25385	0.0283	0.818145	1.02583	TC283676			BC045329 zgc:55389 {Danio rerio;} , complete [TC283676]
A_15_P108273	1.25211	0.0498	0.949966	1.18946	NM_212644	NM_212644	zgc:77218	Danio rerio zgc:77218 (zgc:77218), mRNA [NM_212644]	GO:8150(biological_process)		GO:0008372(cellular_component unknown)
A_15_P102381	1.25075	0.0236	0.924036	1.15574	NM_001003763	NM_001003763	eif3s3	Danio rerio zgc:101085 (zgc:101085), mRNA [NM_001003763]	GO:8150(biological_process)	GO:0005554(molecular_function unknown)	GO:0005634(nucleus);GO:0008180(signalosome complex)
A_15_P103966	1.24994	0.0151	0.881208	1.10145	NM_001002371	NM_001002371	zgc:92085	Danio rerio zgc:92085 (zgc:92085), mRNA [NM_001002371]	GO:0006412(protein biosynthesis);GO:0006414(translational elongation)	GO:0003746(translation elongation factor activity);GO:0005525(GTP binding)	GO:0005737(cytoplasm)
A_15_P101299	1.24946	0.0104	0.90783	1.13429	NM_131673	NM_131673	supt5h	Danio rerio suppressor of Ty 5 homolog (S. cerevisiae) (supt5h), mRNA [NM_131673]	GO:0006355(regulation of transcription, DNA-dependent)	GO:0003711(transcriptional elongation regulator activity)
A_15_P105151	1.24928	0.0185	0.926953	1.15802	CK400842	CK400842		AGENCOURT_17516815 NIH_ZGC_4 Danio rerio cDNA clone IMAGE:7117881 5', mRNA sequence [CK400842]
A_15_P120832	1.24923	0.0376	0.887606	1.10883	ENSDART00000001323			SI:bZ1D10.2 (Novel protein similar to human matrin 3 (MATR3)) (Fragment). [Source:Uniprot/SPTREMBL;Acc:Q800H4] [ENSDART00000001323]
A_15_P118107	1.24906	0.0178	0.884961	1.10537	NM_212794	NM_212794	sertad2	Danio rerio SERTA domain containing 2 (sertad2), mRNA [NM_212794]
A_15_P104384	1.24854	0.0347	0.826582	1.03202	NM_199983	NM_199983	mylip	Danio rerio myosin regulatory light chain interacting protein (mylip), mRNA [NM_199983]	GO:0006512(ubiquitin cycle);GO:0007369(gastrulation);GO:0016567(protein ubiquitination)	GO:0004842(ubiquitin-protein ligase activity);GO:0008270(zinc ion binding);GO:0016874(ligase activity)	GO:0000151(ubiquitin ligase complex);GO:0005737(cytoplasm);GO:0005856(cytoskeleton)	KEGG pathway: Tryptophan metabolism 00380
A_15_P105749	1.24842	0.0133	0.797823	0.996021	CO923147	CO923147		AGENCOURT_30429974 NIH_ZGC_17 Danio rerio cDNA clone IMAGE:7423515 5', mRNA sequence [CO923147]
A_15_P120215	1.24782	0.0491	0.849599	1.06015	NM_001002628	NM_001002628	zgc:92236	Danio rerio zgc:92236 (zgc:92236), mRNA [NM_001002628]	GO:8150(biological_process)	GO:0005554(molecular_function unknown)	GO:0008372(cellular_component unknown)
A_15_P108142	1.24746	0.00871	0.836837	1.04392	NM_001004553	NM_001004553	zgc:92169	Danio rerio zgc:92169 (zgc:92169), mRNA [NM_001004553]	GO:6816(calcium ion transport)	GO:0005509(calcium ion binding)	GO:0008372(cellular_component unknown)
A_15_P106017	1.24733	0.0301	0.832915	1.03892	BE557996	BE557996		fl16h02.y1 Zebrafish Research Genetics C32 fin Danio rerio cDNA 5', mRNA sequence [BE557996]
A_15_P121063	1.24726	0.0491	0.923477	1.15181	NM_001007771	NM_001007771	zgc:103629	Danio rerio zgc:103629 (zgc:103629), mRNA [NM_001007771]	GO:6098(pentose-phosphate shunt)	GO:0005554(molecular_function unknown)	GO:0008372(cellular_component unknown)
A_15_P102183	1.24634	0.0347	0.784227	0.977412	BC068410	BC068410	gfap	Danio rerio glial fibrillary acidic protein, mRNA (cDNA clone IMAGE:6964900), partial cds. [BC068410]		GO:0005198(structural molecule activity)	GO:0005737(cytoplasm);GO:0005882(intermediate filament);GO:0045098(type III intermediate filament)
A_15_P106181	1.246	0.048	0.92066	1.14715	TC279012			SYU_TORCA (P37379) Synuclein, partial (66%) [TC279012]	GO:0007165(signal transduction)
A_15_P100442	1.24536	0.0473	0.888016	1.1059	NM_200583	NM_200583	cct4	Danio rerio chaperonin containing TCP1, subunit 4 (delta) (cct4), mRNA [NM_200583]	GO:0006457(protein folding)	GO:0005524(ATP binding);GO:0051082(unfolded protein binding)
A_15_P108956	1.24519	0.0214	0.914963	1.13931	NM_200472	NM_200472	zgc:63642	Danio rerio zgc:63642 (zgc:63642), mRNA [NM_200472]	GO:0005975(carbohydrate metabolism)	GO:0004645(phosphorylase activity);GO:0016740(transferase activity);GO:0016757(transferase activity, transferring glycosyl groups)	GO:0008372(cellular_component unknown)
A_15_P102500	1.24494	0.0161	0.78431	0.97642	NM_200004	NM_200004	nmnat2	Danio rerio nicotinamide nucleotide adenylyltransferase 2 (nmnat2), mRNA [NM_200004]	GO:0009058(biosynthesis);GO:0009435(NAD biosynthesis);GO:0019363(pyridine nucleotide biosynthesis)	GO:0016740(transferase activity);GO:0016779(nucleotidyltransferase activity)		KEGG pathway: Nicotinate and nicotinamide metabolism 00760
A_15_P118616	1.2449	0.0235	0.858179	1.06835	NM_201285	NM_201285	pou4f1	Danio rerio POU domain, class 4, transcription factor 1 (pou4f1), mRNA [NM_201285]	GO:0006355(regulation of transcription, DNA-dependent)	GO:0003677(DNA binding);GO:0003700(transcription factor activity)	GO:0005634(nucleus)
A_15_P106428	1.24417	0.0478	0.961887	1.19675	NM_212990	NM_212990	eif3s2	Danio rerio zgc:56211 (zgc:56211), mRNA [NM_212990]	GO:8150(biological_process)	GO:0003743(translation initiation factor activity)	GO:0008372(cellular_component unknown)
A_15_P121316	1.24401	0.00775	0.999287	1.24312	BC076442	BC076442		Danio rerio cDNA clone IMAGE:7039402, partial cds. [BC076442]
A_15_P120826	1.24388	0.0136	0.89877	1.11796	TC279548			O42361 (O42361) Helix-loop-helix protein, complete [TC279548]
A_15_P109713	1.24309	0.00769	0.883705	1.09853	CK362605	CK362605		AGENCOURT_17185647 NIH_ZGC_4 Danio rerio cDNA clone IMAGE:7088899 5', mRNA sequence [CK362605]
A_15_P118499	1.24264	0.0433	0.867536	1.07804	BC074098	BC074098	wu:fc15g08	Danio rerio cDNA clone IMAGE:7042299, partial cds. [BC074098]
A_15_P101863	1.24217	0.0422	0.901024	1.11922	CK027353	CK027353		AGENCOURT_16621459 NIH_ZGC_7 Danio rerio cDNA clone IMAGE:7054163 5', mRNA sequence [CK027353]		GO:0005554(molecular_function unknown)	GO:0008372(cellular_component unknown)
A_15_P115515	1.24203	0.0444	0.908715	1.12865	TC268332			ENAH_MOUSE (Q03173) Enabled protein homolog (NPC derived proline-rich protein 1) (NDPP-1), partial (6%) [TC268332]
A_15_P102469	1.24174	0.0487	0.947686	1.17678	AW059261	AW059261		fe12g09.y1 Zebrafish WashU MPIMG EST Danio rerio cDNA clone IMAGE:3738688 5', mRNA sequence [AW059261]
A_15_P119379	1.2414	0.0338	0.905633	1.12426	CN507275	CN507275		AGENCOURT_22403322 NIH_ZGC_9 Danio rerio cDNA clone IMAGE:7272374 5', mRNA sequence [CN507275]
A_15_P114640	1.24068	0.0465	0.925629	1.14841	NM_200345	NM_200345	zgc:63934	Danio rerio zgc:63934 (zgc:63934), mRNA [NM_200345]	GO:8150(biological_process)	GO:0046872(metal ion binding)	GO:0016021(integral to membrane)
A_15_P119746	1.24034	0.0193	0.842081	1.04447	TC292921			CU4B_HUMAN (Q13620) Cullin homolog 4B (CUL-4B), partial (95%) [TC292921]	GO:0000082(G1/S transition of mitotic cell cycle);GO:0007049(cell cycle);GO:0007050(cell cycle arrest);GO:0008285(negative regulation of cell proliferation);GO:0008629(induction of apoptosis by intracellular signals)	GO:0005515(protein binding);GO:0005554(molecular_function unknown)	GO:0008372(cellular_component unknown)
A_15_P101902	1.23972	0.0193	0.943961	1.17024	NM_001005967	NM_001005967	zgc:101846	Danio rerio zgc:101846 (zgc:101846), mRNA [NM_001005967]	GO:0006334(nucleosome assembly);GO:0007001(chromosome organization and biogenesis (sensu Eukaryota))	GO:0003677(DNA binding)	GO:0000786(nucleosome);GO:0005634(nucleus)
A_15_P105957	1.23965	0.00764	0.894312	1.10863	NM_199523	NM_199523	ucp4	Danio rerio uncoupling protein 4 (ucp4), mRNA [NM_199523]	GO:0006810(transport);GO:0006839(mitochondrial transport)	GO:0005215(transporter activity);GO:0005488(binding)	GO:0005739(mitochondrion);GO:0005743(mitochondrial inner membrane);GO:0016020(membrane);GO:0016021(integral to membrane)
A_15_P115433	1.23955	0.0361	0.914315	1.13334	NM_199780	NM_199780	gats	Danio rerio opposite strand transcription unit to Stag3 (gats), mRNA [NM_199780]
A_15_P110520	1.23953	0.0338	1.14338	1.41725	BQ615823	BQ615823		fab15a02.y1 Zebrafish SJD 15 day embryo Danio rerio cDNA clone IMAGE:5903138 5', mRNA sequence [BQ615823]
A_15_P121429	1.23946	0.00764	0.976086	1.20982	TC290699			CLDZ_BRARE (Q9YH90) Claudin-like protein ZF-A9, complete [TC290699]	GO:0009405(pathogenesis)	GO:0004888(transmembrane receptor activity);GO:0005198(structural molecule activity);GO:0005515(protein binding)	GO:0005886(plasma membrane);GO:0005887(integral to plasma membrane);GO:0005923(tight junction);GO:0016020(membrane);GO:0016021(integral to membrane)
A_15_P107283	1.23831	0.0315	0.979297	1.21268	CA473097	CA473097		AGENCOURT_10740291 NCI_CGAP_ZKid1 Danio rerio cDNA clone IMAGE:6793932 5', mRNA sequence [CA473097]
A_15_P109493	1.23797	0.0366	0.827075	1.02389	NM_200618	NM_200618	zgc:63724	Danio rerio zgc:63724 (zgc:63724), mRNA [NM_200618]	GO:8150(biological_process)	GO:0005554(molecular_function unknown)	GO:0008372(cellular_component unknown)
A_15_P106315	1.23765	0.0206	0.969126	1.19944	NM_199677	NM_199677	rbm4l	Danio rerio RNA binding motif protein 4, like (rbm4l), mRNA [NM_199677]	GO:0000398(nuclear mRNA splicing, via spliceosome);GO:0006397(mRNA processing)	GO:0003676(nucleic acid binding);GO:0003723(RNA binding)
A_15_P103438	1.23677	0.0196	0.91727	1.13446	TC269162			O94992 (O94992) HEXIM1 protein (HMBA-inducible), partial (35%) [TC269162]
A_15_P120495	1.23635	0.0302	0.893923	1.1052	NM_194370	NM_194370	ankh	Danio rerio ankylosis, progressive homolog (ankh), mRNA [NM_194370]	GO:0006810(transport);GO:0006817(phosphate transport);GO:0030500(regulation of bone mineralization)	GO:0005315(inorganic phosphate transporter activity);GO:0015114(phosphate transporter activity)	GO:0016021(integral to membrane);GO:0019867(outer membrane)
A_15_P106704	1.2361	0.0478	0.923003	1.14092	ENSDART00000020382			Q9DDB1 (Q9DDB1) Lactate dehydrogenase-C1 (Fragment) , partial (80%) [TC273877]
A_15_P101272	1.23608	0.0368	0.997255	1.23269	NM_199560	NM_199560	zgc:66117	Danio rerio zgc:66117 (zgc:66117), mRNA [NM_199560]	GO:8150(biological_process)	GO:0005554(molecular_function unknown)	GO:0008372(cellular_component unknown)	KEGG pathway: Nicotinate and nicotinamide metabolism 00760; KEGG pathway: Purine metabolism 00230; KEGG pathway: Pyrimidine metabolism 00240
A_15_P100520	1.23541	0.0123	0.81453	1.00628	TC283683			ATH1_HUMAN (Q92858) Atonal protein homolog 1 (Helix-loop-helix protein hATH-1), partial (33%) [TC283683]
A_15_P112095	1.23506	0.0347	1.05496	1.30293	NM_214780	NM_214780	zgc:86749	Danio rerio zgc:86749 (zgc:86749), mRNA [NM_214780]	GO:8150(biological_process)	GO:0005554(molecular_function unknown)	GO:0008372(cellular_component unknown)
A_15_P107180	1.23472	0.0467	0.981418	1.21177	NM_199820	NM_199820	eif3s10	Danio rerio zgc:77263 (zgc:77263), mRNA [NM_199820]	GO:0006412(protein biosynthesis)	GO:0003743(translation initiation factor activity)	GO:0008372(cellular_component unknown)
A_15_P112439	1.23416	0.036	0.949066	1.17129	CA471199	CA471199		AGENCOURT_10698213 NCI_CGAP_ZKid1 Danio rerio cDNA clone IMAGE:6791060 5', mRNA sequence [CA471199]
A_15_P111842	1.23383	0.0174	0.821619	1.01374	BC055152	BC055152	si:dkey-103i16.1	Danio rerio cDNA clone IMAGE:5411844, containing frame-shift errors. [BC055152]
A_15_P103804	1.2336	0.0237	0.910576	1.12328	TC292701			O93598 (O93598) Transcription factor, complete [TC292701]	GO:0000074(regulation of cell cycle);GO:0006355(regulation of transcription, DNA-dependent);GO:0006366(transcription from Pol II promoter);GO:0006919(caspase activation);GO:0007165(signal transduction);GO:0007242(intracellular signaling cascade);GO:0007249(I-kappaB kinase/NF-kappaB cascade);GO:0007259(JAK-STAT cascade);GO:0007260(tyrosine phosphorylation of STAT protein);GO:0007261(JAK-induced ST…	GO:0003677(DNA binding);GO:0003700(transcription factor activity);GO:0004871(signal transducer activity);GO:0005062(hematopoietin/interferon-class (D200-domain) cytokine receptor signal transducer activity)	GO:0005634(nucleus);GO:0005737(cytoplasm)
A_15_P109684	1.23337	0.00896	0.961311	1.18566	NM_213022	NM_213022	ywhag1	Danio rerio 3-monooxygenase/tryptophan 5-monooxygenase activation protein, gamma polypeptide (ywhag), mRNA [NM_213022]		GO:0004497(monooxygenase activity);GO:0019904(protein domain specific binding)
A_15_P111407	1.23334	0.0419	0.786795	0.970385	TC269946			Q6UFS5 (Q6UFS5) NocA-like zinc-finger protein 2, complete [TC269946]
A_15_P103457	1.23325	0.0269	0.997453	1.23011	NM_200079	NM_200079	c20orf149	Danio rerio chromosome 20 open reading frame 149 homolog (human) (c20orf149), mRNA [NM_200079]
A_15_P113750	1.23278	0.0399	0.992102	1.22305	TC291973			SGK1_MOUSE (Q9WVC6) Serine/threonine-protein kinase Sgk1 (Serum/glucocorticoid-regulated kinase 1) , partial (81%) [TC291973]	GO:0006468(protein amino acid phosphorylation);GO:0006814(sodium ion transport);GO:0006915(apoptosis);GO:0006916(anti-apoptosis);GO:0006950(response to stress);GO:0007242(intracellular signaling cascade)	GO:0004672(protein kinase activity);GO:0004674(protein serine/threonine kinase activity);GO:0004682(protein kinase CK2 activity);GO:0005524(ATP binding);GO:0008189(apoptosis inhibitor activity);GO:0015459(potassium channel regulator activity);GO:0016740(transferase activity);GO:0017080(sodium channel regulator activity)	GO:0005634(nucleus);GO:0008372(cellular_component unknown);GO:0016023(cytoplasmic vesicle)
A_15_P101037	1.23226	0.00974	0.850849	1.04847	NM_001008634	NM_001008634	zgc:101580	Danio rerio zgc:101580 (zgc:101580), mRNA [NM_001008634]	GO:8150(biological_process)	GO:0005554(molecular_function unknown)	GO:0008372(cellular_component unknown)
A_15_P105401	1.23174	0.0112	0.853137	1.05085	NM_200257	NM_200257	zgc:55661	Danio rerio zgc:55661 (zgc:55661), mRNA [NM_200257]	GO:0006511(ubiquitin-dependent protein catabolism);GO:0006512(ubiquitin cycle)	GO:0004197(cysteine-type endopeptidase activity);GO:0004221(ubiquitin thiolesterase activity);GO:0008233(peptidase activity);GO:0008234(cysteine-type peptidase activity);GO:0016787(hydrolase activity)	GO:0008372(cellular_component unknown)
A_15_P118544	1.23158	0.0166	0.854136	1.05194	NM_001007163	NM_001007163	rrm2b	Danio rerio ribonucleotide reductase M2 b (rrm2b), mRNA [NM_001007163]	GO:0006260(DNA replication);GO:0009186(deoxyribonucleoside diphosphate metabolism)	GO:0004748(ribonucleoside-diphosphate reductase activity);GO:0016491(oxidoreductase activity)
A_15_P115715	1.23105	0.0269	0.913705	1.12481	NM_200009	NM_200009	zgc:73138	Danio rerio zgc:73138 (zgc:73138), mRNA [NM_200009]	GO:0006412(protein biosynthesis);GO:0006414(translational elongation)	GO:0003746(translation elongation factor activity);GO:0005525(GTP binding)	GO:0005737(cytoplasm)
A_15_P107870	1.2302	0.0303	0.823209	1.01271	NM_131669	NM_131669	atp1b2a	Danio rerio ATPase, Na+/K+ transporting, beta 2a polypeptide (atp1b2a), mRNA [NM_131669]	GO:0006810(transport);GO:0006811(ion transport);GO:0006813(potassium ion transport);GO:0006814(sodium ion transport)	GO:0005391(sodium:potassium-exchanging ATPase activity)	GO:0016020(membrane);GO:0016021(integral to membrane)
A_15_P104506	1.23013	0.0215	0.868525	1.0684	NM_152955	NM_152955	dacha	Danio rerio dachshund a (dacha), mRNA [NM_152955]	GO:48839(inner ear development)		GO:0005634(nucleus)
A_15_P114147	1.22961	0.0283	1.0998	1.35233	TC268479			Q9VCI9 (Q9VCI9) CG10365-PA (Cg10365-pb), partial (14%) [TC268479]
A_15_P112747	1.22957	0.0183	1.09753	1.34949	NM_181758	NM_181758	anxa1a	Danio rerio annexin A1a (anxa1a), mRNA [NM_181758]		GO:0004859(phospholipase inhibitor activity);GO:0005509(calcium ion binding);GO:0005544(calcium-dependent phospholipid binding);GO:0019834(phospholipase A2 inhibitor activity)
A_15_P102412	1.22953	0.027	0.909277	1.11799	ENSDART00000030838			myeloid cell leukemia sequence 1-like [Source:ZFIN;Acc:ZDB-GENE-030825-2] [ENSDART00000030838]	GO:0042981(regulation of apoptosis)		GO:0016021(integral to membrane)
A_15_P103761	1.22944	0.0403	0.850775	1.04598	BC049024	BC049024	mxi1	Danio rerio max interacting protein, mRNA (cDNA clone MGC:56456 IMAGE:5612565), complete cds. [BC049024]	GO:0006355(regulation of transcription, DNA-dependent)	GO:0003677(DNA binding)	GO:0005634(nucleus)
A_15_P112633	1.22844	0.0487	0.830026	1.01964	AW174661	AW174661		fj06h04.y1 Zebrafish adult olfactory Danio rerio cDNA 5', mRNA sequence [AW174661]
A_15_P118288	1.2281	0.0177	0.80727	0.991407	NM_213237	NM_213237	tal1	Danio rerio T-cell acute lymphocytic leukemia 1 (tal1), mRNA [NM_213237]	GO:0001525(angiogenesis);GO:0030097(hemopoiesis);GO:0030218(erythrocyte differentiation);GO:0045603(positive regulation of endothelial cell differentiation)	GO:0003700(transcription factor activity)	GO:0005634(nucleus)
A_15_P112615	1.22769	0.0162	0.965854	1.18577	NM_001005954	NM_001005954	zgc:103627	Danio rerio zgc:103627 (zgc:103627), mRNA [NM_001005954]	GO:8150(biological_process)	GO:0005554(molecular_function unknown)	GO:0008372(cellular_component unknown)
A_15_P100676	1.22721	0.0211	1.05887	1.29946	NM_131764	NM_131764	cldnc	Danio rerio claudin c (cldnc), mRNA [NM_131764]		GO:0005198(structural molecule activity)	GO:0005923(tight junction);GO:0016020(membrane)
A_15_P110677	1.2267	0.0472	0.882904	1.08306	TC290737			SFR9_HUMAN (Q13242) Splicing factor, arginine/serine-rich 9 (Pre-mRNA splicing factor SRp30C), partial (23%) [TC290737]
A_15_P104575	1.22629	0.00774	0.978438	1.19985	NM_214685	NM_214685	laptm4a	Danio rerio lysosomal-associated protein transmembrane 4 alpha (laptm4a), mRNA [NM_214685]			GO:0016021(integral to membrane)
A_15_P119441	1.22537	0.0325	0.842855	1.03281	NM_001002165	NM_001002165	zgc:63914	Danio rerio zgc:63914 (zgc:63914), mRNA [NM_001002165]	GO:8150(biological_process)	GO:0005554(molecular_function unknown)	GO:0008372(cellular_component unknown)
A_15_P100976	1.22491	0.0468	0.913004	1.11835	TC274384			KDGG_RAT (P49620) Diacylglycerol kinase, gamma (Diglyceride kinase) (DGK-gamma) (DAG kinase gamma) (88 kDa diacylglycerol kinase) , partial (23%) [TC274384]		GO:0004143(diacylglycerol kinase activity)	GO:0005886(plasma membrane)
A_15_P102161	1.22467	0.0225	0.908241	1.11229	NM_213018	NM_213018	katnb1	Danio rerio zgc:56071 (zgc:56071), mRNA [NM_213018]	GO:7067(mitosis)	GO:0005554(molecular_function unknown)	GO:0008372(cellular_component unknown)
A_15_P104961	1.22434	0.00955	0.822211	1.00667	NM_001002528	NM_001002528	asb13	Danio rerio zgc:92919 (zgc:92919), mRNA [NM_001002528]	GO:0007242(intracellular signaling cascade)	GO:0005554(molecular_function unknown)	GO:0008372(cellular_component unknown)
A_15_P109625	1.22422	0.0274	1.0074	1.23328	NM_001002318	NM_001002318	zgc:86635	Danio rerio zgc:86635 (zgc:86635), mRNA [NM_001002318]	GO:0000160(two-component signal transduction system (phosphorelay));GO:0006355(regulation of transcription, DNA-dependent);GO:0006886(intracellular protein transport);GO:0007264(small GTPase mediated signal transduction);GO:0015031(protein transport)	GO:0003677(DNA binding);GO:0005525(GTP binding)	GO:0008372(cellular_component unknown)
A_15_P103217	1.22063	0.0419	0.925958	1.13026	NM_213037	NM_213037	zgc:73070	Danio rerio zgc:73070 (zgc:73070), mRNA [NM_213037]	GO:0016567(protein ubiquitination)	GO:0004842(ubiquitin-protein ligase activity);GO:0008270(zinc ion binding)	GO:0000151(ubiquitin ligase complex)
A_15_P108947	1.22018	0.0207	0.907076	1.10679	NM_199522	NM_199522	rnd3a	Danio rerio ras homolog gene family, member E (arhe), mRNA [NM_199522]	GO:0007264(small GTPase mediated signal transduction);GO:0015031(protein transport)	GO:0005525(GTP binding)	GO:5622(intracellular); GO:16020(membrane); GO:5579(membrane attack complex)
A_15_P104176	1.21941	0.04	0.796373	0.971107	BC067332	BC067332	zgc:154027	Danio rerio cDNA clone IMAGE:6997495. [BC067332]	GO:8150(biological_process)	GO:3674(molecular_function)	GO:5575(cellular_component)
A_15_P102420	1.21813	0.0208	0.854807	1.04127	NM_001007329	NM_001007329	slc7a3	Danio rerio zgc:92563 (zgc:92563), mRNA [NM_001007329]	GO:0006810(transport);GO:0006865(amino acid transport)	GO:0005279(amino acid-polyamine transporter activity);GO:0015359(amino acid permease activity)	GO:0016020(membrane);GO:0016021(integral to membrane)
A_15_P120940	1.21795	0.045	0.831326	1.01251	NM_214715	NM_214715	adcyap1b	Danio rerio zgc:101522 (zgc:101522), mRNA [NM_214715]	GO:7420(brain development); GO:43010(camera-type eye development)	GO:0005179(hormone activity)	GO:0005576(extracellular region)
A_15_P116522	1.21752	0.0279	0.848326	1.03286	ENSDART00000047230			AF182213 microtubule-associated protein MAP1A {Mus musculus;} , partial (22%) [TC283748]
A_15_P114258	1.21584	0.0486	0.919799	1.11833	TC277775			BC052918 opsin 1 (cone pigments), long-wave-sensitive, 2 {Danio rerio;} , partial (26%) [TC277775]
A_15_P119751	1.21544	0.0283	0.910469	1.10662	NM_199866	NM_199866	tmem9	Danio rerio zgc:55432 (zgc:55432), mRNA [NM_199866]	GO:8150(biological_process)	GO:0005554(molecular_function unknown)	GO:0016021(integral to membrane)
A_15_P118312	1.21435	0.0498	0.965784	1.1728	TC282004			NAB3_YEAST (P38996) Nuclear polyadenylated RNA-binding protein NAB3, partial (4%) [TC282004]
A_15_P111262	1.21401	0.0412	0.861518	1.04589	NM_199985	NM_199985	ccdc6a	Danio rerio zgc:77435 (zgc:77435), mRNA [NM_199985]	GO:8150(biological_process)	GO:0005554(molecular_function unknown)	GO:0008372(cellular_component unknown)
A_15_P116384	1.21382	0.0174	0.913228	1.10849	NM_001002702	NM_001002702	zgc:92620	Danio rerio zgc:92620 (zgc:92620), mRNA [NM_001002702]	GO:6355(regulation of transcription, DNA-dependent)	GO:0005554(molecular_function unknown)	GO:0008372(cellular_component unknown)
A_15_P107816	1.21328	0.0313	0.857518	1.04041	NM_001009897	NM_001009897	wdr82	Danio rerio zgc:55453 (zgc:55453), mRNA [NM_001009897]		GO:0003779(actin binding)	GO:0005622(intracellular)
A_15_P107739	1.21245	0.0149	0.986213	1.19574	NM_199710	NM_199710	wbp2	Danio rerio WW domain binding protein 2 (wbp2), mRNA [NM_199710]
A_15_P118613	1.21197	0.0206	0.849737	1.02985	TC277807			STXB_SYNHO (Q91453) Stonustoxin beta-subunit (SNTX beta-subunit), partial (4%) [TC277807]
A_15_P112771	1.21196	0.0486	1.05107	1.27385	NM_200520	NM_200520	zgc:66337	Danio rerio zgc:66337 (zgc:66337), mRNA [NM_200520]	GO:8150(biological_process)	GO:0005554(molecular_function unknown)	GO:0008372(cellular_component unknown)
A_15_P117926	1.21185	0.032	0.940765	1.14007	CN020196	CN020196		AGENCOURT_20191358 NIH_ZGC_15 Danio rerio cDNA clone IMAGE:7225797 5', mRNA sequence [CN020196]
A_15_P102135	1.21165	0.0375	0.923206	1.1186	NM_131434	NM_131434	snap25b	Danio rerio synaptosome-associated protein 25 b (snap25b), mRNA [NM_131434]	GO:8150(biological_process)	GO:0005554(molecular_function unknown)	GO:0019717(synaptosome)	KEGG pathway: SNARE interactions in vesicular transport 04130
A_15_P107392	1.21109	0.0362	0.825016	0.999165	ENSDART00000042114			Q7Z3Y3 (Q7Z3Y3) SCHIP1 protein, partial (79%) [TC289084]
A_15_P113942	1.21032	0.0493	0.929404	1.12487	NM_001005967	NM_001005967	zgc:101846	Danio rerio zgc:101846 (zgc:101846), mRNA [NM_001005967]	GO:0006334(nucleosome assembly);GO:0007001(chromosome organization and biogenesis (sensu Eukaryota))	GO:0003677(DNA binding)	GO:0000786(nucleosome);GO:0005634(nucleus)
A_15_P103614	1.20987	0.0444	0.821469	0.993872	ENSDART00000047794			Cdc42 protein homolog; wu:fb07d08. [Source:RefSeq;Acc:NM_200632] [ENSDART00000047794]
A_15_P119261	1.20907	0.0407	0.825216	0.997745	TC283045			Q7PCV1 (Q7PCV1) EbiP338 (ENSANGP00000024999) (ENSANGP00000022699) (ENSANGP00000025247) (Fragment), partial (46%) [TC283045]
A_15_P110031	1.20836	0.0316	0.882374	1.06623	TC292075			BC053415 zgc:56692 {Danio rerio;} , complete [TC292075]		GO:0003707(steroid hormone receptor activity);GO:0004872(receptor activity);GO:0005496(steroid binding)	GO:0005792(microsome);GO:0005887(integral to plasma membrane);GO:0016021(integral to membrane)
A_15_P120295	1.20793	0.0402	0.813777	0.982983	NM_194370	NM_194370	ankh	Danio rerio ankylosis, progressive homolog (ankh), mRNA [NM_194370]	GO:0006810(transport);GO:0006817(phosphate transport);GO:0030500(regulation of bone mineralization)	GO:0005315(inorganic phosphate transporter activity);GO:0015114(phosphate transporter activity)	GO:0016021(integral to membrane);GO:0019867(outer membrane)
A_15_P116765	1.20757	0.0254	0.873872	1.05526	TC292138			Q7SXT6 (Q7SXT6) Ribonucleoprotein, complete [TC292138]	GO:0007399(neurogenesis)	GO:0003676(nucleic acid binding);GO:0003723(RNA binding);GO:0003727(single-stranded RNA binding);GO:0008266(poly(U) binding)	GO:0005634(nucleus);GO:0005737(cytoplasm);GO:0005844(polysome)
A_15_P113373	1.20755	0.0351	0.906388	1.09451	NM_131396	NM_131396	thra	Danio rerio thyroid hormone receptor alpha (thra), mRNA [NM_131396]	GO:0006355(regulation of transcription, DNA-dependent)	GO:0003677(DNA binding);GO:0003700(transcription factor activity);GO:0003707(steroid hormone receptor activity);GO:0004872(receptor activity);GO:0004879(ligand-dependent nuclear receptor activity);GO:0004887(thyroid hormone receptor activity)	GO:0005634(nucleus)
A_15_P106156	1.20626	0.047	0.935541	1.12851	NM_213250	NM_213250	csnk1d	Danio rerio casein kinase 1, delta (csnk1d), mRNA [NM_213250]	GO:0006468(protein amino acid phosphorylation)	GO:0004672(protein kinase activity);GO:0004674(protein serine/threonine kinase activity);GO:0004713(protein-tyrosine kinase activity);GO:0005524(ATP binding);GO:0016301(kinase activity);GO:0016740(transferase activity)
A_15_P119606	1.2061	0.0444	0.906234	1.09301	NM_182879	NM_182879	atp6v1b2	Danio rerio ATPase, H+ transporting, lysosomal, V1 subunit B, member b (atp6v1bb), mRNA [NM_182879]	GO:0006754(ATP biosynthesis);GO:0015986(ATP synthesis coupled proton transport);GO:0015988(energy coupled proton transport, against electrochemical gradient)	GO:0005524(ATP binding);GO:0008553(hydrogen-exporting ATPase activity, phosphorylative mechanism);GO:0046933(hydrogen-transporting ATP synthase activity, rotational mechanism);GO:0046961(hydrogen-transporting ATPase activity, rotational mechanism)	GO:0005737(cytoplasm);GO:0016469(proton-transporting two-sector ATPase complex)	KEGG pathway: Oxidative phosphorylation 00190
A_15_P113328	1.20485	0.0419	0.957559	1.15372	NM_201315	NM_201315	abcf2	Danio rerio ATP-binding cassette, sub-family F (GCN20), member 2 (abcf2), mRNA [NM_201315]	GO:0006810(transport)	GO:0000166(nucleotide binding);GO:0005524(ATP binding);GO:0016887(ATPase activity);GO:0017111(nucleoside-triphosphatase activity)
A_15_P106030	1.20479	0.0177	0.91448	1.10176	NM_213420	NM_213420	rftn2	Danio rerio zgc:56544 (zgc:56544), mRNA [NM_213420]	GO:8150(biological_process)	GO:0003677(DNA binding)	GO:0005634(nucleus)
A_15_P120339	1.20464	0.0237	1.05868	1.27533	NM_205726	NM_205726	igfbp5	Danio rerio insulin-like growth factor binding protein 5 (igfbp5), mRNA [NM_205726]	GO:0001558(regulation of cell growth)	GO:0005520(insulin-like growth factor binding)	GO:0005576(extracellular region)
A_15_P119319	1.20451	0.00654	0.956976	1.15268	NM_214810	NM_214810	zgc:85981	Danio rerio zgc:85981 (zgc:85981), mRNA [NM_214810]	GO:0006508(proteolysis and peptidolysis)	GO:0004180(carboxypeptidase activity);GO:0004182(carboxypeptidase A activity);GO:0008233(peptidase activity);GO:0016787(hydrolase activity)	GO:0008372(cellular_component unknown)
A_15_P105429	1.20414	0.0188	0.874321	1.05281	CK362545	CK362545		AGENCOURT_17185568 NIH_ZGC_4 Danio rerio cDNA clone IMAGE:7088918 5', mRNA sequence [CK362545]
A_15_P115327	1.20379	0.0295	0.849745	1.02292	NM_207101	NM_207101	zgc:76904	Danio rerio zgc:76904 (zgc:76904), mRNA [NM_207101]	GO:0006486(protein amino acid glycosylation)	GO:0008378(galactosyltransferase activity)	GO:0016020(membrane)	KEGG pathway: Glycan structures - biosynthesis 2 01031; KEGG pathway: Glycosphingolipid biosynthesis - lactoseries 00601
A_15_P107072	1.20354	0.0374	0.892629	1.07431	NM_001007307	NM_001007307	pcf11	Danio rerio zgc:92226 (zgc:92226), mRNA [NM_001007307]	GO:0006508(proteolysis and peptidolysis);GO:0006886(intracellular protein transport)	GO:0008237(metallopeptidase activity);GO:0008270(zinc ion binding)	GO:0008372(cellular_component unknown)
A_15_P117483	1.20345	0.0177	0.777053	0.935142	TC279276			Q8JH70 (Q8JH70) Aldolase c, fructose-bisphosphate, partial (82%) [TC279276]	GO:0006000(fructose metabolism);GO:0006094(gluconeogenesis);GO:0006096(glycolysis);GO:0006098(pentose-phosphate shunt);GO:0006941(striated muscle contraction);GO:0007498(mesoderm development)	GO:0004332(fructose-bisphosphate aldolase activity);GO:0016829(lyase activity)	GO:0005737(cytoplasm);GO:0005739(mitochondrion);GO:0008372(cellular_component unknown)
A_15_P107453	1.20328	0.0136	0.988555	1.18951	NM_200139	NM_200139	cyp2j25	Danio rerio zgc:55731 (zgc:55731), mRNA [NM_200139]	GO:0006118(electron transport)	GO:0004497(monooxygenase activity)	GO:0008372(cellular_component unknown)
A_15_P109790	1.20276	0.0288	0.817874	0.983707	NM_001005970	NM_001005970	tspan13	Danio rerio zgc:101833 (zgc:101833), mRNA [NM_001005970]	GO:8150(biological_process)	GO:0005554(molecular_function unknown)	GO:0016021(integral to membrane)
A_15_P108737	1.20275	0.0114	0.963238	1.15853	AW419970	AW419970	wu:fj85g10	fj85g10.y1 zebrafish gridded kidney Danio rerio cDNA 5' similar to contains element MSR1 repetitive element ;, mRNA sequence [AW419970]
A_15_P115227	1.20273	0.0204	0.945668	1.13739	NM_001002089	NM_001002089	zgc:86926	Danio rerio zgc:86926 (zgc:86926), mRNA [NM_001002089]	GO:0006464(protein modification);GO:0006512(ubiquitin cycle);GO:0015031(protein transport)	GO:0004840(ubiquitin conjugating enzyme activity)	GO:0008372(cellular_component unknown)
A_15_P108633	1.20263	0.0481	0.978838	1.17718	BC044361	BC044361	rnu3ip2	Danio rerio similar to U3 snoRNP-associated 55-kDa protein, mRNA (cDNA clone IMAGE:2600245), partial cds. [BC044361]
A_15_P105146	1.20159	0.0264	0.904069	1.08632	TC280418			HSPEP19 PEP-19 {Homo sapiens;} , partial (48%) [TC280418]
A_15_P109238	1.20132	0.028	0.941367	1.13088	NM_213463	NM_213463	eif3s8	Danio rerio eukaryotic translation initiation factor 3, subunit 8 (eif3s8), mRNA [NM_213463]	GO:0006412(protein biosynthesis);GO:0006413(translational initiation)	GO:0003743(translation initiation factor activity)	GO:0005852(eukaryotic translation initiation factor 3 complex)
A_15_P116590	1.20119	0.028	0.987617	1.18631	NM_200669	NM_200669	ptpn12	Danio rerio protein tyrosine phosphatase, non-receptor type 12 (ptpn12), mRNA [NM_200669]	GO:0006470(protein amino acid dephosphorylation)	GO:0004721(phosphoprotein phosphatase activity);GO:0004725(protein tyrosine phosphatase activity);GO:0004872(receptor activity);GO:0016787(hydrolase activity)
A_15_P105175	1.20059	0.00849	0.916014	1.09976	CN836202	CN836202		AGENCOURT_24291629 NIH_ZGC_18 Danio rerio cDNA clone IMAGE:7286102 5', mRNA sequence [CN836202]
A_15_P101287	1.20019	0.0381	0.927453	1.11312	NM_001004564	NM_001004564	zgc:92925	Danio rerio zgc:92925 (zgc:92925), mRNA [NM_001004564]	GO:8150(biological_process)	GO:0005554(molecular_function unknown)	GO:0008372(cellular_component unknown)
A_15_P100740	1.20016	0.0449	0.860152	1.03232	TC293822			AY151050 protein arginine methyltransferase 3 {Mus musculus;} , partial (27%) [TC293822]
A_15_P105035	1.20004	0.0449	0.909686	1.09166	NM_182856	NM_182856	fgf17a	Danio rerio fibroblast growth factor 17 a (fgf17a), mRNA [NM_182856]	GO:0000074(regulation of cell cycle);GO:0007275(development);GO:0007399(neurogenesis);GO:0008283(cell proliferation)	GO:0008083(growth factor activity)	GO:5786(signal recognition particle, endoplasmic reticulum targeting)
A_15_P111519	1.19871	0.0343	0.908996	1.08963	TC270589
A_15_P107238	1.1985	0.0367	0.930516	1.11522	AY851290	AY851290	zgc:73378	Danio rerio VAMP/synaptobrevin mRNA, complete cds. [AY851290]	GO:16192(vesicle-mediated transport)	GO:0005554(molecular_function unknown)	GO:0019717(synaptosome);GO:0045202(synapse)	KEGG pathway: SNARE interactions in vesicular transport 04130
A_15_P118393	1.19846	0.0275	0.966498	1.15831	NM_001004519	NM_001004519	fkbp3	Danio rerio FK506 binding protein 3 (fkbp3), mRNA [NM_001004519]	GO:0006457(protein folding)	GO:16853(isomerase activity); GO:3755(peptidyl-prolyl cis-trans isomerase activity)
A_15_P115865	1.19838	0.042	0.956391	1.14612	NM_001002566	NM_001002566	zgc:92757	Danio rerio zgc:92757 (zgc:92757), mRNA [NM_001002566]	GO:0000160(two-component signal transduction system (phosphorelay));GO:0006355(regulation of transcription, DNA-dependent);GO:0006886(intracellular protein transport);GO:0007264(small GTPase mediated signal transduction);GO:0015031(protein transport)	GO:0003677(DNA binding);GO:0005525(GTP binding)	GO:0008372(cellular_component unknown)
A_15_P115721	1.19746	0.0224	0.907398	1.08657	NM_001002563	NM_001002563	stmn4l	Danio rerio stathmin-like 4, like (stmn4l), mRNA [NM_001002563]	GO:0007242(intracellular signaling cascade)
A_15_P118941	1.1955	0.0488	0.930537	1.11246	CN326479	CN326479		AGENCOURT_21848960 NIH_ZGC_8 Danio rerio cDNA clone IMAGE:7261479 5', mRNA sequence [CN326479]
A_15_P103805	1.19511	0.0296	0.930934	1.11257	NM_131597	NM_131597	ndpkz6	Danio rerio nucleoside diphosphate kinase-Z6 (ndpkz6), mRNA [NM_131597]	GO:0006183(GTP biosynthesis);GO:0006228(UTP biosynthesis);GO:0006241(CTP biosynthesis)	GO:0000287(magnesium ion binding);GO:0004550(nucleoside-diphosphate kinase activity);GO:0005524(ATP binding);GO:0016301(kinase activity);GO:0016740(transferase activity)		KEGG pathway: Purine metabolism 00230; KEGG pathway: Pyrimidine metabolism 00240
A_15_P109547	1.19475	0.0446	0.737268	0.880853	CA472317	CA472317		AGENCOURT_10739359 NCI_CGAP_ZKid1 Danio rerio cDNA clone IMAGE:6793034 5', mRNA sequence [CA472317]
A_15_P112939	1.19462	0.033	0.903881	1.0798	AW566853	AW566853	wu:fk20e09	fk20e09.y1 zebrafish fin day1 regeneration Danio rerio cDNA 5', mRNA sequence [AW566853]
A_15_P108748	1.19313	0.0326	0.924736	1.10333	TC292315			Q86F27 (Q86F27) Clone ZZD1165 mRNA sequence, partial (16%) [TC292315]
A_15_P119745	1.19282	0.0331	0.905811	1.08047	NM_001005774	NM_001005774	zgc:101070	Danio rerio zgc:101070 (zgc:101070), mRNA [NM_001005774]	GO:8150(biological_process)	GO:0005554(molecular_function unknown)	GO:0008372(cellular_component unknown)
A_15_P101032	1.1926	0.0454	0.994448	1.18598	TC269191			ADR2_MOUSE (Q8BQS5) Adiponectin receptor protein 2, partial (38%) [TC269191]		GO:0005554(molecular_function unknown)
A_15_P111634	1.19175	0.0139	0.820807	0.978196	BC077105	BC077105	zgc:110543	Danio rerio cDNA clone IMAGE:7141360, partial cds. [BC077105]	GO:8150(biological_process)	GO:3674(molecular_function)	GO:5575(cellular_component)
A_15_P103153	1.19114	0.0145	0.918029	1.09351	NM_212617	NM_212617	yy1	Danio rerio YY1 transcription factor (yy1), mRNA [NM_212617]	GO:6829(zinc ion transport)	GO:0003676(nucleic acid binding);GO:0008270(zinc ion binding)	GO:0005634(nucleus)
A_15_P109811	1.19114	0.0177	0.886511	1.05596	NM_001007313	NM_001007313	ppm1a	Danio rerio zgc:92329 (zgc:92329), mRNA [NM_001007313]	GO:0006470(protein amino acid dephosphorylation)	GO:0000287(magnesium ion binding);GO:0003824(catalytic activity);GO:0004721(phosphoprotein phosphatase activity);GO:0004722(protein serine/threonine phosphatase activity);GO:0016787(hydrolase activity);GO:0030145(manganese ion binding)	GO:0008287(protein serine/threonine phosphatase complex)
A_15_P109600	1.19042	0.0423	0.979639	1.16618	ENSDART00000029125			Q7T2W9 (Q7T2W9) Complement protein component C7, partial (48%) [TC271593]
A_15_P119508	1.1902	0.0207	0.91534	1.08944	NM_214688	NM_214688	vcanb	Danio rerio wu:fb99b07 (wu:fb99b07), mRNA [NM_214688]	GO:0007155(cell adhesion)	GO:0005509(calcium ion binding);GO:0005529(sugar binding);GO:0005540(hyaluronic acid binding)	GO:5575(cellular_component)
A_15_P116869	1.18988	0.032	0.917032	1.09116	TC288751			Q9TRZ5 (Q9TRZ5) 0(6)-methylguanine-DNA methyltransferase , partial (54%) [TC288751]
A_15_P114024	1.18904	0.0134	0.898018	1.06778	BC083454	BC083454		Danio rerio cDNA clone IMAGE:7255792. [BC083454]
A_15_P121370	1.18894	0.0349	0.957962	1.13896	NM_200679	NM_200679	zgc:65749	Danio rerio zgc:65749 (zgc:65749), mRNA [NM_200679]			GO:0008372(cellular_component unknown)
A_15_P105132	1.18838	0.0388	0.81135	0.964193	BC049500	BC049500	tpi1a	Danio rerio triosephosphate isomerase 1a, mRNA (cDNA clone MGC:56599 IMAGE:5915296), complete cds. [BC049500]	GO:0006094(gluconeogenesis);GO:0006096(glycolysis);GO:0006098(pentose-phosphate shunt);GO:0006633(fatty acid biosynthesis);GO:0008152(metabolism);GO:0008610(lipid biosynthesis)	GO:0004807(triose-phosphate isomerase activity);GO:0016853(isomerase activity)		KEGG pathway: Carbon fixation 00710; KEGG pathway: Fructose and mannose metabolism 00051; KEGG pathway: Glycolysis / Gluconeogenesis 00010; KEGG pathway: Inositol metabolism 00031
A_15_P100774	1.18767	0.036	1.03265	1.22645	NM_131601	NM_131601	slc3a2	Danio rerio solute carrier family 3, member 2 (slc3a2), mRNA [NM_131601]	GO:0005975(carbohydrate metabolism)	GO:0004556(alpha-amylase activity);GO:0016787(hydrolase activity);GO:0016798(hydrolase activity, acting on glycosyl bonds)
A_15_P104570	1.18712	0.0213	0.922913	1.09561	CN834602	CN834602		AGENCOURT_25056508 NIH_ZGC_4 Danio rerio cDNA clone IMAGE:7287401 5', mRNA sequence [CN834602]
A_15_P104133	1.18705	0.00517	0.939075	1.11473	TC293680			AB056477 angiopoietin-related protein 4 {Homo sapiens;} , partial (33%) [TC293680]
A_15_P112591	1.18689	0.0301	0.850723	1.00972	BC081633	BC081633	cuedc2	Danio rerio CUE domain containing 2, mRNA (cDNA clone MGC:92255 IMAGE:7052835), complete cds. [BC081633]
A_15_P118147	1.18671	0.0327	1.00515	1.19282	NM_205659	NM_205659	cnksr1	Danio rerio zgc:77200 (zgc:77200), mRNA [NM_205659]	GO:8150(biological_process)	GO:0005515(protein binding)	GO:0016020(membrane)
A_15_P101699	1.18622	0.0135	0.827261	0.981314	NM_001002658	NM_001002658	zgc:91973	Danio rerio zgc:91973 (zgc:91973), mRNA [NM_001002658]	GO:8150(biological_process)	GO:0005158(insulin receptor binding)	GO:0008372(cellular_component unknown)
A_15_P108264	1.18555	0.0135	0.954883	1.13207	NM_213435	NM_213435	zgc:55683	Danio rerio zgc:55683 (zgc:55683), mRNA [NM_213435]	GO:8150(biological_process)	GO:0005554(molecular_function unknown)	GO:0008372(cellular_component unknown)
A_15_P105969	1.18536	0.0125	0.919271	1.08966	NM_205579	NM_205579	myo3a	Danio rerio myosin IIIA (myo3a), mRNA [NM_205579]	GO:0006468(protein amino acid phosphorylation);GO:0007601(visual perception)	GO:0003774(motor activity);GO:0003779(actin binding);GO:0004672(protein kinase activity);GO:0004674(protein serine/threonine kinase activity);GO:0005524(ATP binding);GO:0016301(kinase activity);GO:0016740(transferase activity)	GO:0005856(cytoskeleton);GO:0016459(myosin)
A_15_P104662	1.18534	0.0188	0.933252	1.10622	NM_001002727	NM_001002727	rnf144	Danio rerio zgc:92582 (zgc:92582), mRNA [NM_001002727]	GO:0006118(electron transport);GO:0016567(protein ubiquitination)	GO:0004842(ubiquitin-protein ligase activity);GO:0005489(electron transporter activity);GO:0005506(iron ion binding);GO:0008270(zinc ion binding)	GO:0000151(ubiquitin ligase complex)
A_15_P101629	1.18475	0.0107	0.921912	1.09223	AI585222	AI585222		fb95g05.y1 Zebrafish WashU MPIMG EST Danio rerio cDNA clone IMAGE:3719672 5', mRNA sequence [AI585222]
A_15_P117505	1.18315	0.0335	0.982092	1.16196	TC293311			FRG1_FUGRU (O73747) FRG1 protein, complete [TC293311]
A_15_P119689	1.18283	0.0301	0.963	1.13907	BM026461	BM026461		ft08f11.y3 Zebrafish neuronal Danio rerio cDNA clone IMAGE:5080869 5', mRNA sequence [BM026461]
A_15_P118248	1.1827	0.0447	0.826831	0.977894	NM_131017	NM_131017	gsc	Danio rerio goosecoid (gsc), mRNA [NM_131017]	GO:0006355(regulation of transcription, DNA-dependent);GO:0007275(development)	GO:0003677(DNA binding);GO:0003700(transcription factor activity)	GO:0005634(nucleus)
A_15_P110708	1.18204	0.0116	0.920689	1.08829	NM_001003414	NM_001003414	c6orf194l	Danio rerio chromosome 6 open reading frame 194-like (H. sapiens) (c6orf194l), mRNA [NM_001003414]
A_15_P119410	1.18198	0.0297	0.835916	0.988038	CF550670	CF550670		AGENCOURT_15592374 NIH_ZGC_4 Danio rerio cDNA clone IMAGE:7012986 5', mRNA sequence [CF550670]
A_15_P107497	1.18055	0.0406	0.833364	0.983828	TC269903			BC051927 Tceb2 protein {Mus musculus;} , partial (97%) [TC269903]	GO:0006355(regulation of transcription, DNA-dependent);GO:0006368(RNA elongation from Pol II promoter);GO:0006461(protein complex assembly)	GO:0005515(protein binding)	GO:0005634(nucleus)
A_15_P111898	1.17946	0.0224	0.804669	0.949072	CK018541	CK018541	prosc	AGENCOURT_16542250 NIH_ZGC_10 Danio rerio cDNA clone IMAGE:7042098 5', mRNA sequence [CK018541]
A_15_P104747	1.17945	0.0144	0.954279	1.12552	NM_001003504	NM_001003504	paip1	Danio rerio zgc:91954 (zgc:91954), mRNA [NM_001003504]	GO:0006412(protein biosynthesis)	GO:0003723(RNA binding)	GO:0008372(cellular_component unknown)
A_15_P117537	1.17934	0.0429	0.897064	1.05794	TC297857			Q8N668 (Q8N668) MURR1, partial (29%) [TC297857]
A_15_P110060	1.17815	0.0286	0.88209	1.03924	NM_213426	NM_213426	hnrpr	Danio rerio heterogeneous nuclear ribonucleoprotein R (hnrpr), mRNA [NM_213426]		GO:166(nucleotide binding)	GO:30529(ribonucleoprotein complex)
A_15_P111703	1.17649	0.0405	0.949391	1.11695	NM_213435	NM_213435	zgc:55683	Danio rerio zgc:55683 (zgc:55683), mRNA [NM_213435]	GO:8150(biological_process)	GO:0005554(molecular_function unknown)	GO:0008372(cellular_component unknown)
A_15_P101572	1.17637	0.0454	0.859076	1.01059	ENSDART00000023337			AGENCOURT_20191358 NIH_ZGC_15 Danio rerio cDNA clone IMAGE:7225797 5', mRNA sequence [CN020196]
A_15_P103296	1.17618	0.0146	0.911422	1.07199	NM_200472	NM_200472	zgc:63642	Danio rerio zgc:63642 (zgc:63642), mRNA [NM_200472]	GO:0005975(carbohydrate metabolism)	GO:0004645(phosphorylase activity);GO:0016740(transferase activity);GO:0016757(transferase activity, transferring glycosyl groups)	GO:0008372(cellular_component unknown)
A_15_P117729	1.17604	0.0178	0.97785	1.14999	NM_001002140	NM_001002140	gtpbpl	Danio rerio GTP binding protein like (gtpbpl), mRNA [NM_001002140]	GO:0007046(ribosome biogenesis)	GO:0005525(GTP binding)	GO:0005634(nucleus)
A_15_P115108	1.17584	0.0486	0.853958	1.00412	TC294713			QULPROT protamine {Coturnix japonica;} , partial (26%) [TC294713]
A_15_P112970	1.17571	0.0399	0.927673	1.09067	TC271499			Q8C5E3 (Q8C5E3) Mus musculus 15 days embryo male testis cDNA, RIKEN full-length enriched library, clone:8030492M19 product:UBE-1C2, full insert sequence, partial (11%) [TC271499]
A_15_P118448	1.17546	0.00831	0.976691	1.14806	NM_198801	NM_198801	ckmt1	Danio rerio creatine kinase, mitochondrial 1 (ckmt1), mRNA [NM_198801]	GO:8150(biological_process)	GO:0016301(kinase activity);GO:0016740(transferase activity);GO:0016772(transferase activity, transferring phosphorus-containing groups)	GO:0008372(cellular_component unknown)
A_15_P100751	1.17512	0.038	0.918358	1.07918	NM_199534	NM_199534	zgc:65851	Danio rerio zgc:65851 (zgc:65851), mRNA [NM_199534]	GO:8150(biological_process)	GO:0005198(structural molecule activity)	GO:0005882(intermediate filament)
A_15_P102123	1.17506	0.0391	0.926331	1.08849	ENSDART00000050389			AGENCOURT_11031430 NCI_CGAP_ZKid1 Danio rerio cDNA clone IMAGE:6805974 5', mRNA sequence [CA787644]
A_15_P105922	1.17484	0.00893	0.878296	1.03186	TC270239			SA2_XENLA (Q9DGN0) Cohesin subunit SA-2 (XSA-2) (Stromal antigen 2 homolog) (SCC3 homolog 2), partial (27%) [TC270239]
A_15_P112943	1.17454	0.0424	0.856681	1.0062	CO350313	CO350313		DR_AOV_FL09_C08 adult ovary full-length (TLL) Danio rerio cDNA, mRNA sequence [CO350313]
A_15_P116892	1.17436	0.0261	0.969982	1.13911	NM_199740	NM_199740	ccnl1	Danio rerio cyclin L1 (ccnl1), mRNA [NM_199740]	GO:0000910(cytokinesis);GO:0007049(cell cycle)
A_15_P100170	1.17381	0.0416	0.839472	0.985385	AL716567	AL716567		AL716567 Danio rerio embryonic inner ear subtracted cDNA Danio rerio cDNA clone BN0AA020ZH08 5', mRNA sequence [AL716567]
A_15_P118151	1.1735	0.0347	0.865513	1.01568	CK352708	CK352708		AGENCOURT_17060658 NIH_ZGC_9 Danio rerio cDNA clone IMAGE:7071227 5', mRNA sequence [CK352708]
A_15_P104435	1.17338	0.014	0.882865	1.03594	CN838774	CN838774		AGENCOURT_25023101 NIH_ZGC_4 Danio rerio cDNA clone IMAGE:7290443 5', mRNA sequence [CN838774]
A_15_P104244	1.17295	0.0441	0.844063	0.990042	CK027604	CK027604		AGENCOURT_16623472 NIH_ZGC_7 Danio rerio cDNA clone IMAGE:7053987 5', mRNA sequence [CK027604]
A_15_P103007	1.17274	0.0472	0.94165	1.10431	NM_200461	NM_200461	zgc:63602	Danio rerio zgc:63602 (zgc:63602), mRNA [NM_200461]	GO:0006118(electron transport)	GO:20037(heme binding); GO:5506(iron ion binding); GO:46872(metal ion binding); GO:4497(monooxygenase activity); GO:16491(oxidoreductase activity)	GO:0008372(cellular_component unknown)
A_15_P118066	1.1726	0.0201	0.913073	1.07067	NM_200094	NM_200094	sf3a1	Danio rerio splicing factor 3a, subunit 1 (sf3a1), mRNA [NM_200094]	GO:0000398(nuclear mRNA splicing, via spliceosome);GO:0006396(RNA processing);GO:0006397(mRNA processing)	GO:0003723(RNA binding)
A_15_P115898	1.17259	0.0392	0.912651	1.07016	TC279009			CT11_MOUSE (Q9D7M1) Protein C20orf11 homolog, partial (98%) [TC279009]		GO:0005554(molecular_function unknown)	GO:0008372(cellular_component unknown)
A_15_P115826	1.17252	0.0472	0.846953	0.993072	BC090826	BC090826	zgc:101744	HUMFAPTB2 TB2 {Homo sapiens;} , partial (80%) [TC270112]	GO:8150(biological_process)	GO:3674(molecular_function)	GO:5575(cellular_component)
A_15_P104112	1.17169	0.0483	0.94774	1.11045	BC055601	BC055601		Danio rerio cDNA clone IMAGE:5602737, partial cds. [BC055601]
A_15_P113275	1.17159	0.0273	0.935336	1.09583	TC278900			Q7ZW68 (Q7ZW68) Zgc:56666 protein (Zgc:77616 protein), partial (57%) [TC278900]
A_15_P105153	1.17149	0.0124	0.946549	1.10887	NM_001003414	NM_001003414	c6orf194l	Danio rerio chromosome 6 open reading frame 194-like (H. sapiens) (c6orf194l), mRNA [NM_001003414]
A_15_P117813	1.17086	0.0184	0.86603	1.014	NM_200937	NM_200937	ing3	Danio rerio inhibitor of growth family, member 3 (ing3), mRNA [NM_200937]	GO:0006355(regulation of transcription, DNA-dependent)	GO:0003677(DNA binding)
A_15_P118021	1.17048	0.0431	0.950317	1.11233	AL722386	AL722386		AL722386 Danio rerio embryonic inner ear subtracted cDNA Danio rerio cDNA clone BN0AA059ZC11 3', mRNA sequence [AL722386]
A_15_P110822	1.17046	0.0241	0.963221	1.12741	BC076042	BC076042	metap1	Danio rerio cDNA clone IMAGE:7047238, partial cds. [BC076042]	GO:6508(proteolysis)	GO:4177(aminopeptidase activity); GO:8235(metalloexopeptidase activity); GO:4239(methionyl aminopeptidase activity)	GO:5575(cellular_component)
A_15_P115144	1.16994	0.0422	1.04291	1.22014	NM_200553	NM_200553	zgc:65997	Danio rerio zgc:65997 (zgc:65997), mRNA [NM_200553]	GO:0008152(metabolism)	GO:0016491(oxidoreductase activity)	GO:0008372(cellular_component unknown)
A_15_P100067	1.16983	0.00517	0.852287	0.997032	NM_199652	NM_199652	rtn1a	Danio rerio reticulon 1 (rtn1), mRNA [NM_199652]			GO:0005783(endoplasmic reticulum)
A_15_P119251	1.16975	0.0396	0.934091	1.09265	BF717885	BF717885		fd53c08.y1 Zebrafish WashU MPIMG EST Danio rerio cDNA clone IMAGE:3733454 5', mRNA sequence [BF717885]
A_15_P104043	1.16953	0.0335	0.952583	1.11408	NM_212655	NM_212655	c20orf14	Danio rerio zgc:65913 (zgc:65913), mRNA [NM_212655]	GO:0006396(RNA processing)	GO:0005554(molecular_function unknown)	GO:0005622(intracellular)
A_15_P104448	1.16942	0.0326	0.874065	1.02215	NM_199863	NM_199863	ube2g2	Danio rerio ubiquitin-conjugating enzyme E2G 2 (ube2g2), mRNA [NM_199863]	GO:0006464(protein modification);GO:0006512(ubiquitin cycle)	GO:0004840(ubiquitin conjugating enzyme activity);GO:0016874(ligase activity)
A_15_P119904	1.16883	0.0237	0.925856	1.08217	BC091687	BC091687		TIC2_HUMAN (Q92563) Testican-2 precursor (SPARC/osteonectin, CWCV, and Kazal-like domains proteoglycan 2), partial (83%) [TC271459]
A_15_P107813	1.16848	0.0295	0.991053	1.15803	NM_001006003	NM_001006003	zgc:103780	Danio rerio zgc:103780 (zgc:103780), mRNA [NM_001006003]	GO:8150(biological_process)	GO:0046872(metal ion binding)	GO:0016021(integral to membrane)
A_15_P108227	1.16797	0.0281	0.886452	1.03535	NM_001002329	NM_001002329	kctd6	Danio rerio zgc:91884 (zgc:91884), mRNA [NM_001002329]	GO:0005975(carbohydrate metabolism);GO:0006813(potassium ion transport)	GO:0004553(hydrolase activity, hydrolyzing O-glycosyl compounds);GO:0005249(voltage-gated potassium channel activity);GO:0005515(protein binding)	GO:0008076(voltage-gated potassium channel complex);GO:0016020(membrane)
A_15_P106066	1.1676	0.0348	0.905431	1.05718	ENSDART00000011907
A_15_P103780	1.16751	0.0139	1.01289	1.18256	NM_001007289	NM_001007289	rpia	Danio rerio zgc:103524 (zgc:103524), mRNA [NM_001007289]	GO:0009052(pentose-phosphate shunt, non-oxidative branch)	GO:0004751(ribose-5-phosphate isomerase activity);GO:0016853(isomerase activity)	GO:0008372(cellular_component unknown)
A_15_P110583	1.16741	0.00829	0.863142	1.00764	TC271434			Q810V4 (Q810V4) Cyfip2 protein (Fragment), partial (89%) [TC271434]
A_15_P115274	1.1663	0.0272	0.854102	0.996139	NM_213396	NM_213396	fez1	Danio rerio fasciculation and elongation protein zeta 1 (zygin I) (fez1), mRNA [NM_213396]	GO:8150(biological_process)	GO:0005554(molecular_function unknown)	GO:0008372(cellular_component unknown)
A_15_P108457	1.16628	0.0469	1.02545	1.19596	CD589918	CD589918		RK055A1B12.T3 Zebrafish Kidney Marrow cDNA library Danio rerio cDNA clone RK055A1B12 5', mRNA sequence [CD589918]
A_15_P113943	1.16618	0.0331	0.955318	1.11407	NM_001003455	NM_001003455	zgc:91922	Danio rerio zgc:91922 (zgc:91922), mRNA [NM_001003455]	GO:0006457(protein folding)	GO:0051082(unfolded protein binding)	GO:0008372(cellular_component unknown)
A_15_P119197	1.16556	0.0338	0.937715	1.09296	TC287093			Q804H0 (Q804H0) Annexin 1c, partial (18%) [TC287093]
A_15_P103869	1.16529	0.0401	0.932947	1.08715	NM_201451	NM_201451	hccs	Danio rerio holocytochrome c synthetase (hccs), mRNA [NM_201451]		GO:0004408(holocytochrome-c synthase activity)	GO:0005739(mitochondrion)	KEGG pathway: Porphyrin and chlorophyll metabolism 00860
A_15_P110153	1.16525	0.0174	1.00387	1.16975	NM_001004604	NM_001004604	zgc:92481	Danio rerio zgc:92481 (zgc:92481), mRNA [NM_001004604]	GO:8150(biological_process)	GO:0005554(molecular_function unknown)	GO:0008372(cellular_component unknown)
A_15_P110358	1.16427	0.0393	0.842134	0.980469	CK396600	CK396600		AGENCOURT_17391384 NIH_ZGC_4 Danio rerio cDNA clone IMAGE:7119850 5', mRNA sequence [CK396600]
A_15_P103492	1.1642	0.0451	0.94233	1.09706	NM_213240	NM_213240	zgc:77247	Danio rerio zgc:77247 (zgc:77247), mRNA [NM_213240]	GO:0006470(protein amino acid dephosphorylation)	GO:0004721(phosphoprotein phosphatase activity);GO:0008138(protein tyrosine/serine/threonine phosphatase activity);GO:0016787(hydrolase activity);GO:0017017(MAP kinase phosphatase activity)	GO:0008372(cellular_component unknown)
A_15_P108481	1.16401	0.0493	0.91359	1.06343	CN016083	CN016083		AGENCOURT_20195262 NIH_ZGC_15 Danio rerio cDNA clone IMAGE:7226167 5', mRNA sequence [CN016083]
A_15_P102244	1.16369	0.0303	0.957763	1.11454	CN508414	CN508414		AGENCOURT_22433018 NIH_ZGC_9 Danio rerio cDNA clone IMAGE:7271774 5', mRNA sequence [CN508414]
A_15_P113992	1.16364	0.0173	0.909493	1.05832	NM_182874	NM_182874	timp2	Danio rerio tissue inhibitor of metalloproteinase 2 (timp2), mRNA [NM_182874]		GO:0008191(metalloendopeptidase inhibitor activity)	GO:0005578(extracellular matrix (sensu Metazoa))
A_15_P113179	1.16362	0.0419	0.92593	1.07743	NM_001003634	NM_001003634	fnbp1l	Danio rerio zgc:100923 (zgc:100923), mRNA [NM_001003634]	GO:6897(endocytosis)	GO:0005554(molecular_function unknown)	GO:0008372(cellular_component unknown)
A_15_P106202	1.16312	0.0289	1.15152	1.33935	NM_131400	NM_131400	tef	Danio rerio thyrotroph embryonic factor (tef), mRNA [NM_131400]	GO:0006355(regulation of transcription, DNA-dependent)	GO:0003677(DNA binding)	GO:0005634(nucleus)
A_15_P100048	1.16308	0.0204	0.965366	1.12279	NM_001002573	NM_001002573	zgc:92744	Danio rerio zgc:92744 (zgc:92744), mRNA [NM_001002573]	GO:8150(biological_process)	GO:0005554(molecular_function unknown)	GO:0008372(cellular_component unknown)
A_15_P118529	1.16305	0.0412	0.872418	1.01467	AI959162	AI959162		fd07e12.y1 Zebrafish WashU MPIMG EST Danio rerio cDNA clone IMAGE:3730222 5' similar to TR:Q15584 Q15584 HTGR 1 MRNA. ;, mRNA sequence [AI959162]
A_15_P119043	1.16301	0.0423	0.999709	1.16267	NM_001002569	NM_001002569	zgc:109981	Danio rerio zgc:92752 (zgc:92752), mRNA [NM_001002569]	GO:0008152(metabolism)	GO:0008119(thiopurine S-methyltransferase activity)	GO:0005737(cytoplasm)
A_15_P110042	1.16284	0.0476	0.94753	1.10183	BC079525	BC079525	papolb	Danio rerio polyA polymerase alpha, mRNA (cDNA clone IMAGE:7039611), partial cds. [BC079525]	GO:43631(RNA polyadenylation); GO:6350(transcription)	GO:3723(RNA binding); GO:16779(nucleotidyltransferase activity); GO:4652(polynucleotide adenylyltransferase activity)	GO:5634(nucleus)
A_15_P109051	1.16283	0.0199	0.972801	1.13121	ENSDART00000011033			BTG3_MOUSE (P50615) BTG3 protein (Tob5 protein) (Abundant in neuroepithelium area protein), partial (35%) [TC269713]
A_15_P104872	1.16244	0.0147	0.943047	1.09624	NM_200664	NM_200664	igsf4d	Danio rerio zgc:66339 (zgc:66339), mRNA [NM_200664]		GO:0005554(molecular_function unknown)	GO:0008372(cellular_component unknown)
A_15_P101583	1.16194	0.0468	0.984035	1.14339	NM_199645	NM_199645	zgc:64137	Danio rerio zgc:64137 (zgc:64137), mRNA [NM_199645]	GO:0045947(negative regulation of translational initiation)	GO:0008190(eukaryotic initiation factor 4E binding)	GO:0008372(cellular_component unknown)
A_15_P109057	1.16147	0.0232	0.921428	1.07021	NM_201021	NM_201021	rnf11	Danio rerio ring finger protein 11 (rnf11), mRNA [NM_201021]	GO:0016567(protein ubiquitination)	GO:0004842(ubiquitin-protein ligase activity);GO:0008270(zinc ion binding)	GO:0000151(ubiquitin ligase complex)
A_15_P105265	1.1614	0.00881	0.940013	1.09173	ENSDART00000017709			Q9H2Q5 (Q9H2Q5) HT025, partial (13%) [TC293248]		GO:0005554(molecular_function unknown)	GO:0008372(cellular_component unknown)
A_15_P117934	1.15935	0.017	0.86013	0.997191	BC067657	BC067657	si:dkeyp-20e4.1	Danio rerio hypothetical protein LOC407675, mRNA (cDNA clone IMAGE:6963596), partial cds. [BC067657]	GO:8150(biological_process)	GO:4872(receptor activity)	GO:5575(cellular_component)
A_15_P106310	1.15862	0.0199	0.990855	1.14803	NM_213131	NM_213131	zgc:64133	Danio rerio zgc:64133 (zgc:64133), mRNA [NM_213131]	GO:0006099(tricarboxylic acid cycle);GO:0006100(tricarboxylic acid cycle intermediate metabolism);GO:0006108(malate metabolism)	GO:0016491(oxidoreductase activity);GO:0016615(malate dehydrogenase activity);GO:0030060(L-malate dehydrogenase activity)	GO:0008372(cellular_component unknown)	KEGG pathway: Carbon fixation 00710; KEGG pathway: Citrate cycle (TCA cycle) 00020; KEGG pathway: Glyoxylate and dicarboxylate metabolism 00630; KEGG pathway: Pyruvate metabolism 00620; KEGG pathway: Reductive carboxylate cycle (CO2 fixation) 00720
A_15_P103258	1.15852	0.0146	0.993997	1.15157	NM_198805	NM_198805	gnaia	Danio rerio guanine nucleotide binding protein (G protein), alpha inhibiting activity polypeptide a (gnaia), mRNA [NM_198805]	GO:0007165(signal transduction);GO:0007186(G-protein coupled receptor protein signaling pathway)	GO:0004871(signal transducer activity);GO:0005525(GTP binding)	GO:0008372(cellular_component unknown)
A_15_P100779	1.15774	0.0422	0.862006	0.99798	NM_200213	NM_200213	zgc:56223	Danio rerio zgc:56223 (zgc:56223), mRNA [NM_200213]	GO:8150(biological_process)	GO:0005554(molecular_function unknown)	GO:0008372(cellular_component unknown)
A_15_P102112	1.15773	0.0107	0.926122	1.0722	ENSDART00000005658			Q6NV38 (Q6NV38) Zgc:85616, partial (64%) [TC294363]
A_15_P115698	1.15716	0.0254	0.932149	1.07864	ENSDART00000015891			fizzy/cell division cycle 20 related 1 (Drosophila) [Source:ZFIN;Acc:ZDB-GENE-040426-712] [ENSDART00000015891]	GO:0000910(cytokinesis);GO:0006512(ubiquitin cycle);GO:0007049(cell cycle);GO:0007067(mitosis)
A_15_P115254	1.15667	0.0399	0.995376	1.15132	NM_200188	NM_200188	zgc:56020	Danio rerio zgc:56020 (zgc:56020), mRNA [NM_200188]	GO:6464(protein modification process)	GO:0005554(molecular_function unknown)	GO:0008372(cellular_component unknown)
A_15_P115770	1.15579	0.00719	0.87891	1.01583	TC290290			Q8JHI0 (Q8JHI0) Solute carrier family 25 member 5 protein (Solute carrier family 25 alpha, member 5) (SI:bZ46J2.2), partial (64%) [TC290290]	GO:0006091(generation of precursor metabolites and energy);GO:0006810(transport);GO:0006839(mitochondrial transport);GO:0006854(ATP/ADP exchange)	GO:0005215(transporter activity);GO:0005471(ATP:ADP antiporter activity);GO:0005488(binding);GO:0005554(molecular_function unknown);GO:0015207(adenine transporter activity)	GO:0005739(mitochondrion);GO:0005743(mitochondrial inner membrane);GO:0005744(mitochondrial inner membrane presequence translocase complex);GO:0005887(integral to plasma membrane);GO:0016020(membrane);GO:0016021(integral to membrane);GO:0019866(inner membrane)
A_15_P120714	1.15548	0.00671	0.907169	1.04822	NM_213533	NM_213533	prps1a	Danio rerio phosphoribosyl pyrophosphate synthetase 1A (prps1a), mRNA [NM_213533]	GO:0009116(nucleoside metabolism);GO:0009156(ribonucleoside monophosphate biosynthesis);GO:0009165(nucleotide biosynthesis)	GO:0004749(ribose-phosphate diphosphokinase activity);GO:0016740(transferase activity);GO:0016978(lipoate-protein ligase B activity)
A_15_P105869	1.15457	0.0306	0.929615	1.07331	NM_212814	NM_212814	myd88	Danio rerio myeloid differentiation primary response gene (88) (myd88), mRNA [NM_212814]	GO:0006954(inflammatory response);GO:0006955(immune response);GO:0007165(signal transduction)	GO:0004888(transmembrane receptor activity);GO:0005515(protein binding)	GO:0016020(membrane)
A_15_P105139	1.15392	0.0264	1.01836	1.1751	NM_182864	NM_182864	keap1	Danio rerio kelch-like ECH-associated protein 1 (keap1), mRNA [NM_182864]		GO:0005515(protein binding)
A_15_P115769	1.1538	0.0235	0.919131	1.0605	NM_175084	NM_175084	epb41	Danio rerio erythrocyte membrane protein band 4.1 (elliptocytosis 1, RH-linked) (epb41), mRNA [NM_175084]	GO:0030218(erythrocyte differentiation);GO:0030866(cortical actin cytoskeleton organization and biogenesis)	GO:0003779(actin binding);GO:0005198(structural molecule activity);GO:0008092(cytoskeletal protein binding)	GO:0005737(cytoplasm);GO:0005856(cytoskeleton);GO:0016020(membrane)
A_15_P115651	1.15311	0.0486	0.938617	1.08233	TC272101			Q99590 (Q99590) SRrp129 protein (Splicing factor Sip1), partial (10%) [TC272101]
A_15_P111321	1.15191	0.042	0.913436	1.05219	NM_198921	NM_198921	scarb1	Danio rerio scavenger receptor class B, member 1 (scarb1), mRNA [NM_198921]	GO:0007155(cell adhesion)	GO:0004872(receptor activity)	GO:0016020(membrane)
A_15_P111109	1.15167	0.0376	0.928719	1.06958	NM_001002672	NM_001002672	zgc:91931	Danio rerio zgc:91931 (zgc:91931), mRNA [NM_001002672]	GO:0006886(intracellular protein transport)	GO:0005554(molecular_function unknown)	GO:0030125(clathrin vesicle coat)
A_15_P101647	1.15105	0.0328	0.96436	1.11002	NM_200958	NM_200958	zgc:55452	Danio rerio zgc:55452 (zgc:55452), mRNA [NM_200958]	GO:0006464(protein modification);GO:0006512(ubiquitin cycle)	GO:0004840(ubiquitin conjugating enzyme activity);GO:0016874(ligase activity)	GO:0008372(cellular_component unknown)
A_15_P111974	1.14958	0.0469	0.943947	1.08515	NM_200318	NM_200318	arl4l	Danio rerio ADP-ribosylation factor-like 4 (arl4), mRNA [NM_200318]	GO:0006810(transport);GO:0006886(intracellular protein transport);GO:0007264(small GTPase mediated signal transduction);GO:0015031(protein transport)	GO:0005525(GTP binding)	GO:0005794(Golgi apparatus)
A_15_P100033	1.14891	0.0386	0.947855	1.089	NM_199215	NM_199215	ca2	Danio rerio carbonic anhydrase II (ca2), mRNA [NM_199215]	GO:0006730(one-carbon compound metabolism)	GO:0004089(carbonate dehydratase activity);GO:0008270(zinc ion binding)
A_15_P109621	1.14758	0.0104	0.935458	1.07351	TC270041			CE05_HUMAN (Q9NYF5) Protein C5orf5 (GAP-like protein N61), partial (34%) [TC270041]
A_15_P103849	1.14694	0.0233	0.934852	1.07222	NM_001002659	NM_001002659	rnaseh1	Danio rerio zgc:91971 (zgc:91971), mRNA [NM_001002659]	GO:8150(biological_process)	GO:0000287(magnesium ion binding);GO:0003676(nucleic acid binding);GO:0004518(nuclease activity);GO:0004519(endonuclease activity);GO:0004523(ribonuclease H activity);GO:0016787(hydrolase activity)	GO:0008372(cellular_component unknown)
A_15_P118081	1.14688	0.0165	0.878695	1.00776	CK396610	CK396610		AGENCOURT_17391321 NIH_ZGC_4 Danio rerio cDNA clone IMAGE:7119894 5', mRNA sequence [CK396610]
A_15_P117466	1.14666	0.0158	0.98991	1.13509	BC076442	BC076442		Danio rerio cDNA clone IMAGE:7039402, partial cds. [BC076442]
A_15_P116233	1.14636	0.0335	0.886569	1.01632	TC286850			Q9LQV1 (Q9LQV1) F10B6.20, partial (24%) [TC286850]
A_15_P110739	1.14624	0.0414	0.941518	1.0792	TC294179			Q69566 (Q69566) U88, partial (21%) [TC294179]
A_15_P115659	1.14591	0.0409	0.934324	1.07065	BC059195	BC059195	eif4g2a	Danio rerio cDNA clone IMAGE:3818643, partial cds. [BC059195]	GO:6446(regulation of translational initiation)	GO:3723(RNA binding); GO:3743(translation initiation factor activity)	GO:5575(cellular_component)
A_15_P109572	1.14589	0.0215	0.872107	0.999342	BI845367	BI845367		fs94h04.y1 Zebrafish neuronal Danio rerio cDNA clone IMAGE:5077494 5', mRNA sequence [BI845367]
A_15_P115710	1.14582	0.0223	0.866798	0.993195	NM_001007318	NM_001007318	zgc:92173	Danio rerio zgc:92173 (zgc:92173), mRNA [NM_001007318]	GO:0006355(regulation of transcription, DNA-dependent);GO:0006464(protein modification);GO:0006512(ubiquitin cycle)	GO:0004842(ubiquitin-protein ligase activity)	GO:0005622(intracellular);GO:0005634(nucleus)
A_15_P112061	1.14582	0.0206	0.980846	1.12387	NM_200891	NM_200891	zgc:77880	Danio rerio zgc:77880 (zgc:77880), mRNA [NM_200891]	GO:8150(biological_process)	GO:0046872(metal ion binding)	GO:0016021(integral to membrane)
A_15_P107033	1.1455	0.00379	0.992842	1.1373	CK360551	CK360551		AGENCOURT_17113633 NIH_ZGC_4 Danio rerio cDNA clone IMAGE:7090797 5', mRNA sequence [CK360551]
A_15_P110162	1.14503	0.0419	0.943275	1.08008	NM_001007183	NM_001007183	prmt5	Danio rerio SKB1 homolog (S. pombe) (skb1), mRNA [NM_001007183]		GO:0008168(methyltransferase activity);GO:0008757(S-adenosylmethionine-dependent methyltransferase activity)	GO:0005737(cytoplasm)
A_15_P105095	1.14422	0.0338	0.941646	1.07745	NM_199433	NM_199433	zgc:65845	Danio rerio zgc:65845 (zgc:65845), mRNA [NM_199433]	GO:8150(biological_process)	GO:0005554(molecular_function unknown)	GO:0008372(cellular_component unknown)
A_15_P117451	1.14392	0.0176	0.8733	0.998983	TC290289			Q8JHI0 (Q8JHI0) Solute carrier family 25 member 5 protein (Solute carrier family 25 alpha, member 5) (SI:bZ46J2.2), partial (74%) [TC290289]	GO:0006091(generation of precursor metabolites and energy);GO:0006810(transport);GO:0006839(mitochondrial transport);GO:0006854(ATP/ADP exchange)	GO:0005215(transporter activity);GO:0005471(ATP:ADP antiporter activity);GO:0005488(binding);GO:0005554(molecular_function unknown);GO:0015207(adenine transporter activity)	GO:0005739(mitochondrion);GO:0005743(mitochondrial inner membrane);GO:0005744(mitochondrial inner membrane presequence translocase complex);GO:0005887(integral to plasma membrane);GO:0016020(membrane);GO:0016021(integral to membrane);GO:0019866(inner membrane)
A_15_P115492	1.14319	0.0272	0.946411	1.08193	NM_200318	NM_200318	arl4l	Danio rerio ADP-ribosylation factor-like 4 (arl4), mRNA [NM_200318]	GO:0006810(transport);GO:0006886(intracellular protein transport);GO:0007264(small GTPase mediated signal transduction);GO:0015031(protein transport)	GO:0005525(GTP binding)	GO:0005794(Golgi apparatus)
A_15_P100167	1.14265	0.0149	0.982321	1.12245	NM_199740	NM_199740	ccnl1	Danio rerio cyclin L1 (ccnl1), mRNA [NM_199740]	GO:0000910(cytokinesis);GO:0007049(cell cycle)
A_15_P109576	1.14175	0.023	1.10375	1.26021	NM_181758	NM_181758	anxa1a	Danio rerio annexin A1a (anxa1a), mRNA [NM_181758]		GO:0004859(phospholipase inhibitor activity);GO:0005509(calcium ion binding);GO:0005544(calcium-dependent phospholipid binding);GO:0019834(phospholipase A2 inhibitor activity)
A_15_P111498	1.14153	0.0375	0.893918	1.02044	NM_001002126	NM_001002126	zgc:86776	Danio rerio zgc:86776 (zgc:86776), mRNA [NM_001002126]	GO:8150(biological_process)	GO:0005554(molecular_function unknown)	GO:0008372(cellular_component unknown)
A_15_P102910	1.14151	0.0262	1.04447	1.19227	NM_201463	NM_201463	ppan	Danio rerio peter pan homolog (Drosophila) (ppan), mRNA [NM_201463]
A_15_P119769	1.14147	0.0105	0.934827	1.06708	NM_212968	NM_212968	heg	Danio rerio heart of glass (heg), mRNA [NM_212968]	GO:0007507(heart development)	GO:0005509(calcium ion binding)	GO:0016021(integral to membrane)
A_15_P102878	1.14111	0.0419	0.832242	0.94968	NM_131337	NM_131337	sox11b	Danio rerio SRY-box containing gene 11b (sox11b), mRNA [NM_131337]	GO:0006355(regulation of transcription, DNA-dependent)	GO:0003677(DNA binding)
A_15_P108078	1.13861	0.0375	0.97228	1.10705	CK360722	CK360722		AGENCOURT_17113514 NIH_ZGC_4 Danio rerio cDNA clone IMAGE:7090957 5', mRNA sequence [CK360722]
A_15_P103246	1.13768	0.0201	0.910433	1.03578	NM_130941	NM_130941	pl10	Danio rerio pl10 (pl10), mRNA [NM_130941]		GO:0003676(nucleic acid binding);GO:0004386(helicase activity);GO:0005524(ATP binding);GO:0008026(ATP-dependent helicase activity);GO:0016787(hydrolase activity)
A_15_P108824	1.13584	0.0419	0.928274	1.05437	NM_001002085	NM_001002085	zgc:86932	Danio rerio zgc:86932 (zgc:86932), mRNA [NM_001002085]	GO:6816(calcium ion transport)	GO:0005509(calcium ion binding)	GO:0008372(cellular_component unknown)
A_15_P104209	1.13583	0.0417	1.00047	1.13636	NM_131069	NM_131069	cx43.4	Danio rerio connexin 43.4 (cx43.4), mRNA [NM_131069]	GO:0007154(cell communication)	GO:0015285(connexon channel activity)	GO:0005921(gap junction);GO:0005922(connexon complex);GO:0016021(integral to membrane)
A_15_P108028	1.1356	0.0401	1.00595	1.14236	TC293151			Q8JIM0 (Q8JIM0) Cytoskeleton associated protein keap1, complete [TC293151]
A_15_P106376	1.13558	0.046	0.892332	1.01332	CF417051	CF417051	efhc2	STR01049 gastrula stage cDNA library Danio rerio cDNA clone CB847 5' similar to RIKEN cDNA 1500005J14 gene, mRNA sequence [CF417051]
A_15_P100086	1.13552	0.0274	0.887949	1.00828	TC270369			Q9NS37 (Q9NS37) HCF-binding transcription factor Zhangfei, partial (38%) [TC270369]
A_15_P103424	1.13431	0.0476	1.00853	1.14399	NM_214740	NM_214740	zgc:85947	Danio rerio zgc:85947 (zgc:85947), mRNA [NM_214740]	GO:0006814(sodium ion transport)	GO:0008508(bile acid:sodium symporter activity)	GO:0016020(membrane)
A_15_P111457	1.13415	0.0335	0.883635	1.00217	NM_198922	NM_198922	baiap2l1a	Danio rerio BAI1-associated protein 2-like 1 (baiap2l1), mRNA [NM_198922]		GO:0004872(receptor activity);GO:0016301(kinase activity)
A_15_P117148	1.13325	0.0486	0.840105	0.952049	TC292336			O55072 (O55072) SH2 domain-containing adaptor SH2-B beta, partial (23%) [TC292336]
A_15_P112674	1.13313	0.00764	0.949184	1.07555	NM_131773	NM_131773	cldn12	Danio rerio claudin 12 (cldn12), mRNA [NM_131773]
A_15_P119352	1.13196	0.0397	1.09166	1.23571	TC292508			BC049316 zgc:56444 {Danio rerio;} , complete [TC292508]	GO:0005975(carbohydrate metabolism);GO:0006683(galactosylceramide catabolism)	GO:0004336(galactosylceramidase activity);GO:0016798(hydrolase activity, acting on glycosyl bonds)	GO:0005764(lysosome)
A_15_P114685	1.13139	0.0244	0.918878	1.03961	NM_131139	NM_131139	fzd7a	Danio rerio frizzled homolog 7a (fzd7a), mRNA [NM_131139]	GO:0007166(cell surface receptor linked signal transduction);GO:0007186(G-protein coupled receptor protein signaling pathway);GO:0007275(development);GO:0008152(metabolism)	GO:0004872(receptor activity);GO:0004888(transmembrane receptor activity);GO:0004926(non-G-protein coupled 7TM receptor activity);GO:0004930(G-protein coupled receptor activity);GO:0016491(oxidoreductase activity)	GO:0016020(membrane);GO:0016021(integral to membrane)
A_15_P103516	1.13086	0.0178	0.916785	1.03675	NM_001002668	NM_001002668	zgc:91944	Danio rerio zgc:91944 (zgc:91944), mRNA [NM_001002668]	GO:0006355(regulation of transcription, DNA-dependent)	GO:0003677(DNA binding);GO:0003700(transcription factor activity)	GO:0005634(nucleus)
A_15_P115372	1.13035	0.0447	0.944756	1.06791	NM_199589	NM_199589	ik	Danio rerio IK cytokine (ik), mRNA [NM_199589]	GO:6468(protein amino acid phosphorylation)	GO:5524(ATP binding); GO:4707(MAP kinase activity)
A_15_P102427	1.13016	0.0204	1.02782	1.16161	NM_200872	NM_200872	zgc:73097	Danio rerio zgc:73097 (zgc:73097), mRNA [NM_200872]	GO:0006914(autophagy)	GO:0005554(molecular_function unknown)	GO:0008372(cellular_component unknown)	KEGG pathway: Regulation of autophagy 04140
A_15_P112470	1.12876	0.036	0.992543	1.12034	BC078366	BC078366	si:dkey-180p18.9	Danio rerio cDNA clone IMAGE:7039050, partial cds. [BC078366]
A_15_P101914	1.1286	0.0229	0.868544	0.980236	NM_214707	NM_214707	zgc:55843	Danio rerio zgc:55843 (zgc:55843), mRNA [NM_214707]	GO:8150(biological_process)	GO:0046872(metal ion binding)	GO:0016021(integral to membrane)
A_15_P119155	1.128	0.0184	0.936702	1.0566	NM_178297	NM_178297	sepp1a	Danio rerio selenoprotein P, plasma, 1a (sepp1a), mRNA [NM_178297]	GO:0006979(response to oxidative stress)	GO:0008430(selenium binding)	GO:0005576(extracellular region)
A_15_P114937	1.12709	0.0287	0.875433	0.986696	NM_173247	NM_173247	slc25a5	Danio rerio solute carrier family 25 alpha, member 5 (slc25a5), mRNA [NM_173247]	GO:0006810(transport);GO:0006839(mitochondrial transport)	GO:0005215(transporter activity);GO:0005488(binding)	GO:0005739(mitochondrion);GO:0005743(mitochondrial inner membrane);GO:0016020(membrane);GO:0016021(integral to membrane)
A_15_P100168	1.12539	0.0382	0.928792	1.04525	NM_001004674	NM_001004674	hmgb2	Danio rerio zgc:101854 (zgc:101854), mRNA [NM_001004674]	GO:0006355(regulation of transcription, DNA-dependent)	GO:0003677(DNA binding)	GO:0000785(chromatin);GO:0005634(nucleus)
A_15_P102106	1.12532	0.0104	0.943793	1.06207	NM_200094	NM_200094	sf3a1	Danio rerio splicing factor 3a, subunit 1 (sf3a1), mRNA [NM_200094]	GO:0000398(nuclear mRNA splicing, via spliceosome);GO:0006396(RNA processing);GO:0006397(mRNA processing)	GO:0003723(RNA binding)
A_15_P118000	1.12516	0.0239	0.896126	1.00828	TC295096			Q800Q5 (Q800Q5) T-cell factor 3b, complete [TC295096]	GO:0006325(establishment and/or maintenance of chromatin architecture);GO:0006355(regulation of transcription, DNA-dependent);GO:0016055(Wnt receptor signaling pathway);GO:0030111(regulation of Wnt receptor signaling pathway)	GO:0003677(DNA binding);GO:0003700(transcription factor activity);GO:0005515(protein binding)	GO:0005634(nucleus);GO:0005667(transcription factor complex)
A_15_P103275	1.12401	0.0178	0.881357	0.990658	NM_199980	NM_199980	zgc:66349	Danio rerio zgc:66349 (zgc:66349), mRNA [NM_199980]	GO:8150(biological_process)	GO:0005554(molecular_function unknown)	GO:0008372(cellular_component unknown)
A_15_P103880	1.12312	0.0177	0.984168	1.10534	TC300038			Q6PFN7 (Q6PFN7) Protein arginine N-methyltransferase 1, complete [TC300038]	GO:0006396(RNA processing);GO:0006479(protein amino acid methylation);GO:0006952(defense response);GO:0007166(cell surface receptor linked signal transduction);GO:0009887(organogenesis)	GO:0008168(methyltransferase activity);GO:0008170(N-methyltransferase activity);GO:0008276(protein methyltransferase activity);GO:0008757(S-adenosylmethionine-dependent methyltransferase activity);GO:0016274(protein-arginine N-methyltransferase activity);GO:0016740(transferase activity)	GO:0005634(nucleus);GO:0005737(cytoplasm);GO:0019013(viral nucleocapsid);GO:0030529(ribonucleoprotein complex)
A_15_P118969	1.12042	0.0229	0.941271	1.05462	NM_200320	NM_200320	zgc:56117	Danio rerio zgc:56117 (zgc:56117), mRNA [NM_200320]	GO:8150(biological_process)	GO:0005554(molecular_function unknown)	GO:0008372(cellular_component unknown)
A_15_P118033	1.11977	0.0135	0.927301	1.03836	CK396539	CK396539		AGENCOURT_17388110 NIH_ZGC_4 Danio rerio cDNA clone IMAGE:7119957 5', mRNA sequence [CK396539]
A_15_P107640	1.11875	0.0437	0.96835	1.08334	NM_001002636	NM_001002636	khk	Danio rerio zgc:92219 (zgc:92219), mRNA [NM_001002636]	GO:8150(biological_process)	GO:0016301(kinase activity)	GO:0008372(cellular_component unknown)
A_15_P101681	1.11766	0.0498	0.895002	1.00031	TC294195				GO:0007165(signal transduction);GO:0007399(neurogenesis)	GO:0017154(semaphorin receptor activity)
A_15_P106813	1.11676	0.0407	0.907256	1.01319	NM_205608	NM_205608	dynlt3	Danio rerio t-complex-associated-testis-expressed 1-like (tcte1l), mRNA [NM_205608]
A_15_P109275	1.11675	0.0478	1.04641	1.16857	TC268746			Q7ZYY5 (Q7ZYY5) Signal peptidase 25 kDa subunit (Fragment), partial (31%) [TC268746]
A_15_P110467	1.11593	0.0297	0.935078	1.04348	NM_199555	NM_199555	hmgb1	Danio rerio high-mobility group box 1 (hmgb1), mRNA [NM_199555]	GO:0006355(regulation of transcription, DNA-dependent)	GO:0003677(DNA binding)	GO:0000785(chromatin);GO:0005634(nucleus);GO:0005694(chromosome)
A_15_P118471	1.11572	0.0407	0.925923	1.03307	NM_212658	NM_212658	zgc:73319	Danio rerio zgc:73319 (zgc:73319), mRNA [NM_212658]	GO:0007155(cell adhesion);GO:0007156(homophilic cell adhesion)	GO:0005509(calcium ion binding);GO:0005515(protein binding)	GO:0016020(membrane)
A_15_P111693	1.11422	0.0317	0.990746	1.10391	NM_001002875	NM_001002875	gnl3l	Danio rerio guanine nucleotide binding protein-like 3 (nucleolar)-like (gnl3l), mRNA [NM_001002875]	GO:8150(biological_process)	GO:0005525(GTP binding)	GO:5622(intracellular)
A_15_P114575	1.11376	0.0264	0.973507	1.08426	NM_001002875	NM_001002875	gnl3l	Danio rerio guanine nucleotide binding protein-like 3 (nucleolar)-like (gnl3l), mRNA [NM_001002875]	GO:8150(biological_process)	GO:0005525(GTP binding)	GO:5622(intracellular)
A_15_P115525	1.11373	0.0289	0.949285	1.05725	NM_001003460	NM_001003460	zgc:91896	Danio rerio zgc:91896 (zgc:91896), mRNA [NM_001003460]	GO:8150(biological_process)	GO:0005554(molecular_function unknown)	GO:0008372(cellular_component unknown)
A_15_P116830	1.11348	0.0292	0.998903	1.11226	ENSDART00000047078			Q8QZS4 (Q8QZS4) BC003940 protein (Fragment), partial (56%) [TC281916]
A_15_P102789	1.1134	0.0413	0.928035	1.03328	NM_200735	NM_200735	vamp4	Danio rerio vesicle-associated membrane protein 4 (vamp4), mRNA [NM_200735]	GO:16192(vesicle-mediated transport)		GO:0019717(synaptosome);GO:0045202(synapse)
A_15_P109136	1.11202	0.0446	0.954176	1.06106	NM_200961	NM_200961	cd2bp2	Danio rerio zgc:56165 (zgc:56165), mRNA [NM_200961]	GO:8150(biological_process)	GO:0005554(molecular_function unknown)	GO:0008372(cellular_component unknown)
A_15_P117432	1.11084	0.0417	0.966175	1.07326	TC282768			AB112352 N-acyl-phosphatidylethanolamine-hydrolyzing phospholipase D {Homo sapiens;} , partial (34%) [TC282768]
A_15_P115337	1.11008	0.0184	0.959578	1.06521	NM_213441	NM_213441	maf1	Danio rerio zgc:63803 (zgc:63803), mRNA [NM_213441]	GO:0006355(regulation of transcription, DNA-dependent)	GO:0005554(molecular_function unknown)	GO:0005634(nucleus)
A_15_P111716	1.10994	0.0444	0.97918	1.08683	NM_001007323	NM_001007323	zgc:92057	Danio rerio zgc:92057 (zgc:92057), mRNA [NM_001007323]	GO:0008152(metabolism)	GO:0003824(catalytic activity)	GO:0008372(cellular_component unknown)
A_15_P100472	1.10801	0.0498	0.94983	1.05242	NM_199963	NM_199963	zgc:55665	Danio rerio zgc:55665 (zgc:55665), mRNA [NM_199963]	GO:8150(biological_process)	GO:0005554(molecular_function unknown)	GO:0008372(cellular_component unknown)
A_15_P106766	1.10729	0.0392	0.99065	1.09694	BC090421	BC090421	nfatc2ip	SMT3_SCHPO (O13351) Ubiquitin-like protein smt3/pmt3, partial (22%) [TC292544]	GO:6464(protein modification process)
A_15_P103431	1.106	0.0335	0.98091	1.08489	ENSDART00000047762			fa95g03.y1 zebrafish fin day3 regeneration Danio rerio cDNA 5', mRNA sequence [AI331958]
A_15_P119470	1.10569	0.0497	0.937456	1.03653	TC297294			Q7PN93 (Q7PN93) ENSANGP00000023986 (Fragment), partial (33%) [TC297294]
A_15_P120088	1.10474	0.0403	0.995349	1.0996	CK681009	CK681009		ZF101-P00023-DEPE-F_N05 GISZF101 Danio rerio cDNA clone IMAGE:7142791 5', mRNA sequence [CK681009]
A_15_P101893	1.10431	0.0446	0.950514	1.04966	NM_200910	NM_200910	sdha	Danio rerio succinate dehydrogenase complex, subunit A, flavoprotein (Fp) (sdha), mRNA [NM_200910]	GO:0006099(tricarboxylic acid cycle);GO:0006118(electron transport);GO:0006810(transport)	GO:0015036(disulfide oxidoreductase activity);GO:0016491(oxidoreductase activity);GO:0016627(oxidoreductase activity, acting on the CH-CH group of donors)	GO:0005739(mitochondrion)	KEGG pathway: Citrate cycle (TCA cycle) 00020; KEGG pathway: Oxidative phosphorylation 00190
A_15_P114701	1.10405	0.0313	0.951362	1.05035	TC294253			Q9IAJ6 (Q9IAJ6) Glycine amidinotransferase (MGC53198 protein), partial (41%) [TC294253]
A_15_P102995	1.10021	0.0346	0.968385	1.06543	NM_205552	NM_205552	zgc:77294	Danio rerio zgc:77294 (zgc:77294), mRNA [NM_205552]	GO:8150(biological_process)	GO:0005554(molecular_function unknown)	GO:0008372(cellular_component unknown)
A_15_P115411	1.09835	0.0366	0.928465	1.01978	NM_207069	NM_207069	zgc:77519	Danio rerio zgc:77519 (zgc:77519), mRNA [NM_207069]	GO:6897(endocytosis)	GO:0016301(kinase activity)	GO:0008372(cellular_component unknown)
A_15_P114858	1.09821	0.0221	1.01006	1.10925	TC293097			GBG2_HUMAN (P59768) Guanine nucleotide-binding protein G(I)/G(S)/G(O) gamma-2 subunit (G gamma-I), complete [TC293097]	GO:0000187(activation of MAPK);GO:0001662(behavioral fear response);GO:0007165(signal transduction);GO:0007168(receptor guanylyl cyclase signaling pathway);GO:0007186(G-protein coupled receptor protein signaling pathway);GO:0007626(locomotory behavior);GO:0008277(regulation of G-protein coupled receptor protein signaling pathway)	GO:0003924(GTPase activity);GO:0003927(heterotrimeric G-protein GTPase activity);GO:0004871(signal transducer activity)	GO:0005834(heterotrimeric G-protein complex);GO:0005886(plasma membrane)
A_15_P105275	1.0982	0.0379	0.789183	0.866684	NM_001005586	NM_001005586	plp1b	Danio rerio proteolipid protein 1b (plp1b), mRNA [NM_001005586]
A_15_P112548	1.09399	0.0293	0.90694	0.992187	NM_213294	NM_213294	zgc:55291	Danio rerio zgc:55291 (zgc:55291), mRNA [NM_213294]	GO:8150(biological_process)	GO:0005554(molecular_function unknown)	GO:0008372(cellular_component unknown)
A_15_P116906	1.09257	0.0249	1.02944	1.12473	ENSDART00000023074			Q767K8 (Q767K8) Mitochondrial ribosomal protein S18-2, partial (34%) [TC290437]
A_15_P120179	1.09248	0.0438	1.04303	1.13948	AW305622	AW305622	wu:fj61e03	fj61e03.y1 zebrafish adult brain Danio rerio cDNA 5' similar to TR:O88957 O88957 PHOSPHATIDIC ACID PHOSPHATASE 2A2. ;, mRNA sequence [AW305622]
A_15_P111609	1.09234	0.0374	0.958565	1.04708	ENSDART00000038979			RAB1_DISOM (P22125) Ras-related protein ORAB-1, complete [TC270872]
A_15_P116348	1.09182	0.0253	0.923831	1.00866	NM_199521	NM_199521	siah1	Danio rerio seven in absentia homolog 1 (Drosophila) (siah1), mRNA [NM_199521]	GO:0006511(ubiquitin-dependent protein catabolism);GO:0006512(ubiquitin cycle);GO:0007275(development);GO:0016567(protein ubiquitination)	GO:0004842(ubiquitin-protein ligase activity);GO:0008270(zinc ion binding);GO:0016874(ligase activity)	GO:0000151(ubiquitin ligase complex);GO:0005634(nucleus)
A_15_P113109	1.09161	0.0322	0.923112	1.00768	NM_214736	NM_214736	calm2b	Danio rerio calmodulin 2, beta (phosphorylase kinase, delta) (calm2b), mRNA [NM_214736]	GO:6816(calcium ion transport)	GO:0005509(calcium ion binding)
A_15_P109293	1.09136	0.0437	0.951688	1.03863	NM_199748	NM_199748	zgc:63962	Danio rerio zgc:63962 (zgc:63962), mRNA [NM_199748]	GO:8150(biological_process)	GO:0005554(molecular_function unknown)	GO:0008372(cellular_component unknown)
A_15_P114242	1.09117	0.0236	0.95717	1.04444	NM_001002664	NM_001002664	zgc:91960	Danio rerio zgc:91960 (zgc:91960), mRNA [NM_001002664]	GO:8150(biological_process)	GO:0005554(molecular_function unknown)	GO:0008372(cellular_component unknown)
A_15_P101053	1.09117	0.0256	0.908291	0.991102	BC055667	BC055667	svil	Danio rerio supervillin, mRNA (cDNA clone IMAGE:2600647), partial cds. [BC055667]	GO:0007010(cytoskeleton organization and biogenesis)	GO:0003779(actin binding)
A_15_P106580	1.08999	0.02	0.964414	1.0512	AI942585	AI942585		fc73c04.y1 Zebrafish WashU MPIMG EST Danio rerio cDNA clone IMAGE:3727014 5', mRNA sequence [AI942585]
A_15_P112760	1.08904	0.0454	0.961602	1.04722	NM_200910	NM_200910	sdha	Danio rerio succinate dehydrogenase complex, subunit A, flavoprotein (Fp) (sdha), mRNA [NM_200910]	GO:0006099(tricarboxylic acid cycle);GO:0006118(electron transport);GO:0006810(transport)	GO:0015036(disulfide oxidoreductase activity);GO:0016491(oxidoreductase activity);GO:0016627(oxidoreductase activity, acting on the CH-CH group of donors)	GO:0005739(mitochondrion)	KEGG pathway: Citrate cycle (TCA cycle) 00020; KEGG pathway: Oxidative phosphorylation 00190
A_15_P106983	1.0879	0.0211	0.945627	1.02875	NM_199903	NM_199903	zgc:66107	Danio rerio zgc:66107 (zgc:66107), mRNA [NM_199903]	GO:0006396(RNA processing);GO:0006405(RNA-nucleus export)	GO:0003723(RNA binding)	GO:0005634(nucleus);GO:0005737(cytoplasm);GO:0030529(ribonucleoprotein complex)
A_15_P112059	1.08755	0.0201	0.995316	1.08245	TC270804			Q6PCJ9 (Q6PCJ9) MGC68884 protein, partial (85%) [TC270804]	GO:0006464(protein modification)	GO:0008474(palmitoyl-(protein) hydrolase activity);GO:0016787(hydrolase activity);GO:0016790(thiolester hydrolase activity)	GO:0005615(extracellular space);GO:0005764(lysosome)
A_15_P111053	1.08738	0.0335	0.985713	1.07185	NM_212654	NM_212654	ptpn2l	Danio rerio protein tyrosine phosphatase, non-receptor type 2 (ptpn2), mRNA [NM_212654]	GO:0006470(protein amino acid dephosphorylation)	GO:0004721(phosphoprotein phosphatase activity);GO:0004725(protein tyrosine phosphatase activity);GO:0016787(hydrolase activity)
A_15_P120828	1.08706	0.0251	0.966131	1.05025	BI886881	BI886881		ZF637-1-001136 Zebrafish shield stage whole embryo cDNA library MPMGp637 Danio rerio cDNA clone MPMGp637_25N6;MPMGp637N0625 5', mRNA sequence [BI886881]
A_15_P109984	1.08674	0.00483	0.998191	1.08477	ENSDART00000044060			LCB1_HUMAN (O15269) Serine palmitoyltransferase 1 (Long chain base biosynthesis protein 1) (LCB 1) (Serine-palmitoyl-CoA transferase 1) (SPT 1) (SPT1) , complete [TC281727]
A_15_P110160	1.0866	0.0402	0.96017	1.04332	NM_199589	NM_199589	ik	Danio rerio IK cytokine (ik), mRNA [NM_199589]	GO:6468(protein amino acid phosphorylation)	GO:5524(ATP binding); GO:4707(MAP kinase activity)
A_15_P114218	1.0838	0.0222	0.996821	1.08035	NM_001001725	NM_001001725	ift88	Danio rerio tetratricopeptide repeat domain 10 (ttc10), mRNA [NM_001001725]	GO:0006412(protein biosynthesis);GO:0045494(photoreceptor maintenance)	GO:0003735(structural constituent of ribosome)	GO:0005622(intracellular);GO:0005840(ribosome)
A_15_P110674	1.08125	0.0425	0.894008	0.966649	TC272885			BC047583 SMOC2 protein {Homo sapiens;} , partial (44%) [TC272885]
A_15_P117525	1.07809	0.0199	0.85667	0.923568	TC283625			Q8K3R5 (Q8K3R5) WD repeat membrane protein, partial (37%) [TC283625]
A_15_P110104	1.07222	0.0298	1.0032	1.07566	TC288050			Q6T424 (Q6T424) Tumor differentiation factor, partial (14%) [TC288050]
A_15_P103514	1.0662	0.028	0.982794	1.04786	CN326445	CN326445		AGENCOURT_21612346 NIH_ZGC_19 Danio rerio cDNA clone IMAGE:7252475 5', mRNA sequence [CN326445]
A_15_P101413	1.065	0.0348	1.02555	1.09221	AI958410	AI958410		fd04d09.y1 Zebrafish WashU MPIMG EST Danio rerio cDNA clone IMAGE:3729905 5', mRNA sequence [AI958410]
A_15_P104887	1.05768	0.0338	0.96962	1.02554	NM_200228	NM_200228	pex3	Danio rerio zgc:56313 (zgc:56313), mRNA [NM_200228]	GO:0007031(peroxisome organization and biogenesis)	GO:0005554(molecular_function unknown)	GO:0005779(integral to peroxisomal membrane)
A_15_P108021	1.03233	0.0316	0.986868	1.01877	NM_205596	NM_205596	LOC402888	Danio rerio hypothetical protein LOC157567 (loc157567), mRNA [NM_205596]			GO:16021(integral to membrane); GO:16020(membrane); GO:5579(membrane attack complex)
A_15_P120323	0.984876	0.0314	0.999484	0.984368	NM_199625	NM_199625	socs6l	Danio rerio suppressor of cytokine signaling 6, like (socs6l), mRNA [NM_199625]	GO:0001558(regulation of cell growth);GO:0007165(signal transduction);GO:0007242(intracellular signaling cascade)
A_15_P118763	0.967083	0.0273	1.01851	0.984984	NM_200244	NM_200244	plekhf2	Danio rerio zgc:56073 (zgc:56073), mRNA [NM_200244]	GO:6829(zinc ion transport)	GO:0008270(zinc ion binding)	GO:0008372(cellular_component unknown)
A_15_P115775	0.955479	0.014	1.03011	0.984251	ENSDART00000016239			BC044487 rnpc2 protein {Danio rerio;} , partial (68%) [TC293371]
A_15_P100409	0.95105	0.0476	1.03272	0.982172	NM_001006073	NM_001006073	zgc:101687	Danio rerio zgc:101687 (zgc:101687), mRNA [NM_001006073]	GO:7165(signal transduction)	GO:0005554(molecular_function unknown)	GO:0008372(cellular_component unknown)
A_15_P111122	0.948366	0.0334	1.12184	1.06392	CN175873	CN175873		AGENCOURT_21017554 NIH_ZGC_5 Danio rerio cDNA clone IMAGE:7239993 5', mRNA sequence [CN175873]
A_15_P101938	0.943182	0.0472	1.04379	0.984488	NM_200991	NM_200991	ppil2	Danio rerio zgc:56616 (zgc:56616), mRNA [NM_200991]	GO:0006457(protein folding);GO:0016567(protein ubiquitination)	GO:0003755(peptidyl-prolyl cis-trans isomerase activity);GO:0004842(ubiquitin-protein ligase activity);GO:0016853(isomerase activity)	GO:0000151(ubiquitin ligase complex)
A_15_P100005	0.940372	0.0491	1.04248	0.980318	NM_212915	NM_212915	spast	Danio rerio zgc:85952 (zgc:85952), mRNA [NM_212915]	GO:21955(central nervous system neuron axonogenesis); GO:43066(negative regulation of apoptosis); GO:45773(positive regulation of axon extension); GO:31117(positive regulation of microtubule depolymerization); GO:7416(synaptogenesis)	GO:0000166(nucleotide binding);GO:0005524(ATP binding);GO:0017111(nucleoside-triphosphatase activity)	GO:0008372(cellular_component unknown)
A_15_P117512	0.940114	0.0302	1.06494	1.00117	BC074047	BC074047	wu:fa96h11	Danio rerio cDNA clone IMAGE:7040135, partial cds. [BC074047]	GO:8272(sulfate transport)	GO:4792(thiosulfate sulfurtransferase activity); GO:16740(transferase activity)
A_15_P114240	0.938724	0.0347	1.02937	0.966295	NM_201302	NM_201302	sec22bb	Danio rerio SEC22, vesicle trafficking protein (S. cerevisiae)-like 1B (sec22l1b), mRNA [NM_201302]	GO:6810(transport); GO:16192(vesicle-mediated transport)		GO:0005783(endoplasmic reticulum);GO:0005794(Golgi apparatus)	KEGG pathway: SNARE interactions in vesicular transport 04130
A_15_P119920	0.937529	0.0366	1.00937	0.946309	CK398042	CK398042		AGENCOURT_17389314 NIH_ZGC_4 Danio rerio cDNA clone IMAGE:7118135 5', mRNA sequence [CK398042]
A_15_P105082	0.935294	0.0441	1.02396	0.957707	NM_201492	NM_201492	tpm3	Danio rerio tropomyosin 3 (tpm3), mRNA [NM_201492]	GO:0007517(muscle development)	GO:0003779(actin binding)	GO:0005856(cytoskeleton)
A_15_P119126	0.933256	0.0223	1.15171	1.07484	NM_131857	NM_131857	klf2b	Danio rerio Kruppel-like factor 2b (klf2b), mRNA [NM_131857]	GO:0006306(DNA methylation)	GO:0003676(nucleic acid binding);GO:0003677(DNA binding);GO:0008270(zinc ion binding)	GO:0005634(nucleus)
A_15_P100172	0.932804	0.0193	1.06202	0.99066	NM_199768	NM_199768	mynn	Danio rerio zgc:55724 (zgc:55724), mRNA [NM_199768]	GO:0006355(regulation of transcription, DNA-dependent)	GO:0003676(nucleic acid binding);GO:0003677(DNA binding);GO:0005515(protein binding);GO:0008270(zinc ion binding)	GO:0005634(nucleus)
A_15_P114248	0.930648	0.0214	1.07679	1.00211	ENSDART00000040858			Q7Z4H3 (Q7Z4H3) NS5ATP2, partial (79%) [TC281519]
A_15_P102382	0.929802	0.0417	1.14706	1.06654	NM_213404	NM_213404	lipf	Danio rerio zgc:56632 (zgc:56632), mRNA [NM_213404]	GO:0006508(proteolysis and peptidolysis);GO:0006629(lipid metabolism)	GO:0003824(catalytic activity);GO:0004197(cysteine-type endopeptidase activity);GO:0016789(carboxylic ester hydrolase activity)	GO:0008372(cellular_component unknown)
A_15_P114513	0.924457	0.0231	1.00774	0.931614	BC078336	BC078336	zgc:110063	Danio rerio cDNA clone IMAGE:7157212, partial cds. [BC078336]	GO:8150(biological_process)	GO:3674(molecular_function)	GO:5575(cellular_component)
A_15_P108808	0.924232	0.048	1.08685	1.0045	NM_001005941	NM_001005941	zgc:103708	Danio rerio zgc:103708 (zgc:103708), mRNA [NM_001005941]	GO:7275(multicellular organismal development)	GO:0005554(molecular_function unknown)	GO:0008372(cellular_component unknown)
A_15_P117386	0.923445	0.0323	1.15001	1.06197	NM_212924	NM_212924	zgc:85888	Danio rerio zgc:85888 (zgc:85888), mRNA [NM_212924]	GO:0001558(regulation of cell growth);GO:0008152(metabolism)	GO:0005520(insulin-like growth factor binding);GO:0016491(oxidoreductase activity)	GO:0005576(extracellular region)
A_15_P112386	0.920235	0.0224	1.09019	1.00323	ENSDART00000007291			BCL2-antagonist of cell death [Source:ZFIN;Acc:ZDB-GENE-000616-1] [ENSDART00000007291]	GO:0006917(induction of apoptosis)	GO:0005515(protein binding)	GO:0008372(cellular_component unknown)
A_15_P114739	0.918379	0.0412	1.04417	0.958941	TC279522			Q6P003 (Q6P003) Zgc:77899, partial (41%) [TC279522]
A_15_P107001	0.918276	0.0204	0.947191	0.869782	NM_212687	NM_212687	zgc:73290	Danio rerio zgc:73290 (zgc:73290), mRNA [NM_212687]		GO:5515(protein binding); GO:8270(zinc ion binding)	GO:0008372(cellular_component unknown)
A_15_P109247	0.917793	0.0484	1.12708	1.03443	NM_212699	NM_212699	arpc2	Danio rerio zgc:77769 (zgc:77769), mRNA [NM_212699]	GO:0030833(regulation of actin filament polymerization)	GO:0005554(molecular_function unknown)	GO:0005856(cytoskeleton)
A_15_P103478	0.917055	0.0385	1.10797	1.01606	TC269138			Q7T366 (Q7T366) Membrin, partial (78%) [TC269138]	GO:0006810(transport);GO:0006886(intracellular protein transport);GO:0006888(ER to Golgi transport);GO:0006944(membrane fusion);GO:0015031(protein transport);GO:0016192(vesicle-mediated transport)	GO:0004872(receptor activity);GO:0005215(transporter activity);GO:0005485(v-SNARE activity)	GO:0000139(Golgi membrane);GO:0005789(endoplasmic reticulum membrane);GO:0005794(Golgi apparatus);GO:0016021(integral to membrane)
A_15_P119669	0.9164	0.0359	1.0071	0.922902	AJ243959	AJ243959		Danio rerio mRNA for hypothetical protein, clone sd29. [AJ243959]
A_15_P117643	0.916239	0.0186	1.0434	0.956003	NM_212731	NM_212731	gtf2e2	Danio rerio general transcription factor IIE, polypeptide 2, beta (gtf2e2), mRNA [NM_212731]	GO:0006367(transcription initiation from Pol II promoter)	GO:0003702(RNA polymerase II transcription factor activity)	GO:0005673(transcription factor TFIIE complex)	KEGG pathway: Basal transcription factors 03022
A_15_P106672	0.91443	0.0433	1.14924	1.05089	NM_001008650	NM_001008650	zdhhc13	Danio rerio zgc:101690 (zgc:101690), mRNA [NM_001008650]	GO:8150(biological_process)	GO:0005554(molecular_function unknown)	GO:0008372(cellular_component unknown)
A_15_P104069	0.914125	0.0497	1.07951	0.98681	BC066452	BC066452	cox15	Danio rerio COX15 homolog, cytochrome c oxidase assembly protein (yeast), mRNA (cDNA clone MGC:77422 IMAGE:6970396), complete cds. [BC066452]	GO:0006461(protein complex assembly)	GO:3674(molecular_function)	GO:0016020(membrane)	KEGG pathway: Oxidative phosphorylation 00190; KEGG pathway: Porphyrin and chlorophyll metabolism 00860
A_15_P116435	0.914044	0.0429	1.06236	0.971049	NM_131430	NM_131430	fgfr4	Danio rerio fibroblast growth factor receptor 4 (fgfr4), mRNA [NM_131430]	GO:0008543(fibroblast growth factor receptor signaling pathway)	GO:0004713(protein-tyrosine kinase activity);GO:0004872(receptor activity);GO:0005007(fibroblast growth factor receptor activity);GO:0005524(ATP binding);GO:0016301(kinase activity);GO:0016740(transferase activity)	GO:0016020(membrane)
A_15_P111906	0.911251	0.0304	1.0106	0.920911	TC270017
A_15_P108922	0.911191	0.0116	1.04314	0.950504	NM_213379	NM_213379	got2	Danio rerio zgc:66329 (zgc:66329), mRNA [NM_213379]	GO:0009058(biosynthesis)	GO:0003824(catalytic activity)	GO:0008372(cellular_component unknown)	KEGG pathway: Alanine and aspartate metabolism 00252; KEGG pathway: Alkaloid biosynthesis I 00950; KEGG pathway: Arginine and proline metabolism 00330; KEGG pathway: Carbon fixation 00710; KEGG pathway: Cysteine metabolism 00272; KEGG pathway: Glutamate metabolism 00251; KEGG pathway: Phenylalanine metabolism 00360; KEGG pathway: Phenylalanine, tyrosine and tryptophan biosynthesis 00400; KEGG pat…
A_15_P111335	0.908823	0.0274	1.02846	0.934685	NM_213492	NM_213492	tfdp1l	Danio rerio transcription factor Dp-1, like (tfdp1l), mRNA [NM_213492]	GO:0000074(regulation of cell cycle);GO:0006350(transcription);GO:0006355(regulation of transcription, DNA-dependent)	GO:0003677(DNA binding);GO:0003700(transcription factor activity)	GO:0005634(nucleus);GO:0005667(transcription factor complex)
A_15_P121334	0.90811	0.0311	1.13853	1.03391	NM_201499	NM_201499	idh1	Danio rerio isocitrate dehydrogenase 1 (NADP+), soluble (idh1), mRNA [NM_201499]	GO:0006092(main pathways of carbohydrate metabolism);GO:0006099(tricarboxylic acid cycle);GO:0008152(metabolism)	GO:0004450(isocitrate dehydrogenase (NADP+) activity);GO:0016491(oxidoreductase activity)		KEGG pathway: Citrate cycle (TCA cycle) 00020; KEGG pathway: Glutathione metabolism 00480; KEGG pathway: Reductive carboxylate cycle (CO2 fixation) 00720
A_15_P100625	0.906312	0.0315	1.13229	1.02621	NM_131098	NM_131098	apoeb	Danio rerio apolipoprotein Eb (apoeb), mRNA [NM_131098]	GO:0006869(lipid transport);GO:0042157(lipoprotein metabolism)	GO:0008289(lipid binding)	GO:0005576(extracellular region)
A_15_P109394	0.905314	0.0485	1.07518	0.973376	NM_199977	NM_199977	zgc:55965	Danio rerio zgc:55965 (zgc:55965), mRNA [NM_199977]	GO:6810(transport)	GO:0005554(molecular_function unknown)	GO:0008372(cellular_component unknown)
A_15_P101947	0.904464	0.0308	1.14715	1.03756	BC067154	BC067154		Danio rerio hypothetical protein LOC407694, mRNA (cDNA clone IMAGE:6960024), partial cds. [BC067154]
A_15_P102390	0.904291	0.0347	1.09403	0.989317	NM_153669	NM_153669	tram	Danio rerio translocating chain-associating membrane protein (tram), mRNA [NM_153669]			GO:0016021(integral to membrane)
A_15_P104682	0.904216	0.0165	1.08173	0.978121	NM_212915	NM_212915	spast	Danio rerio zgc:85952 (zgc:85952), mRNA [NM_212915]	GO:21955(central nervous system neuron axonogenesis); GO:43066(negative regulation of apoptosis); GO:45773(positive regulation of axon extension); GO:31117(positive regulation of microtubule depolymerization); GO:7416(synaptogenesis)	GO:0000166(nucleotide binding);GO:0005524(ATP binding);GO:0017111(nucleoside-triphosphatase activity)	GO:0008372(cellular_component unknown)
A_15_P118262	0.90412	0.0201	1.05104	0.950263	NM_207049	NM_207049	zgc:77244	Danio rerio zgc:77244 (zgc:77244), mRNA [NM_207049]	GO:0006813(potassium ion transport)	GO:0005249(voltage-gated potassium channel activity);GO:0005515(protein binding)	GO:0008076(voltage-gated potassium channel complex);GO:0016020(membrane)
A_15_P100359	0.904042	0.0339	1.06015	0.958421	NM_001007383	NM_001007383	zgc:101832	Danio rerio zgc:101832 (zgc:101832), mRNA [NM_001007383]	GO:8150(biological_process)	GO:0005554(molecular_function unknown)	GO:0008372(cellular_component unknown)
A_15_P103787	0.902905	0.0338	1.11073	1.00288	NM_001003474	NM_001003474	zgc:92395	Danio rerio zgc:92395 (zgc:92395), mRNA [NM_001003474]	GO:0007242(intracellular signaling cascade)	GO:0005554(molecular_function unknown)	GO:0008372(cellular_component unknown)
A_15_P103831	0.902469	0.0399	1.12442	1.01475	BC066413	BC066413	smox	Danio rerio spermine oxidase, mRNA (cDNA clone MGC:77167 IMAGE:6961486), complete cds. [BC066413]	GO:0006118(electron transport)	GO:0016491(oxidoreductase activity)
A_15_P107631	0.902444	0.00931	1.10668	0.998714	NM_001003752	NM_001003752	zgc:100909	Danio rerio zgc:100909 (zgc:100909), mRNA [NM_001003752]	GO:8150(biological_process)	GO:0005554(molecular_function unknown)	GO:0008372(cellular_component unknown)
A_15_P101967	0.902205	0.0237	1.10136	0.993648	NM_201508	NM_201508	aldh9a1	Danio rerio aldehyde dehydrogenase 9 family, member A1 (aldh9a1), mRNA [NM_201508]	GO:0008152(metabolism)	GO:0016491(oxidoreductase activity)
A_15_P109829	0.901695	0.0322	1.0108	0.911436	NM_199911	NM_199911	zgc:56109	Danio rerio zgc:56109 (zgc:56109), mRNA [NM_199911]	GO:0006468(protein amino acid phosphorylation)	GO:0004672(protein kinase activity);GO:0005524(ATP binding);GO:0016301(kinase activity);GO:0016740(transferase activity)	GO:0008372(cellular_component unknown)
A_15_P100071	0.900735	0.0469	1.07306	0.966541	NM_200032	NM_200032	l3mbtl2	Danio rerio l(3)mbt-like 2 (Drosophila) (l3mbtl2), mRNA [NM_200032]	GO:0045449(regulation of transcription)	GO:0003676(nucleic acid binding)	GO:0005634(nucleus)
A_15_P118670	0.900515	0.0394	1.13542	1.02246	AB055682	AB055682	snx1	Danio rerio D254 mRNA, 3'UTR, partial sequence. [AB055682]
A_15_P120461	0.900498	0.0347	1.05276	0.948012	CK027992	CK027992		AGENCOURT_16619450 NIH_ZGC_7 Danio rerio cDNA clone IMAGE:7053065 5', mRNA sequence [CK027992]
A_15_P116537	0.89864	0.0235	1.0752	0.966215	NM_200546	NM_200546	psmd2	Danio rerio zgc:65921 (zgc:65921), mRNA [NM_200546]	GO:0000074(regulation of cell cycle);GO:0006355(regulation of transcription, DNA-dependent)	GO:0005554(molecular_function unknown)	GO:0005634(nucleus)	KEGG pathway: Proteasome 03050
A_15_P114288	0.898292	0.0301	1.04911	0.942409	NM_213186	NM_213186	abcf1	Danio rerio zgc:85667 (zgc:85667), mRNA [NM_213186]	GO:0006810(transport)	GO:0000166(nucleotide binding);GO:0005524(ATP binding);GO:0016887(ATPase activity);GO:0017111(nucleoside-triphosphatase activity)
A_15_P108556	0.897619	0.0491	1.10813	0.994681	NM_001007177	NM_001007177	si:ch211-14a17.11	Danio rerio si:ch211-14a17.11 (si:ch211-14a17.11), mRNA [NM_001007177]
A_15_P119774	0.896975	0.0253	1.04715	0.939266	TC268543			Q6TH32 (Q6TH32) Muscle cofilin 2, complete [TC268543]	GO:0007266(Rho protein signal transduction);GO:0030036(actin cytoskeleton organization and biogenesis)	GO:0003779(actin binding)	GO:0005634(nucleus);GO:0005856(cytoskeleton)
A_15_P113587	0.896941	0.0189	1.05838	0.949303	NM_200695	NM_200695	zgc:73056	Danio rerio zgc:73056 (zgc:73056), mRNA [NM_200695]	GO:0006096(glycolysis)	GO:0000287(magnesium ion binding);GO:0004634(phosphopyruvate hydratase activity);GO:0016829(lyase activity)	GO:0000015(phosphopyruvate hydratase complex)	KEGG pathway: Glycolysis / Gluconeogenesis 00010; KEGG pathway: Phenylalanine, tyrosine and tryptophan biosynthesis 00400
A_15_P107566	0.896749	0.0446	1.13769	1.02022	NM_131098	NM_131098	apoeb	Danio rerio apolipoprotein Eb (apoeb), mRNA [NM_131098]	GO:0006869(lipid transport);GO:0042157(lipoprotein metabolism)	GO:0008289(lipid binding)	GO:0005576(extracellular region)
A_15_P116691	0.895864	0.0134	1.0741	0.962252	NM_203460	NM_203460	adh8b	Danio rerio alcohol dehydrogenase 8b (adh8b), mRNA [NM_203460]	GO:0006066(alcohol metabolism);GO:0006070(octanol metabolism);GO:0046292(formaldehyde metabolism)	GO:0004022(alcohol dehydrogenase activity);GO:0004024(alcohol dehydrogenase activity, zinc-dependent);GO:0004327(formaldehyde dehydrogenase (glutathione) activity);GO:0008270(zinc ion binding)
A_15_P112418	0.894148	0.0226	1.09784	0.981635	TC291760			D3HI_HUMAN (P31937) 3-hydroxyisobutyrate dehydrogenase, mitochondrial precursor (HIBADH) , partial (90%) [TC291760]
A_15_P103256	0.894079	0.035	1.01612	0.908492	NM_131323	NM_131323	dlx6a	Danio rerio distal-less homeobox gene 6a (dlx6a), mRNA [NM_131323]	GO:0006355(regulation of transcription, DNA-dependent);GO:0007275(development)	GO:0003677(DNA binding);GO:0003700(transcription factor activity)	GO:0005634(nucleus)
A_15_P115082	0.893392	0.037	1.05415	0.941764	NM_201308	NM_201308	plk3	Danio rerio polo-like kinase 3 (Drosophila) (plk3), mRNA [NM_201308]	GO:0006468(protein amino acid phosphorylation);GO:0007049(cell cycle)	GO:0004672(protein kinase activity);GO:0004674(protein serine/threonine kinase activity);GO:0005524(ATP binding);GO:0016301(kinase activity);GO:0016740(transferase activity)
A_15_P101672	0.893305	0.0178	1.06616	0.952409	NM_001002678	NM_001002678	zgc:86900	Danio rerio zgc:86900 (zgc:86900), mRNA [NM_001002678]	GO:0006605(protein targeting);GO:0006626(protein-mitochondrial targeting);GO:0006810(transport);GO:0015031(protein transport);GO:0045039(mitochondrial inner membrane protein import)	GO:46872(metal ion binding); GO:8270(zinc ion binding)	GO:0005739(mitochondrion);GO:0016020(membrane);GO:0019866(inner membrane);GO:0042721(mitochondrial inner membrane protein insertion complex)
A_15_P115976	0.89061	0.0475	1.05365	0.93839	NM_001004529	NM_001004529	echs1	Danio rerio enoyl Coenzyme A hydratase, short chain, 1, mitochondrial (echs1), mRNA [NM_001004529]	GO:0008152(metabolism)	GO:0003824(catalytic activity)	GO:0005739(mitochondrion)	KEGG pathway: Benzoate degradation via CoA ligation 00632; KEGG pathway: Butanoate metabolism 00650; KEGG pathway: Caprolactam degradation 00930; KEGG pathway: Fatty acid elongation in mitochondria 00062; KEGG pathway: Fatty acid metabolism 00071; KEGG pathway: Limonene and pinene degradation 00903; KEGG pathway: Lysine degradation 00310; KEGG pathway: Propanoate metabolism 00640; KEGG pathway: T…
A_15_P103205	0.890239	0.0149	1.15798	1.03088	NM_214759	NM_214759	lgmn	Danio rerio zgc:76953 (zgc:76953), mRNA [NM_214759]	GO:0006508(proteolysis and peptidolysis)	GO:0001509(legumain activity);GO:0004197(cysteine-type endopeptidase activity)	GO:0008372(cellular_component unknown)
A_15_P112959	0.889944	0.0359	1.05507	0.938952	ENSDART00000023926			Q6P7X8 (Q6P7X8) Eukaryotic translation initiation factor 3, subunit 6, complete [TC270729]
A_15_P110723	0.889803	0.0146	1.05742	0.940893	NM_201499	NM_201499	idh1	Danio rerio isocitrate dehydrogenase 1 (NADP+), soluble (idh1), mRNA [NM_201499]	GO:0006092(main pathways of carbohydrate metabolism);GO:0006099(tricarboxylic acid cycle);GO:0008152(metabolism)	GO:0004450(isocitrate dehydrogenase (NADP+) activity);GO:0016491(oxidoreductase activity)		KEGG pathway: Citrate cycle (TCA cycle) 00020; KEGG pathway: Glutathione metabolism 00480; KEGG pathway: Reductive carboxylate cycle (CO2 fixation) 00720
A_15_P119888	0.88965	0.0262	1.08663	0.966724	NM_001008602	NM_001008602	zgc:103536	Danio rerio zgc:103536 (zgc:103536), mRNA [NM_001008602]	GO:8150(biological_process)	GO:0005554(molecular_function unknown)	GO:0008372(cellular_component unknown)
A_15_P112966	0.889616	0.037	0.93839	0.834806	NM_213015	NM_213015	sfrs1l	Danio rerio splicing factor, arginine/serine-rich 1, like (sfrs1l), mRNA [NM_213015]	GO:0000398(nuclear mRNA splicing, via spliceosome);GO:0006397(mRNA processing)	GO:0003723(RNA binding)
A_15_P120770	0.889612	0.0169	1.10054	0.979057	NM_213349	NM_213349	zgc:65794	Danio rerio zgc:65794 (zgc:65794), mRNA [NM_213349]	GO:0006939(smooth muscle contraction)	GO:0003779(actin binding);GO:0005516(calmodulin binding)	GO:0008372(cellular_component unknown)
A_15_P107225	0.889229	0.0211	1.06135	0.943783	NM_173218	NM_173218	neo1	Danio rerio neogenin 1 (neo1), mRNA [NM_173218]	GO:0001756(somitogenesis);GO:0001841(neural tube formation);GO:0006468(protein amino acid phosphorylation);GO:0007399(neurogenesis)	GO:0005021(vascular endothelial growth factor receptor activity);GO:0005524(ATP binding)	GO:16021(integral to membrane); GO:16020(membrane); GO:5579(membrane attack complex)
A_15_P110903	0.889192	0.0148	1.12396	0.999413	BC078253	BC078253	si:dkey-11p23.3	Danio rerio cDNA clone IMAGE:7143001, partial cds. [BC078253]	GO:8150(biological_process)	GO:3674(molecular_function)	GO:16020(membrane)
A_15_P118184	0.889084	0.0324	1.05509	0.938062	NM_212591	NM_212591	cdk9	Danio rerio cyclin-dependent kinase 9 (CDC2-related kinase) (cdk9), mRNA [NM_212591]	GO:0006468(protein amino acid phosphorylation)	GO:0004672(protein kinase activity);GO:0004674(protein serine/threonine kinase activity);GO:0005524(ATP binding);GO:0016301(kinase activity);GO:0016740(transferase activity)
A_15_P114098	0.888849	0.0177	1.02963	0.915184	NM_199861	NM_199861	ptplb	Danio rerio protein tyrosine phosphatase-like (proline instead of catalytic arginine), member b (ptplb), mRNA [NM_199861]	GO:0006470(protein amino acid dephosphorylation)	GO:0004721(phosphoprotein phosphatase activity)
A_15_P106546	0.88817	0.0347	1.06084	0.942208	NM_214706	NM_214706	hnrpa0	Danio rerio heterogeneous nuclear ribonucleoprotein A0 (hnrpa0), mRNA [NM_214706]	GO:0000398(nuclear mRNA splicing, via spliceosome);GO:0006397(mRNA processing)	GO:0003723(RNA binding)	GO:0030529(ribonucleoprotein complex)
A_15_P107621	0.887463	0.0414	1.01092	0.897152	TC270712			AB028932 GLP1 {Homo sapiens;} , partial (71%) [TC270712]	GO:0016568(chromatin modification);GO:0016571(histone methylation)	GO:0008168(methyltransferase activity);GO:0008270(zinc ion binding);GO:0016740(transferase activity);GO:0018024(histone-lysine N-methyltransferase activity)	GO:0005634(nucleus)
A_15_P111309	0.886866	0.0405	0.996782	0.884012	TC267911			Q9DFT6 (Q9DFT6) Beta tubulin, complete [TC267911]	GO:0000070(mitotic sister chromatid segregation);GO:0000226(microtubule cytoskeleton organization and biogenesis);GO:0000743(nuclear migration during conjugation with cellular fusion);GO:0006886(intracellular protein transport);GO:0006928(cell motility);GO:0007010(cytoskeleton organization and biogenesis);GO:0007017(microtubule-based process);GO:0007018(microtubule-based movement);GO:0007059(chro…	GO:0003754(chaperone activity);GO:0003924(GTPase activity);GO:0005198(structural molecule activity);GO:0005200(structural constituent of cytoskeleton);GO:0005525(GTP binding);GO:0015631(tubulin binding);GO:0042288(MHC class I protein binding)	GO:0005739(mitochondrion);GO:0005816(spindle pole body);GO:0005827(polar microtubule);GO:0005828(kinetochore microtubule);GO:0005856(cytoskeleton);GO:0005874(microtubule);GO:0005880(nuclear microtubule);GO:0005881(cytoplasmic microtubule);GO:0005929(cilium);GO:0015630(microtubule cytoskeleton);GO:0045298(tubulin)
A_15_P100227	0.886502	0.0307	1.06893	0.947607	TC291536				GO:0006412(protein biosynthesis);GO:0006424(glutamyl-tRNA aminoacylation);GO:0006425(glutaminyl-tRNA aminoacylation)	GO:0004818(glutamate-tRNA ligase activity);GO:0004819(glutamine-tRNA ligase activity);GO:0005524(ATP binding);GO:0016874(ligase activity)	GO:0005625(soluble fraction);GO:0005737(cytoplasm)
A_15_P104082	0.886384	0.038	1.13626	1.00716	AI883431	AI883431		fc64b02.y1 Zebrafish WashU MPIMG EST Danio rerio cDNA clone IMAGE:3726123 5' similar to SW:L10K_RAT Q05310 LEYDIG CELL TUMOR 10 KD PROTEIN. ;, mRNA sequence [AI883431]
A_15_P108892	0.88602	0.0214	1.05636	0.935957	NM_001004529	NM_001004529	echs1	Danio rerio enoyl Coenzyme A hydratase, short chain, 1, mitochondrial (echs1), mRNA [NM_001004529]	GO:0008152(metabolism)	GO:0003824(catalytic activity)	GO:0005739(mitochondrion)	KEGG pathway: Benzoate degradation via CoA ligation 00632; KEGG pathway: Butanoate metabolism 00650; KEGG pathway: Caprolactam degradation 00930; KEGG pathway: Fatty acid elongation in mitochondria 00062; KEGG pathway: Fatty acid metabolism 00071; KEGG pathway: Limonene and pinene degradation 00903; KEGG pathway: Lysine degradation 00310; KEGG pathway: Propanoate metabolism 00640; KEGG pathway: T…
A_15_P114740	0.885842	0.0145	1.20112	1.064	NM_001006018	NM_001006018	bcl7b	Danio rerio B-cell CLL/lymphoma 7b (bcl7b), mRNA [NM_001006018]	GO:8150(biological_process)	GO:0005554(molecular_function unknown)	GO:0008372(cellular_component unknown)
A_15_P117531	0.88459	0.0281	1.13002	0.999605	NM_200184	NM_200184	serpine2	Danio rerio serine (or cysteine) proteinase inhibitor, clade E (nexin, plasminogen activator inhibitor type 1), member 2 (serpine2), mRNA [NM_200184]		GO:0004866(endopeptidase inhibitor activity);GO:0004867(serine-type endopeptidase inhibitor activity)
A_15_P115456	0.884561	0.0476	1.06802	0.94473	NM_001002539	NM_001002539	zgc:92795	Danio rerio zgc:92795 (zgc:92795), mRNA [NM_001002539]	GO:0006810(transport);GO:0006886(intracellular protein transport)	GO:0005554(molecular_function unknown)	GO:0030125(clathrin vesicle coat)
A_15_P116888	0.884201	0.0368	1.06585	0.942424	NM_213067	NM_213067	dusp1	Danio rerio zgc:55920 (zgc:55920), mRNA [NM_213067]	GO:0006470(protein amino acid dephosphorylation)	GO:0004721(phosphoprotein phosphatase activity);GO:0004725(protein tyrosine phosphatase activity);GO:0008138(protein tyrosine/serine/threonine phosphatase activity);GO:0016787(hydrolase activity);GO:0017017(MAP kinase phosphatase activity)	GO:0008372(cellular_component unknown)
A_15_P101094	0.883686	0.0486	1.16908	1.0331	CN325304	CN325304		AGENCOURT_21835355 NIH_ZGC_10 Danio rerio cDNA clone IMAGE:7257497 5', mRNA sequence [CN325304]
A_15_P101112	0.8829	0.049	1.07348	0.947778	ENSDART00000027171			Q90W13 (Q90W13) Tissue factor precursor, partial (41%) [TC272221]
A_15_P114826	0.882584	0.0478	1.16518	1.02837	TC270099			Q6PHG3 (Q6PHG3) Annexin A13, partial (43%) [TC270099]
A_15_P102773	0.882365	0.0149	1.05337	0.929457	NM_213178	NM_213178	rcc1	Danio rerio zgc:77114 (zgc:77114), mRNA [NM_213178]	GO:8150(biological_process)	GO:0005507(copper ion binding)	GO:0008372(cellular_component unknown)
A_15_P112571	0.880541	0.0317	1.2548	1.1049	NM_213470	NM_213470	tax1bp3	Danio rerio Tax1 (human T-cell leukemia virus type I) binding protein 3 (tax1bp3), mRNA [NM_213470]		GO:0005515(protein binding)
A_15_P121378	0.880227	0.0432	1.24927	1.09964	TC297786			RATASHM Ash-m {Rattus norvegicus;} , partial (63%) [TC297786]	GO:0007173(epidermal growth factor receptor signaling pathway);GO:0007242(intracellular signaling cascade);GO:0007265(Ras protein signal transduction);GO:0007267(cell-cell signaling)	GO:0005070(SH3/SH2 adaptor protein activity);GO:0005154(epidermal growth factor receptor binding);GO:0005515(protein binding)	GO:0012506(vesicle membrane)
A_15_P109813	0.88014	0.037	1.08174	0.952079	NM_200744	NM_200744	smfn	Danio rerio small fragment nuclease (smfn), mRNA [NM_200744]		GO:0000287(magnesium ion binding);GO:0004527(exonuclease activity)	GO:0005622(intracellular);GO:0005634(nucleus)
A_15_P117286	0.878136	0.0196	0.992521	0.871568	NM_200647	NM_200647	mfn1	Danio rerio mitofusin 1 (mfn1), mRNA [NM_200647]	GO:8053(mitochondrial fusion)	GO:0003924(GTPase activity);GO:0005525(GTP binding)	GO:0005739(mitochondrion);GO:0016020(membrane);GO:0016021(integral to membrane);GO:0019867(outer membrane)
A_15_P106718	0.877894	0.0379	1.13433	0.995818	TC285221			Q6GX84 (Q6GX84) Fidgetin-like 1, partial (29%) [TC285221]
A_15_P103207	0.877541	0.0484	1.15357	1.01231	NM_212886	NM_212886	pgm2	Danio rerio zgc:77113 (zgc:77113), mRNA [NM_212886]	GO:0005975(carbohydrate metabolism)	GO:0016868(intramolecular transferase activity, phosphotransferases)	GO:0008372(cellular_component unknown)	KEGG pathway: Fructose and mannose metabolism 00051
A_15_P102526	0.876322	0.0347	0.992499	0.869748	ENSDART00000048117
A_15_P110694	0.875722	0.0422	1.09082	0.955257	NM_200135	NM_200135	saal1	Danio rerio zgc:55505 (zgc:55505), mRNA [NM_200135]	GO:8150(biological_process)	GO:0005554(molecular_function unknown)	GO:0008372(cellular_component unknown)
A_15_P112291	0.875571	0.00849	1.05854	0.926828	TC279479			Q9N286 (Q9N286) Epsilon1-COP, partial (60%) [TC279479]	GO:0006886(intracellular protein transport);GO:0019735(antimicrobial humoral response (sensu Vertebrata))	GO:0008565(protein transporter activity)	GO:0005794(Golgi apparatus);GO:0016020(membrane)
A_15_P114194	0.874804	0.0282	1.06999	0.936031	NM_131098	NM_131098	apoeb	Danio rerio apolipoprotein Eb (apoeb), mRNA [NM_131098]	GO:0006869(lipid transport);GO:0042157(lipoprotein metabolism)	GO:0008289(lipid binding)	GO:0005576(extracellular region)
A_15_P107639	0.874776	0.048	1.05566	0.923469	NM_201514	NM_201514	zgc:55813	Danio rerio zgc:55813 (zgc:55813), mRNA [NM_201514]	GO:0005975(carbohydrate metabolism)	GO:0004556(alpha-amylase activity)	GO:0008372(cellular_component unknown)
A_15_P107660	0.874561	0.0199	1.22203	1.06874	NM_001002435	NM_001002435	pqbp1l	Danio rerio polyglutamine binding protein 1-like (pqbp1l), mRNA [NM_001002435]
A_15_P103602	0.874425	0.017	1.02138	0.893118	TC268851			AJ717349 RNA binding motif protein {Danio rerio;} , partial (28%) [TC268851]
A_15_P121188	0.874281	0.0171	1.06806	0.933786	NM_198980	NM_198980	zgc:56121	Danio rerio zgc:56121 (zgc:56121), mRNA [NM_198980]	GO:0007275(development)	GO:0005554(molecular_function unknown)	GO:0008372(cellular_component unknown)
A_15_P110336	0.873927	0.0407	1.04706	0.915058	NM_212977	NM_212977	ddx39b	Danio rerio DEAD (Asp-Glu-Ala-Asp) box polypeptide 39 (ddx39), mRNA [NM_212977]		GO:0003676(nucleic acid binding);GO:0004386(helicase activity);GO:0005524(ATP binding);GO:0008026(ATP-dependent helicase activity)
A_15_P111365	0.873908	0.0174	1.06706	0.932512	NM_182859	NM_182859	crabp2a	Danio rerio cellular retinoic acid binding protein 2 (crabp2), mRNA [NM_182859]	GO:0006810(transport)	GO:0005215(transporter activity);GO:0005488(binding);GO:0008289(lipid binding)	GO:5575(cellular_component)
A_15_P109800	0.873607	0.0241	1.07476	0.938919	BM315174	BM315174	wu:fw32f02	fw32f02.y1 Zebrafish C32 14 somite embryo Danio rerio cDNA clone IMAGE:5566586 5', mRNA sequence [BM315174]
A_15_P120358	0.872628	0.0386	1.13033	0.986356	NM_001003456	NM_001003456	zgc:91920	Danio rerio zgc:91920 (zgc:91920), mRNA [NM_001003456]	GO:0006118(electron transport)	GO:0005489(electron transporter activity)	GO:0008372(cellular_component unknown)
A_15_P116801	0.872376	0.021	1.22789	1.07118	NM_212781	NM_212781	yrk	Danio rerio Yes-relayed kinase (yrk), mRNA [NM_212781]	GO:0006468(protein amino acid phosphorylation);GO:0007242(intracellular signaling cascade)	GO:0004672(protein kinase activity);GO:0004674(protein serine/threonine kinase activity);GO:0004713(protein-tyrosine kinase activity);GO:0005524(ATP binding);GO:0016301(kinase activity)
A_15_P114546	0.871796	0.0486	1.07319	0.935606	TC281115			Q9CWM6 (Q9CWM6) Mus musculus ES cells cDNA, RIKEN full-length enriched library, clone:2410017O06 product:PTX1 PROTEIN homolog, partial (94%) [TC281115]
A_15_P118793	0.8698	0.0219	1.0777	0.937381	NM_200158	NM_200158	zgc:55479	Danio rerio zgc:55479 (zgc:55479), mRNA [NM_200158]	GO:0006644(phospholipid metabolism)	GO:0008168(methyltransferase activity);GO:0008170(N-methyltransferase activity);GO:0016740(transferase activity)	GO:0008372(cellular_component unknown)
A_15_P113555	0.869738	0.0355	1.04488	0.908769	TC272486			Q9NRQ5 (Q9NRQ5) FN5 protein, partial (93%) [TC272486]		GO:0005554(molecular_function unknown)	GO:0008372(cellular_component unknown)
A_15_P118376	0.869479	0.0177	1.14161	0.992607	BC046031	BC046031	ube1dc1	Danio rerio ubiquitin-activating enzyme E1-domain containing 1, mRNA (cDNA clone IMAGE:5601948), containing frame-shift errors. [BC046031]
A_15_P116568	0.869457	0.0464	1.22851	1.06813	CO929962	CO929962		AGENCOURT_30434836 NIH_ZGC_14 Danio rerio cDNA clone IMAGE:7407715 5', mRNA sequence [CO929962]
A_15_P118252	0.869029	0.0235	1.08169	0.940021	ENSDART00000003292			Q6IA57 (Q6IA57) RNF121 protein, partial (68%) [TC293620]
A_15_P117765	0.86889	0.0171	1.11542	0.96918	NM_213353	NM_213353	sc4mol	Danio rerio sterol-C4-methyl oxidase-like (sc4mol), mRNA [NM_213353]	GO:0008152(metabolism)	GO:0003824(catalytic activity)	GO:16021(integral to membrane); GO:16020(membrane); GO:5579(membrane attack complex)
A_15_P102035	0.86791	0.0331	1.16496	1.01108	NM_152972	NM_152972	lmnb1	Danio rerio lamin B1 (lmnb1), mRNA [NM_152972]		GO:0005198(structural molecule activity)	GO:0005882(intermediate filament)	KEGG pathway: Cell Communication 01430
A_15_P102750	0.866759	0.0444	1.06203	0.920527	NM_001002178	NM_001002178	zgc:91909	Danio rerio zgc:91909 (zgc:91909), mRNA [NM_001002178]	GO:0000160(two-component signal transduction system (phosphorelay));GO:0006355(regulation of transcription, DNA-dependent);GO:0006886(intracellular protein transport);GO:0007264(small GTPase mediated signal transduction);GO:0015031(protein transport)	GO:0003677(DNA binding);GO:0005525(GTP binding)	GO:0008372(cellular_component unknown)
A_15_P101607	0.866189	0.0325	1.35821	1.17646	CA975680	CA975680		AGENCOURT_11066720 NCI_CGAP_ZKid1 Danio rerio cDNA clone IMAGE:6806194 5', mRNA sequence [CA975680]
A_15_P103782	0.866138	0.0372	0.98358	0.851916	ENSDART00000017268			Q6P6T4 (Q6P6T4) Eml2 protein, partial (41%) [TC274274]
A_15_P120546	0.866103	0.0239	1.08869	0.942914	TC292221			RCN1_FUGRU (O93434) Reticulocalbin 1 precursor, partial (88%) [TC292221]		GO:0005509(calcium ion binding)	GO:0005783(endoplasmic reticulum);GO:0005788(endoplasmic reticulum lumen);GO:0005794(Golgi apparatus)
A_15_P108435	0.865259	0.015	1.15182	0.996618	TC284199			Q7SZ83 (Q7SZ83) Trappc3-prov protein, complete [TC284199]	GO:0006888(ER to Golgi transport)	GO:0005554(molecular_function unknown)	GO:0030008(TRAPP complex)
A_15_P105041	0.865256	0.0279	1.11297	0.963004	NM_213370	NM_213370	cox4nb	Danio rerio zgc:56331 (zgc:56331), mRNA [NM_213370]	GO:8150(biological_process)	GO:0005554(molecular_function unknown)	GO:0008372(cellular_component unknown)
A_15_P114927	0.865012	0.0308	1.06456	0.920861	NM_001004578	NM_001004578	zgc:92331	Danio rerio zgc:92331 (zgc:92331), mRNA [NM_001004578]		GO:0003924(GTPase activity);GO:0005509(calcium ion binding);GO:0005525(GTP binding)	GO:0008372(cellular_component unknown)
A_15_P112122	0.86472	0.0303	1.18548	1.02511	NM_001012376	NM_001012376	ism1	Danio rerio isthmin (LOC497617), mRNA [NM_001012376]
A_15_P110980	0.86382	0.0168	1.07152	0.9256	NM_213350	NM_213350	rhoac	Danio rerio zgc:63939 (zgc:63939), mRNA [NM_213350]	GO:0007264(small GTPase mediated signal transduction)	GO:0005525(GTP binding)	GO:0008372(cellular_component unknown)
A_15_P120381	0.863809	0.0472	1.06636	0.921135	BC071412	BC071412	tmed9	Danio rerio cDNA clone IMAGE:6898419, partial cds. [BC071412]	GO:6810(transport)	GO:3674(molecular_function)	GO:16021(integral to membrane)
A_15_P112047	0.863474	0.028	1.07993	0.932488	NM_001007447	NM_001007447	zgc:101627	Danio rerio zgc:101627 (zgc:101627), mRNA [NM_001007447]		GO:0008415(acyltransferase activity);GO:0016740(transferase activity)	GO:0008372(cellular_component unknown)	KEGG pathway: Fatty acid metabolism 00071
A_15_P112358	0.863327	0.0282	1.23375	1.06513	NM_198912	NM_198912	pepd	Danio rerio peptidase D (pepd), mRNA [NM_198912]	GO:0006508(proteolysis and peptidolysis)	GO:0008233(peptidase activity);GO:0008235(metalloexopeptidase activity);GO:0008237(metallopeptidase activity);GO:0016787(hydrolase activity);GO:0030145(manganese ion binding)	GO:0008372(cellular_component unknown)
A_15_P103389	0.863081	0.0188	1.07988	0.932026	ENSDART00000049433			BC023554 coproporphyrinogen oxidase {Homo sapiens;} , partial (28%) [TC282312]
A_15_P108193	0.862648	0.0232	1.41624	1.22172	NM_001002303	NM_001002303	zgc:92416	Danio rerio zgc:92416 (zgc:92416), mRNA [NM_001002303]	GO:8150(biological_process)	GO:0003824(catalytic activity);GO:0016787(hydrolase activity)	GO:0008372(cellular_component unknown)
A_15_P109102	0.862112	0.0324	1.05904	0.913015	ENSDART00000034394			Q70AC0 (Q70AC0) Alpha3-fucosyltransferase 9, partial (57%) [TC296589]
A_15_P100076	0.86187	0.0437	1.10154	0.949388	NM_001005985	NM_001005985	zgc:103545	Danio rerio zgc:103545 (zgc:103545), mRNA [NM_001005985]	GO:8150(biological_process)	GO:0005554(molecular_function unknown)	GO:0008372(cellular_component unknown)
A_15_P108220	0.861782	0.00764	1.0303	0.887896	ENSDART00000028416			Q70HW3 (Q70HW3) S-adenosylmethionine carrier protein, SAMC, partial (63%) [TC271235]
A_15_P109662	0.861539	0.036	1.17332	1.01086	NM_001006094	NM_001006094	rab34	Danio rerio zgc:101620 (zgc:101620), mRNA [NM_001006094]	GO:0006886(intracellular protein transport);GO:0007264(small GTPase mediated signal transduction);GO:0015031(protein transport)	GO:0005525(GTP binding)	GO:0008372(cellular_component unknown)
A_15_P117419	0.861472	0.0326	1.19355	1.02821	NM_213004	NM_213004	zgc:56141	Danio rerio zgc:56141 (zgc:56141), mRNA [NM_213004]	GO:0000398(nuclear mRNA splicing, via spliceosome);GO:0006397(mRNA processing);GO:0006468(protein amino acid phosphorylation)	GO:0003723(RNA binding);GO:0004672(protein kinase activity);GO:0004674(protein serine/threonine kinase activity);GO:0005524(ATP binding);GO:0016301(kinase activity);GO:0016740(transferase activity)	GO:0008372(cellular_component unknown)
A_15_P112663	0.861376	0.0315	1.16307	1.00184	NM_213176	NM_213176	zgc:77115	Danio rerio zgc:77115 (zgc:77115), mRNA [NM_213176]	GO:7067(mitosis)	GO:0005554(molecular_function unknown)	GO:0008372(cellular_component unknown)
A_15_P112334	0.860354	0.00589	1.07801	0.927473	NM_213248	NM_213248	zgc:77633	Danio rerio zgc:77633 (zgc:77633), mRNA [NM_213248]	GO:0006886(intracellular protein transport);GO:0007264(small GTPase mediated signal transduction);GO:0015031(protein transport)	GO:0005525(GTP binding)	GO:0008372(cellular_component unknown)
A_15_P102887	0.86032	0.0324	1.30261	1.12066	NM_199778	NM_199778	elovl1	Danio rerio zgc:56422 (zgc:56422), mRNA [NM_199778]	GO:8150(biological_process)	GO:0005554(molecular_function unknown)	GO:0016021(integral to membrane)
A_15_P120443	0.860256	0.0457	1.06209	0.913667	TC282195			BC016657 lysyl hydroxylase, precursor {Homo sapiens;} , partial (38%) [TC282195]
A_15_P112492	0.859668	0.0296	1.17696	1.0118	NM_001007283	NM_001007283	dio1	Danio rerio deiodinase, iodothyronine, type I (dio1), mRNA [NM_001007283]		GO:0004800(thyroxine 5'-deiodinase activity)
A_15_P101984	0.859428	0.0237	1.12485	0.966731	BC055585	BC055585		Danio rerio similar to stem-loop binding protein, mRNA (cDNA clone IMAGE:5412740), partial cds. [BC055585]
A_15_P101162	0.859177	0.048	1.07209	0.921111	CN508880	CN508880		AGENCOURT_22402704 NIH_ZGC_9 Danio rerio cDNA clone IMAGE:7274849 5', mRNA sequence [CN508880]
A_15_P100707	0.858464	0.00911	1.0465	0.898383	NM_131189	NM_131189	dnmt1	Danio rerio DNA (cytosine-5-)-methyltransferase 1 (dnmt1), mRNA [NM_131189]	GO:0006306(DNA methylation);GO:0006355(regulation of transcription, DNA-dependent)	GO:0003677(DNA binding);GO:0008168(methyltransferase activity);GO:0008270(zinc ion binding);GO:0016740(transferase activity)	GO:0005634(nucleus)	KEGG pathway: Methionine metabolism 00271
A_15_P109583	0.858118	0.028	1.13551	0.974401	TC292941			Q6NXA4 (Q6NXA4) Zgc:77030, partial (27%) [TC292941]
A_15_P101860	0.857822	0.02	1.06902	0.91703	NM_001002641	NM_001002641	acss2	Danio rerio zgc:92200 (zgc:92200), mRNA [NM_001002641]	GO:0006629(lipid metabolism);GO:0006631(fatty acid metabolism);GO:0008152(metabolism)	GO:0003824(catalytic activity)	GO:0008372(cellular_component unknown)
A_15_P113282	0.857634	0.0372	1.06366	0.912228	NM_212857	NM_212857	ostf1	Danio rerio osteoclast stimulating factor 1 (ostf1), mRNA [NM_212857]
A_15_P107543	0.857236	0.0177	1.01323	0.868575	NM_001003758	NM_001003758	thoc3	Danio rerio zgc:100815 (zgc:100815), mRNA [NM_001003758]	GO:8150(biological_process)	GO:0005554(molecular_function unknown)	GO:0008372(cellular_component unknown)
A_15_P103834	0.856705	0.0466	1.13718	0.974224	NM_001007767	NM_001007767	net1	Danio rerio zgc:92121 (zgc:92121), mRNA [NM_001007767]	GO:7242(intracellular signaling cascade); GO:35023(regulation of Rho protein signal transduction)	GO:0005554(molecular_function unknown)	GO:0008372(cellular_component unknown)
A_15_P111583	0.856663	0.0176	1.12151	0.960755	NM_001003621	NM_001003621	ifrd2	Danio rerio zgc:100956 (zgc:100956), mRNA [NM_001003621]	GO:30154(cell differentiation)	GO:0005554(molecular_function unknown)	GO:0008372(cellular_component unknown)
A_15_P112914	0.856164	0.0347	1.12668	0.964623	NM_001004606	NM_001004606	zgc:92470	Danio rerio zgc:92470 (zgc:92470), mRNA [NM_001004606]	GO:0006810(transport)	GO:0005215(transporter activity);GO:0005488(binding);GO:0005509(calcium ion binding)	GO:0005743(mitochondrial inner membrane);GO:0016020(membrane)
A_15_P104040	0.855931	0.0199	1.12701	0.964645	NM_001005593	NM_001005593		Danio rerio zgc:103764 (zgc:103764), mRNA [NM_001005593]		GO:0005554(molecular_function unknown)	GO:0008372(cellular_component unknown)
A_15_P113453	0.855741	0.011	1.28975	1.10369	NM_001004524	NM_001004524	si:ch211-214p16.1	Danio rerio si:ch211-214p16.1 (si:ch211-214p16.1), mRNA [NM_001004524]
A_15_P115410	0.855509	0.0398	1.06457	0.910746	BC065961	BC065961	pou12	Danio rerio POU domain gene 12, mRNA (cDNA clone MGC:76858 IMAGE:6969114), complete cds. [BC065961]	GO:0006355(regulation of transcription, DNA-dependent);GO:0007275(development)	GO:0003677(DNA binding);GO:0003700(transcription factor activity)	GO:0005634(nucleus)
A_15_P112395	0.855275	0.0235	1.2407	1.06114	ENSDART00000036875			AF284815 lysyl oxidase-like protein {Homo sapiens;} , partial (31%) [TC283494]
A_15_P100889	0.855032	0.011	1.05766	0.904329	NM_212906	NM_212906	zgc:77744	Danio rerio zgc:77744 (zgc:77744), mRNA [NM_212906]	GO:6471(protein amino acid ADP-ribosylation)	GO:0005554(molecular_function unknown)	GO:0008372(cellular_component unknown)
A_15_P121313	0.854999	0.0145	1.19841	1.02464	NM_201499	NM_201499	idh1	Danio rerio isocitrate dehydrogenase 1 (NADP+), soluble (idh1), mRNA [NM_201499]	GO:0006092(main pathways of carbohydrate metabolism);GO:0006099(tricarboxylic acid cycle);GO:0008152(metabolism)	GO:0004450(isocitrate dehydrogenase (NADP+) activity);GO:0016491(oxidoreductase activity)		KEGG pathway: Citrate cycle (TCA cycle) 00020; KEGG pathway: Glutathione metabolism 00480; KEGG pathway: Reductive carboxylate cycle (CO2 fixation) 00720
A_15_P101375	0.854724	0.037	1.17544	1.00468	NM_001003650	NM_001003650	zgc:100800	Danio rerio zgc:100800 (zgc:100800), mRNA [NM_001003650]	GO:0006464(protein modification);GO:0006512(ubiquitin cycle)	GO:0004840(ubiquitin conjugating enzyme activity)	GO:0008372(cellular_component unknown)
A_15_P110871	0.853875	0.0236	1.11205	0.949552	NM_201311	NM_201311	pmp22	Danio rerio peripheral myelin protein 22 (pmp22), mRNA [NM_201311]			GO:0016020(membrane);GO:0016021(integral to membrane)
A_15_P107627	0.853325	0.0183	1.12343	0.958652	NM_131608	NM_131608	apaf1	Danio rerio apoptotic protease activating factor (apaf1), mRNA [NM_131608]	GO:0006915(apoptosis);GO:0042981(regulation of apoptosis)	GO:0005515(protein binding);GO:0005524(ATP binding)	GO:0005622(intracellular)
A_15_P106269	0.853009	0.0178	1.17359	1.00109	NM_131098	NM_131098	apoeb	Danio rerio apolipoprotein Eb (apoeb), mRNA [NM_131098]	GO:0006869(lipid transport);GO:0042157(lipoprotein metabolism)	GO:0008289(lipid binding)	GO:0005576(extracellular region)
A_15_P100963	0.852949	0.0137	1.12944	0.963352	NM_201213	NM_201213	qars	Danio rerio glutaminyl-tRNA synthetase (qars), mRNA [NM_201213]	GO:0006418(tRNA aminoacylation for protein translation);GO:0006424(glutamyl-tRNA aminoacylation)	GO:0004812(tRNA ligase activity);GO:0004818(glutamate-tRNA ligase activity);GO:0004819(glutamine-tRNA ligase activity);GO:0005524(ATP binding)		KEGG pathway: Aminoacyl-tRNA biosynthesis 00970; KEGG pathway: Glutamate metabolism 00251
A_15_P118901	0.852884	0.028	1.08084	0.92183	NM_001008642	NM_001008642	zgc:101645	Danio rerio zgc:101645 (zgc:101645), mRNA [NM_001008642]	GO:6725(aromatic compound metabolic process); GO:8152(metabolic process)	GO:0005554(molecular_function unknown)	GO:0008372(cellular_component unknown)
A_15_P107365	0.852704	0.0304	1.0201	0.86984	NM_213197	NM_213197	znf207a	Danio rerio zgc:77832 (zgc:77832), mRNA [NM_213197]	GO:6829(zinc ion transport)	GO:0003676(nucleic acid binding);GO:0008270(zinc ion binding)	GO:0005634(nucleus)
A_15_P119312	0.851975	0.0161	1.02745	0.875359	NM_213640	NM_213640	mapre1	Danio rerio microtubule-associated protein, RP/EB family, member 1 (mapre1), mRNA [NM_213640]		GO:0008017(microtubule binding)
A_15_P116276	0.851014	0.0319	1.00887	0.858563	TC292344			Q9I903 (Q9I903) Beta-catenin-interacting protein, complete [TC292344]	GO:0006355(regulation of transcription, DNA-dependent);GO:0007165(signal transduction);GO:0007275(development);GO:0008283(cell proliferation);GO:0009952(anterior/posterior pattern formation);GO:0016055(Wnt receptor signaling pathway);GO:0030178(negative regulation of Wnt receptor signaling pathway)	GO:0005515(protein binding)	GO:0005634(nucleus);GO:0005737(cytoplasm)
A_15_P117887	0.850424	0.0446	1.23027	1.04625	NM_198871	NM_198871	zgc:63569	Danio rerio zgc:63569 (zgc:63569), mRNA [NM_198871]	GO:8150(biological_process)	GO:0005554(molecular_function unknown)	GO:0008372(cellular_component unknown)
A_15_P113854	0.849079	0.00297	1.07767	0.91503	NM_182859	NM_182859	crabp2a	Danio rerio cellular retinoic acid binding protein 2 (crabp2), mRNA [NM_182859]	GO:0006810(transport)	GO:0005215(transporter activity);GO:0005488(binding);GO:0008289(lipid binding)	GO:5575(cellular_component)
A_15_P110198	0.847987	0.028	1.14179	0.968224	NM_213458	NM_213458	sh3bp5	Danio rerio SH3-domain binding protein 5 (BTK-associated) (sh3bp5), mRNA [NM_213458]	GO:8150(biological_process)	GO:0005554(molecular_function unknown)	GO:0008372(cellular_component unknown)
A_15_P102764	0.847569	0.0214	1.21601	1.03065	NM_198912	NM_198912	pepd	Danio rerio peptidase D (pepd), mRNA [NM_198912]	GO:0006508(proteolysis and peptidolysis)	GO:0008233(peptidase activity);GO:0008235(metalloexopeptidase activity);GO:0008237(metallopeptidase activity);GO:0016787(hydrolase activity);GO:0030145(manganese ion binding)	GO:0008372(cellular_component unknown)
A_15_P108869	0.846083	0.0328	1.18052	0.998817	NM_001006094	NM_001006094	rab34	Danio rerio zgc:101620 (zgc:101620), mRNA [NM_001006094]	GO:0006886(intracellular protein transport);GO:0007264(small GTPase mediated signal transduction);GO:0015031(protein transport)	GO:0005525(GTP binding)	GO:0008372(cellular_component unknown)
A_15_P106359	0.845971	0.0169	1.17038	0.990108	NM_001006043	NM_001006043	zgc:103420	Danio rerio zgc:103420 (zgc:103420), mRNA [NM_001006043]	GO:0006508(proteolysis and peptidolysis)	GO:0004197(cysteine-type endopeptidase activity);GO:0008234(cysteine-type peptidase activity)	GO:0008372(cellular_component unknown)
A_15_P103198	0.845518	0.0379	1.09348	0.924553	BC067554	BC067554	tuba1	Danio rerio tubulin, alpha 1, mRNA (cDNA clone MGC:85639 IMAGE:6802449), complete cds. [BC067554]	GO:0007018(microtubule-based movement);GO:0046785(microtubule polymerization)	GO:0003924(GTPase activity);GO:0005198(structural molecule activity);GO:0005525(GTP binding)	GO:0005874(microtubule);GO:0045298(tubulin)
A_15_P104621	0.844155	0.00833	1.03129	0.87057	NM_200108	NM_200108	znf395	Danio rerio zgc:55309 (zgc:55309), mRNA [NM_200108]	GO:8150(biological_process)	GO:0005554(molecular_function unknown)	GO:0008372(cellular_component unknown)
A_15_P120959	0.843912	0.035	1.20881	1.02013	NM_199733	NM_199733	zgc:56201	Danio rerio zgc:56201 (zgc:56201), mRNA [NM_199733]	GO:9968(negative regulation of signal transduction)	GO:0005554(molecular_function unknown)	GO:0008372(cellular_component unknown)
A_15_P104714	0.843426	0.00899	1.19683	1.00944	NM_001006041	NM_001006041	zgc:103425	Danio rerio zgc:103425 (zgc:103425), mRNA [NM_001006041]	GO:8150(biological_process)	GO:0005554(molecular_function unknown)	GO:0016021(integral to membrane)
A_15_P104979	0.843214	0.0184	1.18936	1.00289	NM_200184	NM_200184	serpine2	Danio rerio serine (or cysteine) proteinase inhibitor, clade E (nexin, plasminogen activator inhibitor type 1), member 2 (serpine2), mRNA [NM_200184]		GO:0004866(endopeptidase inhibitor activity);GO:0004867(serine-type endopeptidase inhibitor activity)
A_15_P106041	0.843136	0.0487	1.218	1.02694	NM_001007382	NM_001007382	zgc:101838	Danio rerio zgc:101838 (zgc:101838), mRNA [NM_001007382]	GO:8150(biological_process)	GO:0005554(molecular_function unknown)	GO:0008372(cellular_component unknown)
A_15_P100537	0.842806	0.0107	1.17693	0.991923	TC281864			HUMA5CL18 alpha-5 type IV collagen {Homo sapiens;} , partial (26%) [TC281864]	GO:0006817(phosphate transport);GO:0006917(induction of apoptosis);GO:0006919(caspase activation);GO:0007155(cell adhesion);GO:0007166(cell surface receptor linked signal transduction);GO:0008283(cell proliferation);GO:0016525(negative regulation of angiogenesis)	GO:0005178(integrin binding);GO:0005201(extracellular matrix structural constituent);GO:0008191(metalloendopeptidase inhibitor activity);GO:0030020(extracellular matrix structural constituent conferring tensile strength)	GO:0005578(extracellular matrix (sensu Metazoa));GO:0005581(collagen);GO:0005587(collagen type IV);GO:0005604(basement membrane);GO:0005615(extracellular space);GO:0005737(cytoplasm)
A_15_P102017	0.842428	0.0318	1.07149	0.90265	NM_205537	NM_205537	arpc4	Danio rerio actin related protein 2/3 complex, subunit 4 (arpc4), mRNA [NM_205537]	GO:0030041(actin filament polymerization)	GO:0005554(molecular_function unknown)	GO:0005856(cytoskeleton)
A_15_P107535	0.842392	0.0327	1.08055	0.910248	TC278257			GUB_RHOMR (P45798) Beta-glucanase precursor (Endo-beta-1,3-1,4 glucanase) (1,3-1,4-beta-D-glucan 4-glucanohydrolase) (Lichenase) , partial (5%) [TC278257]
A_15_P119280	0.842104	0.043	1.11073	0.935346	NM_213482	NM_213482	abcd3a	Danio rerio zgc:55740 (zgc:55740), mRNA [NM_213482]	GO:0006810(transport)	GO:0000166(nucleotide binding);GO:0005524(ATP binding);GO:0016887(ATPase activity);GO:0017111(nucleoside-triphosphatase activity);GO:0042626(ATPase activity, coupled to transmembrane movement of substances)	GO:0005777(peroxisome);GO:0016021(integral to membrane)
A_15_P120313	0.84202	0.0178	1.1528	0.970683	TC281242			Q9SXQ6 (Q9SXQ6) FEN-1, partial (33%) [TC281242]
A_15_P115104	0.841145	0.028	1.01501	0.853773	TC293817			Q6RVD7 (Q6RVD7) Sox21b, complete [TC293817]	GO:0006355(regulation of transcription, DNA-dependent);GO:0006357(regulation of transcription from Pol II promoter)	GO:0003677(DNA binding);GO:0003700(transcription factor activity);GO:0003702(RNA polymerase II transcription factor activity)	GO:0005634(nucleus)
A_15_P113471	0.840138	0.028	1.07552	0.903585	TC282140			Q8JGL8 (Q8JGL8) Type IX collagen alpha 2, complete [TC282140]	GO:0001501(skeletal development);GO:0006817(phosphate transport)	GO:0005201(extracellular matrix structural constituent)	GO:0005578(extracellular matrix (sensu Metazoa));GO:0005594(collagen type IX);GO:0005737(cytoplasm)
A_15_P106503	0.83977	0.0296	1.16705	0.980053	ENSDART00000007162			AY221262 selenoprotein N {Danio rerio;} , complete [TC270039]
A_15_P108358	0.8395	0.0338	1.22333	1.02699	NM_001004539	NM_001004539	zgc:92072	Danio rerio zgc:92072 (zgc:92072), mRNA [NM_001004539]	GO:0006810(transport)	GO:0004866(endopeptidase inhibitor activity);GO:0004867(serine-type endopeptidase inhibitor activity)	GO:0005634(nucleus)
A_15_P109996	0.838973	0.0188	1.07523	0.902086	TC275843			Q8MYB2 (Q8MYB2) Cytochrome b561, partial (34%) [TC275843]
A_15_P118760	0.838512	0.0326	1.12837	0.946153	NM_200972	NM_200972	zgc:56183	Danio rerio zgc:56183 (zgc:56183), mRNA [NM_200972]	GO:8150(biological_process)	GO:0005554(molecular_function unknown)	GO:0008372(cellular_component unknown)
A_15_P118463	0.838365	0.0289	1.2075	1.01232	TC270102			R10A_ICTPU (Q90YV8) 60S ribosomal protein L10a, partial (56%) [TC270102]	GO:0006412(protein biosynthesis);GO:0009653(morphogenesis)	GO:0003735(structural constituent of ribosome)	GO:0005622(intracellular);GO:0005840(ribosome);GO:0005842(cytosolic large ribosomal subunit (sensu Eukaryota))
A_15_P118185	0.838166	0.0382	1.08603	0.910275	BC055217	BC055217	marcks	Danio rerio cDNA clone IMAGE:2601723, partial cds. [BC055217]	GO:8150(biological_process)	GO:5516(calmodulin binding); GO:16301(kinase activity)	GO:5575(cellular_component)
A_15_P107954	0.838002	0.0461	1.16982	0.980311	NM_131110	NM_131110	cahz	Danio rerio carbonic anhydrase (cahz), mRNA [NM_131110]	GO:0006730(one-carbon compound metabolism)	GO:0004089(carbonate dehydratase activity);GO:0008270(zinc ion binding);GO:0016829(lyase activity)		KEGG pathway: Nitrogen metabolism 00910
A_15_P113666	0.838	0.0134	1.11168	0.931588	NM_212598	NM_212598	rbmx	Danio rerio RNA binding motif protein, X-linked (rbmx), mRNA [NM_212598]	GO:0000398(nuclear mRNA splicing, via spliceosome);GO:0006397(mRNA processing)	GO:0003676(nucleic acid binding);GO:0003723(RNA binding)	GO:0005634(nucleus)
A_15_P104182	0.837881	0.0478	1.18845	0.995777	TC280469			Q6NYF7 (Q6NYF7) Zgc:77541, partial (53%) [TC280469]	GO:0015986(ATP synthesis coupled proton transport);GO:0015992(proton transport)	GO:0015078(hydrogen ion transporter activity);GO:0046933(hydrogen-transporting ATP synthase activity, rotational mechanism);GO:0046961(hydrogen-transporting ATPase activity, rotational mechanism)	GO:0005739(mitochondrion);GO:0016469(proton-transporting two-sector ATPase complex)
A_15_P116613	0.837871	0.0477	1.17775	0.986799	NM_213110	NM_213110	gmfb	Danio rerio zgc:56451 (zgc:56451), mRNA [NM_213110]	GO:8150(biological_process)	GO:0003779(actin binding);GO:0008083(growth factor activity)	GO:0005622(intracellular)
A_15_P105466	0.83768	0.0201	1.03123	0.863838	NM_131455	NM_131455	rrm1	Danio rerio ribonucleotide reductase M1 polypeptide (rrm1), mRNA [NM_131455]	GO:0006260(DNA replication)	GO:0004748(ribonucleoside-diphosphate reductase activity);GO:0016491(oxidoreductase activity)	GO:0005971(ribonucleoside-diphosphate reductase complex)	KEGG pathway: Purine metabolism 00230; KEGG pathway: Pyrimidine metabolism 00240
A_15_P105728	0.837287	0.0186	1.10123	0.922048	NM_131594	NM_131594	icat	Danio rerio beta-catenin-interacting protein (icat), mRNA [NM_131594]	GO:0007275(development)	GO:0008013(beta-catenin binding)
A_15_P109364	0.836734	0.0497	1.06562	0.891638	ENSDART00000047050			GSHR_MOUSE (P47791) Glutathione reductase, mitochondrial precursor (GR) (GRase) , partial (37%) [TC289190]
A_15_P101924	0.836733	0.0205	1.13536	0.949991	NM_001001594	NM_001001594	zgc:86681	Danio rerio zgc:86681 (zgc:86681), mRNA [NM_001001594]	GO:8150(biological_process)	GO:0003779(actin binding)	GO:0008372(cellular_component unknown)
A_15_P112807	0.835874	0.0194	1.09249	0.913181	ENSDART00000038480			HEXB_FELCA (P49614) Beta-hexosaminidase beta chain precursor (N-acetyl-beta-glucosaminidase) (Beta-N-acetylhexosaminidase) (Hexosaminidase B) (Fragment) , partial (39%) [TC269603]
A_15_P110475	0.835873	0.0278	0.855757	0.715304	NM_001002749	NM_001002749	tyrp1	Danio rerio zgc:100893 (zgc:100893), mRNA [NM_001002749]	GO:0008152(metabolism)	GO:0016491(oxidoreductase activity)	GO:0016021(integral to membrane)
A_15_P105562	0.835687	0.0177	1.11367	0.930678	NM_213194	NM_213194	usf2	Danio rerio zgc:77845 (zgc:77845), mRNA [NM_213194]	GO:45449(regulation of transcription)	GO:0005554(molecular_function unknown)	GO:0008372(cellular_component unknown)
A_15_P118982	0.835464	0.028	1.13124	0.945113	TC269500			Q7ZY90 (Q7ZY90) Plod-prov protein, partial (65%) [TC269500]	GO:0006464(protein modification);GO:0008544(epidermis development)	GO:0005489(electron transporter activity);GO:0008475(procollagen-lysine 5-dioxygenase activity);GO:0016491(oxidoreductase activity);GO:0016702(oxidoreductase activity, acting on single donors with incorporation of molecular oxygen, incorporation of two atoms of oxygen)	GO:0005783(endoplasmic reticulum);GO:0016020(membrane)
A_15_P118980	0.835436	0.047	1.0072	0.841449	NM_001005595	NM_001005595	zgc:103672	Danio rerio zgc:103672 (zgc:103672), mRNA [NM_001005595]	GO:8150(biological_process)	GO:0005554(molecular_function unknown)	GO:0008372(cellular_component unknown)
A_15_P102400	0.834372	0.0432	1.0817	0.902537	NM_212572	NM_212572	hm13	Danio rerio histocompatibility (minor) 13 (hm13), mRNA [NM_212572]	GO:43523(regulation of neuron apoptosis)	GO:0008717(D-alanyl-D-alanine endopeptidase activity)	GO:0016021(integral to membrane)
A_15_P103095	0.834152	0.0253	1.18164	0.985668	TC271140			MMU07157 ISRE-binding protein {Mus musculus;} , partial (42%) [TC271140]
A_15_P111714	0.834002	0.0158	1.15034	0.959388	NM_001003499	NM_001003499	zgc:91985	Danio rerio zgc:91985 (zgc:91985), mRNA [NM_001003499]	GO:0006629(lipid metabolism);GO:0016042(lipid catabolism)	GO:0003824(catalytic activity);GO:0016787(hydrolase activity)	GO:0008372(cellular_component unknown)
A_15_P118659	0.83389	0.0194	1.18721	0.99	NM_001006005	NM_001006005	dut	Danio rerio zgc:103772 (zgc:103772), mRNA [NM_001006005]	GO:0009117(nucleotide metabolism);GO:0046080(dUTP metabolism)	GO:0016787(hydrolase activity)	GO:0008372(cellular_component unknown)
A_15_P104241	0.833572	0.0191	1.26693	1.05608	BC056530	BC056530	hnrpa0	Danio rerio heterogeneous nuclear ribonucleoprotein A0, mRNA (cDNA clone IMAGE:6792071), partial cds. [BC056530]	GO:0000398(nuclear mRNA splicing, via spliceosome);GO:0006397(mRNA processing)	GO:0003723(RNA binding)	GO:0030529(ribonucleoprotein complex)
A_15_P117355	0.833299	0.0134	1.11842	0.931977	NM_207060	NM_207060	tmem49	Danio rerio zgc:77153 (zgc:77153), mRNA [NM_207060]	GO:8150(biological_process)	GO:0005554(molecular_function unknown)	GO:0008372(cellular_component unknown)
A_15_P104683	0.832434	0.0389	1.21736	1.01337	AY398397	AY398397	phf10	Danio rerio clone RK134A4H11 PHD finger protein 10 (PHF10) mRNA, complete cds. [AY398397]	GO:0006355(regulation of transcription, DNA-dependent)	GO:0003677(DNA binding)
A_15_P104576	0.831869	0.012	1.2392	1.03085	NM_194379	NM_194379	cbr1l	Danio rerio carbonyl reductase 1-like (cbr1l), mRNA [NM_194379]	GO:0008152(metabolism)	GO:0016491(oxidoreductase activity)
A_15_P111404	0.831731	0.00372	1.13531	0.944276	NM_001007458	NM_001007458	zgc:103741	Danio rerio zgc:103741 (zgc:103741), mRNA [NM_001007458]	GO:8150(biological_process)	GO:0005554(molecular_function unknown)	GO:0008372(cellular_component unknown)
A_15_P103591	0.83159	0.0236	1.17995	0.981234	NM_001003453	NM_001003453	zgc:91926	Danio rerio zgc:91926 (zgc:91926), mRNA [NM_001003453]	GO:6471(protein amino acid ADP-ribosylation)	GO:0005554(molecular_function unknown)	GO:0008372(cellular_component unknown)
A_15_P111242	0.831578	0.0431	1.39013	1.156	BC091644	BC091644	ighm	Danio rerio immunoglobulin heavy constant mu, mRNA (cDNA clone IMAGE:6961388), partial cds. [BC067633]
A_15_P102587	0.831174	0.0444	1.11008	0.922669	TC290538			GBLP_BRARE (O42248) Guanine nucleotide-binding protein beta subunit-like protein (Receptor of activated protein kinase C) (RACK), partial (66%) [TC290538]	GO:0007165(signal transduction);GO:0007186(G-protein coupled receptor protein signaling pathway);GO:0007205(protein kinase C activation);GO:0009792(embryonic development (sensu Metazoa));GO:0018991(oviposition);GO:0040010(positive regulation of growth rate);GO:0040017(positive regulation of locomotion)	GO:0000166(nucleotide binding);GO:0005065(heterotrimeric G-protein);GO:0005080(protein kinase C binding);GO:0005102(receptor binding);GO:0005515(protein binding)	GO:0005834(heterotrimeric G-protein complex)
A_15_P113820	0.830821	0.0264	1.26373	1.04993	NM_212682	NM_212682	clic1	Danio rerio zgc:77044 (zgc:77044), mRNA [NM_212682]	GO:0006821(chloride transport)	GO:0005247(voltage-gated chloride channel activity)	GO:0016020(membrane)
A_15_P113593	0.830706	0.0149	1.20676	1.00246	NM_213155	NM_213155	zgc:65827	Danio rerio zgc:65827 (zgc:65827), mRNA [NM_213155]	GO:0006810(transport);GO:0006886(intracellular protein transport)	GO:0005554(molecular_function unknown)	GO:0030125(clathrin vesicle coat)
A_15_P113890	0.830276	0.0325	1.07766	0.894757	TC279232			Q90YT7 (Q90YT7) Ribosomal protein L31, partial (94%) [TC279232]	GO:0006412(protein biosynthesis);GO:0007046(ribosome biogenesis)	GO:0003723(RNA binding);GO:0003735(structural constituent of ribosome)	GO:0005622(intracellular);GO:0005840(ribosome);GO:0005842(cytosolic large ribosomal subunit (sensu Eukaryota));GO:0015934(large ribosomal subunit)
A_15_P107470	0.829917	0.0331	1.2267	1.01806	AL718838	AL718838		AL718838 Danio rerio embryonic inner ear subtracted cDNA Danio rerio cDNA clone BN0AA037ZF10 5', mRNA sequence [AL718838]
A_15_P119292	0.829275	0.0476	1.20946	1.00297	NM_213321	NM_213321	zgc:85626	Danio rerio zgc:85626 (zgc:85626), mRNA [NM_213321]	GO:0008152(metabolism)	GO:0016491(oxidoreductase activity)	GO:0008372(cellular_component unknown)
A_15_P113886	0.829138	0.0265	1.13854	0.94401	NM_203460	NM_203460	adh8b	Danio rerio alcohol dehydrogenase 8b (adh8b), mRNA [NM_203460]	GO:0006066(alcohol metabolism);GO:0006070(octanol metabolism);GO:0046292(formaldehyde metabolism)	GO:0004022(alcohol dehydrogenase activity);GO:0004024(alcohol dehydrogenase activity, zinc-dependent);GO:0004327(formaldehyde dehydrogenase (glutathione) activity);GO:0008270(zinc ion binding)
A_15_P102260	0.82883	0.0478	1.18006	0.978067	TC271819			BT009918 ATP-binding cassette, sub-family B (MDR/TAP), member 7 {Homo sapiens;} , partial (54%) [TC271819]	GO:0006810(transport)	GO:0000166(nucleotide binding);GO:0004009(ATP-binding cassette (ABC) transporter activity);GO:0005524(ATP binding);GO:0015232(heme transporter activity)	GO:0005739(mitochondrion);GO:0005743(mitochondrial inner membrane);GO:0016021(integral to membrane)
A_15_P109391	0.828277	0.0313	1.10176	0.912562	NM_212567	NM_212567	mcm3	Danio rerio MCM3 minichromosome maintenance deficient 3 (S. cerevisiae) (mcm3), mRNA [NM_212567]	GO:0006260(DNA replication);GO:0006270(DNA replication initiation);GO:0006355(regulation of transcription, DNA-dependent)	GO:0000166(nucleotide binding);GO:0003677(DNA binding);GO:0005524(ATP binding);GO:0008094(DNA-dependent ATPase activity);GO:0017111(nucleoside-triphosphatase activity)	GO:0005634(nucleus)
A_15_P114203	0.827897	0.0215	1.16171	0.961775	NM_200339	NM_200339	chordc1	Danio rerio cysteine and histidine-rich domain (CHORD)-containing, zinc binding protein 1 (chordc1), mRNA [NM_200339]
A_15_P102507	0.827153	0.048	1.19726	0.990316	NM_131629	NM_131629	slc40a1	Danio rerio solute carrier family 40 (iron-regulated transporter), member 1 (slc40a1), mRNA [NM_131629]	GO:0006810(transport);GO:0006826(iron ion transport)	GO:0005381(iron ion transporter activity)	GO:0016021(integral to membrane)
A_15_P107849	0.826649	0.0304	1.2658	1.04637	NM_200039	NM_200039	sdf2	Danio rerio zgc:66291 (zgc:66291), mRNA [NM_200039]	GO:0006118(electron transport)	GO:0005489(electron transporter activity)	GO:0005783(endoplasmic reticulum);GO:0016020(membrane);GO:0016021(integral to membrane)
A_15_P105218	0.825516	0.0206	1.08593	0.896456	TC291779			Q80TE6 (Q80TE6) MKIAA1376 protein (Fragment), partial (87%) [TC291779]
A_15_P117372	0.825263	0.0478	1.18469	0.977679	NM_212884	NM_212884	zgc:77065	Danio rerio zgc:77065 (zgc:77065), mRNA [NM_212884]	GO:8150(biological_process)	GO:0005554(molecular_function unknown)	GO:0008372(cellular_component unknown)
A_15_P103673	0.824961	0.0391	1.12178	0.925429	NM_001002620	NM_001002620	coq3	Danio rerio zgc:92256 (zgc:92256), mRNA [NM_001002620]	GO:0006744(ubiquinone biosynthesis)	GO:0008168(methyltransferase activity);GO:0008425(2-polyprenyl-6-methoxy-1,4-benzoquinone methyltransferase activity);GO:0008757(S-adenosylmethionine-dependent methyltransferase activity)	GO:0008372(cellular_component unknown)
A_15_P116661	0.824403	0.00774	1.00129	0.825469	BC081644	BC081644		Danio rerio cDNA clone IMAGE:7054369. [BC081644]
A_15_P106544	0.824324	0.0347	1.21998	1.00566	NM_131066	NM_131066	snai1a	Danio rerio snail homolog 1a (Drosophila) (snai1a), mRNA [NM_131066]	GO:0001837(epithelial to mesenchymal transition);GO:0015986(ATP synthesis coupled proton transport);GO:0042074(cell migration during gastrulation)	GO:0003676(nucleic acid binding);GO:0003700(transcription factor activity);GO:0005524(ATP binding);GO:0008270(zinc ion binding);GO:0046933(hydrogen-transporting ATP synthase activity, rotational mechanism);GO:0046961(hydrogen-transporting ATPase activity, rotational mechanism)	GO:0005634(nucleus);GO:0016469(proton-transporting two-sector ATPase complex)
A_15_P100891	0.824139	0.0246	1.3147	1.08349	AI883343	AI883343		fc60f07.y1 Zebrafish WashU MPIMG EST Danio rerio cDNA clone IMAGE:3725797 5', mRNA sequence [AI883343]
A_15_P115417	0.823858	0.0201	1.01575	0.836835	NM_205585	NM_205585	sfrp1a	Danio rerio secreted frizzled-related protein 1 (sfrp1), mRNA [NM_205585]	GO:0007275(development);GO:0016055(Wnt receptor signaling pathway)	GO:0004888(transmembrane receptor activity)	GO:0016020(membrane)
A_15_P107772	0.822608	0.0276	1.24041	1.02037	TC292157			PLS1_RAT (P58195) Phospholipid scramblase 1 (PL scramblase 1) (Ca(2+)-dependent phospholipid scramblase 1), partial (56%) [TC292157]	GO:0017121(phospholipid scrambling);GO:0030168(platelet activation)	GO:0005509(calcium ion binding);GO:0017128(phospholipid scramblase activity)	GO:0005886(plasma membrane);GO:0016021(integral to membrane)
A_15_P104847	0.822369	0.00764	1.03078	0.847679	NM_199701	NM_199701	sephs1	Danio rerio selenophosphate synthetase 1 (sephs1), mRNA [NM_199701]		GO:0003824(catalytic activity);GO:0004756(selenide, water dikinase activity);GO:0005524(ATP binding);GO:0016740(transferase activity)		KEGG pathway: Selenoamino acid metabolism 00450
A_15_P117358	0.821267	0.0203	1.19467	0.981142	TC281884			Q802Z1 (Q802Z1) Zinc metalloproteinase (STE24 homolog, yeast), complete [TC281884]	GO:0006508(proteolysis and peptidolysis);GO:0030327(prenylated protein catabolism)	GO:0004222(metalloendopeptidase activity);GO:0008233(peptidase activity);GO:0008235(metalloexopeptidase activity);GO:0016787(hydrolase activity)	GO:0005624(membrane fraction);GO:0005783(endoplasmic reticulum);GO:0005794(Golgi apparatus);GO:0016020(membrane);GO:0016021(integral to membrane)
A_15_P119579	0.821067	0.032	1.34241	1.10221	NM_213286	NM_213286	zgc:85809	Danio rerio zgc:85809 (zgc:85809), mRNA [NM_213286]	GO:0006508(proteolysis and peptidolysis)	GO:0004179(membrane alanyl aminopeptidase activity);GO:0008233(peptidase activity);GO:0008237(metallopeptidase activity);GO:0008270(zinc ion binding);GO:0016787(hydrolase activity)	GO:0008372(cellular_component unknown)	KEGG pathway: Arachidonic acid metabolism 00590
A_15_P109612	0.820904	0.0328	1.20176	0.98653	NM_131762	NM_131762	cldna	Danio rerio claudin a (cldna), mRNA [NM_131762]		GO:0005198(structural molecule activity)	GO:0005923(tight junction);GO:0016020(membrane);GO:0016021(integral to membrane)
A_15_P105533	0.819502	0.0133	1.19537	0.979608	NM_212707	NM_212707	slc9a3r2	Danio rerio solute carrier family 9 (sodium/hydrogen exchanger), isoform 3 regulatory factor 2 (slc9a3r2), mRNA [NM_212707]		GO:0005515(protein binding)
A_15_P109753	0.819498	0.0323	1.2244	1.00339	BC049523	BC049523		Danio rerio similar to H2A histone family, member V, mRNA (cDNA clone IMAGE:6033710), partial cds. [BC049523]
A_15_P106412	0.818367	0.0264	1.13229	0.92663	TC295760			CTNS_HUMAN (O60931) Cystinosin, partial (76%) [TC295760]	GO:0006520(amino acid metabolism);GO:0006810(transport);GO:0015811(L-cystine transport)	GO:0015184(L-cystine transporter activity)	GO:0005765(lysosomal membrane);GO:0016021(integral to membrane)
A_15_P120879	0.818291	0.0232	1.09373	0.89499	NM_131391	NM_131391	psmb9a	Danio rerio proteasome (prosome, macropain) subunit, beta type, 9a (psmb9a), mRNA [NM_131391]	GO:0006511(ubiquitin-dependent protein catabolism)	GO:0004175(endopeptidase activity);GO:0008233(peptidase activity);GO:0016787(hydrolase activity)	GO:0005829(cytosol);GO:0005839(proteasome core complex (sensu Eukaryota))
A_15_P111423	0.818282	0.0411	1.16136	0.95032	NM_131874	NM_131874	xbp1	Danio rerio X-box binding protein 1 (xbp1), mRNA [NM_131874]	GO:0006355(regulation of transcription, DNA-dependent)	GO:0003677(DNA binding)	GO:0005634(nucleus)
A_15_P103904	0.818259	0.0264	1.11457	0.912008	NM_200658	NM_200658	ccdc43	Danio rerio zgc:66277 (zgc:66277), mRNA [NM_200658]	GO:8150(biological_process)	GO:0005554(molecular_function unknown)	GO:0008372(cellular_component unknown)
A_15_P118104	0.818197	0.0469	1.15746	0.947032	NM_212905	NM_212905	zgc:77086	Danio rerio zgc:77086 (zgc:77086), mRNA [NM_212905]	GO:0006118(electron transport)	GO:0005489(electron transporter activity);GO:0016853(isomerase activity)	GO:0005783(endoplasmic reticulum)
A_15_P116196	0.817813	0.0157	0.976589	0.798668	TC281800			BC011066 cyclin-dependent kinase 2-interacting protein {Mus musculus;} , partial (29%) [TC281800]
A_15_P103985	0.817156	0.0472	1.11934	0.914678	NM_001007446	NM_001007446	nsfl1c	Danio rerio zgc:101636 (zgc:101636), mRNA [NM_001007446]	GO:8150(biological_process)	GO:0008289(lipid binding)	GO:0005634(nucleus);GO:0005794(Golgi apparatus)
A_15_P103864	0.817038	0.0118	1.10399	0.901999	NM_212894	NM_212894	lgals1l2	Danio rerio proto galectin Gal1-L2 (LOC405830), mRNA [NM_212894]	GO:2040(sprouting angiogenesis); GO:1944(vasculature development)	GO:0005529(sugar binding)	GO:0008372(cellular_component unknown)
A_15_P118873	0.81698	0.0156	0.971697	0.793857	NM_201100	NM_201100	zgc:56080	Danio rerio zgc:56080 (zgc:56080), mRNA [NM_201100]	GO:8150(biological_process)	GO:0003993(acid phosphatase activity)	GO:0008372(cellular_component unknown)	KEGG pathway: Inositol phosphate metabolism 00562
A_15_P118846	0.816936	0.0403	1.19025	0.972358	NM_200222	NM_200222	zgc:56280	Danio rerio zgc:56280 (zgc:56280), mRNA [NM_200222]	GO:0006979(response to oxidative stress)	GO:0004601(peroxidase activity);GO:0004602(glutathione peroxidase activity);GO:0016491(oxidoreductase activity)	GO:0008372(cellular_component unknown)
A_15_P116135	0.816623	0.0391	0.975169	0.796346	CN015613	CN015613		AGENCOURT_20636174 NIH_ZGC_17 Danio rerio cDNA clone IMAGE:7235288 5', mRNA sequence [CN015613]
A_15_P105840	0.816252	0.0116	1.29827	1.05972	NM_212663	NM_212663	cd82	Danio rerio kangai 1 (suppression of tumorigenicity 6, prostate) (kai1), mRNA [NM_212663]			GO:0016021(integral to membrane)
A_15_P121445	0.815378	0.0478	1.41396	1.15291	NM_001002622	NM_001002622	zgc:92252	Danio rerio zgc:92252 (zgc:92252), mRNA [NM_001002622]	GO:0006355(regulation of transcription, DNA-dependent);GO:0007275(development)	GO:0003700(transcription factor activity)	GO:0005634(nucleus)
A_15_P113087	0.814479	0.0264	1.19197	0.970837	NM_180973	NM_180973	sp5	Danio rerio Sp5 transcription factor (sp5), mRNA [NM_180973]	GO:48332(mesoderm morphogenesis); GO:6829(zinc ion transport)	GO:0003676(nucleic acid binding);GO:0008270(zinc ion binding)	GO:0005634(nucleus)
A_15_P120932	0.814248	0.0174	0.996829	0.811666	BC071302	BC071302	msxc	Danio rerio muscle segment homeobox C, mRNA (cDNA clone MGC:86596 IMAGE:6909694), complete cds. [BC071302]	GO:0006355(regulation of transcription, DNA-dependent);GO:0007275(development)	GO:0003677(DNA binding);GO:0003700(transcription factor activity)	GO:0005634(nucleus)
A_15_P119713	0.813842	0.0347	1.08842	0.885805	NM_173251	NM_173251	snrpc	Danio rerio small nuclear ribonucleoprotein polypeptide C (snrpc), mRNA [NM_173251]		GO:0003676(nucleic acid binding);GO:0008270(zinc ion binding)	GO:0005634(nucleus)
A_15_P106513	0.813672	0.0438	1.11302	0.905637	AW184273	AW184273		fj11e07.y1 Zebrafish adult olfactory Danio rerio cDNA 5', mRNA sequence [AW184273]
A_15_P108096	0.813574	0.00764	1.10156	0.896198	BC056551	BC056551	suclg2	Danio rerio cDNA clone IMAGE:6794135, partial cds. [BC056551]	GO:8152(metabolic process)	GO:5524(ATP binding); GO:3824(catalytic activity); GO:16874(ligase activity)
A_15_P102353	0.813289	0.0412	1.12862	0.917896	NM_213448	NM_213448	zgc:63524	Danio rerio zgc:63524 (zgc:63524), mRNA [NM_213448]		GO:0005509(calcium ion binding)
A_15_P113462	0.813181	0.02	1.1173	0.908565	TC279629			BC054585 zgc:63980 {Danio rerio;} , complete [TC279629]	GO:0006886(intracellular protein transport);GO:0006900(vesicle budding)	GO:0000166(nucleotide binding);GO:0005554(molecular_function unknown)	GO:0005834(heterotrimeric G-protein complex)
A_15_P104451	0.812868	0.0231	1.05878	0.860645	NM_001005955	NM_001005955	zgc:103624	Danio rerio zgc:103624 (zgc:103624), mRNA [NM_001005955]		GO:0005509(calcium ion binding)	GO:0008372(cellular_component unknown)
A_15_P100977	0.812365	0.0287	1.17643	0.955691	TC288450			Q15407 (Q15407) RTSbeta, partial (30%) [TC288450]
A_15_P113115	0.811928	0.0478	1.01811	0.82663	NM_001004668	NM_001004668	zgc:103639	Danio rerio zgc:103639 (zgc:103639), mRNA [NM_001004668]	GO:6816(calcium ion transport)	GO:0005509(calcium ion binding)	GO:0008372(cellular_component unknown)
A_15_P105186	0.811597	0.0214	1.28975	1.04676	ENSDART00000014542			Q9PW25 (Q9PW25) Pendulin, partial (17%) [TC275874]
A_15_P108833	0.811487	0.0399	1.19098	0.966464	NM_213236	NM_213236	ilf2	Danio rerio interleukin enhancer binding factor 2 (ilf2), mRNA [NM_213236]	GO:0006955(immune response)	GO:0003723(RNA binding);GO:0005524(ATP binding);GO:0016740(transferase activity)
A_15_P109085	0.811259	0.018	1.12894	0.915866	TC291456			Q70Q12 (Q70Q12) Phospholemman-like protein precursor, partial (43%) [TC291456]
A_15_P102084	0.809695	0.00865	1.40403	1.13683	NM_201114	NM_201114	coro1a	Danio rerio coronin, actin binding protein, 1A (coro1a), mRNA [NM_201114]	GO:0015031(protein transport)
A_15_P114835	0.809602	0.0447	1.31864	1.06757	NM_001004678	NM_001004678	zgc:101824	Danio rerio zgc:101824 (zgc:101824), mRNA [NM_001004678]	GO:0006508(proteolysis and peptidolysis)	GO:0004222(metalloendopeptidase activity)	GO:0008372(cellular_component unknown)
A_15_P114035	0.809427	0.0273	1.16553	0.943411	NM_001002130	NM_001002130	mpdu1b	Danio rerio zgc:86765 (zgc:86765), mRNA [NM_001002130]	GO:8150(biological_process)	GO:0005554(molecular_function unknown)	GO:0008372(cellular_component unknown)
A_15_P111261	0.809289	0.0214	1.35831	1.09926	NM_200677	NM_200677	irf7	Danio rerio interferon regulatory factor 7 (irf7), mRNA [NM_200677]	GO:0006355(regulation of transcription, DNA-dependent);GO:0007275(development)	GO:0003700(transcription factor activity)	GO:0005634(nucleus)
A_15_P114246	0.809116	0.0157	1.28402	1.03892	TC269082			A2B1_HUMAN (P21851) Adapter-related protein complex 2 beta 1 subunit (Beta-adaptin) (Plasma membrane adaptor HA2/AP2 adaptin beta subunit) (Clathrin assembly protein complex 2 beta large chain) (AP105B), partial (4%) [TC271472]	GO:0000723(telomere maintenance);GO:0001516(prostaglandin biosynthesis);GO:0007165(signal transduction)	GO:0003720(telomerase activity);GO:0003754(chaperone activity);GO:0005515(protein binding);GO:0050220(prostaglandin-E synthase activity)	GO:0000781(chromosome, telomeric region);GO:0005697(telomerase holoenzyme complex);GO:0008372(cellular_component unknown)
A_15_P119773	0.808779	0.0326	1.20295	0.972922	TC281935			G45B_HUMAN (O75293) Growth arrest and DNA-damage-inducible protein GADD45 beta (Negative growth-regulatory protein MyD118) (Myeloid differentiation primary response protein MyD118), partial (90%) [TC281935]	GO:0000074(regulation of cell cycle);GO:0000185(activation of MAPKKK);GO:0000186(activation of MAPKK);GO:0006281(DNA repair);GO:0006412(protein biosynthesis);GO:0006469(negative regulation of protein kinase activity);GO:0006915(apoptosis);GO:0006950(response to stress);GO:0030154(cell differentiation);GO:0042095(interferon-gamma biosynthesis);GO:0045063(T-helper 1 cell differentiation)	GO:0003735(structural constituent of ribosome);GO:0005515(protein binding)	GO:0005634(nucleus);GO:0005840(ribosome)
A_15_P120757	0.80779	0.0246	1.52379	1.2309	NM_131834	NM_131834	cxcr4b	Danio rerio chemokine (C-X-C motif), receptor 4b (cxcr4b), mRNA [NM_131834]	GO:0007186(G-protein coupled receptor protein signaling pathway);GO:0007411(axon guidance);GO:0008354(germ cell migration);GO:0009887(organogenesis);GO:0016477(cell migration);GO:0030516(regulation of axon extension);GO:0050918(positive chemotaxis);GO:0050930(induction of positive chemotaxis)	GO:0001584(rhodopsin-like receptor activity);GO:0001637(G-protein chemoattractant receptor activity);GO:0004872(receptor activity);GO:0004930(G-protein coupled receptor activity);GO:0016493(C-C chemokine receptor activity);GO:0016494(C-X-C chemokine receptor activity)	GO:0016021(integral to membrane)
A_15_P119100	0.807749	0.0146	1.26118	1.01871	AI558899	AI558899	snx17	fb67g03.y1 Zebrafish WashU MPIMG EST Danio rerio cDNA clone IMAGE:3716980 5', mRNA sequence [AI558899]	GO:7154(cell communication); GO:7165(signal transduction); GO:6810(transport)	GO:35091(phosphoinositide binding); GO:5515(protein binding)
A_15_P108270	0.807533	0.0134	1.24438	1.00488	TC292695			Q62710 (Q62710) Nitric oxide synthase, partial (22%) [TC292695]
A_15_P118856	0.806933	0.0191	1.22179	0.985901	TC290905			ZN12_MICSA (P38621) Zinc finger protein ZFMSA12A, partial (28%) [TC290905]	GO:0006355(regulation of transcription, DNA-dependent)	GO:0003700(transcription factor activity);GO:0008270(zinc ion binding)	GO:0005634(nucleus)
A_15_P111962	0.805813	0.0491	1.31821	1.06223	NM_001002335	NM_001002335	kpna2	Danio rerio zgc:86945 (zgc:86945), mRNA [NM_001002335]	GO:0006606(protein-nucleus import);GO:0006810(transport);GO:0006886(intracellular protein transport);GO:0007155(cell adhesion);GO:0015031(protein transport)	GO:0005198(structural molecule activity);GO:0005515(protein binding);GO:0008565(protein transporter activity)	GO:0005856(cytoskeleton)
A_15_P107363	0.805584	0.0193	0.957677	0.771489	ENSDART00000038472			AGENCOURT_16619266 NIH_ZGC_7 Danio rerio cDNA clone IMAGE:7052367 5', mRNA sequence [CK028282]
A_15_P102741	0.805556	0.0372	1.11807	0.900672	NM_001006002	NM_001006002	galk1	Danio rerio zgc:101541 (zgc:101541), mRNA [NM_001006002]	GO:0006012(galactose metabolism);GO:0016310(phosphorylation)	GO:0004335(galactokinase activity);GO:0005524(ATP binding);GO:0016301(kinase activity);GO:0016740(transferase activity)	GO:0008372(cellular_component unknown)
A_15_P105289	0.805502	0.0296	1.1124	0.896042	NM_131835	NM_131835	lect1	Danio rerio leukocyte cell derived chemotaxin 1 (lect1), mRNA [NM_131835]	GO:51216(cartilage development); GO:30154(cell differentiation)		GO:0016021(integral to membrane)
A_15_P106788	0.805145	0.0283	1.00949	0.812784	NM_198210	NM_198210	hsp90b1	Danio rerio tumor rejection antigen (gp96) 1 (tra1), mRNA [NM_198210]	GO:0006457(protein folding)	GO:0005524(ATP binding);GO:0051082(unfolded protein binding)	GO:5783(endoplasmic reticulum)
A_15_P120492	0.80478	0.0264	1.21946	0.981394	NM_001002468	NM_001002468	zgc:92891	Danio rerio zgc:92891 (zgc:92891), mRNA [NM_001002468]		GO:0016209(antioxidant activity)	GO:0008372(cellular_component unknown)
A_15_P108167	0.804625	0.0261	1.10423	0.888495	NM_131798	NM_131798	bcmo1	Danio rerio beta-carotene 15,15'-monooxygenase 1 (bcmo1), mRNA [NM_131798]	GO:0030902(hindbrain development)	GO:0003834(beta-carotene 15,15'-monooxygenase activity);GO:0008198(ferrous iron binding);GO:0016702(oxidoreductase activity, acting on single donors with incorporation of molecular oxygen, incorporation of two atoms of oxygen)		KEGG pathway: Retinol metabolism 00830
A_15_P121420	0.804409	0.0134	1.2415	0.998674	NM_214769	NM_214769	snx5	Danio rerio zgc:55769 (zgc:55769), mRNA [NM_214769]	GO:0007242(intracellular signaling cascade)	GO:0005554(molecular_function unknown)	GO:0008372(cellular_component unknown)
A_15_P111945	0.804406	0.0147	1.10075	0.885448	NM_001002082	NM_001002082	ssr4	Danio rerio zgc:86940 (zgc:86940), mRNA [NM_001002082]	GO:8150(biological_process)	GO:0005554(molecular_function unknown)	GO:0005783(endoplasmic reticulum);GO:0016021(integral to membrane)
A_15_P104764	0.803523	0.0205	1.26208	1.01411	NM_199278	NM_199278	cpvl	Danio rerio carboxypeptidase, vitellogenic-like (cpvl), mRNA [NM_199278]	GO:0006508(proteolysis and peptidolysis)	GO:0003824(catalytic activity);GO:0004180(carboxypeptidase activity);GO:0004185(serine carboxypeptidase activity)
A_15_P115496	0.803207	0.0378	1.38677	1.11387	NM_001002346	NM_001002346	zgc:92181	Danio rerio zgc:92181 (zgc:92181), mRNA [NM_001002346]	GO:0006812(cation transport)	GO:0005261(cation channel activity)	GO:0016020(membrane)
A_15_P103323	0.802916	0.0114	1.71725	1.37881	ENSDART00000046280			lipoprotein lipase [Source:ZFIN;Acc:ZDB-GENE-990415-139] [ENSDART00000046280]	GO:0006629(lipid metabolism);GO:0016042(lipid catabolism)	GO:0003824(catalytic activity);GO:0004465(lipoprotein lipase activity);GO:0008201(heparin binding);GO:0016787(hydrolase activity)
A_15_P109179	0.802744	0.00653	1.1181	0.897544	NM_201170	NM_201170	vrk2	Danio rerio vaccinia related kinase 2 (vrk2), mRNA [NM_201170]	GO:0006468(protein amino acid phosphorylation)	GO:0004672(protein kinase activity);GO:0004674(protein serine/threonine kinase activity);GO:0005524(ATP binding);GO:0016301(kinase activity);GO:0016740(transferase activity)
A_15_P116142	0.802534	0.0319	1.1133	0.893459	TC293803			Q8AW17 (Q8AW17) SI:dZ12F11.3 (Collagen type XI alpha-2) (Fragment), complete [TC293803]	GO:0001501(skeletal development);GO:0001502(cartilage condensation);GO:0006817(phosphate transport);GO:0007155(cell adhesion);GO:0007601(visual perception);GO:0007605(perception of sound);GO:0016337(cell-cell adhesion);GO:0030198(extracellular matrix organization and biogenesis);GO:0030199(collagen fibril organization)	GO:0005201(extracellular matrix structural constituent);GO:0008201(heparin binding);GO:0030020(extracellular matrix structural constituent conferring tensile strength);GO:0030022(adhesive extracellular matrix constituent);GO:0030674(protein binding, bridging)	GO:0005578(extracellular matrix (sensu Metazoa));GO:0005581(collagen);GO:0005588(collagen type V);GO:0005592(collagen type XI);GO:0005737(cytoplasm)
A_15_P121493	0.802514	0.0178	1.20553	0.967454	NM_201493	NM_201493	nucb2a	Danio rerio nucleobindin 2a (nucb2a), mRNA [NM_201493]	GO:6816(calcium ion transport)	GO:0005509(calcium ion binding)
A_15_P108314	0.802243	0.0469	1.10071	0.883038	NM_207057	NM_207057	ncl1	Danio rerio nicalin (ncl1), mRNA [NM_207057]	GO:0009966(regulation of signal transduction)		GO:16021(integral to membrane); GO:16020(membrane); GO:5579(membrane attack complex); GO:5786(signal recognition particle, endoplasmic reticulum targeting)
A_15_P105252	0.802236	0.0362	1.15848	0.929376	CF594884	CF594884		AGENCOURT_15712954 NIH_ZGC_8 Danio rerio cDNA clone IMAGE:7014148 5', mRNA sequence [CF594884]
A_15_P107883	0.802068	0.0425	1.24365	0.997494	NM_212695	NM_212695	kdelr2l	Danio rerio KDEL (Lys-Asp-Glu-Leu) endoplasmic reticulum protein retention receptor 2, like (kdelr2l), mRNA [NM_212695]	GO:0006810(transport);GO:0015031(protein transport)	GO:0004872(receptor activity)	GO:0005783(endoplasmic reticulum);GO:0016021(integral to membrane)
A_15_P116602	0.801965	0.0417	1.52915	1.22632	TC301579			Q8UVZ2 (Q8UVZ2) Cocaine and amphetamine regulated transcript protein type I precursor, complete [TC301579]
A_15_P115807	0.801883	0.00629	1.22563	0.982815	NM_212918	NM_212918	zgc:85683	Danio rerio zgc:85683 (zgc:85683), mRNA [NM_212918]	GO:0008152(metabolism)	GO:0003824(catalytic activity)	GO:0008372(cellular_component unknown)
A_15_P112690	0.801635	0.00654	1.13937	0.913355	TC269516			Q7Q517 (Q7Q517) AgCP6688 (Fragment), partial (7%) [TC269516]
A_15_P111758	0.801235	0.0286	1.04445	0.836852	AL723959	AL723959		AL723959 Danio rerio embryonic inner ear subtracted cDNA Danio rerio cDNA clone BN0AA068ZG10 3', mRNA sequence [AL723959]
A_15_P112325	0.801101	0.0214	1.1415	0.914454	NM_001004524	NM_001004524	si:ch211-214p16.1	Danio rerio si:ch211-214p16.1 (si:ch211-214p16.1), mRNA [NM_001004524]
A_15_P104654	0.80042	0.00629	1.23071	0.985082	TC269948			Q7T390 (Q7T390) Glycoprotein, synaptic 2, complete [TC269948]			GO:0016021(integral to membrane)
A_15_P121022	0.800346	0.00774	1.2446	0.996112	NM_201163	NM_201163	asns	Danio rerio zgc:56605 (zgc:56605), mRNA [NM_201163]	GO:0006529(asparagine biosynthesis);GO:0006541(glutamine metabolism);GO:0008152(metabolism);GO:0008652(amino acid biosynthesis)	GO:0004066(asparagine synthase (glutamine-hydrolyzing) activity);GO:0016874(ligase activity)	GO:0008372(cellular_component unknown)	KEGG pathway: Alanine and aspartate metabolism 00252; KEGG pathway: Nitrogen metabolism 00910
A_15_P117542	0.800072	0.0149	1.09386	0.875169	NM_001006013	NM_001006013	zgc:103515	Danio rerio zgc:103515 (zgc:103515), mRNA [NM_001006013]	GO:6354(RNA elongation); GO:45449(regulation of transcription); GO:6355(regulation of transcription, DNA-dependent); GO:6350(transcription)	GO:0005554(molecular_function unknown)	GO:0008372(cellular_component unknown)
A_15_P115112	0.799925	0.0396	1.11757	0.893972	TC295346			SUM2_MOUSE (Q8BPG6) Sulfatase modifying factor 2 precursor (C-alpha-formyglycine-generating enzyme 2), partial (66%) [TC295346]
A_15_P110076	0.799424	0.0178	1.10895	0.886518	NM_001003519	NM_001003519	zgc:100903	Danio rerio zgc:100903 (zgc:100903), mRNA [NM_001003519]	GO:8150(biological_process)	GO:0008289(lipid binding)	GO:0008372(cellular_component unknown)
A_15_P114578	0.798269	0.0167	1.22925	0.981272	NM_153656	NM_153656	ptgs1	Danio rerio prostaglandin-endoperoxide synthase 1 (ptgs1), mRNA [NM_153656]	GO:0001516(prostaglandin biosynthesis)	GO:0004601(peroxidase activity);GO:0016491(oxidoreductase activity);GO:0016702(oxidoreductase activity, acting on single donors with incorporation of molecular oxygen, incorporation of two atoms of oxygen)	GO:0016020(membrane)	KEGG pathway: Arachidonic acid metabolism 00590
A_15_P103560	0.798223	0.0293	1.25799	1.00416	NM_212870	NM_212870	zgc:77082	Danio rerio zgc:77082 (zgc:77082), mRNA [NM_212870]	GO:0009085(lysine biosynthesis);GO:0019877(diaminopimelate biosynthesis)	GO:0005554(molecular_function unknown)	GO:0008372(cellular_component unknown)
A_15_P100223	0.797741	0.0491	1.36505	1.08896	NM_198359	NM_198359		Danio rerio tissue factor pathway inhibitor b (tfpib), mRNA [NM_198359]	GO:0007596(blood coagulation)	GO:0004867(serine-type endopeptidase inhibitor activity);GO:0030414(protease inhibitor activity)	GO:0005576(extracellular region)
A_15_P116103	0.797614	0.0497	1.12336	0.896008	NM_001002228	NM_001002228	zgc:91984	Danio rerio zgc:91984 (zgc:91984), mRNA [NM_001002228]	GO:8150(biological_process)	GO:0005507(copper ion binding)	GO:0008372(cellular_component unknown)
A_15_P118579	0.796877	0.0149	1.09982	0.876421	ENSDART00000002874			Q6P1M2 (Q6P1M2) HEM1 protein (Fragment), partial (29%) [TC301418]
A_15_P113494	0.796633	0.0156	1.12888	0.899303	NM_213058	NM_213058	hspa5	Danio rerio heat shock 70kDa protein 5 (glucose-regulated protein) (hspa5), mRNA [NM_213058]	GO:0006457(protein folding);GO:0006986(response to unfolded protein);GO:0045045(secretory pathway)	GO:0005524(ATP binding)	GO:0005576(extracellular region)
A_15_P119115	0.796533	0.0327	1.24324	0.990278	NM_001003462	NM_001003462	zgc:91888	Danio rerio zgc:91888 (zgc:91888), mRNA [NM_001003462]	GO:0006355(regulation of transcription, DNA-dependent);GO:0016567(protein ubiquitination)	GO:0004842(ubiquitin-protein ligase activity);GO:0008270(zinc ion binding)	GO:0000151(ubiquitin ligase complex);GO:0005622(intracellular);GO:0005634(nucleus)
A_15_P108673	0.795901	0.0191	1.17283	0.933453	NM_205703	NM_205703	atad3b	Danio rerio zgc:77371 (zgc:77371), mRNA [NM_205703]		GO:0000166(nucleotide binding);GO:0005524(ATP binding);GO:0017111(nucleoside-triphosphatase activity)	GO:0008372(cellular_component unknown)
A_15_P118063	0.795707	0.0395	1.2073	0.960654	NM_212707	NM_212707	slc9a3r2	Danio rerio solute carrier family 9 (sodium/hydrogen exchanger), isoform 3 regulatory factor 2 (slc9a3r2), mRNA [NM_212707]		GO:0005515(protein binding)
A_15_P114071	0.79562	0.0211	1.22073	0.971234	NM_001007788	NM_001007788	mfng	Danio rerio manic fringe homolog (mfng), mRNA [NM_001007788]	GO:8150(biological_process)	GO:16740(transferase activity); GO:16757(transferase activity, transferring glycosyl groups)	GO:16021(integral to membrane); GO:16020(membrane); GO:5579(membrane attack complex)
A_15_P120257	0.795183	0.0125	1.20933	0.96164	BC056540	BC056540	tmed3	Danio rerio wu:fb09b11, mRNA (cDNA clone IMAGE:6792672), partial cds. [BC056540]	GO:0006886(intracellular protein transport)	GO:0008320(protein carrier activity)	GO:0016020(membrane)
A_15_P108766	0.795135	0.0319	1.12711	0.896203	NM_131630	NM_131630	prkri	Danio rerio protein-kinase, interferon-inducible double stranded RNA dependent inhibitor (prkri), mRNA [NM_131630]		GO:0016301(kinase activity)
A_15_P112986	0.79482	0.04	1.18127	0.9389	NM_205717	NM_205717	slc31a1	Danio rerio solute carrier family 31 (copper transporters), member 1 (slc31a1), mRNA [NM_205717]	GO:0006825(copper ion transport)	GO:0005375(copper ion transporter activity)	GO:0016021(integral to membrane)
A_15_P115778	0.794461	0.0407	1.02394	0.813482	TC283183			Q9DGM6 (Q9DGM6) Beta-spectrin, complete [TC283183]	GO:0007182(common-partner SMAD protein phosphorylation);GO:0007184(SMAD protein nuclear translocation)	GO:0003779(actin binding);GO:0005200(structural constituent of cytoskeleton);GO:0005515(protein binding);GO:0005516(calmodulin binding)	GO:0005624(membrane fraction);GO:0005634(nucleus);GO:0005856(cytoskeleton);GO:0005886(plasma membrane);GO:0008091(spectrin);GO:0016020(membrane)
A_15_P103848	0.794364	0.0478	1.04505	0.830148	NM_194363	NM_194363	mpp5	Danio rerio membrane protein, palmitoylated 5 (MAGUK p55 subfamily member 5) (mpp5), mRNA [NM_194363]	GO:0008078(mesoderm cell migration)	GO:0005515(protein binding)	GO:16020(membrane); GO:5579(membrane attack complex); GO:1917(photoreceptor inner segment)
A_15_P119240	0.794147	0.00483	1.36953	1.08761	NM_001002748	NM_001002748	zgc:100919	Danio rerio zgc:100919 (zgc:100919), mRNA [NM_001002748]	GO:0006810(transport)	GO:0005488(binding);GO:0008289(lipid binding)	GO:0016021(integral to membrane)
A_15_P118395	0.793685	0.00764	1.17297	0.930966	TC269077			Q6NYY9 (Q6NYY9) Vacuole membrane protein 1, partial (32%) [TC269077]
A_15_P116242	0.793673	0.0362	1.18915	0.943799	NM_212730	NM_212730	sfxn2	Danio rerio sideroflexin 2 (sfxn2), mRNA [NM_212730]	GO:0006812(cation transport)	GO:0008324(cation transporter activity)	GO:0016020(membrane)
A_15_P112067	0.79362	0.0335	1.20691	0.957829	NM_001003514	NM_001003514	cutl1	Danio rerio zgc:86612 (zgc:86612), mRNA [NM_001003514]	GO:8150(biological_process)	GO:0005554(molecular_function unknown)	GO:0008372(cellular_component unknown)
A_15_P102901	0.792928	0.048	1.11632	0.885166	TC276185			AB116655 beta1,3-N-acetylgalactosaminyltransferase {Mus musculus;} , partial (35%) [TC276185]
A_15_P111798	0.792767	0.0237	1.09798	0.870441	NM_200901	NM_200901	sox4b	Danio rerio zgc:63851 (zgc:63851), mRNA [NM_200901]	GO:0006355(regulation of transcription, DNA-dependent)	GO:0003677(DNA binding)	GO:0008372(cellular_component unknown)
A_15_P103315	0.792635	0.00272	1.26547	1.00306	NM_200977	NM_200977	oprs1	Danio rerio zgc:56378 (zgc:56378), mRNA [NM_200977]	GO:0006696(ergosterol biosynthesis)	GO:0000247(C-8 sterol isomerase activity);GO:0004872(receptor activity)	GO:0005783(endoplasmic reticulum)
A_15_P104309	0.792355	0.0215	1.17735	0.932879	NM_199919	NM_199919	ap2b1	Danio rerio adaptor-related protein complex 2, beta 1 subunit (ap2b1), mRNA [NM_199919]	GO:0006461(protein complex assembly);GO:0006886(intracellular protein transport)	GO:5488(binding)	GO:0030130(clathrin coat of trans-Golgi network vesicle)
A_15_P106641	0.792256	0.0313	1.32771	1.05189	NM_213190	NM_213190	zgc:85914	Danio rerio zgc:85914 (zgc:85914), mRNA [NM_213190]	GO:0006118(electron transport);GO:0006915(apoptosis);GO:0007165(signal transduction)	GO:0004872(receptor activity);GO:0005489(electron transporter activity);GO:0005506(iron ion binding);GO:0005515(protein binding)	GO:0008372(cellular_component unknown)
A_15_P101178	0.79209	0.0284	1.22936	0.97376	NM_001007363	NM_001007363	zgc:103654	Danio rerio zgc:103654 (zgc:103654), mRNA [NM_001007363]	GO:0008152(metabolism)	GO:0016491(oxidoreductase activity)	GO:0008372(cellular_component unknown)
A_15_P106067	0.7915	0.0478	1.28207	1.01476	NM_213306	NM_213306	zgc:77033	Danio rerio zgc:77033 (zgc:77033), mRNA [NM_213306]	GO:8150(biological_process)	GO:0004428(inositol or phosphatidylinositol kinase activity);GO:0016301(kinase activity);GO:0016303(phosphatidylinositol 3-kinase activity);GO:0016740(transferase activity);GO:0016773(phosphotransferase activity, alcohol group as acceptor)	GO:0005942(phosphoinositide 3-kinase complex)
A_15_P119278	0.790227	0.0214	1.05786	0.835946	NM_001001847	NM_001001847	popdc1	Danio rerio popeye domain containing 1 (popdc1), mRNA [NM_001001847]			GO:0016020(membrane)
A_15_P109186	0.789607	0.0359	1.1136	0.879308	NM_001008594	NM_001008594	zgc:101843	Danio rerio zgc:101843 (zgc:101843), mRNA [NM_001008594]		GO:0005554(molecular_function unknown)	GO:0008372(cellular_component unknown)
A_15_P107114	0.789524	0.0325	1.1936	0.942374	NM_213205	NM_213205	m6pr	Danio rerio zgc:77757 (zgc:77757), mRNA [NM_213205]	GO:0006810(transport)	GO:0004872(receptor activity);GO:0005215(transporter activity)	GO:0005764(lysosome);GO:0016020(membrane);GO:0016021(integral to membrane)
A_15_P108728	0.789431	0.0183	1.26984	1.00245	NM_200076	NM_200076	mars	Danio rerio methionine-tRNA synthetase (mars), mRNA [NM_200076]	GO:0006418(tRNA aminoacylation for protein translation);GO:0006431(methionyl-tRNA aminoacylation)	GO:0004812(tRNA ligase activity);GO:0004825(methionine-tRNA ligase activity);GO:0005524(ATP binding)		KEGG pathway: Aminoacyl-tRNA biosynthesis 00970; KEGG pathway: Methionine metabolism 00271; KEGG pathway: Selenoamino acid metabolism 00450
A_15_P102356	0.789081	0.0359	1.10482	0.871796	TC291187			Q6NUF4 (Q6NUF4) TPX2 protein, partial (51%) [TC291187]
A_15_P102740	0.788703	0.0174	1.02123	0.805448	NM_201165	NM_201165	mpv17	Danio rerio zgc:63573 (zgc:63573), mRNA [NM_201165]	GO:8150(biological_process)	GO:0005554(molecular_function unknown)	GO:0016021(integral to membrane)
A_15_P105837	0.788337	0.0146	1.1638	0.917463	NM_200314	NM_200314	zgc:56104	Danio rerio zgc:56104 (zgc:56104), mRNA [NM_200314]	GO:0007275(development);GO:0007399(neurogenesis)	GO:0004872(receptor activity)	GO:0008372(cellular_component unknown)
A_15_P103354	0.788332	0.0313	1.0926	0.861328	NM_001002196	NM_001002196	zgc:91853	Danio rerio zgc:91853 (zgc:91853), mRNA [NM_001002196]	GO:0009058(biosynthesis)	GO:0016779(nucleotidyltransferase activity)	GO:0008372(cellular_component unknown)
A_15_P113089	0.788015	0.0215	1.02185	0.805233	NM_212620	NM_212620	acta2	Danio rerio actin, alpha 2, smooth muscle, aorta (acta2), mRNA [NM_212620]	GO:8150(biological_process)	GO:0003774(motor activity);GO:0005198(structural molecule activity);GO:0005200(structural constituent of cytoskeleton)	GO:0005884(actin filament);GO:0015629(actin cytoskeleton)
A_15_P109253	0.787938	0.0133	1.04427	0.822823	NM_001007338	NM_001007338	zgc:103525	Danio rerio zgc:103525 (zgc:103525), mRNA [NM_001007338]	GO:0016051(carbohydrate biosynthesis)	GO:0016758(transferase activity, transferring hexosyl groups)	GO:0008372(cellular_component unknown)
A_15_P121123	0.787431	0.00297	1.04515	0.822984	NM_130923	NM_130923	mitfa	Danio rerio microphthalmia-associated transcription factor a (mitfa), mRNA [NM_130923]	GO:0006351(transcription, DNA-dependent);GO:0030318(melanocyte differentiation)	GO:0016563(transcriptional activator activity);GO:0046983(protein dimerization activity)	GO:0005654(nucleoplasm)
A_15_P101592	0.787403	0.0265	1.11569	0.878497	NM_183348	NM_183348	sult1st3	Danio rerio sulfotransferase family 1, cytosolic sulfotransferase 3 (sult1st3), mRNA [NM_183348]	GO:0006584(catecholamine metabolism);GO:0008202(steroid metabolism)	GO:0008146(sulfotransferase activity);GO:0016740(transferase activity)	GO:5737(cytoplasm)	KEGG pathway: Cysteine metabolism 00272
A_15_P106148	0.787331	0.0261	1.1963	0.941889	NM_200057	NM_200057	zgc:66396	Danio rerio zgc:66396 (zgc:66396), mRNA [NM_200057]	GO:0008152(metabolism)	GO:0016787(hydrolase activity)	GO:0008372(cellular_component unknown)
A_15_P105106	0.787121	0.0224	1.26038	0.99207	NM_205757	NM_205757	dab2	Danio rerio disabled homolog 2 (Drosophila) (dab2), mRNA [NM_205757]	GO:0007275(development)
A_15_P119860	0.78688	0.0446	1.14007	0.897095	NM_001002082	NM_001002082	ssr4	Danio rerio zgc:86940 (zgc:86940), mRNA [NM_001002082]	GO:8150(biological_process)	GO:0005554(molecular_function unknown)	GO:0005783(endoplasmic reticulum);GO:0016021(integral to membrane)
A_15_P114426	0.786324	0.0317	1.2018	0.945002	BC056540	BC056540	tmed3	Danio rerio wu:fb09b11, mRNA (cDNA clone IMAGE:6792672), partial cds. [BC056540]	GO:0006886(intracellular protein transport)	GO:0008320(protein carrier activity)	GO:0016020(membrane)
A_15_P119567	0.786312	0.0349	1.20032	0.943828	NM_206829	NM_206829	zgc:77126	Danio rerio zgc:77126 (zgc:77126), mRNA [NM_206829]	GO:0009631(cold acclimation);GO:0016051(carbohydrate biosynthesis);GO:0042309(homoiothermy);GO:0050826(response to freezing)	GO:0050825(ice binding)	GO:0008372(cellular_component unknown)	KEGG pathway: Aminosugars metabolism 00530
A_15_P118732	0.785485	0.00297	1.23226	0.967919	NM_200584	NM_200584	zgc:65964	Danio rerio zgc:65964 (zgc:65964), mRNA [NM_200584]	GO:8150(biological_process)	GO:0016740(transferase activity)	GO:0008372(cellular_component unknown)
A_15_P114117	0.78548	0.0213	1.24396	0.977102	TC284087			AF167438 androgen-regulated short-chain dehydrogenase/reductase 1 {Homo sapiens;} , partial (64%) [TC284087]	GO:0007601(visual perception);GO:0008152(metabolism);GO:0042572(retinol metabolism);GO:0045494(photoreceptor maintenance)	GO:0004745(retinol dehydrogenase activity);GO:0016491(oxidoreductase activity)	GO:0005622(intracellular)
A_15_P103270	0.785239	0.035	1.20925	0.949552	NM_001003514	NM_001003514	cutl1	Danio rerio zgc:86612 (zgc:86612), mRNA [NM_001003514]	GO:8150(biological_process)	GO:0005554(molecular_function unknown)	GO:0008372(cellular_component unknown)
A_15_P107901	0.78473	0.0247	1.25969	0.98852	NM_178292	NM_178292	selt1b	Danio rerio selenoprotein T, 1b (selt1b), mRNA [NM_178292]	GO:45454(cell redox homeostasis); GO:9968(negative regulation of signal transduction)	GO:8430(selenium binding)	GO:5786(signal recognition particle, endoplasmic reticulum targeting)
A_15_P110126	0.784564	0.0178	1.23521	0.969101	NM_200323	NM_200323	hsd11b3	Danio rerio hydroxysteroid (11-beta) dehydrogenase 3 (hsd11b3), mRNA [NM_200323]	GO:0008152(metabolism)	GO:0016229(steroid dehydrogenase activity);GO:0016491(oxidoreductase activity)		KEGG pathway: Androgen and estrogen metabolism 00150; KEGG pathway: C21-Steroid hormone metabolism 00140
A_15_P116959	0.784351	0.0486	1.10226	0.86456	NM_213133	NM_213133	marcksl1	Danio rerio zgc:65840 (zgc:65840), mRNA [NM_213133]	GO:8150(biological_process)	GO:0005516(calmodulin binding)	GO:0008372(cellular_component unknown)
A_15_P114881	0.783596	0.0232	1.11129	0.870801	NM_131252	NM_131252	ck2a1	Danio rerio casein kinase 2 alpha 1 (ck2a1), mRNA [NM_131252]	GO:0006468(protein amino acid phosphorylation)	GO:0004672(protein kinase activity);GO:0004674(protein serine/threonine kinase activity);GO:0005524(ATP binding);GO:0016301(kinase activity);GO:0016740(transferase activity)
A_15_P108940	0.783282	0.0327	0.993254	0.777997	TC290807			Q6P3I1 (Q6P3I1) Protein disulfide isomerase related protein (Calcium-binding protein, intestinal-related), partial (33%) [TC290807]			GO:0005874(microtubule)
A_15_P101566	0.782816	0.0487	1.25194	0.980039	NM_200584	NM_200584	zgc:65964	Danio rerio zgc:65964 (zgc:65964), mRNA [NM_200584]	GO:8150(biological_process)	GO:0016740(transferase activity)	GO:0008372(cellular_component unknown)
A_15_P112185	0.782182	0.0402	1.03048	0.80602	ENSDART00000007279			S99471 delta-aminolevulinate dehydratase {Homo sapiens;} , partial (76%) [TC293138]
A_15_P118857	0.782176	0.0346	1.19328	0.933354	NM_001002480	NM_001002480	zgc:92871	Danio rerio zgc:92871 (zgc:92871), mRNA [NM_001002480]	GO:8150(biological_process)	GO:0005554(molecular_function unknown)	GO:0008372(cellular_component unknown)
A_15_P109990	0.782052	0.0337	1.05696	0.826595	AF053633	AF053633	tie1	Danio rerio endothelium-specific receptor tyrosine kinase Tie-1 (tie-1) mRNA, partial cds. [AF053633]	GO:0006468(protein amino acid phosphorylation)	GO:0004672(protein kinase activity);GO:0004713(protein-tyrosine kinase activity);GO:0004872(receptor activity);GO:0005524(ATP binding);GO:0016740(transferase activity)	GO:0016021(integral to membrane)
A_15_P119617	0.781136	0.0334	1.44021	1.125	NM_214704	NM_214704	cndp2	Danio rerio CNDP dipeptidase 2 (metallopeptidase M20 family) (cndp2), mRNA [NM_214704]	GO:0006508(proteolysis and peptidolysis)	GO:0008237(metallopeptidase activity);GO:0016787(hydrolase activity)	GO:0008372(cellular_component unknown)
A_15_P115439	0.780434	0.00769	1.53112	1.19494	NM_214722	NM_214722	ctsc	Danio rerio cathepsin C (ctsc), mRNA [NM_214722]	GO:0006508(proteolysis and peptidolysis)	GO:0004197(cysteine-type endopeptidase activity);GO:0008233(peptidase activity);GO:0008234(cysteine-type peptidase activity);GO:0016787(hydrolase activity)
A_15_P101137	0.780294	0.0399	1.09566	0.854939	NM_200637	NM_200637	adam8	Danio rerio a disintegrin and metalloproteinase domain 8 (adam8), mRNA [NM_200637]	GO:0006508(proteolysis and peptidolysis);GO:0007229(integrin-mediated signaling pathway)	GO:0004222(metalloendopeptidase activity);GO:0008233(peptidase activity);GO:0008237(metallopeptidase activity);GO:0008270(zinc ion binding)
A_15_P116194	0.779987	0.0196	1.30487	1.01778	NM_200373	NM_200373	sri	Danio rerio sorcin (sri), mRNA [NM_200373]	GO:6816(calcium ion transport)	GO:0005509(calcium ion binding)
A_15_P104347	0.779627	0.0437	1.09704	0.855283	NM_001007436	NM_001007436	zgc:101666	Danio rerio zgc:101666 (zgc:101666), mRNA [NM_001007436]	GO:8150(biological_process)	GO:0005554(molecular_function unknown)	GO:0008372(cellular_component unknown)
A_15_P103182	0.778706	0.0133	1.2471	0.971123	NM_212965	NM_212965	nrp2a	Danio rerio neuropilin 2a (nrp2a), mRNA [NM_212965]	GO:0001570(vasculogenesis);GO:0007155(cell adhesion);GO:0007399(neurogenesis);GO:0030947(regulation of vascular endothelial growth factor receptor signaling pathway)	GO:0004872(receptor activity)	GO:0016020(membrane);GO:0016021(integral to membrane)
A_15_P110334	0.778373	0.037	1.24006	0.965227	BC091673	BC091673	lamb1	STR00104 segmentation stage cDNA library Danio rerio cDNA clone CB95 5', mRNA sequence [BI850028]			GO:5578(proteinaceous extracellular matrix)	KEGG pathway: Cell Communication 01430
A_15_P108536	0.778258	0.0146	1.21181	0.943098	NM_213406	NM_213406	cdk2	Danio rerio zgc:56598 (zgc:56598), mRNA [NM_213406]	GO:0006468(protein amino acid phosphorylation)	GO:0004672(protein kinase activity);GO:0004674(protein serine/threonine kinase activity);GO:0005524(ATP binding);GO:0016301(kinase activity);GO:0016740(transferase activity)
A_15_P105563	0.777676	0.0196	1.11346	0.865908	NM_200070	NM_200070	fam49b	Danio rerio zgc:64118 (zgc:64118), mRNA [NM_200070]	GO:8150(biological_process)	GO:0005554(molecular_function unknown)	GO:0008372(cellular_component unknown)
A_15_P117772	0.777508	0.0125	1.27427	0.990756	NM_200570	NM_200570	selenbp1	Danio rerio selenium binding protein 1 (selenbp1), mRNA [NM_200570]		GO:0008430(selenium binding)
A_15_P112971	0.776521	0.0104	1.20276	0.933968	NM_199699	NM_199699	cpne3l	Danio rerio copine III (cpne3), mRNA [NM_199699]
A_15_P118950	0.776443	0.0374	1.27421	0.989351	NM_199608	NM_199608	zgc:77734	Danio rerio zgc:77734 (zgc:77734), mRNA [NM_199608]	GO:8150(biological_process)	GO:0000062(acyl-CoA binding)	GO:0008372(cellular_component unknown)
A_15_P112924	0.776426	0.00764	1.13617	0.882149	NM_131070	NM_131070	mdka	Danio rerio midkine-related growth factor (mdka), mRNA [NM_131070]	GO:1841(neural tube formation)	GO:0008083(growth factor activity)
A_15_P115494	0.776096	0.0047	1.40263	1.08858	NM_214704	NM_214704	cndp2	Danio rerio CNDP dipeptidase 2 (metallopeptidase M20 family) (cndp2), mRNA [NM_214704]	GO:0006508(proteolysis and peptidolysis)	GO:0008237(metallopeptidase activity);GO:0016787(hydrolase activity)	GO:0008372(cellular_component unknown)
A_15_P117025	0.775045	0.0344	1.11534	0.864437	NM_001006095	NM_001006095	zgc:101618	Danio rerio zgc:101618 (zgc:101618), mRNA [NM_001006095]	GO:0015031(protein transport)	GO:0005554(molecular_function unknown)	GO:0008372(cellular_component unknown)
A_15_P116448	0.774769	0.0165	1.18225	0.915968	TC270727			RDC1_CANFA (P11613) G protein-coupled receptor RDC1 (Chemokine orphan receptor 1), partial (78%) [TC270727]	GO:0007186(G-protein coupled receptor protein signaling pathway)	GO:0001584(rhodopsin-like receptor activity);GO:0016526(G-protein coupled receptor activity, unknown ligand)	GO:0016021(integral to membrane)
A_15_P106890	0.774718	0.0208	1.14417	0.886408	NM_199819	NM_199819	psat1	Danio rerio phosphoserine aminotransferase 1 (psat1), mRNA [NM_199819]	GO:0006564(L-serine biosynthesis);GO:0008152(metabolism)	GO:0008483(transaminase activity);GO:0016740(transferase activity)		KEGG pathway: Glycine, serine and threonine metabolism 00260; KEGG pathway: Vitamin B6 metabolism 00750
A_15_P108982	0.77456	0.0343	1.2504	0.968514	NM_200931	NM_200931	zgc:56065	Danio rerio zgc:56065 (zgc:56065), mRNA [NM_200931]	GO:9968(negative regulation of signal transduction)	GO:0005554(molecular_function unknown)	GO:0008372(cellular_component unknown)
A_15_P113001	0.774489	0.0145	1.29809	1.00535	TC280552			Q8AWC6 (Q8AWC6) Collagen XVIII (Fragment), complete [TC280552]	GO:0001525(angiogenesis)		GO:0005604(basement membrane)
A_15_P106783	0.774292	0.0157	1.2246	0.9482	NM_200323	NM_200323	hsd11b3	Danio rerio hydroxysteroid (11-beta) dehydrogenase 3 (hsd11b3), mRNA [NM_200323]	GO:0008152(metabolism)	GO:0016229(steroid dehydrogenase activity);GO:0016491(oxidoreductase activity)		KEGG pathway: Androgen and estrogen metabolism 00150; KEGG pathway: C21-Steroid hormone metabolism 00140
A_15_P100942	0.773898	0.0137	1.12355	0.869514	NM_173221	NM_173221	aldh3d1	Danio rerio aldehyde dehydrogenase 3 family, member D1 (aldh3d1), mRNA [NM_173221]	GO:0008152(metabolism)	GO:0016491(oxidoreductase activity)	GO:0008372(cellular_component unknown)
A_15_P105866	0.773074	0.0193	1.11264	0.860156	TC270934			Q9BUT1 (Q9BUT1) Dehydrogenase/reductase (SDR family) member 6, partial (96%) [TC270934]
A_15_P110641	0.772934	0.0193	1.14543	0.885342	NM_001002169	NM_001002169	zgc:91957	Danio rerio zgc:91957 (zgc:91957), mRNA [NM_001002169]	GO:8150(biological_process)	GO:0008080(N-acetyltransferase activity)	GO:0008372(cellular_component unknown)
A_15_P112905	0.77234	0.0367	1.13077	0.873342	TC298010			Q6NVA6 (Q6NVA6) Zgc:77916, partial (64%) [TC298010]	GO:0000910(cytokinesis);GO:0001736(establishment of planar polarity);GO:0006937(regulation of muscle contraction);GO:0007349(cellularization);GO:0007517(muscle development)	GO:0005509(calcium ion binding);GO:0008307(structural constituent of muscle)	GO:0005859(muscle myosin);GO:0016459(myosin)
A_15_P108550	0.77205	0.0193	1.13709	0.877887	NM_212565	NM_212565	dusp5	Danio rerio dual specificity phosphatase 5 (dusp5), mRNA [NM_212565]	GO:0006470(protein amino acid dephosphorylation)	GO:0004721(phosphoprotein phosphatase activity);GO:0004725(protein tyrosine phosphatase activity);GO:0008138(protein tyrosine/serine/threonine phosphatase activity);GO:0016787(hydrolase activity);GO:0017017(MAP kinase phosphatase activity)
A_15_P100615	0.771333	0.0478	0.881906	0.680243	BC076085	BC076085		Danio rerio cDNA clone IMAGE:5913062, partial cds. [BC076085]
A_15_P105250	0.771021	0.0111	1.11951	0.863166	NM_213335	NM_213335	sec13	Danio rerio zgc:63980 (zgc:63980), mRNA [NM_213335]	GO:8150(biological_process)	GO:0005554(molecular_function unknown)	GO:0008372(cellular_component unknown)
A_15_P110681	0.770369	0.0224	1.2343	0.950864	NM_213236	NM_213236	ilf2	Danio rerio interleukin enhancer binding factor 2 (ilf2), mRNA [NM_213236]	GO:0006955(immune response)	GO:0003723(RNA binding);GO:0005524(ATP binding);GO:0016740(transferase activity)
A_15_P107069	0.768796	0.0153	1.25164	0.962259	ENSDART00000007379			PUR1_CHICK (P28173) Amidophosphoribosyltransferase precursor (Glutamine phosphoribosylpyrophosphate amidotransferase) (ATASE) (GPAT) , partial (91%) [TC291772]
A_15_P107488	0.768721	0.0156	1.23645	0.950484	TC280308			Q9PUU5 (Q9PUU5) Mitotic kinesin-like protein 1, complete [TC280308]	GO:0000022(mitotic spindle elongation);GO:0007049(cell cycle);GO:0007067(mitosis)	GO:0003777(microtubule motor activity);GO:0005524(ATP binding)	GO:0005634(nucleus);GO:0005819(spindle);GO:0005871(kinesin complex)
A_15_P119881	0.768662	0.0379	1.10132	0.846539	NM_212772	NM_212772	tuba8l	Danio rerio tubulin, alpha 8 like (tuba8l), mRNA [NM_212772]	GO:0007018(microtubule-based movement);GO:0046785(microtubule polymerization)	GO:0003924(GTPase activity);GO:0005198(structural molecule activity);GO:0005525(GTP binding)	GO:0005874(microtubule);GO:0045298(tubulin)
A_15_P119697	0.768583	0.0193	1.1914	0.915687	NM_001006013	NM_001006013	zgc:103515	Danio rerio zgc:103515 (zgc:103515), mRNA [NM_001006013]	GO:6354(RNA elongation); GO:45449(regulation of transcription); GO:6355(regulation of transcription, DNA-dependent); GO:6350(transcription)	GO:0005554(molecular_function unknown)	GO:0008372(cellular_component unknown)
A_15_P115926	0.768496	0.00798	1.21326	0.932389	NM_131150	NM_131150	pou12	Danio rerio POU domain gene 12 (pou12), mRNA [NM_131150]	GO:0006355(regulation of transcription, DNA-dependent);GO:0007275(development)	GO:0003677(DNA binding);GO:0003700(transcription factor activity)	GO:0005634(nucleus)
A_15_P116610	0.768045	0.0286	1.2959	0.995309	NM_199577	NM_199577	zgc:65956	Danio rerio zgc:65956 (zgc:65956), mRNA [NM_199577]	GO:0006564(L-serine biosynthesis)	GO:0004617(phosphoglycerate dehydrogenase activity);GO:0016616(oxidoreductase activity, acting on the CH-OH group of donors, NAD or NADP as acceptor)	GO:0008372(cellular_component unknown)	KEGG pathway: Glycine, serine and threonine metabolism 00260
A_15_P105170	0.767735	0.0313	1.22904	0.94358	BC056692	BC056692		Danio rerio hypothetical protein LOC402865, mRNA (cDNA clone IMAGE:6792674), partial cds. [BC056692]
A_15_P108846	0.767152	0.0213	1.27433	0.977609	TC290152			TCTP_BRARE (Q9DGK4) Translationally-controlled tumor protein (TCTP), partial (81%) [TC290152]	GO:0006916(anti-apoptosis)	GO:0005509(calcium ion binding);GO:0005515(protein binding);GO:0005554(molecular_function unknown)	GO:0005615(extracellular space);GO:0005737(cytoplasm)
A_15_P111569	0.765963	0.0206	1.1607	0.889056	AI558676	AI558676	wu:fb79b06	fb79b06.y1 Zebrafish WashU MPIMG EST Danio rerio cDNA clone IMAGE:3718067 5', mRNA sequence [AI558676]
A_15_P108212	0.765213	0.0214	1.11947	0.856635	NM_200045	NM_200045	zgc:55865	Danio rerio zgc:55865 (zgc:55865), mRNA [NM_200045]	GO:0006468(protein amino acid phosphorylation);GO:0007049(cell cycle);GO:0007275(development)	GO:0004672(protein kinase activity);GO:0004674(protein serine/threonine kinase activity);GO:0005524(ATP binding);GO:0016301(kinase activity);GO:0016740(transferase activity)	GO:0008372(cellular_component unknown)
A_15_P115782	0.76514	0.0318	1.1499	0.879833	BC080259	BC080259	prdm1	Danio rerio cDNA clone MGC:91885 IMAGE:7039209, complete cds. [BC080259]	GO:0006355(regulation of transcription, DNA-dependent);GO:0007521(muscle cell fate determination);GO:0045666(positive regulation of neuron differentiation)	GO:0003676(nucleic acid binding);GO:0003677(DNA binding);GO:0008270(zinc ion binding)	GO:0005634(nucleus)
A_15_P117036	0.764875	0.017	1.29069	0.987214	NM_131716	NM_131716	mdkb	Danio rerio midkine-related growth factor b (mdkb), mRNA [NM_131716]	GO:0007420(brain development);GO:0045045(secretory pathway)	GO:0008083(growth factor activity)	GO:0005576(extracellular region)
A_15_P101042	0.764547	0.0319	1.17248	0.896414	NM_200084	NM_200084	pmm2	Danio rerio phosphomannomutase 2 (pmm2), mRNA [NM_200084]	GO:0008152(metabolism)	GO:0003824(catalytic activity)	GO:5737(cytoplasm)	KEGG pathway: Fructose and mannose metabolism 00051
A_15_P102310	0.764398	0.032	1.24445	0.951252	NM_201085	NM_201085	hmgcs1	Danio rerio zgc:56481 (zgc:56481), mRNA [NM_201085]	GO:0006084(acetyl-CoA metabolism)	GO:0004421(hydroxymethylglutaryl-CoA synthase activity)	GO:0008372(cellular_component unknown)	KEGG pathway: Butanoate metabolism 00650; KEGG pathway: Synthesis and degradation of ketone bodies 00072; KEGG pathway: Valine, leucine and isoleucine degradation 00280
A_15_P113989	0.763922	0.0135	1.12743	0.86127	NM_001005939	NM_001005939	mcfd2	Danio rerio zgc:103713 (zgc:103713), mRNA [NM_001005939]	GO:6816(calcium ion transport)	GO:0005554(molecular_function unknown)	GO:0008372(cellular_component unknown)
A_15_P107613	0.763755	0.028	1.20717	0.921984	BM531689	BM531689		fx90a08.y1 Zebrafish SJD 2 day embryo Danio rerio cDNA clone IMAGE:5630487 5', mRNA sequence [BM531689]
A_15_P118496	0.763177	0.0083	1.3484	1.02906	CO957215	CO957215		AGENCOURT_30676788 NIH_ZGC_14 Danio rerio cDNA clone IMAGE:7405308 5', mRNA sequence [CO957215]
A_15_P101250	0.762973	0.011	1.29246	0.986115	NM_200403	NM_200403	tmed5	Danio rerio transmembrane emp24 protein transport domain containing 5 (tmed5), mRNA [NM_200403]	GO:0006886(intracellular protein transport)	GO:0008320(protein carrier activity)	GO:0016020(membrane)
A_15_P107722	0.762622	0.0207	1.11571	0.850866	TC298076			TIG3_HUMAN (Q9UL19) Retinoic acid receptor responder protein 3 (Tazarotene-induced gene 3 protein) (RAR-responsive protein TIG3) (Retinoid inducible gene 1 protein), partial (61%) [TC298076]		GO:0005554(molecular_function unknown)	GO:0008372(cellular_component unknown)
A_15_P116951	0.762494	0.0481	1.13897	0.86846	BC090719	BC090719	zgc:113564	Danio rerio cDNA clone MGC:113564 IMAGE:7136191, complete cds. [BC090719]	GO:6508(proteolysis)	GO:8236(serine-type peptidase activity)
A_15_P110810	0.762471	0.0234	1.05915	0.807573	NM_213085	NM_213085	hacl1	Danio rerio zgc:76920 (zgc:76920), mRNA [NM_213085]	GO:8150(biological_process)	GO:0016829(lyase activity)	GO:0008372(cellular_component unknown)
A_15_P104078	0.762059	0.0226	1.08894	0.82984	NM_001003519	NM_001003519	zgc:100903	Danio rerio zgc:100903 (zgc:100903), mRNA [NM_001003519]	GO:8150(biological_process)	GO:0008289(lipid binding)	GO:0008372(cellular_component unknown)
A_15_P119876	0.761984	0.00309	1.26183	0.961494	NM_001002468	NM_001002468	zgc:92891	Danio rerio zgc:92891 (zgc:92891), mRNA [NM_001002468]		GO:0016209(antioxidant activity)	GO:0008372(cellular_component unknown)
A_15_P111718	0.761794	0.0313	1.27288	0.969676	NM_001004556	NM_001004556	zgc:92161	Danio rerio zgc:92161 (zgc:92161), mRNA [NM_001004556]	GO:0008152(metabolism)	GO:0016491(oxidoreductase activity)	GO:0008372(cellular_component unknown)
A_15_P111375	0.761789	0.00517	1.05015	0.799991	BC067592	BC067592		Danio rerio cDNA clone IMAGE:6970109, partial cds. [BC067592]
A_15_P117557	0.761366	0.0408	1.3942	1.0615	NM_200579	NM_200579	cyba	Danio rerio zgc:66077 (zgc:66077), mRNA [NM_200579]	GO:0006118(electron transport)	GO:0020037(heme binding)	GO:0008372(cellular_component unknown)
A_15_P107517	0.76098	0.013	1.28275	0.97615	AI958058	AI958058		fc90c06.y1 Zebrafish WashU MPIMG EST Danio rerio cDNA clone IMAGE:3728650 5' similar to SW:YM8T_YEAST Q03554 HYPOTHETICAL 15.4 KD PROTEIN IN HAS1-JNM1 INTERGENIC REGION. ;, mRNA sequence [AI958058]
A_15_P112183	0.760791	0.0317	1.31815	1.00283	NM_001003471	NM_001003471	zgc:91851	Danio rerio zgc:91851 (zgc:91851), mRNA [NM_001003471]	GO:0006457(protein folding)	GO:0003755(peptidyl-prolyl cis-trans isomerase activity);GO:0005509(calcium ion binding);GO:0016853(isomerase activity)	GO:0008372(cellular_component unknown)
A_15_P114204	0.76063	0.0249	1.27386	0.968938	BC067625	BC067625	2009-09-02	Danio rerio neural precursor cell expressed, developmentally down-regulated 5, mRNA (cDNA clone IMAGE:6961083), partial cds. [BC067625]	GO:0007049(cell cycle)	GO:0005525(GTP binding)
A_15_P116868	0.760565	0.0144	1.43556	1.09183	NM_201509	NM_201509	arpc5b	Danio rerio actin related protein 2/3 complex, subunit 5B (arpc5b), mRNA [NM_201509]	GO:0030833(regulation of actin filament polymerization)	GO:0005554(molecular_function unknown)	GO:0005856(cytoskeleton)
A_15_P104378	0.760217	0.031	1.40122	1.06523	NM_199606	NM_199606	p2ry5	Danio rerio zgc:66034 (zgc:66034), mRNA [NM_199606]	GO:0007186(G-protein coupled receptor protein signaling pathway)	GO:0001584(rhodopsin-like receptor activity);GO:0004872(receptor activity);GO:0004930(G-protein coupled receptor activity);GO:0045028(purinergic nucleotide receptor activity, G-protein coupled)	GO:0016021(integral to membrane)
A_15_P113656	0.759459	0.0269	1.13483	0.861859	NM_213095	NM_213095	zgc:85611	Danio rerio zgc:85611 (zgc:85611), mRNA [NM_213095]	GO:8150(biological_process)	GO:0000062(acyl-CoA binding)	GO:0008372(cellular_component unknown)
A_15_P121082	0.759439	0.0187	1.03751	0.787927	NM_001006016	NM_001006016	zgc:103512	Danio rerio zgc:103512 (zgc:103512), mRNA [NM_001006016]	GO:0006955(immune response)	GO:0003924(GTPase activity);GO:0005525(GTP binding)	GO:0008372(cellular_component unknown)
A_15_P117424	0.758728	0.0379	1.32306	1.00384	NM_201007	NM_201007	alp	Danio rerio alkaline phosphatase (alp), mRNA [NM_201007]	GO:0008152(metabolism)	GO:0000287(magnesium ion binding)		KEGG pathway: Folate biosynthesis 00790; KEGG pathway: gamma-Hexachlorocyclohexane degradation 00361
A_15_P103472	0.758597	0.0269	1.3589	1.03086	NM_200577	NM_200577	zgc:66026	Danio rerio zgc:66026 (zgc:66026), mRNA [NM_200577]	GO:8150(biological_process)	GO:0016787(hydrolase activity)	GO:0008372(cellular_component unknown)
A_15_P109262	0.75716	0.0469	1.14277	0.865263	NM_200306	NM_200306	zgc:56424	Danio rerio zgc:56424 (zgc:56424), mRNA [NM_200306]	GO:0016567(protein ubiquitination)	GO:0004842(ubiquitin-protein ligase activity);GO:0008270(zinc ion binding)	GO:0000151(ubiquitin ligase complex)
A_15_P116683	0.757078	0.0414	1.0088	0.763742	BC076285	BC076285	slc1a4	Danio rerio solute carrier family 1 (glutamate/neutral amino acid transporter), member 4, mRNA (cDNA clone MGC:92817 IMAGE:7090013), complete cds. [BC076285]	GO:0006810(transport);GO:0006835(dicarboxylic acid transport)	GO:0015293(symporter activity);GO:0017153(sodium:dicarboxylate symporter activity)	GO:0016020(membrane);GO:0016021(integral to membrane)
A_15_P107840	0.756828	0.0417	1.13182	0.856592	TC296721			Q90WT2 (Q90WT2) GTP cyclohydrolase I, partial (32%) [TC296721]
A_15_P116808	0.75617	0.0335	1.13044	0.854805	NM_001002748	NM_001002748	zgc:100919	Danio rerio zgc:100919 (zgc:100919), mRNA [NM_001002748]	GO:0006810(transport)	GO:0005488(binding);GO:0008289(lipid binding)	GO:0016021(integral to membrane)
A_15_P112340	0.755832	0.0475	1.13199	0.85559	BC066559	BC066559		Danio rerio cDNA clone IMAGE:6961440, containing frame-shift errors. [BC066559]
A_15_P116682	0.755531	0.0201	1.01853	0.769535	AY394959	AY394959	bcs1l	Danio rerio clone RK055A1G06 BCS1-like mRNA, complete cds. [AY394959]	GO:0006457(protein folding)	GO:0000166(nucleotide binding);GO:0005524(ATP binding);GO:0017111(nucleoside-triphosphatase activity);GO:0051082(unfolded protein binding)	GO:0005739(mitochondrion);GO:0016021(integral to membrane)
A_15_P112613	0.755077	0.0346	1.16229	0.87762	NM_201583	NM_201583	gcnt4	Danio rerio core 2 beta-1,6-N-acetylglucosaminyltransferase 3 (c2gnt3), mRNA [NM_201583]		GO:0008375(acetylglucosaminyltransferase activity);GO:0016740(transferase activity);GO:0016757(transferase activity, transferring glycosyl groups)	GO:0016020(membrane)	KEGG pathway: O-Glycan biosynthesis 00512
A_15_P109979	0.755046	0.0462	1.56005	1.17791	NM_200371	NM_200371	zgc:64051	Danio rerio zgc:64051 (zgc:64051), mRNA [NM_200371]	GO:8150(biological_process)	GO:0005554(molecular_function unknown)	GO:0016021(integral to membrane)
A_15_P114475	0.754893	0.0472	1.05404	0.795684	CK361443	CK361443		AGENCOURT_17172260 NIH_ZGC_4 Danio rerio cDNA clone IMAGE:7088626 5', mRNA sequence [CK361443]
A_15_P115213	0.754733	0.0187	1.2349	0.932018	NM_131716	NM_131716	mdkb	Danio rerio midkine-related growth factor b (mdkb), mRNA [NM_131716]	GO:0007420(brain development);GO:0045045(secretory pathway)	GO:0008083(growth factor activity)	GO:0005576(extracellular region)
A_15_P110146	0.753246	0.00671	1.13101	0.851929	NM_173271	NM_173271	ixl	Danio rerio intersex-like (Drosophila) (ixl), mRNA [NM_173271]
A_15_P119635	0.752998	0.0402	1.03335	0.77811	NM_201072	NM_201072	rtn3	Danio rerio reticulon 3 (rtn3), mRNA [NM_201072]			GO:0005783(endoplasmic reticulum)
A_15_P119545	0.752753	0.0313	1.2996	0.978278	TC279860			BC024109 guanosine monophosphate reductase 2 {Mus musculus;} , partial (41%) [TC279860]
A_15_P109599	0.75129	0.0184	1.16676	0.876574	NM_212888	NM_212888	zgc:77068	Danio rerio zgc:77068 (zgc:77068), mRNA [NM_212888]	GO:8150(biological_process)	GO:0005554(molecular_function unknown)	GO:0008372(cellular_component unknown)
A_15_P112425	0.750442	0.0149	1.47595	1.10762	NM_131372	NM_131372	iclp2	Danio rerio invariant chain-like protein 2 (iclp2), mRNA [NM_131372]	GO:8150(biological_process)	GO:3674(molecular_function)	GO:5575(cellular_component)
A_15_P120873	0.749855	0.00774	1.28765	0.965548	BC076241	BC076241	slc39a7	Danio rerio ke4, mRNA (cDNA clone MGC:92764 IMAGE:7086312), complete cds. [BC076241]	GO:0006810(transport);GO:0030001(metal ion transport)	GO:0046873(metal ion transporter activity)	GO:0016020(membrane);GO:0016021(integral to membrane)
A_15_P103427	0.749297	0.022	1.04459	0.782707	NM_001007208	NM_001007208	f5	Danio rerio coagulation factor V (f5), mRNA [NM_001007208]	GO:0007155(cell adhesion);GO:0007596(blood coagulation)	GO:0005507(copper ion binding)
A_15_P114100	0.749279	0.0158	1.23395	0.924575	NM_200657	NM_200657	thyn1	Danio rerio zgc:66269 (zgc:66269), mRNA [NM_200657]	GO:8150(biological_process)	GO:0005554(molecular_function unknown)	GO:0008372(cellular_component unknown)
A_15_P107611	0.749242	0.0323	1.3534	1.01402	AI331708	AI331708	wu:fb01b10	fb01b10.y1 zebrafish fin day3 regeneration Danio rerio cDNA 5' similar to TR:Q95144 Q95144 HAVCR-1 PROTEIN PRECURSOR. [1] ;, mRNA sequence [AI331708]
A_15_P104600	0.749114	0.0417	1.12497	0.84273	NM_178437	NM_178437	krt18	Danio rerio keratin 18 (krt18), mRNA [NM_178437]		GO:0005198(structural molecule activity)	GO:0005882(intermediate filament)	KEGG pathway: Cell Communication 01430
A_15_P110965	0.747657	0.0178	1.43763	1.07485	NM_001004629	NM_001004629	zgc:101739	Danio rerio zgc:101739 (zgc:101739), mRNA [NM_001004629]	GO:0007165(signal transduction)	GO:0004872(receptor activity)	GO:0016021(integral to membrane)
A_15_P116108	0.746795	0.0249	1.1189	0.835585	NM_200814	NM_200814	pcbd	Danio rerio 6-pyruvoyl-tetrahydropterin synthase/dimerization cofactor of hepatocyte nuclear factor 1 alpha (TCF1) (pcbd), mRNA [NM_200814]
A_15_P120379	0.746355	0.0304	1.68537	1.25788	CO354731	CO354731		DR_ATE_FL30_D05 adult testis full-length (TLL) Danio rerio cDNA, mRNA sequence [CO354731]
A_15_P121426	0.744161	0.0466	1.04805	0.779918	TC281625			BC049330 zgc:56567 {Danio rerio;} , partial (33%) [TC281625]
A_15_P112893	0.743338	0.0217	1.14539	0.85141	TC290804			TBA2_MOUSE (P05213) Tubulin alpha-2 chain (Alpha-tubulin 2), complete [TC290804]	GO:0000070(mitotic sister chromatid segregation);GO:0000743(nuclear migration during conjugation with cellular fusion);GO:0007017(microtubule-based process);GO:0007018(microtubule-based movement);GO:0045143(homologous chromosome segregation)	GO:0005198(structural molecule activity);GO:0005200(structural constituent of cytoskeleton)	GO:0005739(mitochondrion);GO:0005816(spindle pole body);GO:0005827(polar microtubule);GO:0005828(kinetochore microtubule);GO:0005874(microtubule);GO:0005880(nuclear microtubule);GO:0005881(cytoplasmic microtubule);GO:0045298(tubulin)
A_15_P108668	0.742943	0.0116	1.25948	0.935724	NM_213071	NM_213071	tram2	Danio rerio translocation associated membrane protein 2 (tram2), mRNA [NM_213071]			GO:0016021(integral to membrane)
A_15_P121232	0.74261	0.0232	1.29601	0.962428	TC290551			O13024 (O13024) XL-INCENP, partial (29%) [TC290551]
A_15_P108609	0.742452	0.0269	1.46926	1.09085	NM_194378	NM_194378	arpc5a	Danio rerio actin related protein 2/3 complex, subunit 5A (arpc5a), mRNA [NM_194378]	GO:0030833(regulation of actin filament polymerization)		GO:0005856(cytoskeleton)
A_15_P105114	0.742218	0.0417	1.39905	1.0384	NM_213265	NM_213265	zgc:85975	Danio rerio zgc:85975 (zgc:85975), mRNA [NM_213265]	GO:8150(biological_process)	GO:0005554(molecular_function unknown)	GO:0008372(cellular_component unknown)
A_15_P115396	0.742116	0.0417	1.13451	0.841941	BC090471	BC090471	zgc:113054	Q9WYD3 (Q9WYD3) Oxidoreductase, short chain dehydrogenase/reductase family, partial (49%) [TC270033]	GO:8152(metabolic process)	GO:8171(O-methyltransferase activity); GO:16491(oxidoreductase activity)	GO:5575(cellular_component)
A_15_P111566	0.74138	0.0188	1.16236	0.861751	NM_200368	NM_200368	slc5a12	Danio rerio solute carrier family 5 (sodium/glucose cotransporter), member 12 (slc5a12), mRNA [NM_200368]	GO:0006810(transport);GO:0006811(ion transport);GO:0006814(sodium ion transport);GO:0007268(synaptic transmission);GO:0042136(neurotransmitter biosynthesis)	GO:0005215(transporter activity);GO:0015293(symporter activity)	GO:0016020(membrane);GO:0016021(integral to membrane)
A_15_P104931	0.740244	0.0302	1.56158	1.15595	NM_213156	NM_213156	arpc1b	Danio rerio actin related protein 2/3 complex, subunit 1B (arpc1b), mRNA [NM_213156]
A_15_P104584	0.740137	0.0402	1.39556	1.03291	NM_200579	NM_200579	cyba	Danio rerio zgc:66077 (zgc:66077), mRNA [NM_200579]	GO:0006118(electron transport)	GO:0020037(heme binding)	GO:0008372(cellular_component unknown)
A_15_P101031	0.739327	0.0341	1.14924	0.849667	NM_200365	NM_200365	zgc:64022	Danio rerio zgc:64022 (zgc:64022), mRNA [NM_200365]	GO:0007264(small GTPase mediated signal transduction)	GO:0005525(GTP binding)	GO:0008372(cellular_component unknown)
A_15_P110293	0.738998	0.0083	1.16607	0.861724	AI384675	AI384675	wu:fb12g12	fb12g12.y1 zebrafish fin day0 regeneration Danio rerio cDNA 5', mRNA sequence [AI384675]
A_15_P113941	0.73888	0.00764	1.40734	1.03985	AF424545	AF424545	trac	Danio rerio T-cell receptor alpha TCRa-L1 mRNA, complete cds. [AF424545]
A_15_P109997	0.738513	0.0148	1.34733	0.995021	TC293815			Q8UVG7 (Q8UVG7) Heart-type fatty-acid binding protein (Fatty acid binding protein 3, muscle and heart), partial (86%) [TC293815]	GO:0006631(fatty acid metabolism);GO:0006810(transport);GO:0007399(neurogenesis);GO:0008285(negative regulation of cell proliferation)	GO:0005215(transporter activity);GO:0005319(lipid transporter activity);GO:0005478(intracellular transporter activity);GO:0005504(fatty acid binding);GO:0008289(lipid binding)	GO:0005625(soluble fraction);GO:0005737(cytoplasm)
A_15_P115504	0.738165	0.0249	1.44095	1.06366	TC300287			Q9K3D3 (Q9K3D3) Biphenyl-2,3-diol 1,2-dioxygenase III-related protein, partial (86%) [TC300287]
A_15_P107985	0.738141	0.0047	1.10694	0.817077	BC063950	BC063950	bactin1	Danio rerio bactin1, mRNA (cDNA clone MGC:77623 IMAGE:6996683), complete cds. [BC063950]		GO:0003774(motor activity);GO:0005198(structural molecule activity);GO:0005200(structural constituent of cytoskeleton)	GO:0005856(cytoskeleton);GO:0005884(actin filament);GO:0015629(actin cytoskeleton)	KEGG pathway: Cell Communication 01430
A_15_P108331	0.737916	0.0281	1.13357	0.836483	NM_212748	NM_212748	rpn2	Danio rerio ribophorin II (rpn2), mRNA [NM_212748]	GO:0018279(N-linked glycosylation via asparagine)	GO:0004579(dolichyl-diphosphooligosaccharide-protein glycotransferase activity)	GO:0005789(endoplasmic reticulum membrane);GO:0008250(oligosaccharyl transferase complex)	KEGG pathway: Glycan structures - biosynthesis 1 01030; KEGG pathway: N-Glycan biosynthesis 00510
A_15_P102604	0.736974	0.011	1.21165	0.892953	NM_200497	NM_200497	zgc:66135	Danio rerio zgc:66135 (zgc:66135), mRNA [NM_200497]	GO:0009058(biosynthesis)	GO:0016779(nucleotidyltransferase activity)	GO:0008372(cellular_component unknown)
A_15_P103800	0.736436	0.0262	1.30748	0.962872	TC291359			Q6JZV5 (Q6JZV5) Cathepsin Z, partial (97%) [TC291359]	GO:0006508(proteolysis and peptidolysis)	GO:0004197(cysteine-type endopeptidase activity);GO:0008234(cysteine-type peptidase activity);GO:0016787(hydrolase activity)	GO:0005615(extracellular space);GO:0005764(lysosome)
A_15_P103699	0.734928	0.028	1.146	0.842228	NM_200202	NM_200202	tpst1l	Danio rerio tyrosylprotein sulfotransferase 1, like (tpst1l), mRNA [NM_200202]	GO:0006584(catecholamine metabolism)	GO:0008146(sulfotransferase activity);GO:0008476(protein-tyrosine sulfotransferase activity);GO:0016740(transferase activity)	GO:0005796(Golgi lumen);GO:0016021(integral to membrane)
A_15_P121118	0.733358	0.0206	1.02812	0.753978	NM_131059	NM_131059	ctnnb1	Danio rerio catenin (cadherin-associated protein), beta (ctnnb), mRNA [NM_131059]	GO:0000578(embryonic axis specification);GO:0007155(cell adhesion)	GO:0005198(structural molecule activity);GO:0005515(protein binding);GO:0045296(cadherin binding)	GO:0005634(nucleus);GO:0005856(cytoskeleton);GO:0005902(microvillus);GO:0005913(cell-cell adherens junction);GO:0005938(cell cortex);GO:0016342(catenin complex);GO:0030057(desmosome)
A_15_P110768	0.732985	0.0232	1.31354	0.962805	NM_001003765	NM_001003765	zgc:101075	Danio rerio zgc:101075 (zgc:101075), mRNA [NM_001003765]	GO:0006817(phosphate transport)	GO:0005198(structural molecule activity)	GO:0005737(cytoplasm)
A_15_P108700	0.732982	0.0473	1.09432	0.802116	NM_199754	NM_199754	zgc:77455	Danio rerio zgc:77455 (zgc:77455), mRNA [NM_199754]	GO:8150(biological_process)	GO:0005554(molecular_function unknown)	GO:0008372(cellular_component unknown)
A_15_P110447	0.732323	0.0245	1.22074	0.893978	NM_199615	NM_199615	serhl	Danio rerio zgc:55804 (zgc:55804), mRNA [NM_199615]	GO:0006725(aromatic compound metabolism)	GO:0003824(catalytic activity);GO:0016787(hydrolase activity)	GO:0008372(cellular_component unknown)
A_15_P115906	0.731951	0.0338	1.01224	0.740912	NM_001003458	NM_001003458	fam26b	Danio rerio si:xx-packtrz.5 (si:xx-packtrz.5), mRNA [NM_001003458]
A_15_P113225	0.731935	0.0158	0.962641	0.70459	NM_213206	NM_213206	rad51	Danio rerio RAD51 homolog (RecA homolog, E. coli) (S. cerevisiae) (rad51), mRNA [NM_213206]	GO:0006281(DNA repair);GO:0006310(DNA recombination)	GO:0000166(nucleotide binding);GO:0003677(DNA binding);GO:0003684(damaged DNA binding);GO:0005524(ATP binding);GO:0008094(DNA-dependent ATPase activity);GO:0017111(nucleoside-triphosphatase activity)	GO:5622(intracellular)
A_15_P108217	0.731632	0.00498	1.31728	0.963765	NM_205542	NM_205542	nqo1	Danio rerio zgc:77191 (zgc:77191), mRNA [NM_205542]	GO:0006118(electron transport)	GO:0003955(NAD(P)H dehydrogenase (quinone) activity)	GO:0008372(cellular_component unknown)	KEGG pathway: Biosynthesis of steroids 00100
A_15_P113490	0.731484	0.0083	1.24203	0.908526	AB055671	AB055671	cnpy1	Danio rerio D121 mRNA, partial cds. [AB055671]	GO:8543(fibroblast growth factor receptor signaling pathway); GO:30917(midbrain-hindbrain boundary development)		GO:5783(endoplasmic reticulum)
A_15_P100482	0.73103	0.0245	1.14251	0.835209	NM_201154	NM_201154	hmbs	Danio rerio hydroxymethylbilane synthase (hmbs), mRNA [NM_201154]	GO:0006779(porphyrin biosynthesis);GO:0006783(heme biosynthesis)	GO:0004418(hydroxymethylbilane synthase activity);GO:0016740(transferase activity)		KEGG pathway: Porphyrin and chlorophyll metabolism 00860
A_15_P116563	0.730856	0.0328	1.1137	0.813955	NM_200637	NM_200637	adam8	Danio rerio a disintegrin and metalloproteinase domain 8 (adam8), mRNA [NM_200637]	GO:0006508(proteolysis and peptidolysis);GO:0007229(integrin-mediated signaling pathway)	GO:0004222(metalloendopeptidase activity);GO:0008233(peptidase activity);GO:0008237(metallopeptidase activity);GO:0008270(zinc ion binding)
A_15_P121252	0.730813	0.0323	1.42474	1.04121	CK696363	CK696363		ZF101-P00073-DEPE-F2_B06 GISZF101 Danio rerio cDNA clone IMAGE:7161704 5', mRNA sequence [CK696363]
A_15_P105497	0.72984	0.0178	1.18413	0.864227	NM_001002450	NM_001002450	zgc:92343	Danio rerio zgc:92343 (zgc:92343), mRNA [NM_001002450]	GO:0006355(regulation of transcription, DNA-dependent)	GO:0003677(DNA binding);GO:0003700(transcription factor activity)	GO:0005634(nucleus)
A_15_P103396	0.728256	0.00769	1.26905	0.924191	NM_131335	NM_131335	g12	Danio rerio gastrulation specific protein (g12), mRNA [NM_131335]
A_15_P119452	0.728057	0.0253	1.33819	0.974276	NM_001004660	NM_001004660	zgc:103688	Danio rerio zgc:103688 (zgc:103688), mRNA [NM_001004660]	GO:0006397(mRNA processing)	GO:0008248(pre-mRNA splicing factor activity)	GO:0005634(nucleus);GO:0005732(small nucleolar ribonucleoprotein complex);GO:0030529(ribonucleoprotein complex)
A_15_P102638	0.727645	0.0465	1.09047	0.793472	NM_001007208	NM_001007208	f5	Danio rerio coagulation factor V (f5), mRNA [NM_001007208]	GO:0007155(cell adhesion);GO:0007596(blood coagulation)	GO:0005507(copper ion binding)
A_15_P117102	0.727426	0.0323	1.35411	0.985014	NM_212761	NM_212761	icn	Danio rerio ictacalcin (icn), mRNA [NM_212761]	GO:6816(calcium ion transport)	GO:0005509(calcium ion binding)
A_15_P111732	0.727307	0.0292	1.21579	0.88425	NM_201053	NM_201053	prkcsh	Danio rerio protein kinase C substrate 80K-H (prkcsh), mRNA [NM_201053]		GO:0005509(calcium ion binding);GO:0016301(kinase activity)
A_15_P119486	0.726983	0.0146	1.32548	0.963599	NM_213265	NM_213265	zgc:85975	Danio rerio zgc:85975 (zgc:85975), mRNA [NM_213265]	GO:8150(biological_process)	GO:0005554(molecular_function unknown)	GO:0008372(cellular_component unknown)
A_15_P118938	0.726018	0.0148	1.11616	0.810352	NM_001002683	NM_001002683	dpp3	Danio rerio dipeptidylpeptidase 3 (dpp3), mRNA [NM_001002683]	GO:0006508(proteolysis and peptidolysis)	GO:0017039(dipeptidyl-peptidase III activity)	GO:0005737(cytoplasm)
A_15_P101933	0.725414	0.0212	1.0734	0.778657	NM_001007777	NM_001007777	zgc:101581	Danio rerio zgc:101581 (zgc:101581), mRNA [NM_001007777]	GO:6413(translational initiation)	GO:0005554(molecular_function unknown)	GO:0008372(cellular_component unknown)
A_15_P103282	0.725195	0.00932	1.19077	0.863538	NM_199217	NM_199217	fhl	Danio rerio four and a half LIM domains (fhl), mRNA [NM_199217]	GO:6829(zinc ion transport)	GO:0003676(nucleic acid binding);GO:0008270(zinc ion binding)	GO:0005634(nucleus)
A_15_P119149	0.724528	0.0397	1.13397	0.821592	NM_001002117	NM_001002117	zgc:86813	Danio rerio zgc:86813 (zgc:86813), mRNA [NM_001002117]	GO:0005975(carbohydrate metabolism);GO:0006014(D-ribose metabolism)	GO:0004747(ribokinase activity);GO:0016301(kinase activity)	GO:0008372(cellular_component unknown)	KEGG pathway: Pentose phosphate pathway 00030
A_15_P116055	0.723805	0.0422	1.42658	1.03256	TC282622			Q803W9 (Q803W9) Transgelin 2 (Tagln2 protein), partial (98%) [TC282622]	GO:0007417(central nervous system development);GO:0007517(muscle development)	GO:0003779(actin binding)
A_15_P102556	0.722709	0.028	1.52098	1.09923	BC074029	BC074029		Danio rerio cDNA clone IMAGE:7001722, partial cds. [BC074029]
A_15_P120248	0.722413	0.0347	1.21072	0.874642	NM_201136	NM_201136	pelo	Danio rerio zgc:56550 (zgc:56550), mRNA [NM_201136]	GO:0006412(protein biosynthesis)	GO:0005554(molecular_function unknown)	GO:0005634(nucleus)
A_15_P119512	0.722343	0.00445	1.34623	0.972438	NM_201306	NM_201306	lrpap1	Danio rerio low density lipoprotein receptor-related protein associated protein 1 (lrpap1), mRNA [NM_201306]		GO:0004872(receptor activity)	GO:5783(endoplasmic reticulum)
A_15_P100698	0.721787	0.0283	1.43939	1.03894	NM_001003477	NM_001003477	dhrs3	Danio rerio zgc:91839 (zgc:91839), mRNA [NM_001003477]	GO:0008152(metabolism)	GO:0016491(oxidoreductase activity)	GO:0008372(cellular_component unknown)
A_15_P121344	0.721584	0.0407	1.09593	0.790807	ENSDART00000025471			Danio rerio roundabout-like protein 4 (robo4) precursor RNA, complete cds [AF538326]
A_15_P112508	0.720766	0.0338	1.18898	0.85698	NM_200507	NM_200507	fam46c	Danio rerio zgc:55510 (zgc:55510), mRNA [NM_200507]	GO:8150(biological_process)	GO:0005554(molecular_function unknown)	GO:0008372(cellular_component unknown)
A_15_P112856	0.720634	0.0407	1.34943	0.972441	CK398974	CK398974		AGENCOURT_17391727 NIH_ZGC_4 Danio rerio cDNA clone IMAGE:7116536 5', mRNA sequence [CK398974]
A_15_P111743	0.720121	0.021	1.32741	0.955893	AI497193	AI497193	epyc	AI497193 fb48c08.x1 Zebrafish WashU MPIMG EST Danio rerio cDNA clone IMAGE:3715118 3' similar to contains element MER22 repetitive element ;, mRNA sequence [AI497193]	GO:8150(biological_process)	GO:0005554(molecular_function unknown)	GO:0008372(cellular_component unknown)
A_15_P110548	0.718978	0.0329	1.44361	1.03792	NM_200128	NM_200128	zgc:55345	Danio rerio zgc:55345 (zgc:55345), mRNA [NM_200128]	GO:0006629(lipid metabolism);GO:0016042(lipid catabolism)	GO:0003824(catalytic activity);GO:0004465(lipoprotein lipase activity);GO:0008201(heparin binding);GO:0016787(hydrolase activity)	GO:0008372(cellular_component unknown)
A_15_P120885	0.717262	0.0025	1.16553	0.83599	NM_214702	NM_214702	slc25a4	Danio rerio zgc:77591 (zgc:77591), mRNA [NM_214702]	GO:0006810(transport);GO:0006839(mitochondrial transport)	GO:0005215(transporter activity);GO:0005488(binding)	GO:0005739(mitochondrion);GO:0005743(mitochondrial inner membrane);GO:0016020(membrane);GO:0016021(integral to membrane)
A_15_P118220	0.715185	0.0315	0.983687	0.703519	TC293030			HSU75309 TBP-associated factor {Homo sapiens;} , partial (81%) [TC293030]	GO:0006355(regulation of transcription, DNA-dependent)	GO:0003700(transcription factor activity)	GO:0005634(nucleus);GO:0005669(transcription factor TFIID complex)
A_15_P119977	0.714064	0.00487	1.48153	1.05791	NM_001003459	NM_001003459	zgc:91905	Danio rerio zgc:91905 (zgc:91905), mRNA [NM_001003459]	GO:8150(biological_process)	GO:0005554(molecular_function unknown)	GO:0008372(cellular_component unknown)
A_15_P113242	0.713953	0.0369	1.10251	0.787138	NM_200384	NM_200384	zgc:64152	Danio rerio zgc:64152 (zgc:64152), mRNA [NM_200384]	GO:0006412(protein biosynthesis)	GO:0003723(RNA binding)	GO:0008372(cellular_component unknown)
A_15_P115990	0.712916	0.00712	1.34784	0.960896	NM_001002114	NM_001002114	arpc3	Danio rerio zgc:86828 (zgc:86828), mRNA [NM_001002114]	GO:0030833(regulation of actin filament polymerization)	GO:0005554(molecular_function unknown)	GO:0005856(cytoskeleton)
A_15_P103038	0.712471	0.0116	1.44348	1.02844	TC284553			AF111808 MSTP027 {Homo sapiens;} , partial (28%) [TC284553]
A_15_P111539	0.712296	0.0203	1.50099	1.06915	NM_001006049	NM_001006049	zgc:101811	Danio rerio zgc:101811 (zgc:101811), mRNA [NM_001006049]	GO:8150(biological_process)	GO:0005554(molecular_function unknown)	GO:0008372(cellular_component unknown)
A_15_P104402	0.71219	0.0222	1.20911	0.861117	NM_200476	NM_200476	zgc:63658	Danio rerio zgc:63658 (zgc:63658), mRNA [NM_200476]	GO:6355(regulation of transcription, DNA-dependent)	GO:0005554(molecular_function unknown)	GO:0008372(cellular_component unknown)	KEGG pathway: Glycan structures - biosynthesis 2 01031; KEGG pathway: Glycosylphosphatidylinositol(GPI)-anchor biosynthesis 00563
A_15_P117984	0.711791	0.035	1.12554	0.80115	NM_214702	NM_214702	slc25a4	Danio rerio zgc:77591 (zgc:77591), mRNA [NM_214702]	GO:0006810(transport);GO:0006839(mitochondrial transport)	GO:0005215(transporter activity);GO:0005488(binding)	GO:0005739(mitochondrion);GO:0005743(mitochondrial inner membrane);GO:0016020(membrane);GO:0016021(integral to membrane)
A_15_P106694	0.711559	0.0136	1.15164	0.819458	NM_212643	NM_212643	slc35c2	Danio rerio solute carrier family 35, member C2 (slc35c2), mRNA [NM_212643]	GO:0006817(phosphate transport);GO:0007155(cell adhesion);GO:0008152(metabolism)	GO:0005198(structural molecule activity);GO:0016491(oxidoreductase activity)	GO:0005737(cytoplasm)
A_15_P120111	0.71128	0.0281	1.37799	0.980134	BC071511	BC071511	2009-09-15	Danio rerio selenoprotein, 15 kDa, mRNA (cDNA clone MGC:86882 IMAGE:6904388), complete cds. [BC071511]	GO:9968(negative regulation of signal transduction)	GO:8430(selenium binding)	GO:5786(signal recognition particle, endoplasmic reticulum targeting)
A_15_P100352	0.710569	0.00654	1.3019	0.925093	NM_001001729	NM_001001729	rap2b	Danio rerio RAP2B, member of RAS oncogene family (rap2b), mRNA [NM_001001729]	GO:0007264(small GTPase mediated signal transduction)	GO:0005525(GTP binding)	GO:5622(intracellular); GO:16020(membrane); GO:5579(membrane attack complex)
A_15_P102065	0.710169	0.0475	1.45184	1.03105	NM_001006018	NM_001006018	bcl7b	Danio rerio B-cell CLL/lymphoma 7b (bcl7b), mRNA [NM_001006018]	GO:8150(biological_process)	GO:0005554(molecular_function unknown)	GO:0008372(cellular_component unknown)
A_15_P105621	0.709918	0.0174	1.19027	0.844993	NM_197933	NM_197933	pdip5	Danio rerio protein disulfide isomerase-related protein (provisional) (pdip5), mRNA [NM_197933]	GO:0006118(electron transport)	GO:0005489(electron transporter activity);GO:0016853(isomerase activity)	GO:5783(endoplasmic reticulum); GO:5786(signal recognition particle, endoplasmic reticulum targeting)
A_15_P100914	0.70891	0.0304	1.09153	0.773795	CN172669	CN172669		AGENCOURT_21027272 NIH_ZGC_8 Danio rerio cDNA clone IMAGE:7251695 5', mRNA sequence [CN172669]		GO:0005554(molecular_function unknown)	GO:0008372(cellular_component unknown)
A_15_P114057	0.708511	0.0146	1.33526	0.946046	NM_130917	NM_130917	fzd10	Danio rerio frizzled homolog 10 (fzd10), mRNA [NM_130917]	GO:0007166(cell surface receptor linked signal transduction);GO:0007186(G-protein coupled receptor protein signaling pathway);GO:0007275(development)	GO:0004872(receptor activity);GO:0004888(transmembrane receptor activity);GO:0004926(non-G-protein coupled 7TM receptor activity);GO:0004930(G-protein coupled receptor activity)	GO:0016020(membrane);GO:0016021(integral to membrane)
A_15_P100433	0.708417	0.0304	1.53901	1.09026	NM_001002059	NM_001002059	zgc:86661	Danio rerio zgc:86661 (zgc:86661), mRNA [NM_001002059]	GO:8150(biological_process)	GO:0005554(molecular_function unknown)	GO:0005578(extracellular matrix (sensu Metazoa))
A_15_P101791	0.70785	0.0148	1.33918	0.947938	NM_001002151	NM_001002151	calua	Danio rerio zgc:86677 (zgc:86677), mRNA [NM_001002151]	GO:6816(calcium ion transport)	GO:0005509(calcium ion binding)	GO:0008372(cellular_component unknown)
A_15_P107010	0.706985	0.0427	1.23827	0.875438	NM_182941	NM_182941	sult1st1	Danio rerio sulfotransferase family, cytosolic sulfotransferase 1 (sult1st1), mRNA [NM_182941]	GO:0006584(catecholamine metabolism);GO:0006805(xenobiotic metabolism)	GO:0008146(sulfotransferase activity);GO:0016740(transferase activity)	GO:5737(cytoplasm)	KEGG pathway: Cysteine metabolism 00272
A_15_P108276	0.705757	0.0157	0.983688	0.694244	NM_199779	NM_199779	pdia4	Danio rerio zgc:77773 (zgc:77773), mRNA [NM_199779]	GO:0006118(electron transport)	GO:0005489(electron transporter activity);GO:0016853(isomerase activity)	GO:0005783(endoplasmic reticulum)
A_15_P113361	0.705706	0.023	1.12814	0.796132	NM_130945	NM_130945	flt4	Danio rerio fms-related tyrosine kinase 4 (flt4), mRNA [NM_130945]	GO:0006468(protein amino acid phosphorylation)	GO:0004672(protein kinase activity);GO:0004713(protein-tyrosine kinase activity);GO:0005524(ATP binding);GO:0016301(kinase activity);GO:0016740(transferase activity)	GO:16021(integral to membrane); GO:16020(membrane); GO:5579(membrane attack complex); GO:5786(signal recognition particle, endoplasmic reticulum targeting)
A_15_P103201	0.705591	0.0264	1.21006	0.853809	NM_199218	NM_199218	ahcy	Danio rerio S-adenosylhomocysteine hydrolase (ahcy), mRNA [NM_199218]	GO:0006730(one-carbon compound metabolism)	GO:0004013(adenosylhomocysteinase activity);GO:0016787(hydrolase activity)		KEGG pathway: Methionine metabolism 00271; KEGG pathway: Selenoamino acid metabolism 00450
A_15_P101728	0.705515	0.0122	1.11719	0.788195	AI878490	AI878490	wu:fc59f01	fc59f01.x1 Zebrafish WashU MPIMG EST Danio rerio cDNA clone IMAGE:3725689 3', mRNA sequence [AI878490]
A_15_P121405	0.705321	0.0178	1.12191	0.791307	NM_001005939	NM_001005939	mcfd2	Danio rerio zgc:103713 (zgc:103713), mRNA [NM_001005939]	GO:6816(calcium ion transport)	GO:0005554(molecular_function unknown)	GO:0008372(cellular_component unknown)
A_15_P115528	0.703405	0.00764	1.19688	0.841889	NM_205648	NM_205648	zgc:77906	Danio rerio zgc:77906 (zgc:77906), mRNA [NM_205648]	GO:0008152(metabolism)	GO:0016491(oxidoreductase activity)	GO:0008372(cellular_component unknown)	KEGG pathway: Ascorbate and aldarate metabolism 00053; KEGG pathway: Bile acid biosynthesis 00120; KEGG pathway: Butanoate metabolism 00650; KEGG pathway: Fructose and mannose metabolism 00051; KEGG pathway: Galactose metabolism 00052; KEGG pathway: Glycerophospholipid metabolism 00564; KEGG pathway: Glycine, serine and threonine metabolism 00260; KEGG pathway: Linoleic acid metabolism 00591; KEG…
A_15_P105496	0.70181	0.0214	1.06207	0.745373	NM_001006014	NM_001006014	zgc:103514	Danio rerio zgc:103514 (zgc:103514), mRNA [NM_001006014]	GO:8150(biological_process)	GO:0005554(molecular_function unknown)	GO:0008372(cellular_component unknown)
A_15_P117818	0.701666	0.0053	1.37538	0.965054	NM_205721	NM_205721	pdcl3	Danio rerio phosducin-like 3 (pdcl3), mRNA [NM_205721]	GO:0006915(apoptosis)	GO:5515(protein binding)	GO:5737(cytoplasm)
A_15_P105616	0.701049	0.0254	1.2337	0.864882	NM_201082	NM_201082	calub	Danio rerio zgc:63741 (zgc:63741), mRNA [NM_201082]	GO:6816(calcium ion transport)	GO:0005509(calcium ion binding)	GO:0008372(cellular_component unknown)
A_15_P114743	0.700959	0.0116	1.4362	1.00672	AW076768	AW076768		fj02e08.y1 Zebrafish adult olfactory Danio rerio cDNA 5', mRNA sequence [AW076768]
A_15_P116262	0.700778	0.0237	1.3082	0.916757	NM_199929	NM_199929	zgc:55519	Danio rerio zgc:55519 (zgc:55519), mRNA [NM_199929]	GO:8150(biological_process)	GO:0003723(RNA binding);GO:0008757(S-adenosylmethionine-dependent methyltransferase activity)	GO:0008372(cellular_component unknown)
A_15_P106371	0.699377	0.00759	1.1765	0.822816	TC267920			Q8AXN3 (Q8AXN3) Carboxypeptidase B (Fragment), partial (93%) [TC267920]	GO:0006508(proteolysis and peptidolysis)	GO:0004180(carboxypeptidase activity);GO:0004182(carboxypeptidase A activity);GO:0008237(metallopeptidase activity);GO:0016787(hydrolase activity);GO:0050425(carboxypeptidase B activity)	GO:0030141(secretory granule)
A_15_P114910	0.699074	0.0485	1.22969	0.859646	NM_001004117	NM_001004117	pgls	Danio rerio 6-phosphogluconolactonase (pgls), mRNA [NM_001004117]	GO:8150(biological_process)	GO:0005554(molecular_function unknown)	GO:0008372(cellular_component unknown)
A_15_P116502	0.697039	0.0301	1.27171	0.88643	NM_001004506	NM_001004506	fkbp7	Danio rerio FK506 binding protein 7 (fkbp7), mRNA [NM_001004506]	GO:0006457(protein folding)	GO:0003755(peptidyl-prolyl cis-trans isomerase activity);GO:0005509(calcium ion binding);GO:0016853(isomerase activity)	GO:5783(endoplasmic reticulum)
A_15_P109741	0.696691	0.0184	1.41867	0.988374	NM_001003558	NM_001003558	tuba8l3	Danio rerio tubulin, alpha 8 like 3 (tuba8l3), mRNA [NM_001003558]	GO:0007018(microtubule-based movement);GO:0046785(microtubule polymerization)	GO:0003924(GTPase activity);GO:0005198(structural molecule activity);GO:0005525(GTP binding)	GO:0005874(microtubule);GO:0045298(tubulin)
A_15_P115784	0.696349	0.0215	1.15082	0.80137	NM_205574	NM_205574	pvalb7	Danio rerio parvalbumin (pvalb), mRNA [NM_205574]	GO:6816(calcium ion transport)	GO:0005509(calcium ion binding)	GO:0008372(cellular_component unknown)
A_15_P108591	0.695591	0.0283	1.40469	0.977093	NM_201327	NM_201327	ssr1	Danio rerio signal sequence receptor, alpha (ssr1), mRNA [NM_201327]		GO:0004872(receptor activity)
A_15_P108065	0.695231	0.0262	1.44573	1.00512	TC268905			ZFX1_MOUSE (P17011) Zinc finger X-chromosomal protein (Clone PDP1115), partial (41%) [TC268905]
A_15_P109918	0.694665	0.02	1.15098	0.799543	NM_131202	NM_131202	ncam1	Danio rerio neural cell adhesion molecule 1 (ncam1), mRNA [NM_131202]	GO:0007155(cell adhesion);GO:0007275(development);GO:0007399(neurogenesis)	GO:0005515(protein binding)	GO:0016020(membrane)
A_15_P106054	0.694387	0.0211	1.62572	1.12888	NM_001002061	NM_001002061	rac2	Danio rerio zgc:86686 (zgc:86686), mRNA [NM_001002061]	GO:0007264(small GTPase mediated signal transduction);GO:0015031(protein transport)	GO:0005525(GTP binding)	GO:0008372(cellular_component unknown)
A_15_P101829	0.69349	0.00974	1.3562	0.940511	NM_213093	NM_213093	ddost	Danio rerio zgc:66068 (zgc:66068), mRNA [NM_213093]	GO:0018279(N-linked glycosylation via asparagine)	GO:0004579(dolichyl-diphosphooligosaccharide-protein glycotransferase activity)	GO:0005789(endoplasmic reticulum membrane)	KEGG pathway: Glycan structures - biosynthesis 1 01030; KEGG pathway: N-Glycan biosynthesis 00510
A_15_P100978	0.692986	0.014	0.935615	0.648368	NM_205574	NM_205574	pvalb7	Danio rerio parvalbumin (pvalb), mRNA [NM_205574]	GO:6816(calcium ion transport)	GO:0005509(calcium ion binding)	GO:0008372(cellular_component unknown)
A_15_P121487	0.691718	0.0207	1.13733	0.786714	ENSDART00000038288			ft53b07.y3 Gong zebrafish ovary Danio rerio cDNA clone IMAGE:5154372 5' similar to TR:O95549 O95549 DJ30M3.1 ;, mRNA sequence [BM035366]
A_15_P114050	0.690855	0.0146	1.33316	0.921019	NM_212693	NM_212693	wu:fc54d07	Danio rerio wu:fc54d07 (wu:fc54d07), mRNA [NM_212693]
A_15_P110803	0.690609	0.0195	1.24406	0.859161	NM_178436	NM_178436	mcm5	Danio rerio MCM5 minichromosome maintenance deficient 5 (S. cerevisiae) (mcm5), mRNA [NM_178436]	GO:0006260(DNA replication);GO:0006270(DNA replication initiation);GO:0006355(regulation of transcription, DNA-dependent);GO:0007049(cell cycle)	GO:0003677(DNA binding);GO:0005524(ATP binding);GO:0008094(DNA-dependent ATPase activity)	GO:0005634(nucleus)
A_15_P102620	0.69007	0.00764	1.27824	0.882073	TC269176			ER53_MOUSE (Q9D0F3) ERGIC-53 protein precursor (ER-Golgi intermediate compartment 53 kDa protein) (Lectin, mannose-binding 1) (p58), partial (76%) [TC269176]	GO:0006457(protein folding);GO:0006888(ER to Golgi transport);GO:0007157(heterophilic cell adhesion);GO:0007596(blood coagulation);GO:0015031(protein transport)	GO:0003754(chaperone activity);GO:0005529(sugar binding);GO:0005537(mannose binding)	GO:0000139(Golgi membrane);GO:0005789(endoplasmic reticulum membrane);GO:0016021(integral to membrane)
A_15_P113136	0.689845	0.028	1.18031	0.814232	NM_194273	NM_194273	mt2	Danio rerio metallothionein 2 (mt2), mRNA [NM_194273]	GO:0010038(response to metal ion)	GO:0046872(metal ion binding)
A_15_P108491	0.689799	0.0184	1.3639	0.940818	TC281443			CNB1_MOUSE (Q9CTH6) Protein C14orf111 homolog, complete [TC281443]	GO:0048096(chromatin-mediated maintenance of transcription)	GO:0005554(molecular_function unknown);GO:0016563(transcriptional activator activity)	GO:0005634(nucleus);GO:0008372(cellular_component unknown)
A_15_P120931	0.689344	0.0275	1.49752	1.03231	NM_213642	NM_213642	c6orf115	Danio rerio si:dkey-34f16.3 (si:dkey-34f16.3), mRNA [NM_213642]
A_15_P110481	0.688404	0.011	1.49448	1.02881	TC292993			1KTB_A Chain A, The Structure Of Alpha-N-Acetylgalactosaminidase. {Gallus gallus;} , partial (89%) [TC292993]	GO:0005975(carbohydrate metabolism)	GO:0004553(hydrolase activity, hydrolyzing O-glycosyl compounds);GO:0008456(alpha-N-acetylgalactosaminidase activity)	GO:0005764(lysosome)
A_15_P114091	0.688105	0.0142	1.51761	1.04428	NM_200628	NM_200628	skap2	Danio rerio src family associated phosphoprotein 2 (scap2), mRNA [NM_200628]		GO:0016301(kinase activity)
A_15_P113351	0.687958	0.0335	1.64454	1.13137	NM_001001817	NM_001001817	zgc:92326	Danio rerio zgc:92326 (zgc:92326), mRNA [NM_001001817]	GO:8150(biological_process)	GO:0005529(sugar binding)	GO:0008372(cellular_component unknown)
A_15_P117965	0.68753	0.0184	1.4921	1.02587	NM_205637	NM_205637	rgl1	Danio rerio zgc:77299 (zgc:77299), mRNA [NM_205637]	GO:0006810(transport);GO:0007165(signal transduction);GO:0007242(intracellular signaling cascade);GO:0007264(small GTPase mediated signal transduction)	GO:0005085(guanyl-nucleotide exchange factor activity);GO:0005488(binding);GO:0008289(lipid binding)	GO:0008372(cellular_component unknown)
A_15_P100639	0.686536	0.0266	1.03583	0.711134	NM_207063	NM_207063	asf1b	Danio rerio ASF1 anti-silencing function 1 homolog B (S. cerevisiae) (asf1b), mRNA [NM_207063]
A_15_P121450	0.685419	0.0468	1.29762	0.889414	NM_203421	NM_203421	postn	Danio rerio periostin, osteoblast specific factor (postn), mRNA [NM_203421]	GO:0007155(cell adhesion);GO:0016203(muscle attachment)
A_15_P109696	0.685045	0.0338	1.65423	1.13322	BC067702	BC067702	ncf1	Danio rerio cDNA clone IMAGE:6961977, partial cds. [BC067702]	GO:7154(cell communication); GO:6118(electron transport)	GO:35091(phosphoinositide binding); GO:5515(protein binding)
A_15_P107653	0.684929	0.0231	1.17861	0.807265	CO927617	CO927617		AGENCOURT_30429692 NIH_ZGC_17 Danio rerio cDNA clone IMAGE:7425561 5', mRNA sequence [CO927617]
A_15_P115367	0.684164	0.0326	1.20638	0.825362	NM_001004015	NM_001004015	lhx6	Danio rerio LIM homeobox 6 (lhx6), mRNA [NM_001004015]	GO:0006355(regulation of transcription, DNA-dependent)	GO:0003677(DNA binding);GO:0003700(transcription factor activity);GO:0008270(zinc ion binding)	GO:0005634(nucleus)
A_15_P115364	0.683558	0.0157	1.63634	1.11854	NM_199706	NM_199706	gpd1b	Danio rerio glycerol-3-phosphate dehydrogenase 1 (soluble), like (gpd1l), mRNA [NM_199706]	GO:0005975(carbohydrate metabolism);GO:0006072(glycerol-3-phosphate metabolism)	GO:0004367(glycerol-3-phosphate dehydrogenase (NAD+) activity);GO:0016491(oxidoreductase activity);GO:0016614(oxidoreductase activity, acting on CH-OH group of donors)	GO:0009331(glycerol-3-phosphate dehydrogenase complex)
A_15_P112411	0.683376	0.034	1.20944	0.826504	ENSDART00000038288			ft53b07.y3 Gong zebrafish ovary Danio rerio cDNA clone IMAGE:5154372 5' similar to TR:O95549 O95549 DJ30M3.1 ;, mRNA sequence [BM035366]
A_15_P109678	0.682246	0.0289	1.23295	0.841177	ENSDART00000032082			CAB5_HUMAN (Q9NP86) Calcium-binding protein CaBP5, partial (91%) [TC272446]	GO:0001539(ciliary or flagellar motility)	GO:0005509(calcium ion binding)	GO:0009288(flagellum (sensu Bacteria))
A_15_P104009	0.681389	0.0174	1.68615	1.14892	TC291562			Q6NYL5 (Q6NYL5) GPT2 protein (Fragment), partial (34%) [TC291562]
A_15_P120727	0.681347	0.00798	1.21786	0.829783	NM_178436	NM_178436	mcm5	Danio rerio MCM5 minichromosome maintenance deficient 5 (S. cerevisiae) (mcm5), mRNA [NM_178436]	GO:0006260(DNA replication);GO:0006270(DNA replication initiation);GO:0006355(regulation of transcription, DNA-dependent);GO:0007049(cell cycle)	GO:0003677(DNA binding);GO:0005524(ATP binding);GO:0008094(DNA-dependent ATPase activity)	GO:0005634(nucleus)
A_15_P112113	0.681312	0.0178	1.32857	0.905172	NM_200272	NM_200272	zgc:56628	Danio rerio zgc:56628 (zgc:56628), mRNA [NM_200272]	GO:6829(zinc ion transport)	GO:0008270(zinc ion binding)	GO:0008372(cellular_component unknown)
A_15_P119969	0.681176	0.0465	1.79591	1.22333	NM_001007132	NM_001007132	zgc:123068	Danio rerio putative ISG12-1 protein (isg12-1), mRNA [NM_001007132]	GO:8150(biological_process)	GO:3674(molecular_function)	GO:5575(cellular_component)
A_15_P105479	0.678701	0.0187	1.07087	0.7268	TC292605			Q8WWS3 (Q8WWS3) C38h2-l1 protein, partial (50%) [TC292605]
A_15_P117204	0.678228	0.0213	1.5157	1.02799	NM_212770	NM_212770	cpn1	Danio rerio carboxypeptidase N, polypeptide 1 (cpn1), mRNA [NM_212770]	GO:0006508(proteolysis and peptidolysis);GO:0008152(metabolism)	GO:0003824(catalytic activity);GO:0004180(carboxypeptidase activity);GO:0004182(carboxypeptidase A activity);GO:0008233(peptidase activity);GO:0016787(hydrolase activity)
A_15_P112520	0.676975	0.0331	0.110785	0.0749984	TC285609			MMU242874 slow skeletal muscle troponin I {Mus musculus;} , partial (84%) [TC285609]	GO:0006937(regulation of muscle contraction);GO:0006942(regulation of striated muscle contraction);GO:0007517(muscle development);GO:0008016(regulation of heart contraction rate)	GO:0003779(actin binding);GO:0005523(tropomyosin binding)	GO:0005861(troponin complex);GO:0030484(muscle fiber)
A_15_P120767	0.676844	0.0472	1.817	1.22982	NM_001007132	NM_001007132	zgc:123068	Danio rerio putative ISG12-1 protein (isg12-1), mRNA [NM_001007132]	GO:8150(biological_process)	GO:3674(molecular_function)	GO:5575(cellular_component)
A_15_P109494	0.676677	0.0373	1.70702	1.1551	NM_001002373	NM_001002373	zgc:92501	Danio rerio zgc:92501 (zgc:92501), mRNA [NM_001002373]	GO:0005975(carbohydrate metabolism);GO:0006012(galactose metabolism)	GO:0004034(aldose 1-epimerase activity);GO:0016853(isomerase activity)	GO:0008372(cellular_component unknown)	KEGG pathway: Glycolysis / Gluconeogenesis 00010
A_15_P119075	0.67536	0.0178	1.25682	0.848805	NM_201329	NM_201329	rab13	Danio rerio RAB13, member RAS oncogene family (rab13), mRNA [NM_201329]	GO:0000160(two-component signal transduction system (phosphorelay));GO:0006355(regulation of transcription, DNA-dependent);GO:0007264(small GTPase mediated signal transduction);GO:0015031(protein transport)	GO:0003677(DNA binding);GO:0005525(GTP binding)	GO:5622(intracellular); GO:16020(membrane); GO:5579(membrane attack complex)
A_15_P115264	0.675033	0.0276	1.2273	0.828468	NM_212622	NM_212622	ahsg	Danio rerio wu:fb63g02 (wu:fb63g02), mRNA [NM_212622]	GO:0007018(microtubule-based movement)	GO:0004866(endopeptidase inhibitor activity);GO:0004869(cysteine protease inhibitor activity);GO:0005198(structural molecule activity)	GO:0005874(microtubule)
A_15_P102768	0.674627	0.00379	1.49824	1.01076	NM_212688	NM_212688	ctsh	Danio rerio zgc:85774 (zgc:85774), mRNA [NM_212688]	GO:0006508(proteolysis and peptidolysis)	GO:0004197(cysteine-type endopeptidase activity);GO:0008233(peptidase activity);GO:0008234(cysteine-type peptidase activity);GO:0016787(hydrolase activity)	GO:0008372(cellular_component unknown)
A_15_P100107	0.673921	0.00812	1.50098	1.01155	NM_213459	NM_213459	zgc:55262	Danio rerio zgc:55262 (zgc:55262), mRNA [NM_213459]	GO:0006508(proteolysis and peptidolysis)	GO:0004197(cysteine-type endopeptidase activity);GO:0004198(calpain activity);GO:0005509(calcium ion binding);GO:0008233(peptidase activity);GO:0008234(cysteine-type peptidase activity);GO:0016787(hydrolase activity)	GO:0005622(intracellular)
A_15_P113325	0.672958	0.00849	1.66082	1.11766	NM_001004682	NM_001004682	fabp11	Danio rerio zgc:103587 (zgc:103587), mRNA [NM_001004682]	GO:0006810(transport)	GO:0005215(transporter activity);GO:0005488(binding);GO:0008289(lipid binding)	GO:0008372(cellular_component unknown)
A_15_P114361	0.672604	0.0044	1.05788	0.711535	NM_200523	NM_200523	creld2	Danio rerio zgc:66383 (zgc:66383), mRNA [NM_200523]	GO:6816(calcium ion transport); GO:9968(negative regulation of signal transduction)	GO:0005198(structural molecule activity);GO:0005509(calcium ion binding)	GO:0008372(cellular_component unknown)
A_15_P102851	0.672549	0.0152	1.42159	0.956089	NM_199675	NM_199675	zgc:63734	Danio rerio zgc:63734 (zgc:63734), mRNA [NM_199675]	GO:8150(biological_process)	GO:0005554(molecular_function unknown)	GO:0005856(cytoskeleton)
A_15_P112904	0.672423	0.037	1.12311	0.755208	NM_201020	NM_201020	zgc:63947	Danio rerio zgc:63947 (zgc:63947), mRNA [NM_201020]			GO:0005578(extracellular matrix (sensu Metazoa))
A_15_P110270	0.672112	0.0296	1.62873	1.09469	NM_001001817	NM_001001817	zgc:92326	Danio rerio zgc:92326 (zgc:92326), mRNA [NM_001001817]	GO:8150(biological_process)	GO:0005529(sugar binding)	GO:0008372(cellular_component unknown)
A_15_P102786	0.671662	0.00849	1.58433	1.06413	BC056544	BC056544		Danio rerio cDNA clone IMAGE:6792881, partial cds. [BC056544]
A_15_P113920	0.671636	0.02	1.84211	1.23723	NM_131884	NM_131884	cebpb	Danio rerio CCAAT/enhancer binding protein (C/EBP), beta (cebpb), mRNA [NM_131884]	GO:0006355(regulation of transcription, DNA-dependent)	GO:0003677(DNA binding)	GO:0005634(nucleus)
A_15_P113567	0.671093	0.0148	1.4817	0.99436	TC276192			Q80VI9 (Q80VI9) C1qtnf1 protein, partial (61%) [TC276192]
A_15_P107786	0.670065	0.0215	1.02611	0.687558	AI974203	AI974203		fd36c09.x1 Zebrafish WashU MPIMG EST Danio rerio cDNA clone IMAGE:3731824 3', mRNA sequence [AI974203]
A_15_P103412	0.669833	0.0157	1.40588	0.941703	NM_213265	NM_213265	zgc:85975	Danio rerio zgc:85975 (zgc:85975), mRNA [NM_213265]	GO:8150(biological_process)	GO:0005554(molecular_function unknown)	GO:0008372(cellular_component unknown)
A_15_P107877	0.669479	0.0491	1.15711	0.774659	NM_198818	NM_198818	tubb5	Danio rerio tubulin, beta 5 (tubb5), mRNA [NM_198818]	GO:0007018(microtubule-based movement);GO:0046785(microtubule polymerization)	GO:0003924(GTPase activity);GO:0005198(structural molecule activity);GO:0005525(GTP binding)	GO:0005856(cytoskeleton);GO:0005874(microtubule);GO:0045298(tubulin)
A_15_P115586	0.668851	0.00849	1.60524	1.07367	TC279431			Q802U8 (Q802U8) H1 histone family, member X, complete [TC279431]
A_15_P118540	0.665854	0.0437	1.17178	0.780234	NM_201465	NM_201465	calrl	Danio rerio calreticulin like (calrl), mRNA [NM_201465]	GO:0006457(protein folding)	GO:0005509(calcium ion binding);GO:0005529(sugar binding);GO:0051082(unfolded protein binding)	GO:0005783(endoplasmic reticulum)
A_15_P119173	0.665194	0.00907	1.12092	0.745627	TC280558			Q6P0V1 (Q6P0V1) Nucleobindin 2a, complete [TC280558]	GO:0006874(calcium ion homeostasis)	GO:0003677(DNA binding);GO:0005509(calcium ion binding)	GO:0005615(extracellular space);GO:0005634(nucleus);GO:0005640(nuclear outer membrane);GO:0005737(cytoplasm);GO:0005783(endoplasmic reticulum);GO:0005794(Golgi apparatus);GO:0005829(cytosol);GO:0005886(plasma membrane)
A_15_P119395	0.664648	0.022	1.18247	0.785927	NM_201009	NM_201009	aacs	Danio rerio zgc:56105 (zgc:56105), mRNA [NM_201009]	GO:0006629(lipid metabolism);GO:0006631(fatty acid metabolism);GO:0008152(metabolism);GO:0008299(isoprenoid biosynthesis)	GO:0003824(catalytic activity);GO:0016405(CoA-ligase activity)	GO:0008372(cellular_component unknown)	KEGG pathway: Butanoate metabolism 00650
A_15_P116364	0.664453	0.0199	1.13236	0.752399	NM_153665	NM_153665	tbx18	Danio rerio T-box 18 (tbx18), mRNA [NM_153665]	GO:0006355(regulation of transcription, DNA-dependent)	GO:0003677(DNA binding);GO:0003700(transcription factor activity)	GO:0005634(nucleus)
A_15_P120986	0.664309	0.0347	1.13667	0.755099	NM_131558	NM_131558	zic2a	Danio rerio zic family member 2 (odd-paired homolog, Drosophila), a (zic2a), mRNA [NM_131558]	GO:9953(dorsal/ventral pattern formation); GO:6829(zinc ion transport)	GO:0003676(nucleic acid binding);GO:0008270(zinc ion binding)	GO:0005634(nucleus)
A_15_P103706	0.662914	0.0053	1.20725	0.800303	NM_131850	NM_131850	aldh1a2	Danio rerio aldehyde dehydrogenase 1 family, member A2 (aldh1a2), mRNA [NM_131850]	GO:0008152(metabolism);GO:0009952(anterior/posterior pattern formation);GO:0042573(retinoic acid metabolism)	GO:0016491(oxidoreductase activity)		KEGG pathway: Retinol metabolism 00830
A_15_P109703	0.662421	0.0419	1.15714	0.766512	ENSDART00000022681			Q7TMS5 (Q7TMS5) ATP-binding cassette, sub-family G, member 2, partial (24%) [TC296164]
A_15_P103931	0.661858	0.0289	1.59078	1.05287	BC067619	BC067619	sb:cb283	Danio rerio cDNA clone IMAGE:6960784, partial cds. [BC067619]	GO:19538(protein metabolic process); GO:6508(proteolysis)	GO:4177(aminopeptidase activity); GO:4178(leucyl aminopeptidase activity); GO:30145(manganese ion binding)	GO:5737(cytoplasm); GO:5622(intracellular)
A_15_P118537	0.661245	0.0318	1.57676	1.04262	AY150227	AY150227	ntd5	Danio rerio Ntd5 (ntd5) mRNA, partial cds. [AY150227]
A_15_P120784	0.659646	0.00323	1.58034	1.04246	NM_001006057	NM_001006057	ifi30	Danio rerio interferon gamma inducible protein 30 (ifi30), mRNA [NM_001006057]
A_15_P106931	0.658897	0.0203	1.39125	0.91669	NM_199431	NM_199431	rrbp1	Danio rerio ribosome binding protein 1 homolog (dog) (rrbp1), mRNA [NM_199431]	GO:0007517(muscle development);GO:0015031(protein transport)	GO:0003779(actin binding);GO:0030376(ribosome receptor activity)	GO:0005856(cytoskeleton);GO:0030176(integral to endoplasmic reticulum membrane)
A_15_P115293	0.658677	0.00512	1.22499	0.806874	NM_001004540	NM_001004540	aldh8a1	Danio rerio zgc:92068 (zgc:92068), mRNA [NM_001004540]	GO:0008152(metabolism)	GO:0016491(oxidoreductase activity)	GO:0008372(cellular_component unknown)
A_15_P105192	0.658465	0.0237	1.09526	0.721189	NM_131450	NM_131450	rrm2	Danio rerio ribonucleotide reductase M2 polypeptide (rrm2), mRNA [NM_131450]	GO:0006260(DNA replication);GO:0009186(deoxyribonucleoside diphosphate metabolism)	GO:0004748(ribonucleoside-diphosphate reductase activity);GO:0016491(oxidoreductase activity)		KEGG pathway: Purine metabolism 00230; KEGG pathway: Pyrimidine metabolism 00240
A_15_P102211	0.657066	0.00812	1.73905	1.14267	ENSDART00000040301			Q91X70 (Q91X70) Complement component 6, partial (50%) [TC270507]
A_15_P101521	0.656765	0.0157	1.19642	0.785763	ENSDART00000026821			fz84d06.y1 Sugano SJD adult male Danio rerio cDNA clone IMAGE:5915171 5' similar to SW:15E2_HUMAN O43716 PUTATIVE PROTEIN 15E1.2. ;, mRNA sequence [BQ262657]
A_15_P103191	0.656455	0.0108	1.22589	0.80474	NM_213123	NM_213123	mmp9	Danio rerio matrix metalloproteinase 9 (mmp9), mRNA [NM_213123]	GO:0006508(proteolysis and peptidolysis)	GO:0004222(metalloendopeptidase activity);GO:0008237(metallopeptidase activity);GO:0008270(zinc ion binding)	GO:0005578(extracellular matrix (sensu Metazoa))
A_15_P101968	0.656203	0.0307	0.998913	0.65549	NM_131645	NM_131645	fads2	Danio rerio fatty acid desaturase 2 (fads2), mRNA [NM_131645]	GO:0006633(fatty acid biosynthesis);GO:0006636(fatty acid desaturation);GO:0008610(lipid biosynthesis)	GO:0016491(oxidoreductase activity);GO:0016717(oxidoreductase activity, acting on paired donors, with oxidation of a pair of donors resulting in the reduction of molecular oxygen to two molecules of water)	GO:0016020(membrane)
A_15_P119478	0.655812	0.00527	1.37195	0.89974	NM_183341	NM_183341	egr2a	Danio rerio early growth response 2a (egr2a), mRNA [NM_183341]	GO:6355(regulation of transcription, DNA-dependent); GO:6350(transcription); GO:31564(transcription antitermination); GO:6353(transcription termination); GO:6829(zinc ion transport)	GO:0003676(nucleic acid binding);GO:0008270(zinc ion binding)	GO:0005634(nucleus)
A_15_P110806	0.655571	0.0115	1.19898	0.786017	NM_213016	NM_213016	txndc5	Danio rerio thioredoxin domain containing 5 (txndc5), mRNA [NM_213016]	GO:0006118(electron transport)	GO:0003723(RNA binding);GO:0005489(electron transporter activity);GO:0016853(isomerase activity)	GO:5783(endoplasmic reticulum)
A_15_P115622	0.654778	0.00764	1.42293	0.931706	NM_214704	NM_214704	cndp2	Danio rerio CNDP dipeptidase 2 (metallopeptidase M20 family) (cndp2), mRNA [NM_214704]	GO:0006508(proteolysis and peptidolysis)	GO:0008237(metallopeptidase activity);GO:0016787(hydrolase activity)	GO:0008372(cellular_component unknown)
A_15_P105741	0.654553	0.038	0.996003	0.651937	NM_174861	NM_174861	gbx1	Danio rerio gastrulation brain homeobox 1 (gbx1), mRNA [NM_174861]	GO:0006355(regulation of transcription, DNA-dependent)	GO:0003677(DNA binding);GO:0003700(transcription factor activity)	GO:0005634(nucleus)
A_15_P106726	0.65341	0.00764	1.40772	0.919816	NM_213265	NM_213265	zgc:85975	Danio rerio zgc:85975 (zgc:85975), mRNA [NM_213265]	GO:8150(biological_process)	GO:0005554(molecular_function unknown)	GO:0008372(cellular_component unknown)
A_15_P120191	0.653367	0.00554	1.21519	0.793964	CO247486	CO247486		AGENCOURT_25170473 NIH_ZGC_20 Danio rerio cDNA clone IMAGE:7292263 5', mRNA sequence [CO247486]
A_15_P114082	0.651997	0.0174	1.17531	0.7663	ENSDART00000023326			HUMBHAA N-acetyl-alpha-glucosaminidase prepro-polypeptide {Homo sapiens;} , partial (26%) [TC279923]
A_15_P121436	0.651403	0.0283	1.27188	0.828504	TC269649			HSIMOGN38 imogen 38 {Homo sapiens;} , partial (23%) [TC269649]
A_15_P100470	0.651377	0.0449	1.44732	0.942749	NM_001002576	NM_001002576	zgc:92739	Danio rerio zgc:92739 (zgc:92739), mRNA [NM_001002576]	GO:8150(biological_process)	GO:0005554(molecular_function unknown)	GO:0008372(cellular_component unknown)
A_15_P105302	0.649757	0.0319	1.02728	0.667482	ENSDART00000044786			Q80W22 (Q80W22) MGC59076 protein, partial (32%) [TC284394]
A_15_P101040	0.649139	0.0382	1.14865	0.745636	NM_212756	NM_212756	grn2	Danio rerio wu:fb14a12 (wu:fb14a12), mRNA [NM_212756]	GO:8150(biological_process)	GO:3674(molecular_function)	GO:5575(cellular_component)
A_15_P111688	0.648956	0.0214	1.44276	0.936289	NM_199738	NM_199738	scrn3	Danio rerio secernin 3 (scrn3), mRNA [NM_199738]	GO:0006508(proteolysis and peptidolysis)	GO:0016805(dipeptidase activity)
A_15_P115563	0.648633	0.0347	1.02713	0.666228	AA605900	AA605900	zgc:92775	fa13f09.s1 Appel Eisen zebrafish embryo 15 19hr Danio rerio cDNA clone 978377 3', mRNA sequence [AA605900]	GO:8150(biological_process)	GO:3674(molecular_function)	GO:5575(cellular_component)
A_15_P114464	0.648428	0.00829	1.21621	0.788627	NM_194414	NM_194414	mmp14b	Danio rerio matrix metalloproteinase 14 (membrane-inserted) beta (mmp14b), mRNA [NM_194414]	GO:0006508(proteolysis and peptidolysis);GO:0009948(anterior/posterior axis specification);GO:0051216(cartilage development)	GO:0004222(metalloendopeptidase activity);GO:0008233(peptidase activity);GO:0008237(metallopeptidase activity);GO:0008270(zinc ion binding);GO:0016787(hydrolase activity)	GO:0005578(extracellular matrix (sensu Metazoa))
A_15_P120112	0.646636	0.00676	1.22398	0.791469	NM_131257	NM_131257	hbaa1	Danio rerio hemoglobin alpha adult-1 (hbaa1), mRNA [NM_131257]	GO:0006810(transport);GO:0015671(oxygen transport)	GO:0005344(oxygen transporter activity)	GO:0005833(hemoglobin complex)
A_15_P107767	0.646203	0.0025	1.43929	0.930073	TC292564			2210318A T1/ST2 receptor-binding protein. {Homo sapiens;} , partial (37%) [TC292564]
A_15_P112852	0.646172	0.0276	1.70349	1.10075	AW174622	AW174622	si:dkey-238c7.13	fj06d11.y1 Zebrafish adult olfactory Danio rerio cDNA 5', mRNA sequence [AW174622]
A_15_P107819	0.6459	0.0264	1.04448	0.674632	NM_213295	NM_213295	zgc:85800	Danio rerio zgc:85800 (zgc:85800), mRNA [NM_213295]	GO:8150(biological_process)	GO:0005554(molecular_function unknown)	GO:0008372(cellular_component unknown)
A_15_P119818	0.645413	0.00798	1.43967	0.92918	TC293561			Q6P8H8 (Q6P8H8) Asparagine-linked glycosylation 8 homolog (Yeast, alpha-1,3-glucosyltransferase), partial (82%) [TC293561]
A_15_P106221	0.64531	0.0313	1.17814	0.760266	TC286577			KHL6_HUMAN (Q8WZ60) Kelch-like protein 6, partial (90%) [TC286577]
A_15_P112539	0.644554	0.0308	1.45252	0.936228	TC296264			FKB7_MOUSE (O54998) FK506-binding protein 7 precursor (Peptidyl-prolyl cis-trans isomerase) (PPIase) (Rotamase) (FKBP-23) , partial (61%) [TC296264]
A_15_P113443	0.642451	0.0313	1.4375	0.923523	TC294619			CHAF000167 14.3 kDa perchloric acid soluble protein {Capra hircus;} , partial (93%) [TC294619]	GO:0006449(regulation of translational termination)	GO:0004519(endonuclease activity);GO:0016787(hydrolase activity)	GO:0005634(nucleus);GO:0005737(cytoplasm)
A_15_P100035	0.641956	0.0129	1.46834	0.942608	BC050960	BC050960		Danio rerio, clone IMAGE:6034381, mRNA. [BC050960]	GO:0006118(electron transport)	GO:0016491(oxidoreductase activity)
A_15_P108262	0.64129	0.0043	1.40937	0.903816	NM_205720	NM_205720	tes	Danio rerio zgc:92091 (zgc:92091), mRNA [NM_205720]	GO:6829(zinc ion transport)	GO:0008270(zinc ion binding)	GO:0008372(cellular_component unknown)
A_15_P113981	0.639195	0.011	1.44895	0.92616	NM_213265	NM_213265	zgc:85975	Danio rerio zgc:85975 (zgc:85975), mRNA [NM_213265]	GO:8150(biological_process)	GO:0005554(molecular_function unknown)	GO:0008372(cellular_component unknown)
A_15_P113775	0.638768	0.00874	0.741817	0.473849	NM_205544	NM_205544	zgc:77243	Danio rerio zgc:77243 (zgc:77243), mRNA [NM_205544]	GO:6816(calcium ion transport)	GO:0003779(actin binding);GO:0005509(calcium ion binding)	GO:0008372(cellular_component unknown)
A_15_P114049	0.63867	0.0355	1.24285	0.793771	NM_201502	NM_201502	smox	Danio rerio spermine oxidase (smox), mRNA [NM_201502]	GO:0006118(electron transport)	GO:0016491(oxidoreductase activity)
A_15_P109797	0.638475	0.0193	1.4091	0.899676	NM_213265	NM_213265	zgc:85975	Danio rerio zgc:85975 (zgc:85975), mRNA [NM_213265]	GO:8150(biological_process)	GO:0005554(molecular_function unknown)	GO:0008372(cellular_component unknown)
A_15_P117267	0.637611	0.000666	1.45117	0.925282	ENSDART00000025692
A_15_P114154	0.637177	0.0136	1.60982	1.02574	NM_213123	NM_213123	mmp9	Danio rerio matrix metalloproteinase 9 (mmp9), mRNA [NM_213123]	GO:0006508(proteolysis and peptidolysis)	GO:0004222(metalloendopeptidase activity);GO:0008237(metallopeptidase activity);GO:0008270(zinc ion binding)	GO:0005578(extracellular matrix (sensu Metazoa))
A_15_P108098	0.63647	0.0396	1.19072	0.757857	NM_001005306	NM_001005306	slc39a13	Danio rerio si:xx-184l24.1 (si:xx-184l24.1), mRNA [NM_001005306]	GO:0030001(metal ion transport)	GO:0046873(metal ion transporter activity)	GO:0016020(membrane);GO:0016021(integral to membrane)
A_15_P102100	0.635451	0.0382	0.96749	0.614792	TC298403			Q31365 (Q31365) Mhc-UBA, partial (42%) [TC298403]
A_15_P111091	0.635128	0.0338	1.23663	0.785416	BC050157	BC050157	zgc:136578	Danio rerio, clone IMAGE:5604458, mRNA. [BC050157]	GO:5975(carbohydrate metabolic process); GO:44237(cellular metabolic process); GO:6012(galactose metabolic process)	GO:3978(UDP-glucose 4-epimerase activity); GO:3824(catalytic activity); GO:50662(coenzyme binding); GO:16857(racemase and epimerase activity, acting on carbohydrates and derivatives)	GO:5575(cellular_component)
A_15_P116058	0.634896	0.0184	1.59808	1.01462	NM_213153	NM_213153	dnase1l3	Danio rerio deoxyribonuclease I-like 3 (dnase1l3), mRNA [NM_213153]	GO:0006308(DNA catabolism)	GO:0004536(deoxyribonuclease activity)
A_15_P107946	0.634467	0.00272	1.49761	0.950187	NM_200896	NM_200896	zgc:77739	Danio rerio zgc:77739 (zgc:77739), mRNA [NM_200896]	GO:8150(biological_process)	GO:0005554(molecular_function unknown)	GO:0008372(cellular_component unknown)
A_15_P109176	0.63365	0.0315	1.38941	0.880401	NM_200277	NM_200277	zgc:56429	Danio rerio zgc:56429 (zgc:56429), mRNA [NM_200277]	GO:0006508(proteolysis and peptidolysis)	GO:0008233(peptidase activity);GO:0016787(hydrolase activity)	GO:0016021(integral to membrane)
A_15_P104706	0.633514	0.00764	1.50342	0.952436	NM_213642	NM_213642	c6orf115	Danio rerio si:dkey-34f16.3 (si:dkey-34f16.3), mRNA [NM_213642]
A_15_P100436	0.632494	0.0478	1.01706	0.643286	NM_200310	NM_200310	zgc:56708	Danio rerio zgc:56708 (zgc:56708), mRNA [NM_200310]	GO:0000910(cytokinesis)		GO:775(chromosome, pericentric region)
A_15_P113873	0.632419	0.0483	1.29514	0.819069	NM_201295	NM_201295	coro1c	Danio rerio coronin, actin binding protein, 1C (coro1c), mRNA [NM_201295]
A_15_P116059	0.632217	0.0146	1.62472	1.02718	TC281646			BC056304 zgc:66031 {Danio rerio;} , complete [TC281646]
A_15_P102999	0.632166	0.00399	1.54752	0.978287	TC270865			AY358954 olfactomedin-like {Homo sapiens;} , partial (54%) [TC270865]
A_15_P114788	0.632092	0.0315	1.16982	0.739435	NM_139077	NM_139077	nek8	Danio rerio NIMA (never in mitosis gene a)-related kinase 8 (nek8), mRNA [NM_139077]	GO:0006468(protein amino acid phosphorylation);GO:0007067(mitosis)	GO:0000287(magnesium ion binding);GO:0004672(protein kinase activity);GO:0004674(protein serine/threonine kinase activity);GO:0004713(protein-tyrosine kinase activity);GO:0005524(ATP binding);GO:0016740(transferase activity)
A_15_P113269	0.631848	0.00764	1.61778	1.02219	NM_001006049	NM_001006049	zgc:101811	Danio rerio zgc:101811 (zgc:101811), mRNA [NM_001006049]	GO:8150(biological_process)	GO:0005554(molecular_function unknown)	GO:0008372(cellular_component unknown)
A_15_P114666	0.630227	0.0483	1.06189	0.669234	AA566491	AA566491		ZF-ES12 zebrafish embryonic (subtraction) Danio rerio cDNA clone ZF-ES12 5' end, mRNA sequence [AA566491]
A_15_P111694	0.629849	0.00812	1.21043	0.762389	BC076256	BC076256	pvalb7	Danio rerio parvalbumin, mRNA (cDNA clone MGC:92782 IMAGE:7087368), complete cds. [BC076256]	GO:6816(calcium ion transport)	GO:0005509(calcium ion binding)	GO:0008372(cellular_component unknown)
A_15_P110957	0.629527	0.0172	1.20101	0.75607	NM_198818	NM_198818	tubb5	Danio rerio tubulin, beta 5 (tubb5), mRNA [NM_198818]	GO:0007018(microtubule-based movement);GO:0046785(microtubule polymerization)	GO:0003924(GTPase activity);GO:0005198(structural molecule activity);GO:0005525(GTP binding)	GO:0005856(cytoskeleton);GO:0005874(microtubule);GO:0045298(tubulin)
A_15_P119010	0.628281	0.0188	1.94684	1.22317	NM_001007314	NM_001007314	cxcr3.2	Danio rerio zgc:92301 (zgc:92301), mRNA [NM_001007314]	GO:0007186(G-protein coupled receptor protein signaling pathway)	GO:0001584(rhodopsin-like receptor activity);GO:0004872(receptor activity);GO:0004930(G-protein coupled receptor activity);GO:0045028(purinergic nucleotide receptor activity, G-protein coupled)	GO:0016021(integral to membrane)
A_15_P110113	0.6266	0.0162	1.2466	0.781119	NM_200129	NM_200129	wdsof1	Danio rerio zgc:55391 (zgc:55391), mRNA [NM_200129]	GO:8150(biological_process)	GO:0005554(molecular_function unknown)	GO:0008372(cellular_component unknown)
A_15_P109415	0.626137	0.0191	1.27289	0.797001	BC085636	BC085636	atp2a1	Danio rerio ATPase, Ca++ transporting, cardiac muscle, fast twitch 1, mRNA (cDNA clone MGC:92110 IMAGE:7048280), complete cds. [BC085636]	GO:0006812(cation transport);GO:0006816(calcium ion transport);GO:0006874(calcium ion homeostasis);GO:0006937(regulation of muscle contraction);GO:0008152(metabolism);GO:0009612(response to mechanical stimulus);GO:0015992(proton transport);GO:0045932(negative regulation of muscle contraction)	GO:0003824(catalytic activity);GO:0005388(calcium-transporting ATPase activity);GO:0005524(ATP binding);GO:0015662(ATPase activity, coupled to transmembrane movement of ions, phosphorylative mechanism);GO:0016820(hydrolase activity, acting on acid anhydrides, catalyzing transmembrane movement of substances)	GO:0016020(membrane);GO:0016021(integral to membrane)
A_15_P103426	0.623852	0.0388	0.725453	0.452575	NM_199858	NM_199858	ldb3l	Danio rerio LIM domain binding 3 like (ldb3l), mRNA [NM_199858]		GO:0005515(protein binding)	GO:0005856(cytoskeleton)
A_15_P119236	0.621679	0.0118	1.21967	0.758243	NM_213016	NM_213016	txndc5	Danio rerio thioredoxin domain containing 5 (txndc5), mRNA [NM_213016]	GO:0006118(electron transport)	GO:0003723(RNA binding);GO:0005489(electron transporter activity);GO:0016853(isomerase activity)	GO:5783(endoplasmic reticulum)
A_15_P107445	0.621377	0.0237	0.974507	0.605536	NM_181653	NM_181653	tnnt3b	Danio rerio troponin T3b, skeletal, fast (tnnt3b), mRNA [NM_181653]	GO:0007517(muscle development)		GO:0030484(muscle fiber)
A_15_P100772	0.618457	0.0127	2.01295	1.24492	TC297900			Q9QZ66 (Q9QZ66) Amino acid transporter y+LAT1, partial (22%) [TC297900]
A_15_P100519	0.617751	0.00774	1.53902	0.950734	TC293457			Q6NUW3 (Q6NUW3) LOC407701 protein (Fragment), partial (55%) [TC293457]
A_15_P100983	0.615904	0.0157	1.23603	0.761276	NM_001008652	NM_001008652	zgc:101688	Danio rerio zgc:101688 (zgc:101688), mRNA [NM_001008652]	GO:6879(iron ion homeostasis); GO:6826(iron ion transport); GO:8152(metabolic process)	GO:0005554(molecular_function unknown)	GO:0008372(cellular_component unknown)	KEGG pathway: Androgen and estrogen metabolism 00150; KEGG pathway: Benzoate degradation via hydroxylation 00362; KEGG pathway: Nicotinate and nicotinamide metabolism 00760
A_15_P110543	0.614574	0.00554	1.42553	0.876094	NM_131047	NM_131047	calr	Danio rerio calreticulin (calr), mRNA [NM_131047]	GO:0006457(protein folding)	GO:0005509(calcium ion binding);GO:0005529(sugar binding);GO:0051082(unfolded protein binding)	GO:0005783(endoplasmic reticulum)
A_15_P102152	0.614482	0.0044	0.993577	0.610536	NM_001007206	NM_001007206	si:busm1-194e12.12	Danio rerio si:busm1-48c11.4 (si:busm1-48c11.4), mRNA [NM_001007206]	GO:0006955(immune response);GO:0007275(development);GO:0007399(neurogenesis);GO:0019884(antigen presentation, exogenous antigen);GO:0019886(antigen processing, exogenous antigen via MHC class II)	GO:0004872(receptor activity);GO:0045012(MHC class II receptor activity)	GO:0016020(membrane);GO:0016021(integral to membrane)
A_15_P114831	0.614431	0.0161	1.74222	1.07048	TC281102			GNPI_HUMAN (P46926) Glucosamine-6-phosphate isomerase (Glucosamine-6-phosphate deaminase) (GNPDA) (GlcN6P deaminase) (Oscillin) , partial (92%) [TC281102]	GO:0005975(carbohydrate metabolism);GO:0006043(glucosamine catabolism);GO:0006044(N-acetylglucosamine metabolism);GO:0006091(generation of precursor metabolites and energy);GO:0007338(fertilization (sensu Metazoa))	GO:0004342(glucosamine-6-phosphate deaminase activity);GO:0016787(hydrolase activity)
A_15_P100027	0.61369	0.0469	1.18003	0.72417	NM_213386	NM_213386	cdc45l	Danio rerio zgc:56264 (zgc:56264), mRNA [NM_213386]	GO:0000074(regulation of cell cycle);GO:0006270(DNA replication initiation)	GO:0005554(molecular_function unknown)	GO:0008372(cellular_component unknown)
A_15_P114268	0.61347	0.0444	1.86858	1.14632	NM_200585	NM_200585	mhc1uxa2	Danio rerio major histocompatibility complex class I UXA2 gene (mhc1uxa2), mRNA [NM_200585]	GO:0006955(immune response);GO:0019883(antigen presentation, endogenous antigen);GO:0019885(antigen processing, endogenous antigen via MHC class I)	GO:0030106(MHC class I receptor activity)	GO:0016020(membrane)
A_15_P115339	0.613166	0.0251	1.22132	0.748871	NM_001005306	NM_001005306	slc39a13	Danio rerio si:xx-184l24.1 (si:xx-184l24.1), mRNA [NM_001005306]	GO:0030001(metal ion transport)	GO:0046873(metal ion transporter activity)	GO:0016020(membrane);GO:0016021(integral to membrane)
A_15_P114406	0.610817	0.0321	1.79011	1.09343	TC280943			Q9DGQ5 (Q9DGQ5) Gelsolin, complete [TC280943]	GO:0030041(actin filament polymerization);GO:0051014(actin filament severing);GO:0051016(barbed-end actin filament capping)	GO:0003779(actin binding);GO:0003784(barbed-end actin capping/severing activity);GO:0003789(actin filament severing activity);GO:0005509(calcium ion binding)	GO:0005576(extracellular region);GO:0005829(cytosol);GO:0015629(actin cytoskeleton)
A_15_P111776	0.610042	0.0111	1.90693	1.16331	BC091458	BC091458	zgc:110340	Q72I65 (Q72I65) TRNA pseudouridine synthase A , partial (7%) [TC269223]	GO:8150(biological_process)		GO:5575(cellular_component)
A_15_P109312	0.607544	0.011	1.62006	0.984256	NM_131852	NM_131852	ugdh	Danio rerio UDP-glucose dehydrogenase (ugdh), mRNA [NM_131852]	GO:0006118(electron transport)	GO:0016491(oxidoreductase activity)		KEGG pathway: Nucleotide sugars metabolism 00520; KEGG pathway: Pentose and glucuronate interconversions 00040; KEGG pathway: Starch and sucrose metabolism 00500
A_15_P115361	0.607427	0.0209	1.71866	1.04396	TC290708			Q91759 (Q91759) Histone H1(0)-1, partial (79%) [TC290708]	GO:0006334(nucleosome assembly);GO:0007001(chromosome organization and biogenesis (sensu Eukaryota))	GO:0003677(DNA binding)	GO:0000786(nucleosome);GO:0005634(nucleus)
A_15_P104273	0.607129	0.00774	1.38272	0.839488	ENSDART00000021166			caspase b [Source:ZFIN;Acc:ZDB-GENE-020812-1] [ENSDART00000021166]	GO:0006508(proteolysis and peptidolysis)	GO:0008233(peptidase activity);GO:0008234(cysteine-type peptidase activity);GO:0016787(hydrolase activity);GO:0030693(caspase activity)
A_15_P109191	0.607042	0.018	1.91295	1.16124	NM_131801	NM_131801	odc1	Danio rerio ornithine decarboxylase 1 (odc1), mRNA [NM_131801]	GO:0006596(polyamine biosynthesis)	GO:0003824(catalytic activity)		KEGG pathway: Arginine and proline metabolism 00330; KEGG pathway: Urea cycle and metabolism of amino groups 00220
A_15_P111826	0.603442	0.00554	2.00609	1.21056	ENSDART00000007397				GO:0006508(proteolysis and peptidolysis)	GO:0004197(cysteine-type endopeptidase activity);GO:0008233(peptidase activity);GO:0008234(cysteine-type peptidase activity);GO:0016787(hydrolase activity)	GO:0008372(cellular_component unknown)
A_15_P100899	0.602611	0.0492	1.18104	0.711709	NM_199218	NM_199218	ahcy	Danio rerio S-adenosylhomocysteine hydrolase (ahcy), mRNA [NM_199218]	GO:0006730(one-carbon compound metabolism)	GO:0004013(adenosylhomocysteinase activity);GO:0016787(hydrolase activity)		KEGG pathway: Methionine metabolism 00271; KEGG pathway: Selenoamino acid metabolism 00450
A_15_P116980	0.600082	0.0149	0.966855	0.580192	TC291238			Q7ZZW4 (Q7ZZW4) Fast troponin T isoform b (Fast muscle troponin T isoform TnnT3b), partial (83%) [TC291238]
A_15_P101067	0.599619	0.0475	1.13444	0.680233	NM_212928	NM_212928	itgb1b.2	Danio rerio zgc:85632 (zgc:85632), mRNA [NM_212928]	GO:0007155(cell adhesion);GO:0007160(cell-matrix adhesion);GO:0007229(integrin-mediated signaling pathway)	GO:0005515(protein binding)	GO:0008305(integrin complex);GO:0016021(integral to membrane)
A_15_P120364	0.598871	0.0289	1.71594	1.02763	NM_207097	NM_207097	nbl1	Danio rerio zgc:77251 (zgc:77251), mRNA [NM_207097]	GO:8150(biological_process)	GO:0005554(molecular_function unknown)	GO:0008372(cellular_component unknown)
A_15_P119814	0.598657	0.035	1.2284	0.73539	NM_131760	NM_131760	tyms	Danio rerio zgc:56465 (zgc:56465), mRNA [NM_131760]	GO:0006231(dTMP biosynthesis);GO:0009165(nucleotide biosynthesis)	GO:0004799(thymidylate synthase activity);GO:0008168(methyltransferase activity);GO:0016740(transferase activity)
A_15_P119495	0.598065	0.0401	1.27673	0.763567	NM_183074	NM_183074	ved	Danio rerio ventrally expressed dharma/bozozok antagonist (ved), mRNA [NM_183074]	GO:0006355(regulation of transcription, DNA-dependent)	GO:0003677(DNA binding);GO:0003700(transcription factor activity);GO:0030528(transcription regulator activity)	GO:0005634(nucleus)
A_15_P102408	0.597825	0.0366	0.943694	0.564164	NM_181653	NM_181653	tnnt3b	Danio rerio troponin T3b, skeletal, fast (tnnt3b), mRNA [NM_181653]	GO:0007517(muscle development)		GO:0030484(muscle fiber)
A_15_P105865	0.597763	0.00297	1.46136	0.873545	NM_203421	NM_203421	postn	Danio rerio periostin, osteoblast specific factor (postn), mRNA [NM_203421]	GO:0007155(cell adhesion);GO:0016203(muscle attachment)
A_15_P118404	0.597363	0.022	1.16486	0.695845	TC292849			Q852S7 (Q852S7) Phosphoethanolamine N-methyltransferase, partial (38%) [TC292849]
A_15_P110343	0.597019	0.0108	1.2182	0.727286	NM_194388	NM_194388	tuba1	Danio rerio tubulin, alpha 1 (tuba1), mRNA [NM_194388]	GO:0007018(microtubule-based movement);GO:0046785(microtubule polymerization)	GO:0003924(GTPase activity);GO:0005198(structural molecule activity);GO:0005525(GTP binding)	GO:0005874(microtubule);GO:0045298(tubulin)
A_15_P111239	0.597008	0.0324	0.982053	0.586294	NM_181653	NM_181653	tnnt3b	Danio rerio troponin T3b, skeletal, fast (tnnt3b), mRNA [NM_181653]	GO:0007517(muscle development)		GO:0030484(muscle fiber)
A_15_P113377	0.595153	0.0397	1.14302	0.68027	NM_001008587	NM_001008587	efemp2	Danio rerio zgc:103659 (zgc:103659), mRNA [NM_001008587]	GO:7596(blood coagulation); GO:7156(homophilic cell adhesion)	GO:0005554(molecular_function unknown)	GO:0008372(cellular_component unknown)
A_15_P116031	0.594422	0.0192	1.43648	0.853877	NM_200816	NM_200816	hdac9	Danio rerio histone deacetylase 9 (hdac9), mRNA [NM_200816]
A_15_P101653	0.594285	0.0223	1.28222	0.762001	NM_001002119	NM_001002119	zgc:86810	Danio rerio zgc:86810 (zgc:86810), mRNA [NM_001002119]	GO:0007517(muscle development)	GO:0003779(actin binding)	GO:0005856(cytoskeleton)
A_15_P117794	0.591709	0.0191	0.853598	0.505082	TC294933			1101351A actin. {Petromyzontidae gen. sp.;} , partial (30%) [TC294933]
A_15_P104976	0.5913	0.0163	1.2803	0.757043	CK017739	CK017739		AGENCOURT_16545258 NIH_ZGC_10 Danio rerio cDNA clone IMAGE:7045525 5', mRNA sequence [CK017739]
A_15_P120572	0.589269	0.0245	1.76587	1.04057	NM_001003775	NM_001003775	zgc:100989	Danio rerio zgc:100989 (zgc:100989), mRNA [NM_001003775]	GO:9968(negative regulation of signal transduction)	GO:0005554(molecular_function unknown)	GO:0008372(cellular_component unknown)
A_15_P119683	0.589085	0.0206	1.53013	0.901377	NM_173225	NM_173225	thbs3a	Danio rerio thrombospondin 3 (thbs3), mRNA [NM_173225]	GO:0007155(cell adhesion)	GO:0005198(structural molecule activity);GO:0005509(calcium ion binding);GO:0005515(protein binding)	GO:0005576(extracellular region)	KEGG pathway: Cell Communication 01430
A_15_P116605	0.587696	0.017	1.28562	0.755556	NM_213304	NM_213304	zgc:77038	Danio rerio zgc:77038 (zgc:77038), mRNA [NM_213304]	GO:0001558(regulation of cell growth);GO:0007165(signal transduction);GO:0007242(intracellular signaling cascade)	GO:0005554(molecular_function unknown)	GO:0008372(cellular_component unknown)
A_15_P110324	0.587067	0.00469	1.67926	0.985838	NM_001003468	NM_001003468	cmtm3	Danio rerio zgc:91863 (zgc:91863), mRNA [NM_001003468]	GO:8150(biological_process)	GO:0005554(molecular_function unknown)	GO:0016020(membrane);GO:0016021(integral to membrane)
A_15_P120384	0.586721	0.0196	1.40774	0.82595	NM_200700	NM_200700	zgc:73066	Danio rerio zgc:73066 (zgc:73066), mRNA [NM_200700]	GO:8150(biological_process)	GO:0005554(molecular_function unknown)	GO:0008372(cellular_component unknown)
A_15_P106173	0.58609	0.019	1.53811	0.901469	BC045938	BC045938	fkbp10	Danio rerio wu:fc27c03, mRNA (cDNA clone IMAGE:5411937), partial cds. [BC045938]	GO:0006457(protein folding)	GO:0003755(peptidyl-prolyl cis-trans isomerase activity);GO:0005509(calcium ion binding);GO:0016853(isomerase activity)	GO:5783(endoplasmic reticulum)
A_15_P105085	0.582907	0.011	1.30598	0.761265	NM_001007335	NM_001007335	zgc:103553	Danio rerio zgc:103553 (zgc:103553), mRNA [NM_001007335]	GO:0006281(DNA repair)	GO:0003677(DNA binding)	GO:0005634(nucleus)
A_15_P115373	0.581907	0.0264	0.850248	0.494766	NM_001007205	NM_001007205	si:busm1-48c11.3	Danio rerio si:busm1-48c11.3 (si:busm1-48c11.3), mRNA [NM_001007205]	GO:0006955(immune response);GO:0007275(development);GO:0007399(neurogenesis)	GO:0004872(receptor activity)	GO:0016020(membrane);GO:0016021(integral to membrane)
A_15_P114734	0.581331	0.0113	1.25591	0.730102	NM_198142	NM_198142	bsg	Danio rerio basigin (bsg), mRNA [NM_198142]	GO:0007275(development);GO:0007399(neurogenesis)	GO:0005529(sugar binding)	GO:0016020(membrane)
A_15_P120206	0.57887	0.007	1.27877	0.740244	NM_001004605	NM_001004605	zgc:92034	Danio rerio zgc:92034 (zgc:92034), mRNA [NM_001004605]	GO:8150(biological_process)	GO:0005554(molecular_function unknown)	GO:0008372(cellular_component unknown)
A_15_P119878	0.578365	0.00786	1.33604	0.772718	NM_198338	NM_198338	slc4a1	Danio rerio solute carrier family 4, anion exchanger, member 1 (slc4a1), mRNA [NM_198338]	GO:0006810(transport);GO:0006820(anion transport);GO:0030218(erythrocyte differentiation)	GO:0005452(inorganic anion exchanger activity);GO:0005488(binding);GO:0008289(lipid binding)	GO:0016020(membrane)
A_15_P114396	0.577835	0.0193	1.25371	0.724439	TC281082			Q7T028 (Q7T028) GDP-fucose protein O-fucosyltransferase 1 , complete [TC281082]	GO:0001525(angiogenesis);GO:0001756(somitogenesis);GO:0006004(fucose metabolism);GO:0006445(regulation of translation);GO:0006493(O-linked glycosylation);GO:0007219(Notch signaling pathway);GO:0007399(neurogenesis);GO:0007507(heart development);GO:0009790(embryonic development);GO:0016266(O-glycan processing);GO:0045449(regulation of transcription)	GO:0008417(fucosyltransferase activity);GO:0016757(transferase activity, transferring glycosyl groups);GO:0030145(manganese ion binding);GO:0046922(peptide-O-fucosyltransferase activity)	GO:0005737(cytoplasm);GO:0030173(integral to Golgi membrane)
A_15_P118880	0.577581	0.0387	1.34027	0.774114	TC279802			Q7ZUM7 (Q7ZUM7) Kif11 protein, complete [TC279802]
A_15_P114836	0.57721	0.0386	1.21711	0.702529	ENSDART00000004222			fb76c04.y1 Zebrafish WashU MPIMG EST Danio rerio cDNA clone IMAGE:3717798 5' similar to TR:Q15352 Q15352 SEP PROTEIN ;, mRNA sequence [AI545851]
A_15_P115416	0.576672	0.0473	1.08156	0.623707	TC281708			BC044191 zgc:55566 {Danio rerio;} , partial (61%) [TC281708]
A_15_P114289	0.575544	0.0409	1.23122	0.708619	NM_130927	NM_130927	ndpkz2	Danio rerio nucleoside diphosphate kinase-Z2 (ndpkz2), mRNA [NM_130927]	GO:0006183(GTP biosynthesis);GO:0006228(UTP biosynthesis);GO:0006241(CTP biosynthesis)	GO:0000287(magnesium ion binding);GO:0004550(nucleoside-diphosphate kinase activity);GO:0005524(ATP binding);GO:0016301(kinase activity);GO:0016740(transferase activity)
A_15_P115653	0.57212	0.0174	0.984784	0.563414	NM_181653	NM_181653	tnnt3b	Danio rerio troponin T3b, skeletal, fast (tnnt3b), mRNA [NM_181653]	GO:0007517(muscle development)		GO:0030484(muscle fiber)
A_15_P113569	0.571809	0.00213	1.95407	1.11736	NM_212737	NM_212737	zgc:66409	Danio rerio zgc:66409 (zgc:66409), mRNA [NM_212737]	GO:8150(biological_process)	GO:0005554(molecular_function unknown)	GO:0008372(cellular_component unknown)
A_15_P117738	0.568954	0.0268	1.60333	0.912218	NM_181761	NM_181761	anxa2a	Danio rerio annexin A2a (anxa2a), mRNA [NM_181761]		GO:0004859(phospholipase inhibitor activity);GO:0005509(calcium ion binding);GO:0005544(calcium-dependent phospholipid binding);GO:0008092(cytoskeletal protein binding)
A_15_P107313	0.567534	0.0156	1.54511	0.876901	NM_205700	NM_205700	cfl2	Danio rerio cofilin 2 (muscle) (cfl2), mRNA [NM_205700]		GO:0003779(actin binding)	GO:0005622(intracellular)
A_15_P116452	0.566021	0.0308	1.22143	0.691354	CO247486	CO247486		AGENCOURT_25170473 NIH_ZGC_20 Danio rerio cDNA clone IMAGE:7292263 5', mRNA sequence [CO247486]
A_15_P110361	0.565881	0.00764	1.02364	0.579257	NM_001004534	NM_001004534	si:busm1-194e12.11	Danio rerio si:busm1-194e12.11 (si:busm1-194e12.11), mRNA [NM_001004534]	GO:0006955(immune response);GO:0007275(development);GO:0007399(neurogenesis)	GO:0004872(receptor activity)	GO:0016020(membrane);GO:0016021(integral to membrane)
A_15_P114118	0.565399	0.0169	2.22899	1.26027	NM_001003482	NM_001003482	zgc:91810	Danio rerio zgc:91810 (zgc:91810), mRNA [NM_001003482]	GO:0006817(phosphate transport)	GO:0005554(molecular_function unknown)	GO:0005737(cytoplasm)
A_15_P115636	0.563519	0.0118	1.19594	0.673933	AA605941	AA605941	wu:fa14a01	fa14a01.s1 Appel Eisen zebrafish embryo 15 19hr Danio rerio cDNA clone 978408 3', mRNA sequence [AA605941]
A_15_P113763	0.562778	0.0104	1.11942	0.629987	NM_182968	NM_182968	col1a2	Danio rerio collagen, type I, alpha 2 (col1a2), mRNA [NM_182968]	GO:0006817(phosphate transport)	GO:0005198(structural molecule activity);GO:0005201(extracellular matrix structural constituent)	GO:0005578(extracellular matrix (sensu Metazoa));GO:0005581(collagen);GO:0005737(cytoplasm)	KEGG pathway: Cell Communication 01430
A_15_P106024	0.562357	0.0142	1.25217	0.704167	NM_194378	NM_194378	arpc5a	Danio rerio actin related protein 2/3 complex, subunit 5A (arpc5a), mRNA [NM_194378]	GO:0030833(regulation of actin filament polymerization)		GO:0005856(cytoskeleton)
A_15_P118561	0.562203	0.00517	1.26642	0.711985	NM_198142	NM_198142	bsg	Danio rerio basigin (bsg), mRNA [NM_198142]	GO:0007275(development);GO:0007399(neurogenesis)	GO:0005529(sugar binding)	GO:0016020(membrane)
A_15_P110951	0.561185	0.0389	1.33994	0.751952	ENSDART00000026257			D50476 myosin heavy chain {Cyprinus carpio;} , partial (37%) [TC297284]
A_15_P118218	0.557622	0.00865	0.97582	0.544139	NM_181653	NM_181653	tnnt3b	Danio rerio troponin T3b, skeletal, fast (tnnt3b), mRNA [NM_181653]	GO:0007517(muscle development)		GO:0030484(muscle fiber)
A_15_P107592	0.555965	0.0487	1.47828	0.821872	NM_205746	NM_205746	zgc:92078	Danio rerio zgc:92078 (zgc:92078), mRNA [NM_205746]	GO:8150(biological_process)	GO:0005509(calcium ion binding);GO:0030234(enzyme regulator activity)	GO:0008372(cellular_component unknown)
A_15_P109596	0.553477	0.00764	2.02948	1.12327	TC271103			Q7SXE0 (Q7SXE0) Wu:fj09e08 protein, complete [TC271103]
A_15_P100378	0.553214	0.00865	1.09167	0.603927	TC291242			Q7ZZW4 (Q7ZZW4) Fast troponin T isoform b (Fast muscle troponin T isoform TnnT3b), partial (75%) [TC291242]
A_15_P102579	0.551168	0.00764	0.973477	0.53655	TC269328			Q7ZZW4 (Q7ZZW4) Fast troponin T isoform b (Fast muscle troponin T isoform TnnT3b), partial (86%) [TC269328]	GO:0006936(muscle contraction);GO:0007517(muscle development)	GO:0005200(structural constituent of cytoskeleton)	GO:0005861(troponin complex);GO:0030017(sarcomere);GO:0030484(muscle fiber)
A_15_P108599	0.550141	0.0262	1.60312	0.881941	AW233060	AW233060		fj27e11.y1 Zebrafish adult olfactory Danio rerio cDNA 5' similar to TR:O93238 O93238 CC CHEMOKINE-1. ;, mRNA sequence [AW233060]
A_15_P111844	0.549318	0.0193	1.51733	0.833498	NM_213264	NM_213264	zgc:85892	Danio rerio zgc:85892 (zgc:85892), mRNA [NM_213264]	GO:0006817(phosphate transport)	GO:0005198(structural molecule activity)	GO:0005578(extracellular matrix (sensu Metazoa));GO:0005737(cytoplasm)
A_15_P120314	0.548995	0.0114	1.28529	0.705619	ENSDART00000007397				GO:0006508(proteolysis and peptidolysis)	GO:0004197(cysteine-type endopeptidase activity);GO:0008233(peptidase activity);GO:0008234(cysteine-type peptidase activity);GO:0016787(hydrolase activity)	GO:0008372(cellular_component unknown)
A_15_P106056	0.54573	0.0127	1.22037	0.665992	CO353882	CO353882		DR_ATE_FL20_H10 adult testis full-length (TLL) Danio rerio cDNA, mRNA sequence [CO353882]
A_15_P121124	0.543638	0.0289	1.41383	0.768611	NM_001007335	NM_001007335	zgc:103553	Danio rerio zgc:103553 (zgc:103553), mRNA [NM_001007335]	GO:0006281(DNA repair)	GO:0003677(DNA binding)	GO:0005634(nucleus)
A_15_P118192	0.543374	0.0156	1.37683	0.748134	BC055542	BC055542	fam46c	Danio rerio zgc:55510, mRNA (cDNA clone IMAGE:5777163), complete cds. [BC055542]	GO:8150(biological_process)	GO:0005554(molecular_function unknown)	GO:0008372(cellular_component unknown)
A_15_P105522	0.543306	0.0193	1.43276	0.778428	NM_173226	NM_173226	thbs4	Danio rerio thrombospondin 4 (thbs4), mRNA [NM_173226]	GO:0007155(cell adhesion)	GO:0005198(structural molecule activity);GO:0005509(calcium ion binding);GO:0005515(protein binding)	GO:0005576(extracellular region)	KEGG pathway: Cell Communication 01430
A_15_P117758	0.543059	0.00764	2.33442	1.26773	NM_213556	NM_213556	junb	Danio rerio jun B proto-oncogene (junb), mRNA [NM_213556]	GO:0006355(regulation of transcription, DNA-dependent)	GO:0003677(DNA binding)	GO:0005634(nucleus)
A_15_P119466	0.541903	0.0401	1.41071	0.764465	NM_200823	NM_200823	zgc:66125	Danio rerio zgc:66125 (zgc:66125), mRNA [NM_200823]	GO:7018(microtubule-based movement)	GO:0003774(motor activity);GO:0005524(ATP binding)	GO:0005875(microtubule associated complex)
A_15_P113907	0.541753	0.0114	1.47962	0.801589	NM_001005932	NM_001005932	zgc:92586	Danio rerio zgc:92586 (zgc:92586), mRNA [NM_001005932]	GO:0006412(protein biosynthesis);GO:0006418(tRNA aminoacylation for protein translation);GO:0006435(threonyl-tRNA aminoacylation)	GO:0004812(tRNA ligase activity);GO:0004829(threonine-tRNA ligase activity);GO:0005524(ATP binding)	GO:0008372(cellular_component unknown)
A_15_P109512	0.533874	0.0083	1.33773	0.71418	NM_131696	NM_131696	zp3b	Danio rerio zona pellucida glycoprotein 3 b (zp3b), mRNA [NM_131696]	GO:0001555(oocyte growth)	GO:0005213(structural constituent of chorion (sensu Insecta))	GO:0042600(chorion)
A_15_P111545	0.53112	0.00325	1.94189	1.03138	BI896258	BI896258		fb61b08.y1 Zebrafish WashU MPIMG EST Danio rerio cDNA clone IMAGE:3716343 5' similar to TR:Q37953 Q37953 LACZ ;, mRNA sequence [BI896258]
A_15_P119650	0.52932	0.0144	1.26888	0.671643	NM_131696	NM_131696	zp3b	Danio rerio zona pellucida glycoprotein 3 b (zp3b), mRNA [NM_131696]	GO:0001555(oocyte growth)	GO:0005213(structural constituent of chorion (sensu Insecta))	GO:0042600(chorion)
A_15_P106865	0.527164	0.0135	1.16643	0.6149	BC072723	BC072723	zgc:109937	Danio rerio cDNA clone IMAGE:7042538, partial cds. [BC072723]	GO:5975(carbohydrate metabolic process); GO:6032(chitin catabolic process)	GO:3824(catalytic activity); GO:43169(cation binding); GO:4568(chitinase activity); GO:4553(hydrolase activity, hydrolyzing O-glycosyl compounds)	GO:5575(cellular_component)
A_15_P100727	0.525655	0.00325	2.10497	1.10649	NM_001004643	NM_001004643	entpd2a.1	Danio rerio si:rp71-1o1.2 (si:rp71-1o1.2), mRNA [NM_001004643]		GO:0016787(hydrolase activity)
A_15_P105614	0.525568	0.0115	1.74101	0.915017	CN014227	CN014227		AGENCOURT_20754282 NIH_ZGC_14 Danio rerio cDNA clone IMAGE:7229249 5', mRNA sequence [CN014227]
A_15_P115476	0.522699	0.0272	0.956428	0.499924	NM_212622	NM_212622	ahsg	Danio rerio wu:fb63g02 (wu:fb63g02), mRNA [NM_212622]	GO:0007018(microtubule-based movement)	GO:0004866(endopeptidase inhibitor activity);GO:0004869(cysteine protease inhibitor activity);GO:0005198(structural molecule activity)	GO:0005874(microtubule)
A_15_P118620	0.521219	0.00764	1.08198	0.563948	TC291325			Q90YJ0 (Q90YJ0) Procollagen type I alpha 2 chain, complete [TC291325]	GO:0001501(skeletal development);GO:0001502(cartilage condensation);GO:0006029(proteoglycan metabolism);GO:0006817(phosphate transport);GO:0007155(cell adhesion);GO:0007605(perception of sound);GO:0008015(circulation);GO:0008544(epidermis development);GO:0009887(organogenesis);GO:0030199(collagen fibril organization)	GO:0005201(extracellular matrix structural constituent);GO:0008147(structural constituent of bone);GO:0030020(extracellular matrix structural constituent conferring tensile strength)	GO:0005578(extracellular matrix (sensu Metazoa));GO:0005581(collagen);GO:0005584(collagen type I);GO:0005585(collagen type II);GO:0005586(collagen type III);GO:0005588(collagen type V);GO:0005615(extracellular space);GO:0005737(cytoplasm)
A_15_P101481	0.519478	0.0106	1.29236	0.671353	NM_205569	NM_205569	fos	Danio rerio v-fos FBJ murine osteosarcoma viral oncogene homolog (fos), mRNA [NM_205569]	GO:0006355(regulation of transcription, DNA-dependent)	GO:0003677(DNA binding)	GO:0005634(nucleus)
A_15_P112208	0.517813	0.00554	2.76061	1.42948	ENSDART00000027823			Q8HY48 (Q8HY48) Microfibril-associated glycoprotein 4 (Fragment), partial (48%) [TC293756]
A_15_P118831	0.517497	0.00676	1.018	0.526814	BC045998	BC045998	col10a1	Danio rerio, clone IMAGE:5600737, mRNA. [BC045998]	GO:30574(collagen catabolic process)
A_15_P100749	0.511898	0.0272	0.653824	0.334691	NM_200516	NM_200516	zgc:66286	Danio rerio zgc:66286 (zgc:66286), mRNA [NM_200516]	GO:6816(calcium ion transport)	GO:0005509(calcium ion binding)	GO:0008372(cellular_component unknown)
A_15_P118354	0.50963	0.0233	1.43361	0.73061	BG799470	BG799470		fm97d06.y1 Zebrafish Research Genetics C32 fin Danio rerio cDNA clone IMAGE:4468666 5' similar to TR:Q9UFV7 Q9UFV7 HYPOTHETICAL 41.8 KD PROTEIN ;, mRNA sequence [BG799470]
A_15_P102444	0.5088	0.0472	0.99587	0.506699	TC287898			NB4M_MOUSE (Q9CQZ5) NADH-ubiquinone oxidoreductase B14 subunit (Complex I-B14) (CI-B14) , partial (27%) [TC287898]
A_15_P104540	0.50593	0.0331	0.896041	0.453334	NM_001007287	NM_001007287	fhla	Danio rerio four and a half LIM domains a (fhla), mRNA [NM_001007287]	GO:6829(zinc ion transport)	GO:0003676(nucleic acid binding);GO:0008270(zinc ion binding)	GO:0005634(nucleus)
A_15_P100396	0.50578	0.0133	1.29244	0.653693	TC291765					GO:0005509(calcium ion binding)	GO:0005783(endoplasmic reticulum);GO:0005788(endoplasmic reticulum lumen);GO:0005794(Golgi apparatus)
A_15_P100216	0.505336	0.00179	1.72796	0.873202	NM_001002158	NM_001002158	rcn3	Danio rerio zgc:86646 (zgc:86646), mRNA [NM_001002158]	GO:6816(calcium ion transport)	GO:0005509(calcium ion binding)	GO:0008372(cellular_component unknown)
A_15_P119659	0.49654	0.0178	1.30452	0.647747	ENSDART00000045967			Q6PFG7 (Q6PFG7) Tyki protein, partial (25%) [TC276120]
A_15_P102592	0.494833	0.0264	0.837862	0.414602	NM_213121	NM_213121	zgc:64204	Danio rerio zgc:64204 (zgc:64204), mRNA [NM_213121]	GO:8150(biological_process)	GO:0016301(kinase activity);GO:0016740(transferase activity);GO:0016772(transferase activity, transferring phosphorus-containing groups)	GO:0008372(cellular_component unknown)
A_15_P106798	0.494716	0.0169	1.14567	0.566783	NM_199214	NM_199214	col1a1	Danio rerio collagen, type I, alpha 1 (col1a1), mRNA [NM_199214]	GO:0006817(phosphate transport);GO:0030278(regulation of ossification)	GO:0005198(structural molecule activity);GO:0005201(extracellular matrix structural constituent)	GO:0005578(extracellular matrix (sensu Metazoa));GO:0005581(collagen);GO:0005737(cytoplasm)
A_15_P114749	0.490378	0.0287	1.3698	0.671717	NM_200856	NM_200856	zgc:77727	Danio rerio zgc:77727 (zgc:77727), mRNA [NM_200856]	GO:0051085(chaperone cofactor dependent protein folding)	GO:0005524(ATP binding)	GO:0005783(endoplasmic reticulum)
A_15_P103161	0.489431	0.0149	1.31578	0.643983	NM_001005976	NM_001005976	c1qc	Danio rerio zgc:103597 (zgc:103597), mRNA [NM_001005976]	GO:0006817(phosphate transport)	GO:0005554(molecular_function unknown)	GO:0005737(cytoplasm)
A_15_P117472	0.486184	0.0157	1.75205	0.85182	BI845329	BI845329		fs93h11.y1 Zebrafish neuronal Danio rerio cDNA clone IMAGE:5077485 5', mRNA sequence [BI845329]
A_15_P111146	0.484943	0.00272	2.02643	0.982701	NM_205734	NM_205734	vegfc	Danio rerio vascular endothelial growth factor c (vegfc), mRNA [NM_205734]	GO:0000074(regulation of cell cycle);GO:0001525(angiogenesis);GO:0007492(endoderm development);GO:0008283(cell proliferation)	GO:0005172(vascular endothelial growth factor receptor binding);GO:0008083(growth factor activity)	GO:0016020(membrane)
A_15_P107509	0.484631	0.0493	0.972075	0.471098	BM778878	BM778878		fx23g09.y1 Zebrafish C32 14 somite embryo Danio rerio cDNA clone IMAGE:5620816 5', mRNA sequence [BM778878]
A_15_P102826	0.479575	0.0264	1.27294	0.610469	NM_200359	NM_200359	zgc:64002	Danio rerio zgc:64002 (zgc:64002), mRNA [NM_200359]	GO:8150(biological_process)	GO:0008168(methyltransferase activity)	GO:0008372(cellular_component unknown)
A_15_P106125	0.476557	0.0113	2.8963	1.38025	NM_212889	NM_212889	zgc:77076	Danio rerio zgc:77076 (zgc:77076), mRNA [NM_212889]	GO:0006118(electron transport)	GO:0005489(electron transporter activity)	GO:0008372(cellular_component unknown)
A_15_P103651	0.47468	0.0206	1.74985	0.830617	NM_194388	NM_194388	tuba1	Danio rerio tubulin, alpha 1 (tuba1), mRNA [NM_194388]	GO:0007018(microtubule-based movement);GO:0046785(microtubule polymerization)	GO:0003924(GTPase activity);GO:0005198(structural molecule activity);GO:0005525(GTP binding)	GO:0005874(microtubule);GO:0045298(tubulin)
A_15_P102956	0.469433	0.0146	1.26073	0.591826	NM_200378	NM_200378	zgc:64116	Danio rerio zgc:64116 (zgc:64116), mRNA [NM_200378]	GO:0007049(cell cycle);GO:0007067(mitosis)	GO:0005554(molecular_function unknown)	GO:0000775(chromosome, pericentric region);GO:0005634(nucleus)
A_15_P116968	0.468771	0.0133	0.93941	0.440369	NM_131188	NM_131188	mylz2	Danio rerio myosin, light polypeptide 2, skeletal muscle (mylz2), mRNA [NM_131188]	GO:6816(calcium ion transport)	GO:0005509(calcium ion binding)
A_15_P119599	0.468055	0.00764	0.768305	0.359609	NM_131591	NM_131591	acta1	Danio rerio actin, alpha 1, skeletal muscle (acta1), mRNA [NM_131591]	GO:8150(biological_process)	GO:0003774(motor activity);GO:0005198(structural molecule activity);GO:0005200(structural constituent of cytoskeleton)	GO:0005884(actin filament);GO:0015629(actin cytoskeleton)	KEGG pathway: Cell Communication 01430
A_15_P104877	0.464254	0.0161	1.35189	0.627621	NM_201503	NM_201503	mmp13	Danio rerio matrix metalloproteinase 13 (mmp13), mRNA [NM_201503]	GO:0006508(proteolysis and peptidolysis)	GO:0004222(metalloendopeptidase activity);GO:0008233(peptidase activity);GO:0008237(metallopeptidase activity);GO:0008270(zinc ion binding);GO:0016787(hydrolase activity)	GO:0005578(extracellular matrix (sensu Metazoa))
A_15_P107326	0.463312	0.0166	0.555482	0.257362	NM_200516	NM_200516	zgc:66286	Danio rerio zgc:66286 (zgc:66286), mRNA [NM_200516]	GO:6816(calcium ion transport)	GO:0005509(calcium ion binding)	GO:0008372(cellular_component unknown)
A_15_P103411	0.462461	0.0206	1.35903	0.628499	AL714172	AL714172		AL714172 Danio rerio embryonic inner ear subtracted cDNA Danio rerio cDNA clone BN0AA002ZF08 3', mRNA sequence [AL714172]
A_15_P104901	0.458348	0.0422	1.184	0.542686	NM_200224	NM_200224	zgc:56292	Danio rerio zgc:56292 (zgc:56292), mRNA [NM_200224]	GO:6897(endocytosis)	GO:0004872(receptor activity)	GO:0008372(cellular_component unknown)
A_15_P119316	0.458083	0.0187	1.34193	0.614714	NM_001006065	NM_001006065	zgc:101720	Danio rerio zgc:101720 (zgc:101720), mRNA [NM_001006065]	GO:8150(biological_process)	GO:0005554(molecular_function unknown)	GO:0008372(cellular_component unknown)
A_15_P104367	0.457234	0.00853	1.93338	0.884006	NM_199730	NM_199730	dgat1	Danio rerio zgc:77691 (zgc:77691), mRNA [NM_199730]	GO:8150(biological_process)	GO:0005554(molecular_function unknown)	GO:0008372(cellular_component unknown)
A_15_P100921	0.451243	0.0196	0.955751	0.431275	BC045998	BC045998	col10a1	Danio rerio, clone IMAGE:5600737, mRNA. [BC045998]	GO:30574(collagen catabolic process)
A_15_P106749	0.44522	0.007	1.65907	0.738651	NM_201478	NM_201478	col1a3	Danio rerio collagen, type I, alpha 3 (col1a3), mRNA [NM_201478]	GO:0006817(phosphate transport)	GO:0005198(structural molecule activity);GO:0005201(extracellular matrix structural constituent)	GO:0005578(extracellular matrix (sensu Metazoa));GO:0005581(collagen);GO:0005737(cytoplasm)	KEGG pathway: Cell Communication 01430
A_15_P107066	0.444458	0.00769	1.41739	0.629969	TC290282			Q90324 (Q90324) Cysteine proteinase, partial (40%) [TC290282]
A_15_P120934	0.440918	0.00323	2.54958	1.12416	NM_131839	NM_131839	krml2	Danio rerio Kreisler (mouse) maf-related leucine zipper homolog 2 (krml2), mRNA [NM_131839]	GO:0006355(regulation of transcription, DNA-dependent)	GO:0003677(DNA binding)	GO:0005634(nucleus)
A_15_P114262	0.439686	0.0149	1.82038	0.800398	NM_131042	NM_131042	fbln1	Danio rerio fibulin 1 (fbln1), mRNA [NM_131042]	GO:0007275(development);GO:0007507(heart development)	GO:0005509(calcium ion binding)	GO:0005576(extracellular region);GO:0005578(extracellular matrix (sensu Metazoa))
A_15_P103741	0.43858	0.0044	0.861172	0.377693	NM_130932	NM_130932	ckm	Danio rerio creatine kinase, muscle (ckm), mRNA [NM_130932]		GO:0003779(actin binding);GO:0016301(kinase activity);GO:0016740(transferase activity);GO:0016772(transferase activity, transferring phosphorus-containing groups)		KEGG pathway: Arginine and proline metabolism 00330; KEGG pathway: Urea cycle and metabolism of amino groups 00220
A_15_P116159	0.436131	0.00764	0.910409	0.397058	TC290576			ACT2_XENTR (P20399) Actin, alpha sarcomeric/cardiac (Alpha 2), partial (28%) [TC290576]
A_15_P116897	0.429217	0.0444	1.03369	0.443676	TC290346			Cyprinus carpio intergenic spacer region, partial sequence; 5' external transcribed spacer, 18S ribosomal RNA gene, internal transcribed spacer 1, 5.8S ribosomal RNA gene and internal transcribed spacer 2, complete sequence; and 28S ribosomal RNA...
A_15_P120995	0.428349	0.0146	2.39029	1.02388	AY538257	AY538257	fn1b	Danio rerio fibronectin 3 mRNA, complete cds. [AY538257]	GO:0006953(acute-phase response)		GO:0005576(extracellular region)
A_15_P102324	0.427882	0.0249	1.45799	0.623846	NM_131695	NM_131695	zgc:92049	Danio rerio MHC class II integral membrane protein alpha chain 3, mRNA [NM_131695]
A_15_P108897	0.415387	0.037	1.25879	0.522887	AI437061	AI437061	wu:fb37d05	fb37d05.y1 Zebrafish WashU MPIMG EST Danio rerio cDNA clone IMAGE:3714057 5' similar to TR:O35783 O35783 CBP-50 PROTEIN. ;, mRNA sequence [AI437061]
A_15_P115732	0.414132	0.00653	2.3125	0.95768	NM_131842	NM_131842	krml2.2	Danio rerio Kreisler (mouse) maf-related leucine zipper homolog 2.2 (krml2.2), mRNA [NM_131842]	GO:0006355(regulation of transcription, DNA-dependent)	GO:0003677(DNA binding)	GO:0005634(nucleus)
A_15_P103870	0.409391	0.00654	3.25153	1.33115	NM_212889	NM_212889	zgc:77076	Danio rerio zgc:77076 (zgc:77076), mRNA [NM_212889]	GO:0006118(electron transport)	GO:0005489(electron transporter activity)	GO:0008372(cellular_component unknown)
A_15_P100712	0.408125	0.0465	1.29323	0.527801	ENSDART00000017954			Q764P8 (Q764P8) Embryonic transglutaminase, partial (31%) [TC294755]
A_15_P108016	0.400568	0.0123	0.925313	0.370651	NM_200285	NM_200285	slc46a1	Danio rerio zgc:56400 (zgc:56400), mRNA [NM_200285]	GO:0006810(transport);GO:0015904(tetracycline transport)	GO:0005215(transporter activity);GO:0015520(tetracycline:hydrogen antiporter activity)	GO:0016020(membrane);GO:0016021(integral to membrane)
A_15_P120335	0.393128	0.0147	1.47259	0.578917	BC062823	BC062823	krml2.2	Danio rerio cDNA clone MGC:77569 IMAGE:7001801, complete cds. [BC062823]	GO:0006355(regulation of transcription, DNA-dependent)	GO:0003677(DNA binding)	GO:0005634(nucleus)
A_15_P112968	0.391556	0.00774	1.89833	0.743304	TC280209			O35275 (O35275) Ets transcription factor, partial (28%) [TC280209]
A_15_P100578	0.380693	0.00543	2.35116	0.89507	NM_131879	NM_131879	cyp1a	Danio rerio cytochrome P450, family 1, subfamily A (cyp1a), mRNA [NM_131879]	GO:0006118(electron transport)	GO:0004497(monooxygenase activity);GO:0016491(oxidoreductase activity);GO:0016712(oxidoreductase activity, acting on paired donors, with incorporation or reduction of molecular oxygen, reduced flavin or flavoprotein as one donor, and incorporation of one atom of oxygen)	GO:16020(membrane); GO:5579(membrane attack complex)	KEGG pathway: Metabolism of xenobiotics by cytochrome P450 00980; KEGG pathway: Tryptophan metabolism 00380
A_15_P111934	0.379867	0.0366	1.3721	0.521217	AW115536	AW115536	cpa1	fd42g02.x1 Zebrafish WashU MPIMG EST Danio rerio cDNA clone IMAGE:3732434 3' similar to gb:X67318 CARBOXYPEPTIDASE A1 PRECURSOR (HUMAN);, mRNA sequence [AW115536]	GO:6508(proteolysis)	GO:4182(carboxypeptidase A activity); GO:4180(carboxypeptidase activity)	GO:5575(cellular_component)
A_15_P104906	0.378607	0.0155	1.93904	0.734134	NM_199214	NM_199214	col1a1	Danio rerio collagen, type I, alpha 1 (col1a1), mRNA [NM_199214]	GO:0006817(phosphate transport);GO:0030278(regulation of ossification)	GO:0005198(structural molecule activity);GO:0005201(extracellular matrix structural constituent)	GO:0005578(extracellular matrix (sensu Metazoa));GO:0005581(collagen);GO:0005737(cytoplasm)
A_15_P107847	0.376357	0.0455	1.64639	0.619632	TC291616			Q6TGN5 (Q6TGN5) Proto galectin Gal1-L2, partial (98%) [TC291616]
A_15_P118931	0.370912	0.0047	1.42993	0.530377	BC045465	BC045465	matn1	Danio rerio similar to cartilage matrix protein, mRNA (cDNA clone IMAGE:3817920), partial cds. [BC045465]	GO:9968(negative regulation of signal transduction)		GO:5786(signal recognition particle, endoplasmic reticulum targeting)
A_15_P114385	0.366218	0.0384	0.318854	0.11677	AI721910	AI721910	agpat4	fc25a07.x1 Zebrafish WashU MPIMG EST Danio rerio cDNA clone IMAGE:3722388 3', mRNA sequence [AI721910]	GO:8152(metabolic process)	GO:8415(acyltransferase activity); GO:16740(transferase activity)		KEGG pathway: Ether lipid metabolism 00565; KEGG pathway: Glycerolipid metabolism 00561; KEGG pathway: Glycerophospholipid metabolism 00564
A_15_P113902	0.365919	0.0305	1.08461	0.396879	NM_001007365	NM_001007365	zgc:103650	Danio rerio zgc:103650 (zgc:103650), mRNA [NM_001007365]	GO:0007517(muscle development)	GO:0005554(molecular_function unknown)	GO:0030484(muscle fiber)
A_15_P101735	0.360995	0.00366	3.56169	1.28575	TC293041			Q7T2M5 (Q7T2M5) Ubquitin-like protein 2, partial (97%) [TC293041]	GO:0006464(protein modification);GO:0009408(response to heat)		GO:0005634(nucleus);GO:0005842(cytosolic large ribosomal subunit (sensu Eukaryota))
A_15_P111786	0.355403	0.0478	1.24561	0.442693	NM_213556	NM_213556	junb	Danio rerio jun B proto-oncogene (junb), mRNA [NM_213556]	GO:0006355(regulation of transcription, DNA-dependent)	GO:0003677(DNA binding)	GO:0005634(nucleus)
A_15_P106458	0.354671	0.0296	1.39327	0.494153	CD759602	CD759602		AGENCOURT_14628712 NCI_CGAP_ZKid1 Danio rerio cDNA clone IMAGE:6961031 5', mRNA sequence [CD759602]
A_15_P112433	0.352534	0.0488	1.05499	0.371918	TC293883			Q8QGN9 (Q8QGN9) Granulin-A, partial (27%) [TC293883]
A_15_P120422	0.34847	0.0399	1.64692	0.573901	TC297448			Q80ZA0 (Q80ZA0) Intelectin 2, partial (48%) [TC297448]
A_15_P111775	0.345809	0.0481	1.30871	0.452563	AF500198	AF500198	fn1b	Danio rerio fibronectin variant 3 mRNA, partial cds. [AF500198]	GO:0006953(acute-phase response)		GO:0005576(extracellular region)
A_15_P116088	0.331866	0.0411	1.42556	0.473096	NM_212837	NM_212837	kcnh2	Danio rerio potassium voltage-gated channel, subfamily H (eag-related), member 2 (kcnh2), mRNA [NM_212837]	GO:0006355(regulation of transcription, DNA-dependent);GO:0006810(transport);GO:0006811(ion transport);GO:0006812(cation transport);GO:0006813(potassium ion transport);GO:0007165(signal transduction);GO:0008016(regulation of heart contraction rate)	GO:0005216(ion channel activity);GO:0005249(voltage-gated potassium channel activity);GO:0005261(cation channel activity);GO:0005267(potassium channel activity)	GO:0016020(membrane);GO:0016021(integral to membrane)
A_15_P106092	0.321825	0.0308	1.56303	0.503021	NM_200091	NM_200091	si:xx-51f19.2	Danio rerio si:xx-51f19.2 (si:xx-51f19.2), mRNA [NM_200091]	GO:0006355(regulation of transcription, DNA-dependent);GO:0007165(signal transduction)	GO:0003700(transcription factor activity);GO:0004871(signal transducer activity)	GO:0005634(nucleus)
A_15_P112389	0.303584	0.0374	2.2874	0.694419	NM_198815	NM_198815	scd	Danio rerio stearoyl-CoA desaturase (delta-9-desaturase) (scd), mRNA [NM_198815]	GO:0006633(fatty acid biosynthesis);GO:0008610(lipid biosynthesis)	GO:0004768(stearoyl-CoA 9-desaturase activity);GO:0005506(iron ion binding);GO:0016491(oxidoreductase activity)	GO:0005783(endoplasmic reticulum);GO:0016020(membrane)
A_15_P106680	0.296515	0.0142	0.716581	0.212477	NM_170767	NM_170767	vtg1	Danio rerio vitellogenin 1 (vg1), mRNA [NM_170767]	GO:0006869(lipid transport)	GO:0005319(lipid transporter activity)
A_15_P104834	0.293059	0.00733	1.08691	0.318528	TC285318			Q802A9 (Q802A9) FGF binding protein-2, partial (24%) [TC285318]
A_15_P121345	0.287441	0.00828	0.881037	0.253247	ENSDART00000044186			Q8JH37 (Q8JH37) Vitellogenin 1 (Fragment), partial (39%) [TC268135]
A_15_P120585	0.271339	0.0291	0.61484	0.16683	TC268174			Q90YN8 (Q90YN8) Vitellogenin 1, partial (21%) [TC268174]
A_15_P105880	0.270959	0.0053	1.95532	0.529812	NM_201334	NM_201334	zgc:64065	Danio rerio zgc:64065 (zgc:64065), mRNA [NM_201334]	GO:0007165(signal transduction);GO:0007242(intracellular signaling cascade)	GO:0004629(phospholipase C activity)	GO:0008372(cellular_component unknown)
A_15_P118179	0.264002	0.0025	3.37547	0.891131	TC286423			Q71RG1 (Q71RG1) FP291, partial (55%) [TC286423]
A_15_P116304	0.254778	0.0287	2.71632	0.692058	ENSDART00000040691			fz82a11.y1 Sugano SJD adult male Danio rerio cDNA clone IMAGE:5914677 5' similar to TR:Q90714 Q90714 TRANSGLUTAMINASE ;, mRNA sequence [BQ258468]
A_15_P108588	0.251728	0.00759	0.957038	0.240914	CN505651	CN505651		AGENCOURT_22439010 NIH_ZGC_7 Danio rerio cDNA clone IMAGE:7270426 5', mRNA sequence [CN505651]
A_15_P118789	0.248674	0.0419	1.21769	0.302808	TC292463			Q6PEG6 (Q6PEG6) Mybbp1a protein (Fragment), complete [TC292463]
[truncated: 9 more rows]
