# Supplementary material for: Transcriptomic analysis of the zebrafish inner ear points to growth hormone mediated regeneration following acoustic trauma
Source: BMC Neurosci. 2011 Sep 2;12:88. doi: 10.1186/1471-2202-12-88 (PMC3175199; doi:10.1186/1471-2202-12-88)
Supplement: Additional file 4 — Significantly regulated functions at two days post-trauma. This file displays the categories and functions of significantly regulated genes in zebrafish ears two days following acoustic trauma compared to controls. In addition, specific molecules being regulating in each functional annotation are provided. [file 1471-2202-12-88-S4.XLS]

## Sheet: Sheet0
Additional file 4. Categories and functions of significantly regulated in zebrafish ears two days following acoustic trauma compared to controls.
Category	Functions Annotation	p-Value	Molecules	# Molecules
Amino Acid Metabolism	quantity of amino acids	2.54E-03	CEBPA, DIO2, FOS, POMC, RXRG, SLC1A1	6
Antigen Presentation	differentiation of macrophages	1.16E-05	C1QC, CEBPA, DUSP5, IRF7, IRF8, MMP9, PRDM1, SOCS1, SOCS3, SPI1	10
Antimicrobial Response	antiviral response	2.20E-04	CXCR4, IRF7, MX1, MX2, PLP1, SOCS1, SOCS3, TLR3	8
Antimicrobial Response	antiviral response of cells	1.39E-03	PLP1, SOCS1, SOCS3, TLR3	4
Behavior	circadian rhythm	5.80E-06	AHCY, BHLHE40, CRY2, FOS, JUNB, NR1D1, PER1, PER2	8
Behavior	behavior of rodents	1.93E-03	ADRA2C, CGA, CRHBP, CRY2, FOXB1, MMP9, NGF, NT5E, OLIG2, PER1, POMC, RXRG, SHH	13
Behavior	behavior	2.80E-03	ACCN1, ADRA2C, CGA, CRHBP, CRY2, FOXB1, JUNB, MMP9, NCAM1, NGF, NT5E, OLIG2, P2RX2, PER1, POMC, RXRG, SHH, SLC1A1, SLC6A1, ZIC1	20
Cancer	tumorigenesis	4.07E-12	AACS, ABCC4, ACTC1, ACTG1, ACTN3, ADA, ADAM8, ADRA2C, AHCY, ALDH2, ALDH1A2, ANGPT1, ANKRD9, ANXA2, ARAF, ARHGDIB, ARPC5, ATF3, ATP2A1, ATP2A2, AURKB, BHLHE40, BTG2, CASP1, CDK1, CEBPA, CEBPB, CGA, CHEK2, CLDN1, CLDN4, CLIC5, CNDP2, COL1A1, COTL1, CP, CRY2, CSRP3, CTSC, CTSH, CXCR4, CXCR5, CYBA, CYP1A1, DUSP1, DUSP5, ELOVL7, ESRRG, FBLN1, FOS, FRZB, GADD45A, GALK1, GAPDH (includes EG:2597), GFAP, …	120
Cancer	neoplasia	1.08E-11	AACS, ABCC4, ACTC1, ACTG1, ADA, ADAM8, ADRA2C, AHCY, ALDH2, ALDH1A2, ANGPT1, ANKRD9, ANXA2, ARAF, ARHGDIB, ARPC5, ATF3, ATP2A1, ATP2A2, AURKB, BHLHE40, BTG2, CASP1, CDK1, CEBPA, CEBPB, CHEK2, CLDN1, CLDN4, CLIC5, CNDP2, COL1A1, COTL1, CP, CRY2, CSRP3, CTSC, CTSH, CXCR4, CXCR5, CYBA, CYP1A1, DUSP1, DUSP5, ELOVL7, ESRRG, FBLN1, FOS, FRZB, GADD45A, GALK1, GAPDH (includes EG:2597), GFAP, GGCT, GH1, G…	113
Cancer	cancer	1.11E-11	AACS, ABCC4, ACTC1, ACTG1, ADA, ADAM8, ADRA2C, AHCY, ALDH2, ALDH1A2, ANGPT1, ANKRD9, ANXA2, ARAF, ARHGDIB, ARPC5, ATF3, ATP2A1, ATP2A2, AURKB, BHLHE40, BTG2, CASP1, CDK1, CEBPA, CEBPB, CHEK2, CLDN1, CLDN4, CLIC5, CNDP2, COL1A1, COTL1, CP, CRY2, CSRP3, CTSC, CTSH, CXCR4, CXCR5, CYBA, CYP1A1, DUSP1, DUSP5, ELOVL7, ESRRG, FOS, FRZB, GADD45A, GALK1, GAPDH (includes EG:2597), GFAP, GGCT, GH1, GPI, GRN…	112
Cancer	tumor	6.59E-11	ABCC4, ACTC1, ACTG1, ACTN3, ADA, ADRA2C, ALDH1A2, ANGPT1, ANXA2, ARHGDIB, ARPC5, ATF3, ATP2A1, ATP2A2, AURKB, BHLHE40, BTG2, CASP1, CDK1, CEBPA, CEBPB, CGA, CHEK2, COL1A1, COTL1, CP, CRY2, CTSC, CTSH, CXCR4, CXCR5, CYBA, DUSP1, ESRRG, FBLN1, FOS, FRZB, GADD45A, GALK1, GFAP, GPI, HAVCR1, HSD17B3, IFI30, INSIG1, IRF8, KIF11, KRT18, LHX6, MCM5, MMP9, MST1, MX1, NCAM1, NEGR1, NGF, NME1, NRP1, ODC1, O…	89
Cancer	malignant tumor	3.60E-09	ABCC4, ACTC1, ACTG1, ADA, ADRA2C, ALDH1A2, ANGPT1, ANXA2, ARHGDIB, ARPC5, ATP2A1, AURKB, BHLHE40, BTG2, CASP1, CDK1, CEBPA, CEBPB, CHEK2, COL1A1, COTL1, CP, CTSC, CTSH, CXCR4, CXCR5, CYBA, DUSP1, ESRRG, FOS, GADD45A, GALK1, GPI, HAVCR1, HSD17B3, IFI30, INSIG1, KIF11, KRT18, MCM5, MMP9, MX1, NCAM1, NME1, ODC1, OLIG2, PBK, PER1, PMP2, PNP, PRDM1, PRIM2, RBBP6 (includes EG:5930), RXRG, SAT1, SHH, SL…	70
Cancer	prostate cancer	2.45E-07	ABCC4, ACTC1, ALDH2, ALDH1A2, ANGPT1, ANXA2, ARHGDIB, BHLHE40, CDK1, CEBPA, CHEK2, COL1A1, CXCR4, DUSP1, ELOVL7, ESRRG, HSD17B3, ITK, MCM5, MMP9, NME1, ODC1, PER1, SAT1, SHH, SOCS1, SOCS3, TUBA1C, TUBB, TYMS, UGDH	31
Cancer	carcinoma	5.33E-07	ABCC4, ACTC1, ACTG1, ADRA2C, ALDH1A2, ANGPT1, ANXA2, ARHGDIB, ARPC5, ATP2A1, BHLHE40, BTG2, CASP1, CDK1, CEBPA, CEBPB, COL1A1, COTL1, CP, CTSC, CTSH, CXCR4, CYBA, DUSP1, ESRRG, FOS, GPI, HAVCR1, HSD17B3, IFI30, INSIG1, KIF11, KRT18, MCM5, MMP9, NCAM1, NME1, ODC1, PER1, PMP2, PRDM1, RBBP6 (includes EG:5930), RXRG, SAT1, SHH, SOCS1, SOCS3, TBXAS1, TLR3, TNNI2, TTK, TUBA1C, TUBB, TYMS, UGDH, VEGFC	56
Cancer	breast cancer	1.51E-06	AACS, ABCC4, ADA, ADRA2C, ARAF, ARHGDIB, ATF3, AURKB, BHLHE40, BTG2, CEBPA, CHEK2, CLDN1, CLDN4, CNDP2, COL1A1, CYBA, CYP1A1, DUSP1, FOS, GADD45A, GAPDH (includes EG:2597), GGCT, GRN, GSTM3 (includes EG:2947), HMMR, JUNB, KIF11, KRT8, MMP9, NME1, ODC1, PMP2, PRDM1, RBBP6 (includes EG:5930), RXRG, TLR3, TTK, TUBA1C, TYMS	40
Cancer	prostatic carcinoma	8.16E-06	ABCC4, ACTC1, ALDH1A2, ANGPT1, ANXA2, ARHGDIB, BHLHE40, CEBPA, DUSP1, ESRRG, HSD17B3, MCM5, MMP9, ODC1, PER1, SAT1, SOCS1, SOCS3, UGDH	19
Cancer	prostatic tumor	1.42E-05	ABCC4, ACTC1, ALDH1A2, ANGPT1, ANXA2, ARHGDIB, BHLHE40, CEBPA, DUSP1, ESRRG, HSD17B3, MCM5, MMP9, ODC1, PER1, SAT1, SOCS1, SOCS3, TUBA1C, UGDH	20
Cancer	primitive neuroectodermal tumor	1.92E-05	ABCC4, ADA, BTG2, CDK1, MMP9, NME1, OLIG2, RXRG, SHH, TUBA1C, TYMS	11
Cancer	non-hodgkin lymphoma	4.38E-05	ADA, AURKB, CEBPB, CXCR4, CXCR5, GADD45A, KIF11, NCAM1, ODC1, PNP, SHH, TUBA1C, TYMS	13
Cancer	lymphoma	5.36E-05	ADA, AURKB, CEBPB, CXCR4, CXCR5, GADD45A, KIF11, NCAM1, ODC1, PNP, PRIM2, SHH, SPI1, TUBA1C, TYMS	15
Cancer	non-Hodgkin's disease	6.65E-05	ADA, AURKB, CEBPB, CXCR4, CXCR5, GADD45A, KIF11, NCAM1, ODC1, PNP, PRIM2, SHH, TUBA1C, TYMS	14
Cancer	cervical cancer	6.93E-05	ANXA2, ARHGDIB, CTSC, CTSH, MMP9, ODC1, RBBP6 (includes EG:5930), RXRG, TPM2, TPM3, TUBA1C, TYMS	12
Cancer	neuroblastoma	1.49E-04	ABCC4, ADA, CDK1, MMP9, NME1, RXRG, TUBA1C, TYMS	8
Cancer	benign tumor	1.55E-04	ACTC1, ACTN3, ADRA2C, ATP2A1, AURKB, COTL1, CRY2, CTSC, CYBA, DUSP1, ESRRG, FBLN1, FOS, HAVCR1, KIF11, LHX6, MMP9, NEGR1, ODC1, PLP1, RBP4, SOCS3, SOX4, TNNI2, TUBA1C	25
Cancer	genital tumor	1.96E-04	ABCC4, ACTC1, ALDH1A2, ANGPT1, ANXA2, ARHGDIB, BHLHE40, CEBPA, CP, DUSP1, ESRRG, HSD17B3, KIF11, MCM5, MMP9, ODC1, PER1, SAT1, SOCS1, SOCS3, TUBA1C, TYMS, UGDH	23
Cancer	quantity of tumor	2.04E-04	MMP9, MST1, MX1, NGF, ODC1, PSMB9, SAT1, SOCS1	8
Cancer	lymphoid cancer	2.25E-04	ADA, AURKB, CDK1, CEBPB, CXCR4, CXCR5, GADD45A, KIF11, NCAM1, ODC1, PNP, PRIM2, RXRG, SHH, SPI1, TUBA1C, TYMS	17
Cancer	leukemia	2.44E-04	ADA, AURKB, CDK1, CEBPA, CXCR4, CYP1A1, GH1, LDB1, NCAM1, OLIG2, PNP, PRIM2, PTPN6, RXRG, SOCS1, SPI1, TUBA1C, TYMS	18
Cancer	uterine tumor	2.73E-04	ACTC1, AURKB, CRY2, CTSC, CTSH, CYBA, ESRRG, FOS, MMP9, NEGR1, PLP1, PSMB9, SOCS3, SOX4, TUBA1C, TYMS	16
Cancer	hematologic cancer	2.80E-04	ADA, AURKB, CDK1, CEBPA, CHEK2, CXCR4, CYP1A1, GH1, LDB1, NCAM1, OLIG2, PNP, PRIM2, PTPN6, RXRG, SOCS1, SPI1, TUBA1C, TYMS	19
Cancer	hyperproliferation of Th2 cells	3.11E-04	HAVCR1, PLP1	2
Cancer	transformation	3.40E-04	ARAF, ATF3, AURKB, BTG2, CEBPA, CEBPB, COL1A1, CYP26A1, EFEMP2, FOS, GPI, JUNB, MMP9, NGF, ODC1, PBK, PTPN6, SHH, SLC3A2, SOCS1, TPM3	21
Cancer	sarcoma	4.52E-04	AURKB, CDK1, CHEK2, FOS, GALK1, KIF11, NCAM1, PBK, RXRG, THBS3 (includes EG:7059), TTK, TUBA1C, TYMS, VEGFC	14
Cancer	transformation of fibroblast cell lines	4.77E-04	ARAF, ATF3, AURKB, BTG2, CEBPA, COL1A1, FOS, GPI, JUNB, ODC1, PBK, PTPN6, TPM3	13
Cancer	transformation of cell lines	5.45E-04	ARAF, ATF3, AURKB, BTG2, CEBPA, CEBPB, COL1A1, FOS, GPI, JUNB, ODC1, PBK, PTPN6, SOCS1, TPM3	15
Cancer	cutaneous T-cell lymphoma	5.82E-04	ADA, CEBPB, ODC1, PNP, SHH	5
Cancer	uterine cancer	5.83E-04	ACTC1, AURKB, CDK1, CRY2, CTSC, CTSH, CYBA, ESRRG, FOS, MMP9, NEGR1, PLP1, PSMB9, SOCS3, SOX4, TUBA1C, TYMS	17
Cancer	transformation of cells	5.84E-04	ARAF, ATF3, AURKB, BTG2, CEBPA, CEBPB, COL1A1, EFEMP2, FOS, GPI, JUNB, MMP9, NGF, ODC1, PBK, PTPN6, SHH, SLC3A2, SOCS1, TPM3	20
Cancer	skin cancer	7.35E-04	CDK1, CLDN4, FOS, MMP9, NCAM1, ODC1, RXRG, SHH, SLC1A1, TUBA1C, TYMS	11
Cancer	prostatic intraepithelial tumor	9.29E-04	ABCC4, ACTC1, ANXA2, ARHGDIB, BHLHE40, ESRRG, SOCS3	7
Cancer	T-cell leukemia of mammalia	1.06E-03	LDB1, OLIG2, SOCS1	3
Cancer	adenocarcinoma	1.07E-03	ALDH1A2, ANGPT1, ANXA2, CDK1, CP, CTSC, CXCR4, ESRRG, GPI, HAVCR1, KIF11, MMP9, RXRG, SHH, TLR3, TUBA1C, TYMS, VEGFC	18
Cancer	medulloblastoma	1.07E-03	BTG2, MMP9, OLIG2, SHH, TUBA1C, TYMS	6
Cancer	T-cell non-hodgkin lymphoma	1.37E-03	ADA, CEBPB, GADD45A, NCAM1, ODC1, PNP, SHH	7
Cancer	skin tumor	1.55E-03	CDK1, FOS, MMP9, NCAM1, ODC1, RXRG, SHH, SLC1A1, TUBA1C, TYMS	10
Cancer	leiomyoma	1.60E-03	ACTC1, AURKB, CRY2, CTSC, CYBA, DUSP1, ESRRG, FBLN1, FOS, NEGR1, PLP1, SOCS3, SOX4	13
Cancer	lymphocytic leukemia	1.74E-03	ADA, CDK1, CXCR4, CYP1A1, GH1, LDB1, OLIG2, PNP, PRIM2, SOCS1, TUBA1C	11
Cancer	follicular cyst	1.82E-03	NGF, SAT1	2
Cancer	quantity of follicular cyst	1.82E-03	NGF, SAT1	2
Cancer	oral cancer	1.96E-03	COL1A1, DUSP1, INSIG1, KRT18, LDB1, MMP9, SAT1	7
Cancer	rhabdomyosarcoma	2.23E-03	AURKB, GALK1, NCAM1, PBK, TTK, TUBA1C	6
Cancer	neoplasia of mammalia	2.56E-03	CASP1, CEBPA, CTSH, CYP1A1, LDB1, MMP9, OLIG2, SOCS1, SPI1	9
Cancer	acute lymphocytic leukemia	2.59E-03	CXCR4, CYP1A1, GH1, LDB1, OLIG2, PNP, TUBA1C	7
Cancer	large-cell Ki-1 lymphoma	3.00E-03	CEBPB, SHH	2
Cancer	outgrowth of tumor	3.00E-03	MMP9, SAT1	2
Cancer	uterine leiomyoma	3.02E-03	ACTC1, AURKB, CRY2, CTSC, CYBA, ESRRG, FOS, NEGR1, PLP1, SOCS3, SOX4	11
Cancer	transformation of eukaryotic cells	3.02E-03	ARAF, ATF3, AURKB, BTG2, CEBPA, CEBPB, COL1A1, FOS, GPI, JUNB, MMP9, ODC1, PBK, PTPN6, SOCS1, TPM3	16
Cancer	colon cancer	3.55E-03	AHCY, ANKRD9, ATF3, ATP2A2, CLDN1, CLDN4, CLIC5, DUSP5, INSIG1, MCM3, MCM5, MMP9, ODC1, PBK, TUBA1C, TUBB, TYMS	17
Cancer	multiple myeloma	3.57E-03	ADA, CDK1, CHEK2, CXCR4, GH1, NCAM1, SPI1, TYMS	8
Carbohydrate Metabolism	gluconeogenesis	5.60E-06	ATF3, CEBPA, GAPDH (includes EG:2597), GPD1, PCK2, PGAM2, RBP4	7
Carbohydrate Metabolism	metabolic process of carbohydrate	3.82E-04	ALDH2, CD81, CEBPB, GALE, GALK1, GAPDH (includes EG:2597), GNMT, GPD1, GPI, GYG1, NGF, PDK2, PLEK, POMC, RBP4, SPI1, UCP3, UGDH, XYLB	19
Carbohydrate Metabolism	metabolism of carbohydrate	1.42E-03	ALDH2, CD81, GALE, GALK1, GAPDH (includes EG:2597), GNMT, GPD1, GPI, GYG1, NGF, PDK2, PLEK, POMC, SPI1, UGDH, XYLB	16
Carbohydrate Metabolism	flux of D-glucose	1.82E-03	GPI, PGAM2	2
Carbohydrate Metabolism	regulation of lipopolysaccharide	1.82E-03	SOCS1, SOCS3	2
Carbohydrate Metabolism	oxidation of carbohydrate	2.90E-03	GH1, SAT1, UCP3, UGDH	4
Cell Cycle	cell stage	2.15E-05	ANGPT1, ARAF, ATF3, AURKB, BHLHE40, BTG2, CCNG2, CDC45, CDK1, CEBPA, CEBPB, CHEK2, DUSP1, ESRRG, FOS, GADD45A, GADD45G, GH1, GPI, GRN, HAVCR1, JUNB, KIF11, KIF4A, LGALS9, MMP9, NDC80, NGF, POMC, SHH, SOCS1, TF, TTK, TUBB, TYMS, VEGFC	36
Cell Cycle	cell division process	2.46E-05	AHCY, ANGPT1, ARAF, ARNTL2, ATF3, AURKB, BHLHE40, BTG2, CCNG2, CDK1, CEBPA, CEBPB, CHEK2, COL1A1, DUSP1, ESRRG, FOS, GADD45A, GADD45G, GH1, GPI, GRN, HAVCR1, HELLS, IRF7, JUNB, KIF11, KIF4A, MIS12, MMP9, NCAPD3, NDC80, NGF, PGAM2, POMC, SCIN, SHH, SOCS1, SPI1, TF, TTK, TUBB, TYMS, VEGFC, WAS, ZBTB16, ZIC1	47
Cell Cycle	interphase of eukaryotic cells	2.62E-05	ANGPT1, ARAF, ATF3, BHLHE40, BTG2, CCNG2, CDK1, CEBPA, CEBPB, CHEK2, DUSP1, ESRRG, FOS, GADD45A, GPI, HAVCR1, JUNB, MMP9, NGF, POMC, SHH, TF, TYMS	23
Cell Cycle	entry into cell division process	3.27E-05	ARAF, BHLHE40, CDK1, CEBPB, CHEK2, DUSP1, FOS, JUNB, POMC, SHH, SOCS1, TF	12
Cell Cycle	cell stage of eukaryotic cells	5.52E-05	ANGPT1, ARAF, ATF3, AURKB, BHLHE40, BTG2, CCNG2, CDK1, CEBPA, CEBPB, CHEK2, DUSP1, ESRRG, FOS, GADD45A, GPI, GRN, HAVCR1, JUNB, KIF4A, LGALS9, MMP9, NGF, POMC, SHH, TF, TYMS	27
Cell Cycle	entry into cell division process of eukaryotic cells	9.70E-05	ARAF, BHLHE40, CEBPB, CHEK2, DUSP1, FOS, JUNB, POMC, SHH, SOCS1, TF	11
Cell Cycle	cell division process of eukaryotic cells	1.04E-04	ANGPT1, ARAF, ARNTL2, ATF3, AURKB, BHLHE40, BTG2, CCNG2, CDK1, CEBPA, CEBPB, CHEK2, COL1A1, DUSP1, ESRRG, FOS, GADD45A, GH1, GPI, GRN, HAVCR1, JUNB, KIF4A, MMP9, NGF, POMC, SHH, SOCS1, TF, TYMS, VEGFC, WAS, ZBTB16, ZIC1	34
Cell Cycle	interphase	1.05E-04	ANGPT1, ARAF, ATF3, BHLHE40, BTG2, CCNG2, CDK1, CEBPA, CEBPB, CHEK2, DUSP1, ESRRG, FOS, GADD45A, GADD45G, GPI, HAVCR1, JUNB, MMP9, NGF, POMC, SHH, TF, TYMS	24
Cell Cycle	interphase of normal cells	1.09E-04	ATF3, BTG2, CCNG2, CEBPB, CHEK2, FOS, GADD45A, HAVCR1, JUNB, POMC, SHH	11
Cell Cycle	S phase of eukaryotic cells	1.51E-04	ANGPT1, ARAF, BHLHE40, CCNG2, CEBPB, CHEK2, FOS, GADD45A, JUNB, POMC, TF, TYMS	12
Cell Cycle	arrest in interphase of tumor cell lines	2.11E-04	BHLHE40, BTG2, CDK1, CEBPA, CEBPB, CHEK2, DUSP1, ESRRG, GADD45A, MMP9, NGF, TYMS	12
Cell Cycle	cell division process of normal cells	2.29E-04	ATF3, BTG2, CCNG2, CEBPA, CEBPB, CHEK2, COL1A1, FOS, GADD45A, GH1, HAVCR1, JUNB, NGF, POMC, SHH, SOCS1, VEGFC, ZBTB16, ZIC1	19
Cell Cycle	cell cycle progression	2.30E-04	AHCY, ARNTL2, ATF3, AURKB, BHLHE40, CCNG2, CDK1, CEBPA, CEBPB, CHEK2, COL1A1, DUSP1, FOS, GADD45A, GADD45G, GH1, GPI, GRN, HELLS, IRF7, JUNB, KIF11, NDC80, NGF, PGAM2, SOCS1, TF, TUBB, TYMS, VEGFC, ZBTB16, ZIC1	32
Cell Cycle	cell stage of cell lines	3.76E-04	ANGPT1, ARAF, AURKB, BHLHE40, BTG2, CCNG2, CDK1, CEBPA, CEBPB, CHEK2, DUSP1, ESRRG, FOS, GADD45A, GPI, GRN, KIF4A, MMP9, NGF, TF, TYMS	21
Cell Cycle	interphase of cell lines	4.41E-04	ANGPT1, ARAF, BHLHE40, BTG2, CCNG2, CDK1, CEBPA, CEBPB, CHEK2, DUSP1, ESRRG, FOS, GADD45A, GPI, MMP9, NGF, TF, TYMS	18
Cell Cycle	senescence of cells	4.99E-04	AHCY, BHLHE40, CEBPB, CHEK2, DUSP1, GADD45A, GPI, HELLS, JUNB	9
Cell Cycle	S phase of cell lines	6.93E-04	ANGPT1, ARAF, BHLHE40, CCNG2, CEBPB, FOS, GADD45A, TF, TYMS	9
Cell Cycle	interphase of tumor cell lines	7.08E-04	BHLHE40, BTG2, CCNG2, CDK1, CEBPA, CEBPB, CHEK2, DUSP1, ESRRG, GADD45A, MMP9, NGF, TF, TYMS	14
Cell Cycle	entry into cell stage	7.30E-04	ARAF, BHLHE40, CDK1, CEBPB, CHEK2, FOS, JUNB, POMC, SHH	9
Cell Cycle	arrest in cell division process	7.43E-04	ATF3, AURKB, BHLHE40, BTG2, CCNG2, CDK1, CEBPA, CEBPB, CHEK2, COL1A1, DUSP1, ESRRG, FOS, GADD45A, HAVCR1, IRF7, MMP9, NGF, PGAM2, TYMS, ZBTB16	21
Cell Cycle	polyploidization of leukemia cell lines	9.21E-04	AURKB, SCIN	2
Cell Cycle	arrest in G1 phase of tumor cell lines	9.32E-04	BHLHE40, BTG2, CEBPA, CEBPB, DUSP1, ESRRG, NGF, TYMS	8
Cell Cycle	entry into interphase of eukaryotic cells	9.87E-04	ARAF, BHLHE40, CEBPB, CHEK2, FOS, JUNB, POMC, SHH	8
Cell Cycle	cell stage of normal cells	1.09E-03	ATF3, BTG2, CCNG2, CEBPA, CEBPB, CHEK2, FOS, GADD45A, HAVCR1, JUNB, LGALS9, POMC, SHH	13
Cell Cycle	cell stage of tumor cell lines	1.24E-03	BHLHE40, BTG2, CCNG2, CDK1, CEBPA, CEBPB, CHEK2, DUSP1, ESRRG, GADD45A, GRN, KIF4A, MMP9, NGF, TF, TYMS	16
Cell Cycle	senescence of eukaryotic cells	1.37E-03	AHCY, BHLHE40, CEBPB, CHEK2, DUSP1, GADD45A, HELLS, JUNB	8
Cell Cycle	cell stage of lymphocytes	1.38E-03	FOS, GADD45A, HAVCR1, LGALS9, SHH	5
Cell Cycle	cell division process of chromosomes	1.39E-03	AURKB, GADD45A, GH1, KIF11, KIF4A, MIS12, NCAPD3, NDC80, SCIN	9
Cell Cycle	G1 phase	1.40E-03	ATF3, BHLHE40, BTG2, CCNG2, CDK1, CEBPA, CEBPB, CHEK2, DUSP1, ESRRG, GADD45A, GADD45G, GPI, NGF, TYMS	15
Cell Cycle	arrest in interphase of eukaryotic cells	1.60E-03	BHLHE40, BTG2, CDK1, CEBPA, CEBPB, CHEK2, DUSP1, ESRRG, FOS, GADD45A, HAVCR1, MMP9, NGF, TYMS	14
Cell Cycle	cell division process of cell lines	1.65E-03	ANGPT1, ARAF, ARNTL2, AURKB, BHLHE40, BTG2, CCNG2, CDK1, CEBPA, CEBPB, CHEK2, DUSP1, ESRRG, FOS, GADD45A, GH1, GPI, GRN, KIF4A, MMP9, NGF, SOCS1, TF, TYMS, WAS	25
Cell Cycle	arrest in cell stage	2.00E-03	AURKB, BHLHE40, BTG2, CDK1, CEBPA, CEBPB, CHEK2, DUSP1, ESRRG, FOS, GADD45A, HAVCR1, MMP9, NGF, TYMS	15
Cell Cycle	cell stage of T lymphocytes	2.05E-03	FOS, HAVCR1, LGALS9, SHH	4
Cell Cycle	entry into cell division process of normal cells	2.23E-03	CEBPB, CHEK2, JUNB, POMC, SHH, SOCS1	6
Cell Cycle	G1 phase of tumor cell lines	2.78E-03	BHLHE40, BTG2, CCNG2, CEBPA, CEBPB, DUSP1, ESRRG, NGF, TYMS	9
Cell Cycle	entry into interphase of normal cells	3.03E-03	CEBPB, CHEK2, JUNB, POMC, SHH	5
Cell Cycle	entry into S phase of eukaryotic cells	3.03E-03	ARAF, BHLHE40, CEBPB, CHEK2, FOS, JUNB, POMC	7
Cell Cycle	cell stage of epidermal cells	3.08E-03	CCNG2, CEBPA, CHEK2	3
Cell Cycle	G2 phase of normal cells	3.97E-03	CCNG2, GADD45A, JUNB, SHH	4
Cell Death	apoptosis	7.27E-09	ACCN1, ACTC1, ADA, ALDH2, ALDH1A2, ANGPT1, ASAH1, ATF3, ATP2A1, BHLHE40, BTG2, C8ORF4, CASP1, CD53, CDC45, CDK1, CEBPA, CEBPB, CGA, CHEK2, CXCR4, CYBA, CYP7A1, DNASE1L3, DUSP1, FBLN1, FOS, FOXB1, GADD45A, GADD45G, GAPDH (includes EG:2597), GH1, GPI, GRN, HAVCR1, HMMR, HNRNPC, HSF2, IRF8, ITK, KRT8, KRT18, LGALS9, MMP9, MX1, NCAM1, NCF1, NGF, NKX3-2, NME1, NME2, NR1D1, NRP1, ODC1, P2RX4, PER1, PNP…	80
Cell Death	apoptosis of eukaryotic cells	2.94E-08	ADA, ALDH2, ALDH1A2, ANGPT1, ASAH1, ATF3, ATP2A1, BHLHE40, BTG2, C8ORF4, CASP1, CDC45, CDK1, CEBPA, CEBPB, CGA, CHEK2, CXCR4, CYBA, CYP7A1, DUSP1, FBLN1, FOS, FOXB1, GADD45A, GADD45G, GAPDH (includes EG:2597), GH1, GPI, GRN, HAVCR1, HMMR, HNRNPC, HSF2, IRF8, ITK, KRT8, KRT18, LGALS9, MMP9, NCAM1, NCF1, NGF, NME1, NR1D1, NRP1, ODC1, PER1, PNP, POMC, PRDM1, PTPN6, RAC2, RBBP6 (includes EG:5930), RG…	68
Cell Death	cell death of eukaryotic cells	4.65E-08	ABCC4, ADA, ALDH2, ALDH1A2, ALDH3B1, ANGPT1, ASAH1, ATF3, ATP2A1, ATP2A2, BHLHE40, BTG2, C8ORF4, CASP1, CDC45, CDK1, CEBPA, CEBPB, CGA, CHEK2, CXCR4, CYBA, CYP7A1, DUSP1, FBLN1, FOS, FOXB1, FRZB, GADD45A, GADD45G, GAPDH (includes EG:2597), GFAP, GH1, GPI, GRN, HAVCR1, HMMR, HNRNPC, HSF2, IRF8, ITK, JUNB, KRT8, KRT18, LGALS9, MMP9, NCAM1, NCF1, NGF, NME1, NR1D1, NRP1, ODC1, PER1, PNP, POMC, PRDM1,…	77
Cell Death	cell death	4.69E-08	ABCC4, ACCN1, ACTC1, ADA, ALDH2, ALDH1A2, ALDH3B1, ANGPT1, ASAH1, ATF3, ATP2A1, ATP2A2, BHLHE40, BTG2, C8ORF4, CASP1, CD53, CDC45, CDK1, CEBPA, CEBPB, CGA, CHEK2, CXCR4, CYBA, CYP7A1, DNASE1L3, DUSP1, FBLN1, FOS, FOXB1, FRZB, GADD45A, GADD45G, GAPDH (includes EG:2597), GFAP, GH1, GPI, GRN, HAVCR1, HMMR, HNRNPC, HSF2, IRF8, ITK, JUNB, KRT8, KRT18, LGALS9, MMP9, MX1, NCAM1, NCF1, NGF, NKX3-2, NME1,…	88
Cell Death	cell death of normal cells	4.46E-07	ABCC4, ADA, ALDH1A2, ANGPT1, ATF3, BTG2, C8ORF4, CASP1, CDK1, CEBPA, CEBPB, CGA, CHEK2, CXCR4, CYBA, CYP7A1, DUSP1, FOS, FOXB1, FRZB, GADD45A, GAPDH (includes EG:2597), GFAP, GH1, GPI, HSF2, IRF8, ITK, JUNB, KRT8, KRT18, LGALS9, MMP9, NCF1, NGF, NR1D1, NRP1, PNP, POMC, PRDM1, RAC2, RGN, SHH, SLC1A1, SLC25A4, SOCS1, SOCS3, TF, TPM3, VTN, WAS	51
Cell Death	cell death of tumor cell lines	1.25E-05	ABCC4, ATF3, ATP2A1, ATP2A2, BHLHE40, BTG2, CASP1, CDK1, CEBPA, CEBPB, CHEK2, DUSP1, FBLN1, FOS, GADD45A, GADD45G, GAPDH (includes EG:2597), GH1, GRN, HMMR, HNRNPC, IRF8, KRT18, MMP9, NCAM1, NGF, NME1, NRP1, ODC1, PER1, PRDM1, PTPN6, RBBP6 (includes EG:5930), SAT1, SCIN, SOCS1, SOCS3, SPI1, TF, TTK, TYMS, VEGFC, VTN, ZBTB16	44
Cell Death	apoptosis of tumor cell lines	1.42E-05	ATF3, ATP2A1, BHLHE40, BTG2, CASP1, CDK1, CEBPA, CEBPB, CHEK2, DUSP1, FBLN1, FOS, GADD45A, GADD45G, GAPDH (includes EG:2597), GH1, GRN, HMMR, HNRNPC, IRF8, KRT18, MMP9, NCAM1, NGF, NME1, NRP1, ODC1, PER1, PRDM1, PTPN6, RBBP6 (includes EG:5930), SAT1, SCIN, SOCS1, SOCS3, TF, TTK, TYMS, ZBTB16	39
Cell Death	apoptosis of normal cells	2.08E-05	ADA, ALDH1A2, ANGPT1, ATF3, BTG2, C8ORF4, CASP1, CDK1, CEBPA, CEBPB, CGA, CHEK2, CXCR4, CYBA, CYP7A1, DUSP1, FOS, FOXB1, GADD45A, GAPDH (includes EG:2597), GH1, GPI, HSF2, IRF8, ITK, KRT8, LGALS9, MMP9, NCF1, NGF, NR1D1, NRP1, PNP, POMC, RAC2, RGN, SHH, SOCS1, SOCS3, WAS	40
Cell Death	cell death of leukocytes	4.35E-05	ABCC4, ADA, ATF3, CASP1, CDK1, CEBPB, CHEK2, CXCR4, FOS, GAPDH (includes EG:2597), GH1, IRF8, ITK, LGALS9, NGF, PNP, PRDM1, RAC2, SHH, SOCS1, WAS	21
Cell Death	apoptosis of cell lines	1.09E-04	ALDH2, ASAH1, ATF3, ATP2A1, BHLHE40, BTG2, CASP1, CDK1, CEBPA, CEBPB, CHEK2, DUSP1, FBLN1, FOS, GADD45A, GADD45G, GAPDH (includes EG:2597), GH1, GPI, GRN, HMMR, HNRNPC, IRF8, KRT18, MMP9, NCAM1, NGF, NME1, NRP1, ODC1, PER1, PRDM1, PTPN6, RBBP6 (includes EG:5930), SAT1, SCIN, SOCS1, SOCS3, SPI1, TF, TTK, TYMS, VTN, ZBTB16	44
Cell Death	cell death of mononuclear leukocytes	1.10E-04	ADA, CASP1, CDK1, CHEK2, CXCR4, FOS, GAPDH (includes EG:2597), GH1, ITK, LGALS9, NGF, PNP, PRDM1, RAC2, SHH, SOCS1, WAS	17
Cell Death	cell death of T lymphocytes	2.49E-04	ADA, CASP1, CDK1, CHEK2, CXCR4, FOS, GAPDH (includes EG:2597), ITK, LGALS9, PNP, PRDM1, RAC2, SOCS1, WAS	14
Cell Death	cell death of liver cells	2.53E-04	CEBPB, CYP7A1, FOS, KRT8, MMP9, NCF1, NGF, RGN, SLC25A4, SOCS3	10
Cell Death	cell death of lymphocytes	2.64E-04	ADA, CASP1, CDK1, CHEK2, CXCR4, FOS, GAPDH (includes EG:2597), ITK, LGALS9, NGF, PNP, PRDM1, RAC2, SHH, SOCS1, WAS	16
Cell Death	cell death of cell lines	3.12E-04	ABCC4, ALDH2, ALDH3B1, ASAH1, ATF3, ATP2A1, ATP2A2, BHLHE40, BTG2, CASP1, CDK1, CEBPA, CEBPB, CHEK2, DUSP1, FBLN1, FOS, GADD45A, GADD45G, GAPDH (includes EG:2597), GH1, GPI, GRN, HMMR, HNRNPC, IRF8, KRT8, KRT18, MMP9, NCAM1, NGF, NME1, NRP1, ODC1, PER1, PRDM1, PTPN6, RBBP6 (includes EG:5930), SAT1, SCIN, SOCS1, SOCS3, SPI1, TF, TTK, TYMS, VEGFC, VTN, ZBTB16	49
Cell Death	apoptosis of leukocytes	6.17E-04	ADA, ATF3, CASP1, CEBPB, CHEK2, CXCR4, FOS, GH1, IRF8, ITK, LGALS9, NGF, PNP, RAC2, SHH, SOCS1, WAS	17
Cell Death	apoptosis of mononuclear leukocytes	7.08E-04	ADA, CASP1, CHEK2, CXCR4, FOS, GH1, ITK, LGALS9, NGF, PNP, RAC2, SHH, SOCS1, WAS	14
Cell Death	cell death of lymphatic system cells	8.10E-04	ABCC4, ADA, CASP1, CXCR4, GADD45A, IRF8, NGF, SHH, SOCS1	9
Cell Death	apoptosis of liver cells	8.80E-04	CEBPB, CYP7A1, KRT8, MMP9, NCF1, NGF, RGN, SOCS3	8
Cell Death	cytotoxicity of leukocytes	1.04E-03	CASP1, CD81, HLA-DRB1, ITK, PNP, POMC, PTPN6, SOCS1, WAS	9
Cell Death	apoptosis of hepatic stellate cells	1.37E-03	CEBPB, MMP9, NGF	3
Cell Death	apoptosis of lymphocytes	1.60E-03	ADA, CASP1, CHEK2, CXCR4, FOS, ITK, LGALS9, NGF, PNP, RAC2, SHH, SOCS1, WAS	13
Cell Death	apoptosis of lymphatic system cells	1.96E-03	ADA, CASP1, CXCR4, GADD45A, IRF8, NGF, SHH, SOCS1	8
Cell Death	apoptosis of T lymphocytes	2.23E-03	ADA, CASP1, CHEK2, CXCR4, FOS, ITK, LGALS9, PNP, RAC2, SOCS1, WAS	11
Cell Death	cell death of neurons	2.38E-03	ADA, ATF3, CASP1, CDK1, CYBA, FOS, FOXB1, GAPDH (includes EG:2597), GFAP, GPI, JUNB, MMP9, NCF1, NGF, NR1D1, SHH, SLC1A1, TF	18
Cell Death	cytotoxicity of lymphocytes	2.61E-03	CD81, HLA-DRB1, ITK, PNP, POMC, PTPN6, SOCS1, WAS	8
Cell Death	cell death of breast cancer cell lines	3.86E-03	ABCC4, BHLHE40, CASP1, CDK1, DUSP1, FBLN1, GADD45A, GH1, KRT18, NGF, ODC1, TYMS	12
Cell Morphology	size of secretory granules	9.21E-04	KRT8, KRT18	2
Cell Morphology	size of mitochondria	1.71E-03	CEBPA, KRT8, NGF	3
Cell Morphology	morphology of eukaryotic cells	1.91E-03	ADA, ATF3, CEBPB, COL1A1, FOS, GH1, JUNB, KRT8, KRT18, LCP2, MST1, NGF, ODC1, PTPN6, TPM3, VTN, ZBTB16	17
Cell Morphology	morphology of cells	2.60E-03	ADA, ATF3, CAP1, CEBPB, COL1A1, FOS, GH1, JUNB, KRT8, KRT18, LCP2, MST1, NGF, ODC1, PTPN6, TPM3, VTN, ZBTB16	18
Cell Morphology	elongation of actin filaments	3.00E-03	CAP1, WAS	2
Cell Morphology	conversion of eukaryotic cells	3.23E-03	FOS, NCOR1, PLP1, SHH	4
Cell Morphology	patterning of normal cells	3.65E-03	LDB1, OLIG2, SHH	3
Cell Signaling	uptake of calcium	5.37E-04	ATP2A2, CGA, DIO2, GH1, NGF, POMC	6
Cell Signaling	production of nitric oxide	5.55E-04	ANGPT1, CEBPB, CYBA, HLA-DRB1, IRF8, JUNB, MST1, NCF1, SOCS1, SOCS3	10
Cell Signaling	tyrosine phosphorylation of protein	3.54E-03	CD81, DUSP1, GH1, MST1, NGF, PTPN6, SLC3A2, SOCS1, SPI1, VEGFC	10
Cell-mediated Immune Response	T cell homeostasis	3.19E-07	ADA, CASP1, CDK1, CEBPA, CEBPB, CHEK2, CORO1A, CXCR4, FOS, GADD45G, GAPDH (includes EG:2597), IRF8, ITK, JUNB, LCP2, LGALS9, PLP1, PNP, POMC, PRDM1, PSMB9, PTPN6, RAC2, SHH, SOCS1, SOCS3, SOX4, SPI1, TLR3, WAS	30
Cell-mediated Immune Response	T cell development	9.20E-07	ADA, CASP1, CDK1, CEBPA, CEBPB, CHEK2, CXCR4, FOS, GADD45G, GAPDH (includes EG:2597), IRF8, ITK, JUNB, LCP2, LGALS9, PLP1, PNP, POMC, PRDM1, PSMB9, PTPN6, RAC2, SHH, SOCS1, SOCS3, SOX4, SPI1, TLR3, WAS	29
Cell-mediated Immune Response	expansion of thymocytes	2.84E-05	LCP2, SHH, SOCS1, SPI1	4
Cell-mediated Immune Response	differentiation of T lymphocytes	9.58E-05	ADA, CEBPA, CEBPB, GADD45G, IRF8, ITK, JUNB, LCP2, PLP1, PNP, POMC, PRDM1, SHH, SOCS3, SOX4, WAS	16
Cell-mediated Immune Response	cell death of T lymphocytes	2.49E-04	ADA, CASP1, CDK1, CHEK2, CXCR4, FOS, GAPDH (includes EG:2597), ITK, LGALS9, PNP, PRDM1, RAC2, SOCS1, WAS	14
Cell-mediated Immune Response	proliferation of thymocytes	2.74E-04	ITK, LCP2, PTPN6, SHH, SOCS1, SPI1, WAS	7
Cell-mediated Immune Response	differentiation of alpha-beta T lymphocytes	5.96E-04	ADA, PNP, SHH	3
Cell-mediated Immune Response	differentiation of thymocytes	1.38E-03	CEBPA, LCP2, PNP, SHH, WAS	5
Cell-mediated Immune Response	apoptosis of T lymphocytes	2.23E-03	ADA, CASP1, CHEK2, CXCR4, FOS, ITK, LGALS9, PNP, RAC2, SOCS1, WAS	11
Cell-mediated Immune Response	development of pro-T lymphocytes	3.00E-03	CXCR4, SPI1	2
Cell-To-Cell Signaling and Interaction	activation of eukaryotic cells	1.01E-04	ADA, ANGPT1, ANXA2, CASP1, CD81, CEBPB, CORO1A, CXCR4, DUSP1, ENTPD2, FOS, GFAP, GH1, HAVCR1, HLA-DRB1, ITK, KRT8, KRT18, LCP2, MMP9, MST1, NGF, PLP1, PMP2, POMC, PSMB9, SOCS1, TLR3, VTN, WAS	30
Cell-To-Cell Signaling and Interaction	binding of normal cells	2.82E-04	ANGPT1, ANXA2, CD81, CKAP4, FERMT3, IRF8, ITK, LCP2, LIPG, NRP1, NT5E, POMC, PTPN6, SLC3A2, VAX1, VTN	16
Cell-To-Cell Signaling and Interaction	activation of normal cells	4.12E-04	ADA, ANGPT1, ANXA2, CASP1, CD81, CORO1A, CXCR4, DUSP1, ENTPD2, FOS, GFAP, GH1, HAVCR1, HLA-DRB1, ITK, LCP2, MMP9, MST1, NGF, PLP1, PMP2, POMC, PSMB9, SOCS1, TLR3, VTN, WAS	27
Cell-To-Cell Signaling and Interaction	activation of fibroblast cell lines	4.23E-04	HAVCR1, KRT8, KRT18	3
Cell-To-Cell Signaling and Interaction	activation of cell lines	6.23E-04	ANGPT1, CEBPB, HAVCR1, KRT8, KRT18, POMC, SOCS1, TLR3, VTN	9
Cell-To-Cell Signaling and Interaction	binding of peripheral blood lymphocytes	9.21E-04	LCP2, NT5E	2
Cell-To-Cell Signaling and Interaction	penetration of normal cells	9.21E-04	ANXA2, MMP9	2
Cell-To-Cell Signaling and Interaction	activation of T lymphocytes	1.76E-03	ADA, CD81, CORO1A, DUSP1, FOS, HAVCR1, HLA-DRB1, ITK, PLP1, PMP2, SOCS1, TLR3, WAS	13
Cell-To-Cell Signaling and Interaction	activation of blood cells	2.32E-03	ADA, ANGPT1, ANXA2, CD81, CORO1A, DUSP1, ENTPD2, FOS, GH1, HAVCR1, HLA-DRB1, ITK, LCP2, NGF, PLP1, PMP2, POMC, PSMB9, SOCS1, TLR3, WAS	21
Cell-To-Cell Signaling and Interaction	activation of leukocytes	2.38E-03	ADA, ANGPT1, ANXA2, CD81, CORO1A, DUSP1, FOS, GH1, HAVCR1, HLA-DRB1, ITK, LCP2, NGF, PLP1, PMP2, POMC, PSMB9, SOCS1, TLR3, WAS	20
Cell-To-Cell Signaling and Interaction	adhesion of lung cell lines	3.00E-03	LGALS9, VTN	2
Cellular Assembly and Organization	quantity of zymogen granules	2.15E-05	KRT8, KRT18, SOCS1	3
Cellular Assembly and Organization	formation of Mallory bodies	3.11E-04	KRT8, KRT18	2
Cellular Assembly and Organization	stabilization of keratin filaments	3.11E-04	KRT8, KRT18	2
Cellular Assembly and Organization	organization of filaments	7.30E-04	ANXA2, COL1A1, CORO1A, GAPDH (includes EG:2597), INA, KRT18, SHH, TUBB, VTN	9
Cellular Assembly and Organization	organization of actin	7.64E-04	PLEK, VEGFC, VTN, WAS	4
Cellular Assembly and Organization	size of secretory granules	9.21E-04	KRT8, KRT18	2
Cellular Assembly and Organization	formation of mitotic spindle	1.02E-03	HELLS, KIF11, KIF4A, TTK, TUBB	5
Cellular Assembly and Organization	nucleation of actin	1.06E-03	ARPC5, ARPC1B, WAS	3
Cellular Assembly and Organization	size of mitochondria	1.71E-03	CEBPA, KRT8, NGF	3
Cellular Assembly and Organization	quantity of intermediate filaments	1.82E-03	GFAP, KRT18	2
Cellular Assembly and Organization	quantity of chromosomes	2.12E-03	AURKB, GADD45A, MIS12	3
Cellular Assembly and Organization	elongation of actin filaments	3.00E-03	CAP1, WAS	2
Cellular Assembly and Organization	formation of filaments	3.53E-03	ACTC1, CORO1A, FHL1, GFAP, GH1, GPI, INA, KRT18, TPM2, TPM3, TUBB, VTN, WAS	13
Cellular Development	differentiation	5.37E-10	ADA, ALDH1A2, ANGPT1, ANXA2, ATF3, BHLHE22, BHLHE40, BTG2, C1QC, CD81, CEBPA, CEBPB, CXCR4, CXCR5, CYP26A1, DIO2, DUSP1, DUSP5, ESRRG, FOS, FRZB, GADD45G, GH1, GRN, HAVCR1, HELLS, INSIG1, IRF7, IRF8, ITK, JUNB, KRT8, LCP2, LDB1, LGALS9, MEOX1, MMP9, NCAM1, NCOR1, NGF, NKX2-2, NME1, NME2, NR1D1, NRP1, ODC1, OLIG2, PLP1, PNP, POMC, PRDM1, PTPN6, SCIN, SHH, SOCS1, SOCS3, SOX4, SPI1, TLR3, TYRP1, VAX…	65
Cellular Development	differentiation of cells	8.58E-10	ADA, ALDH1A2, ANGPT1, ANXA2, ATF3, BHLHE22, BHLHE40, BTG2, C1QC, CD81, CEBPA, CEBPB, CXCR4, CXCR5, CYP26A1, DUSP1, DUSP5, ESRRG, FOS, FRZB, GADD45G, GH1, GRN, HAVCR1, HELLS, INSIG1, IRF7, IRF8, ITK, JUNB, KRT8, LCP2, LDB1, LGALS9, MEOX1, MMP9, NCAM1, NCOR1, NGF, NKX2-2, NME1, NME2, NR1D1, NRP1, ODC1, OLIG2, PLP1, PNP, POMC, PRDM1, PTPN6, SCIN, SHH, SOCS1, SOCS3, SOX4, SPI1, TLR3, TYRP1, VAX1, VEG…	64
Cellular Development	differentiation of blood cells	2.41E-08	ADA, BTG2, C1QC, CEBPA, CEBPB, CXCR4, CXCR5, DUSP5, FOS, GADD45G, HELLS, IRF7, IRF8, ITK, JUNB, LCP2, LDB1, MMP9, PLP1, PNP, POMC, PRDM1, PTPN6, SCIN, SHH, SOCS1, SOCS3, SOX4, SPI1, VEGFC, WAS, ZBTB16	32
Cellular Development	developmental process of blood cells	2.72E-08	ADA, ATF3, BTG2, C1QC, CASP1, CD81, CDK1, CEBPA, CEBPB, CHEK2, CXCR4, CXCR5, DUSP5, FOS, GADD45G, GAPDH (includes EG:2597), HELLS, IRF7, IRF8, ITK, JUNB, LCP2, LDB1, LGALS9, MMP9, NGF, PLP1, PNP, POMC, PRDM1, PSMB9, PTPN6, RAC2, SCIN, SHH, SOCS1, SOCS3, SOX4, SPI1, TLR3, VEGFC, WAS, ZBTB16	43
Cellular Development	developmental process of leukocytes	3.36E-08	ADA, ATF3, C1QC, CASP1, CD81, CDK1, CEBPA, CEBPB, CHEK2, CXCR4, CXCR5, DUSP5, FOS, GADD45G, GAPDH (includes EG:2597), HELLS, IRF7, IRF8, ITK, JUNB, LCP2, LGALS9, MMP9, NGF, PLP1, PNP, POMC, PRDM1, PSMB9, PTPN6, RAC2, SHH, SOCS1, SOCS3, SOX4, SPI1, TLR3, VEGFC, WAS, ZBTB16	40
Cellular Development	differentiation of leukocytes	1.65E-07	ADA, C1QC, CEBPA, CEBPB, CXCR4, CXCR5, DUSP5, FOS, GADD45G, HELLS, IRF7, IRF8, ITK, JUNB, LCP2, MMP9, PLP1, PNP, POMC, PRDM1, PTPN6, SHH, SOCS1, SOCS3, SOX4, SPI1, WAS, ZBTB16	28
Cellular Development	differentiation of mononuclear leukocytes	1.90E-07	ADA, CEBPA, CEBPB, CXCR4, CXCR5, DUSP5, FOS, GADD45G, HELLS, IRF7, IRF8, ITK, JUNB, LCP2, PLP1, PNP, POMC, PRDM1, PTPN6, SHH, SOCS1, SOCS3, SOX4, SPI1, WAS	25
Cellular Development	development of cells	2.52E-07	ADA, ALDH1A2, ANGPT1, ATF3, CAP1, CASP1, CD81, CDK1, CEBPA, CEBPB, CHEK2, COL1A1, CORO1A, CSRP3, CXCR4, CYP26A1, DUSP1, FERMT3, FOS, GADD45G, GAPDH (includes EG:2597), IRF8, ITK, JUNB, KRT8, LCP2, LDB1, LGALS9, LHX6, MMP9, NCAM1, NGF, NKX2-2, NR1D1, ODC1, OLIG2, PLP1, PNP, POMC, PRDM1, PSMB9, PTPN6, RAC2, SHH, SOCS1, SOCS3, SOX4, SPI1, SPR, TLR3, VEGFC, VTN, WAS, ZBTB16	54
Cellular Development	developmental process of tumor cell lines	2.53E-07	ACCN1, ANXA2, ATF3, BTG2, CASP1, CDK1, CEBPA, CEBPB, CXCR4, CXCR5, CYP1A1, DUSP1, DUSP5, ELOVL7, ESRRG, FOS, GADD45A, GH1, GPI, GRN, HAVCR1, HMMR, NCAM1, NCOR1, NGF, NME1, NME2, ODC1, OLIG2, POMC, PRDM1, RBBP6 (includes EG:5930), SAT1, SCIN, SHH, SLC3A2, SOCS1, SOCS3, SPI1, TYMS, VEGFC, ZBTB16	42
Cellular Development	developmental process of macrophages	4.60E-07	C1QC, CD81, CEBPA, DUSP5, FOS, IRF7, IRF8, MMP9, PRDM1, SOCS1, SOCS3, SPI1, TLR3	13
Cellular Development	differentiation of lymphocytes	5.62E-07	ADA, CEBPA, CEBPB, CXCR4, CXCR5, DUSP5, FOS, GADD45G, HELLS, IRF8, ITK, JUNB, LCP2, PLP1, PNP, POMC, PRDM1, PTPN6, SHH, SOCS3, SOX4, SPI1, WAS	23
Cellular Development	developmental process of mononuclear leukocytes	6.04E-07	ADA, CASP1, CDK1, CEBPA, CEBPB, CHEK2, CXCR4, CXCR5, DUSP5, FOS, GADD45G, GAPDH (includes EG:2597), HELLS, IRF7, IRF8, ITK, JUNB, LCP2, LGALS9, PLP1, PNP, POMC, PRDM1, PSMB9, PTPN6, RAC2, SHH, SOCS1, SOCS3, SOX4, SPI1, TLR3, VEGFC, WAS	34
Cellular Development	developmental process of lymphocytes	6.52E-07	ADA, CASP1, CDK1, CEBPA, CEBPB, CHEK2, CXCR4, CXCR5, DUSP5, FOS, GADD45G, GAPDH (includes EG:2597), HELLS, IRF8, ITK, JUNB, LCP2, LGALS9, PLP1, PNP, POMC, PRDM1, PSMB9, PTPN6, RAC2, SHH, SOCS1, SOCS3, SOX4, SPI1, TLR3, VEGFC, WAS	33
Cellular Development	T cell development	9.20E-07	ADA, CASP1, CDK1, CEBPA, CEBPB, CHEK2, CXCR4, FOS, GADD45G, GAPDH (includes EG:2597), IRF8, ITK, JUNB, LCP2, LGALS9, PLP1, PNP, POMC, PRDM1, PSMB9, PTPN6, RAC2, SHH, SOCS1, SOCS3, SOX4, SPI1, TLR3, WAS	29
Cellular Development	development of leukocytes	9.55E-07	ADA, CASP1, CD81, CDK1, CEBPA, CEBPB, CHEK2, CXCR4, FOS, GADD45G, GAPDH (includes EG:2597), IRF8, ITK, JUNB, LCP2, LGALS9, PLP1, PNP, POMC, PRDM1, PSMB9, PTPN6, RAC2, SHH, SOCS1, SOCS3, SOX4, SPI1, TLR3, VEGFC, WAS	31
Cellular Development	development of lymphocytes	1.43E-06	ADA, CASP1, CDK1, CEBPA, CEBPB, CHEK2, CXCR4, FOS, GADD45G, GAPDH (includes EG:2597), IRF8, ITK, JUNB, LCP2, LGALS9, PLP1, PNP, POMC, PRDM1, PSMB9, PTPN6, RAC2, SHH, SOCS1, SOCS3, SOX4, SPI1, TLR3, VEGFC, WAS	30
Cellular Development	differentiation of cell lines	5.29E-06	ANXA2, BHLHE40, BTG2, CD81, CEBPA, CEBPB, CXCR4, CXCR5, DUSP1, ESRRG, FOS, GRN, HAVCR1, LCP2, NCAM1, NCOR1, NGF, NME1, NR1D1, ODC1, PRDM1, SCIN, SHH, SOCS1, SOCS3, SPI1, ZBTB16	27
Cellular Development	differentiation of tumor cell lines	7.50E-06	ANXA2, BTG2, CEBPA, CEBPB, CXCR5, DUSP1, FOS, HAVCR1, NCAM1, NCOR1, NGF, NME1, ODC1, PRDM1, SCIN, SOCS1, SOCS3, SPI1, ZBTB16	19
Cellular Development	differentiation of macrophages	1.16E-05	C1QC, CEBPA, DUSP5, IRF7, IRF8, MMP9, PRDM1, SOCS1, SOCS3, SPI1	10
Cellular Development	developmental process of leukocyte cell lines	1.58E-05	CEBPA, CEBPB, CXCR4, FOS, GADD45G, GH1, LCP2, LDB1, PTPN6, SOCS1, SOCS3, SPI1, ZBTB16	13
Cellular Development	developmental process of antigen presenting cells	2.61E-05	C1QC, CD81, CEBPA, DUSP5, FOS, IRF7, IRF8, MMP9, NGF, PRDM1, SOCS1, SOCS3, SPI1, TLR3	14
Cellular Development	expansion of thymocytes	2.84E-05	LCP2, SHH, SOCS1, SPI1	4
Cellular Development	developmental process of leukemia cell lines	2.99E-05	BTG2, CEBPA, CEBPB, CXCR5, NCOR1, ODC1, OLIG2, SCIN, SOCS1, SOCS3, SPI1, VEGFC, ZBTB16	13
Cellular Development	growth of tumor cell lines	3.88E-05	ACCN1, ATF3, BTG2, CASP1, CDK1, CEBPA, CXCR4, CYP1A1, DUSP5, ELOVL7, ESRRG, GADD45A, GH1, GRN, HMMR, NGF, NME1, NME2, ODC1, OLIG2, POMC, PRDM1, RBBP6 (includes EG:5930), SAT1, SHH, SLC3A2, SOCS1, SOCS3, SPI1, TYMS, VEGFC	31
Cellular Development	developmental process of phagocytes	4.90E-05	ATF3, C1QC, CD81, CEBPA, DUSP5, FOS, IRF7, IRF8, MMP9, NGF, PRDM1, SOCS1, SOCS3, SPI1, TLR3	15
Cellular Development	differentiation of T lymphocytes	9.58E-05	ADA, CEBPA, CEBPB, GADD45G, IRF8, ITK, JUNB, LCP2, PLP1, PNP, POMC, PRDM1, SHH, SOCS3, SOX4, WAS	16
Cellular Development	differentiation of leukemia cell lines	1.25E-04	BTG2, CEBPA, CEBPB, CXCR5, NCOR1, SCIN, SOCS1, SOCS3, SPI1, ZBTB16	10
Cellular Development	growth of leukocytes	1.44E-04	FOS, IRF8, LCP2, LGALS9, PLP1, PRDM1, PTPN6, SHH, SOCS1, SPI1, TLR3, ZBTB16	12
Cellular Development	growth of T lymphocytes	1.53E-04	FOS, LCP2, LGALS9, PLP1, PTPN6, SHH, SOCS1, SPI1, TLR3	9
Cellular Development	differentiation of plasmablasts	1.81E-04	CXCR4, CXCR5, PRDM1	3
Cellular Development	differentiation of neuroblastoma cell lines	1.93E-04	CEBPA, CEBPB, NCAM1, NGF, NME1	5
Cellular Development	developmental process of endocrine cells	2.37E-04	C8ORF4, KRT8, NGF, NKX2-2, POMC, SHH	6
Cellular Development	developmental process of tumor cells	2.43E-04	CEBPB, DUSP1, EFEMP2, GRN, LUM, MST1, NGF, NRP1, ODC1, SLC3A2, SPI1, ZBTB16	12
Cellular Development	cell death of T lymphocytes	2.49E-04	ADA, CASP1, CDK1, CHEK2, CXCR4, FOS, GAPDH (includes EG:2597), ITK, LGALS9, PNP, PRDM1, RAC2, SOCS1, WAS	14
Cellular Development	proliferation of thymocytes	2.74E-04	ITK, LCP2, PTPN6, SHH, SOCS1, SPI1, WAS	7
Cellular Development	differentiation of central nervous system cells	3.24E-04	BTG2, GH1, NGF, OLIG2, SHH, SOCS3, VTN	7
Cellular Development	developmental process of helper T lymphocytes	4.11E-04	CASP1, CEBPB, GADD45G, IRF8, ITK, JUNB, LCP2, PLP1, SOCS3, TLR3	10
Cellular Development	differentiation of leukocyte cell lines	4.14E-04	CEBPA, CEBPB, CXCR4, LCP2, SOCS3, SPI1, ZBTB16	7
Cellular Development	differentiation of endocrine cells	5.41E-04	KRT8, NGF, NKX2-2, SHH	4
Cellular Development	differentiation of alpha-beta T lymphocytes	5.96E-04	ADA, PNP, SHH	3
Cellular Development	developmental process of granule cells	6.46E-04	BTG2, CXCR4, SHH, VTN	4
Cellular Development	differentiation of B lymphocytes	6.93E-04	CEBPA, CXCR4, CXCR5, DUSP5, FOS, PNP, PRDM1, PTPN6, SOX4	9
Cellular Development	differentiation of neuroendocrine cells	8.08E-04	NGF, NKX2-2, SHH	3
Cellular Development	differentiation of brain cells	9.19E-04	BTG2, GH1, NGF, SHH, VTN	5
Cellular Development	development of cord blood cells	9.21E-04	CEBPA, SPI1	2
Cellular Development	differentiation of acute promyelocytic leukemia cells	9.21E-04	CEBPB, SPI1	2
Cellular Development	developmental process of thymocytes	9.32E-04	CEBPA, CXCR4, LCP2, PNP, SHH, SOCS1, SPI1, WAS	8
Cellular Development	differentiation of plasma cells	1.05E-03	CXCR4, CXCR5, DUSP5, PRDM1	4
Cellular Development	arrest in developmental process of T lymphocytes	1.06E-03	CXCR4, LCP2, SHH	3
Cellular Development	developmental process of pro-T lymphocytes	1.06E-03	CEBPA, CXCR4, SPI1	3
Cellular Development	specification of neurons	1.06E-03	NKX2-2, OLIG2, SHH	3
Cellular Development	developmental process of cancer cells	1.15E-03	CEBPB, DUSP1, GRN, LUM, MST1, NRP1, ODC1, SPI1, ZBTB16	9
Cellular Development	growth of pheochromocytoma cell lines	1.37E-03	BTG2, CDK1, NGF	3
Cellular Development	differentiation of thymocytes	1.38E-03	CEBPA, LCP2, PNP, SHH, WAS	5
Cellular Development	arrest in developmental process of leukocytes	1.39E-03	CXCR4, IRF8, LCP2, SHH	4
Cellular Development	development of antigen presenting cells	1.52E-03	CD81, CEBPA, FOS, IRF8, SPI1	5
Cellular Development	developmental process of Th2 cells	1.57E-03	CEBPB, ITK, JUNB, LCP2, PLP1, SOCS3	6
Cellular Development	developmental process of fibroblast cell lines	1.70E-03	CEBPA, CEBPB, COL1A1, ESRRG, FOS, GADD45G, GRN, JUNB, NR1D1, ODC1, SHH, SHMT1, SLC3A2, SOCS1	14
Cellular Development	expansion of T lymphocytes	1.74E-03	LCP2, LGALS9, PLP1, SHH, SOCS1, SPI1, TLR3	7
Cellular Development	developmental process of neurons	1.75E-03	ALDH1A2, BHLHE22, BTG2, CEBPB, CXCR4, GFAP, LDB1, LHX6, NCAM1, NGF, NKX2-2, OLIG2, PRDM1, SHH, SPR, VTN	16
Cellular Development	developmental process of hepatocytes	1.81E-03	CEBPA, CEBPB, FOS, MMP9	4
Cellular Development	developmental process of epithelial cells	1.99E-03	CXCR4, FOS, GH1, JUNB, KRT8, MMP9, NME2, OLIG2, POMC, SHH, SOCS3, TYRP1, ZBTB16	13
Cellular Development	growth of fibroblast cell lines	2.15E-03	CEBPA, CEBPB, COL1A1, FOS, GADD45G, GRN, JUNB, ODC1, SHMT1, SLC3A2, SOCS1	11
Cellular Development	apoptosis of T lymphocytes	2.23E-03	ADA, CASP1, CHEK2, CXCR4, FOS, ITK, LGALS9, PNP, RAC2, SOCS1, WAS	11
Cellular Development	growth of ovarian cancer cell lines	2.37E-03	ATF3, CXCR4, CYP1A1, GRN, NME2	5
Cellular Development	differentiation of granule cells	2.57E-03	BTG2, SHH, VTN	3
Cellular Development	differentiation of myotube	2.57E-03	CD81, CEBPA, SHH	3
Cellular Development	developmental process of liver cells	2.80E-03	CEBPA, CEBPB, FOS, MMP9, SOCS1	5
Cellular Development	adipogenesis of mesenchymal cells	3.00E-03	CEBPA, CEBPB	2
Cellular Development	development of Purkinje cells	3.00E-03	CXCR4, NR1D1	2
Cellular Development	development of lymphoid cells	3.00E-03	LCP2, SPI1	2
Cellular Development	development of pro-T lymphocytes	3.00E-03	CXCR4, SPI1	2
Cellular Development	differentiation of common lymphoid progenitor cells	3.00E-03	CEBPA, SPI1	2
Cellular Development	development of phagocytes	3.27E-03	CD81, CEBPA, FOS, IRF8, SPI1	5
Cellular Development	lymphopoiesis of blood cells	3.65E-03	CXCR4, FOS, SPI1	3
Cellular Development	growth of tumor cells	3.80E-03	DUSP1, EFEMP2, GRN, LUM, MST1, NGF, NRP1, ODC1, SLC3A2	9
Cellular Function and Maintenance	T cell homeostasis	3.19E-07	ADA, CASP1, CDK1, CEBPA, CEBPB, CHEK2, CORO1A, CXCR4, FOS, GADD45G, GAPDH (includes EG:2597), IRF8, ITK, JUNB, LCP2, LGALS9, PLP1, PNP, POMC, PRDM1, PSMB9, PTPN6, RAC2, SHH, SOCS1, SOCS3, SOX4, SPI1, TLR3, WAS	30
Cellular Function and Maintenance	T cell development	9.20E-07	ADA, CASP1, CDK1, CEBPA, CEBPB, CHEK2, CXCR4, FOS, GADD45G, GAPDH (includes EG:2597), IRF8, ITK, JUNB, LCP2, LGALS9, PLP1, PNP, POMC, PRDM1, PSMB9, PTPN6, RAC2, SHH, SOCS1, SOCS3, SOX4, SPI1, TLR3, WAS	29
Cellular Function and Maintenance	expansion of thymocytes	2.84E-05	LCP2, SHH, SOCS1, SPI1	4
Cellular Function and Maintenance	presence of cells	4.31E-05	ATF3, CXCR4, GH1, HSF2, NCAM1, SHH, SOCS3	7
Cellular Function and Maintenance	localization of normal cells	5.73E-05	CXCR4, GH1, HSF2, NCAM1, SHH, SOCS3	6
Cellular Function and Maintenance	differentiation of T lymphocytes	9.58E-05	ADA, CEBPA, CEBPB, GADD45G, IRF8, ITK, JUNB, LCP2, PLP1, PNP, POMC, PRDM1, SHH, SOCS3, SOX4, WAS	16
Cellular Function and Maintenance	cytostasis of eukaryotic cells	1.94E-04	ADA, CEBPB, CHEK2, GPI, NGF, NME1, PER1, SAT1, SOCS1, SOCS3, SPI1, TPM2, ZBTB16	13
Cellular Function and Maintenance	cell death of T lymphocytes	2.49E-04	ADA, CASP1, CDK1, CHEK2, CXCR4, FOS, GAPDH (includes EG:2597), ITK, LGALS9, PNP, PRDM1, RAC2, SOCS1, WAS	14
Cellular Function and Maintenance	proliferation of thymocytes	2.74E-04	ITK, LCP2, PTPN6, SHH, SOCS1, SPI1, WAS	7
Cellular Function and Maintenance	differentiation of alpha-beta T lymphocytes	5.96E-04	ADA, PNP, SHH	3
Cellular Function and Maintenance	organization of filaments	7.30E-04	ANXA2, COL1A1, CORO1A, GAPDH (includes EG:2597), INA, KRT18, SHH, TUBB, VTN	9
Cellular Function and Maintenance	organization of actin	7.64E-04	PLEK, VEGFC, VTN, WAS	4
Cellular Function and Maintenance	localization of neuroendocrine cells	9.21E-04	GH1, NCAM1	2
Cellular Function and Maintenance	localization of neurons	9.21E-04	CXCR4, HSF2	2
Cellular Function and Maintenance	cytostasis of cell lines	1.11E-03	CEBPB, CHEK2, GPI, NGF, NME1, PER1, SAT1, SOCS1, SPI1, TPM2	10
Cellular Function and Maintenance	differentiation of thymocytes	1.38E-03	CEBPA, LCP2, PNP, SHH, WAS	5
Cellular Function and Maintenance	cytostasis of cancer cells	1.82E-03	SOCS3, ZBTB16	2
Cellular Function and Maintenance	apoptosis of T lymphocytes	2.23E-03	ADA, CASP1, CHEK2, CXCR4, FOS, ITK, LGALS9, PNP, RAC2, SOCS1, WAS	11
Cellular Function and Maintenance	development of pro-T lymphocytes	3.00E-03	CXCR4, SPI1	2
Cellular Growth and Proliferation	proliferation of normal cells	2.70E-11	ABCC4, ADA, ALDH1A2, ANGPT1, C8ORF4, CCNG2, CD81, CEBPA, CEBPB, CGA, CORO1A, CXCR4, DUSP1, FHL1, FOS, GADD45A, GH1, GPI, GRN, HAVCR1, HLA-DRB1, HMMR, IFI30, IRF8, ITK, JUNB, LCP2, LGALS9, MMP9, MST1, NCAM1, NCF1, NGF, NME1, NME2, NR1D1, NRP1, NT5E, ODC1, PGAM2, PLP1, PNP, POMC, PRDM1, PTPN6, RAC2, RBP4, SHH, SOCS1, SOCS3, SOX4, SPI1, TF, TLR3, TXNDC5, TYRP1, VAX1, VEGFC, VTN, WAS, ZBTB16, ZIC1	62
Cellular Growth and Proliferation	growth of cells	1.76E-10	ACCN1, ACTG1, AHCY, ANXA2, ARAF, ARNTL2, ATF3, BTG2, C8ORF4, CASP1, CD81, CDK1, CEBPA, CEBPB, COL1A1, CORO1A, CTSC, CXCR4, CYP1A1, DUSP1, DUSP5, EFEMP2, ELOVL7, ESRRG, FOS, FRZB, GADD45A, GADD45G, GH1, GRN, HMMR, HNRNPC, IFI30, IRF8, JUNB, LCP2, LGALS9, LUM, MCM3, MCM5, MMP9, MST1, MX1, NGF, NME1, NME2, NRP1, ODC1, OLIG2, PER1, PLP1, POMC, PRDM1, PTPN6, RBBP6 (includes EG:5930), SAT1, SHH, SHMT1,…	72
Cellular Growth and Proliferation	proliferation of cells	1.16E-09	ABCC4, ADA, ALDH1A2, ANGPT1, ANXA2, ARAF, ATF3, AURKB, BTG2, C8ORF4, CASP1, CCNG2, CD81, CDC45, CDK1, CEBPA, CEBPB, CGA, CHEK2, COL1A1, CORO1A, CXCR4, DUSP1, FHL1, FOS, GADD45A, GH1, GPI, GRN, HAVCR1, HLA-DRB1, HMMR, IFI30, INSIG1, IRF8, ITK, JUNB, KIF11, KRT8, LCP2, LGALS9, LIPG, MMP9, MST1, NCAM1, NCF1, NGF, NME1, NME2, NR1D1, NRP1, NT5E, ODC1, PBK, PGAM2, PLP1, PNP, POMC, PRDM1, PTPN6, RAC2, R…	84
Cellular Growth and Proliferation	proliferation of eukaryotic cells	2.28E-09	ABCC4, ADA, ALDH1A2, ANGPT1, ANXA2, AURKB, BTG2, C8ORF4, CASP1, CCNG2, CD81, CEBPA, CEBPB, CGA, CHEK2, COL1A1, CORO1A, CXCR4, DUSP1, FHL1, FOS, GADD45A, GH1, GPI, GRN, HAVCR1, HLA-DRB1, HMMR, IFI30, IRF8, ITK, JUNB, LCP2, LGALS9, MMP9, MST1, NCAM1, NCF1, NGF, NME1, NME2, NR1D1, NRP1, NT5E, ODC1, PBK, PGAM2, PLP1, PNP, POMC, PRDM1, PTPN6, RAC2, RBP4, SAT1, SHH, SOCS1, SOCS3, SOX4, SPI1, TF, TLR3, …	72
Cellular Growth and Proliferation	growth of eukaryotic cells	3.15E-09	ACCN1, ARNTL2, ATF3, BTG2, C8ORF4, CASP1, CDK1, CEBPA, CEBPB, COL1A1, CXCR4, CYP1A1, DUSP1, DUSP5, EFEMP2, ELOVL7, ESRRG, FOS, GADD45A, GADD45G, GH1, GRN, HMMR, IRF8, JUNB, LCP2, LGALS9, LUM, MST1, NGF, NME1, NME2, NRP1, ODC1, OLIG2, PLP1, POMC, PRDM1, PTPN6, RBBP6 (includes EG:5930), SAT1, SHH, SHMT1, SLC30A1, SLC3A2, SOCS1, SOCS3, SPI1, TLR3, TPM2, TXNDC5, TYMS, VEGFC, ZBTB16, ZIC1	55
Cellular Growth and Proliferation	proliferation of lymphocytes	3.41E-08	ADA, CD81, CEBPB, CORO1A, CXCR4, DUSP1, GADD45A, GH1, GPI, HAVCR1, HLA-DRB1, IRF8, ITK, JUNB, LCP2, LGALS9, MMP9, NT5E, PLP1, PNP, POMC, PRDM1, PTPN6, RAC2, SHH, SOCS1, SOCS3, SPI1, TLR3, TYRP1, WAS, ZBTB16	32
Cellular Growth and Proliferation	growth of cell lines	2.06E-07	ACCN1, ARNTL2, ATF3, BTG2, C8ORF4, CASP1, CDK1, CEBPA, CEBPB, COL1A1, CXCR4, CYP1A1, DUSP5, ELOVL7, ESRRG, FOS, GADD45A, GADD45G, GH1, GRN, HMMR, JUNB, NGF, NME1, NME2, NRP1, ODC1, OLIG2, POMC, PRDM1, PTPN6, RBBP6 (includes EG:5930), SAT1, SHH, SHMT1, SLC30A1, SLC3A2, SOCS1, SOCS3, SPI1, TPM2, TYMS, VEGFC	43
Cellular Growth and Proliferation	proliferation of T lymphocytes	1.69E-06	CD81, CORO1A, CXCR4, DUSP1, GADD45A, GH1, GPI, HAVCR1, HLA-DRB1, ITK, LCP2, LGALS9, MMP9, NT5E, PLP1, PNP, POMC, PRDM1, PTPN6, RAC2, SHH, SOCS1, SOCS3, SPI1, WAS	25
Cellular Growth and Proliferation	colony formation of eukaryotic cells	7.66E-06	ATF3, CCNG2, CEBPA, CLDN4, FBLN1, FOS, GADD45A, GADD45G, GRN, IRF8, JUNB, LUM, MMP9, NGF, NME2, PBK, RAC2, SLC3A2, SOCS1, SPI1, TPM3	21
Cellular Growth and Proliferation	growth of normal cells	2.71E-05	ATF3, C8ORF4, CEBPA, DUSP1, FOS, GADD45A, GH1, IRF8, LCP2, LGALS9, NGF, PLP1, POMC, PRDM1, PTPN6, SHH, SOCS1, SOCS3, SPI1, TLR3, TXNDC5, ZBTB16, ZIC1	23
Cellular Growth and Proliferation	expansion of thymocytes	2.84E-05	LCP2, SHH, SOCS1, SPI1	4
Cellular Growth and Proliferation	growth of tumor cell lines	3.88E-05	ACCN1, ATF3, BTG2, CASP1, CDK1, CEBPA, CXCR4, CYP1A1, DUSP5, ELOVL7, ESRRG, GADD45A, GH1, GRN, HMMR, NGF, NME1, NME2, ODC1, OLIG2, POMC, PRDM1, RBBP6 (includes EG:5930), SAT1, SHH, SLC3A2, SOCS1, SOCS3, SPI1, TYMS, VEGFC	31
Cellular Growth and Proliferation	growth of leukocytes	1.44E-04	FOS, IRF8, LCP2, LGALS9, PLP1, PRDM1, PTPN6, SHH, SOCS1, SPI1, TLR3, ZBTB16	12
Cellular Growth and Proliferation	growth of T lymphocytes	1.53E-04	FOS, LCP2, LGALS9, PLP1, PTPN6, SHH, SOCS1, SPI1, TLR3	9
Cellular Growth and Proliferation	proliferation of thymocytes	2.74E-04	ITK, LCP2, PTPN6, SHH, SOCS1, SPI1, WAS	7
Cellular Growth and Proliferation	proliferation of central nervous system cells	3.52E-04	GH1, GRN, NCAM1, NR1D1, SHH, VTN, ZIC1	7
Cellular Growth and Proliferation	colony formation of normal cells	5.58E-04	ATF3, CEBPA, GADD45A, IRF8, JUNB, NGF, RAC2, SOCS1, SPI1	9
Cellular Growth and Proliferation	proliferation of granule cells	6.46E-04	NR1D1, SHH, VTN, ZIC1	4
Cellular Growth and Proliferation	proliferation of liver cells	6.53E-04	CEBPA, CEBPB, CXCR4, FOS, MST1, ODC1, SOCS3, TF	8
Cellular Growth and Proliferation	proliferation of hepatocytes	7.03E-04	CEBPA, CEBPB, CXCR4, FOS, MST1, ODC1, SOCS3	7
Cellular Growth and Proliferation	proliferation of tumor cell lines	7.89E-04	ANXA2, AURKB, CCNG2, CD81, CEBPA, CEBPB, CHEK2, COL1A1, CXCR4, GH1, GRN, IRF8, JUNB, MMP9, NGF, PBK, PRDM1, SAT1, SHH, SOCS1, SOCS3, SOX4, SPI1, TF, TYMS, VEGFC, VTN	27
Cellular Growth and Proliferation	proliferation of connective tissue cells	1.05E-03	CEBPB, CGA, DUSP1, FOS, GPI, GRN, HMMR, IFI30, JUNB, PGAM2, SHH, SOCS3, TF, VTN	14
Cellular Growth and Proliferation	growth of pheochromocytoma cell lines	1.37E-03	BTG2, CDK1, NGF	3
Cellular Growth and Proliferation	proliferation of neurons	1.37E-03	NCAM1, NGF, NR1D1, SHH, VAX1, VTN, ZIC1	7
Cellular Growth and Proliferation	arrest in growth of cells	1.62E-03	BTG2, CEBPA, FOS, GADD45A, IRF8, NGF, SHH, SOCS1, SOCS3, SPI1	10
Cellular Growth and Proliferation	expansion of T lymphocytes	1.74E-03	LCP2, LGALS9, PLP1, SHH, SOCS1, SPI1, TLR3	7
Cellular Growth and Proliferation	proliferation of neuroglia	1.94E-03	GRN, NCAM1, PLP1, SHH, SOX4, VTN	6
Cellular Growth and Proliferation	growth of fibroblast cell lines	2.15E-03	CEBPA, CEBPB, COL1A1, FOS, GADD45G, GRN, JUNB, ODC1, SHMT1, SLC3A2, SOCS1	11
Cellular Growth and Proliferation	proliferation of fibroblasts	2.30E-03	CEBPB, FOS, GPI, GRN, HMMR, IFI30, PGAM2, SHH, SOCS3, VTN	10
Cellular Growth and Proliferation	generation of normal cells	2.36E-03	CEBPB, IRF8, ITK, LHX6, OLIG2, PSMB9, SHH, SOCS3, SPI1	9
Cellular Growth and Proliferation	growth of ovarian cancer cell lines	2.37E-03	ATF3, CXCR4, CYP1A1, GRN, NME2	5
Cellular Growth and Proliferation	proliferation of brain cells	2.58E-03	GH1, NR1D1, SHH, VTN, ZIC1	5
Cellular Growth and Proliferation	colony formation of stomach cancer cell lines	3.00E-03	CLDN4, FBLN1	2
Cellular Growth and Proliferation	generation of interneurons	3.00E-03	LHX6, OLIG2	2
Cellular Growth and Proliferation	colony formation of fibroblasts	3.08E-03	ATF3, GADD45A, JUNB	3
Cellular Growth and Proliferation	proliferation of mammary tumor cells	3.08E-03	FOS, GH1, NGF	3
Cellular Growth and Proliferation	colony formation of tumor cell lines	3.42E-03	ATF3, CCNG2, CLDN4, FBLN1, GADD45A, GADD45G, GRN, LUM, NME2, PBK	10
Cellular Growth and Proliferation	growth of tumor cells	3.80E-03	DUSP1, EFEMP2, GRN, LUM, MST1, NGF, NRP1, ODC1, SLC3A2	9
Cellular Growth and Proliferation	proliferation of B lymphocytes	3.93E-03	ADA, CD81, CEBPB, IRF8, JUNB, PTPN6, SHH, SPI1, TLR3, ZBTB16	10
Cellular Movement	cell movement	1.76E-09	ACTG1, ANGPT1, ANXA2, ARHGDIB, ARPC5, ARPC1B, CASP1, CD81, CDK1, CLDN4, COL1A1, CORO1A, CXCR4, CXCR5, DUSP1, FERMT3, FOS, GFAP, GH1, GPI, HMMR, IRF8, ITK, LCP2, LGALS9, MMP9, MST1, MX1, NCF1, NGF, NME1, NRP1, PBK, PLP1, PTPN6, RAC2, SOCS1, SOCS3, SPI1, TBXAS1, TLR3, TPM3, TUBB, VEGFC, VTN, WAS, ZBTB16	47
Cellular Movement	cell movement of eukaryotic cells	1.95E-08	ANGPT1, ANXA2, ARPC1B, CASP1, CD81, CDK1, CLDN4, COL1A1, CORO1A, CXCR4, CXCR5, DUSP1, FERMT3, FOS, GFAP, GH1, GPI, HMMR, ITK, LCP2, LGALS9, MMP9, MST1, MX1, NCF1, NGF, NME1, NRP1, PBK, PLP1, PTPN6, RAC2, SOCS1, SOCS3, SPI1, TBXAS1, TLR3, VEGFC, VTN, WAS, ZBTB16	41
Cellular Movement	migration of cells	1.34E-06	ANGPT1, ANXA2, ARHGDIB, CAP1, CD81, CDK1, CLDN4, COL1A1, CORO1A, CXCR4, CXCR5, DUSP1, FERMT3, FHL1, GADD45A, GH1, GRN, HMMR, ITK, KRT8, LGALS9, LHX6, LUM, MMP9, MST1, NBL1, NCAM1, NCF1, NGF, NME1, NR1D1, NRP1, NT5E, PLP1, POMC, PTPN6, RAC2, SHH, SLC3A2, SOCS1, SOCS3, SPI1, TPM3, VAX1, VEGFC, VSNL1, VTN, WAS, ZBTB16	49
Cellular Movement	migration of eukaryotic cells	2.77E-06	ANGPT1, ANXA2, ARHGDIB, CD81, CLDN4, COL1A1, CORO1A, CXCR4, CXCR5, DUSP1, FERMT3, FHL1, GADD45A, GH1, GRN, HMMR, ITK, KRT8, LGALS9, LHX6, LUM, MMP9, MST1, NBL1, NCAM1, NCF1, NGF, NME1, NR1D1, NRP1, NT5E, PLP1, POMC, PTPN6, RAC2, SHH, SLC3A2, SOCS1, SOCS3, SPI1, VAX1, VEGFC, VSNL1, VTN, WAS, ZBTB16	46
Cellular Movement	migration of normal cells	3.91E-06	ANGPT1, CD81, COL1A1, CORO1A, CXCR4, CXCR5, DUSP1, FERMT3, FHL1, GADD45A, GRN, HMMR, ITK, LGALS9, LHX6, LUM, MMP9, MST1, NBL1, NCAM1, NCF1, NGF, NR1D1, NRP1, NT5E, PLP1, POMC, PTPN6, RAC2, SHH, SLC3A2, SOCS1, SOCS3, SPI1, VAX1, VEGFC, VTN, WAS	38
Cellular Movement	cell movement of prostate cancer cell lines	8.59E-06	CXCR4, MX1, NRP1, PBK, TBXAS1	5
Cellular Movement	cell movement of leukocytes	1.66E-05	ANGPT1, CASP1, CD81, COL1A1, CORO1A, CXCR4, CXCR5, DUSP1, FERMT3, GFAP, ITK, LGALS9, MMP9, NCF1, NGF, PLP1, PTPN6, RAC2, SOCS1, SOCS3, SPI1, TLR3, VTN, WAS, ZBTB16	25
Cellular Movement	cell movement of lymphatic system cells	2.95E-05	CASP1, CORO1A, CXCR5, DUSP1, ITK, LCP2, LGALS9, MMP9, NCF1, PLP1, PTPN6, RAC2, SOCS3, SPI1, VEGFC, VTN, WAS	17
Cellular Movement	migration of leukocytes	3.34E-05	ANGPT1, CD81, COL1A1, CORO1A, CXCR4, CXCR5, FERMT3, ITK, LGALS9, LUM, MMP9, MST1, NBL1, NGF, NT5E, PLP1, POMC, PTPN6, RAC2, SOCS1, SOCS3, SPI1, VTN, WAS	24
Cellular Movement	cell movement of normal cells	5.69E-05	ANGPT1, CASP1, CD81, COL1A1, CORO1A, CXCR4, CXCR5, DUSP1, FERMT3, FOS, GFAP, ITK, LCP2, LGALS9, MMP9, NCF1, NGF, PLP1, PTPN6, RAC2, SOCS1, SOCS3, SPI1, TLR3, VEGFC, VTN, WAS, ZBTB16	28
Cellular Movement	localization of normal cells	5.73E-05	CXCR4, GH1, HSF2, NCAM1, SHH, SOCS3	6
Cellular Movement	cell movement of cell lines	1.16E-04	ANXA2, ARPC1B, CD81, CLDN4, CXCR4, FOS, GPI, MMP9, MST1, MX1, NGF, NME1, NRP1, PBK, SOCS1, TBXAS1, VTN, WAS	18
Cellular Movement	infiltration	1.22E-04	CASP1, CXCR5, DUSP1, GFAP, IRF8, ITK, LCP2, MMP9, NCF1, NGF, NRP1, PLP1, RAC2, SOCS1, SOCS3, TLR3, ZBTB16	17
Cellular Movement	cell movement of phagocytes	1.52E-04	ANGPT1, CASP1, COL1A1, CORO1A, CXCR4, DUSP1, MMP9, NCF1, NGF, PLP1, PTPN6, RAC2, SOCS1, SOCS3, SPI1, TLR3, VTN, WAS	18
Cellular Movement	cell movement of tumor cell lines	1.73E-04	ANXA2, ARPC1B, CD81, CLDN4, CXCR4, FOS, GPI, MX1, NGF, NME1, NRP1, PBK, TBXAS1, VTN	14
Cellular Movement	cell movement of granulocytes	2.38E-04	CASP1, CORO1A, CXCR5, DUSP1, ITK, LGALS9, MMP9, NCF1, PLP1, PTPN6, RAC2, SOCS3, SPI1, VTN, WAS	15
Cellular Movement	infiltration of cells	3.12E-04	CASP1, CXCR5, DUSP1, GFAP, IRF8, ITK, LCP2, MMP9, NCF1, NRP1, PLP1, RAC2, SOCS1, SOCS3, TLR3, ZBTB16	16
Cellular Movement	cell movement of neutrophils	5.28E-04	CASP1, CORO1A, DUSP1, MMP9, NCF1, PLP1, PTPN6, RAC2, SOCS3, SPI1, VTN, WAS	12
Cellular Movement	invasion of ovarian cancer cell lines	6.46E-04	ATF3, CLDN4, MMP9, NME2	4
Cellular Movement	cell movement of tumor cells	7.36E-04	CDK1, DUSP1, GH1, HMMR, NRP1	5
Cellular Movement	localization of neuroendocrine cells	9.21E-04	GH1, NCAM1	2
Cellular Movement	localization of neurons	9.21E-04	CXCR4, HSF2	2
Cellular Movement	invasion of eukaryotic cells	1.09E-03	ATF3, CD53, CLDN4, CXCR4, FBLN1, GH1, GPI, GRN, JUNB, MMP9, MST1, MX1, NME1, NME2, NRP1, ODC1, SPI1, VEGFC, VTN, ZBTB16	20
Cellular Movement	cell movement of cancer cells	1.39E-03	CDK1, DUSP1, HMMR, NRP1	4
Cellular Movement	homing of cells	1.99E-03	ANGPT1, ANXA2, CORO1A, CXCR4, CXCR5, GH1, LGALS9, MMP9, NGF, NRP1, PTPN6, RAC2, SOCS1, SOCS3, SPI1, VEGFC, VTN, WAS	18
Cellular Movement	homing of eukaryotic cells	2.37E-03	ANGPT1, ANXA2, CORO1A, CXCR4, CXCR5, LGALS9, MMP9, NGF, NRP1, PTPN6, RAC2, SOCS1, SOCS3, SPI1, VEGFC, VTN, WAS	17
Cellular Movement	chemotaxis of cells	2.42E-03	ANGPT1, ANXA2, CORO1A, CXCR4, GH1, LGALS9, MMP9, NGF, NRP1, PTPN6, RAC2, SOCS1, SOCS3, SPI1, VEGFC, VTN, WAS	17
Cellular Movement	homing of leukocytes	2.45E-03	ANGPT1, CORO1A, CXCR4, CXCR5, LGALS9, MMP9, NGF, PTPN6, RAC2, SOCS3, SPI1, VTN, WAS	13
Cellular Movement	cell movement of breast cancer cell lines	2.80E-03	ARPC1B, CXCR4, FOS, GPI, NME1	5
Cellular Movement	infiltration of leukocytes	2.91E-03	CASP1, CXCR5, DUSP1, GFAP, ITK, MMP9, NCF1, PLP1, RAC2, SOCS1, SOCS3, TLR3, ZBTB16	13
Cellular Movement	cell movement of lymphocytes	2.92E-03	CD81, COL1A1, CXCR4, CXCR5, ITK, MMP9, PLP1, RAC2, SOCS1, SOCS3, WAS	11
Cellular Movement	migration of megakaryocytes	3.00E-03	CXCR4, MMP9	2
Cellular Movement	mobilization of progenitor cells	3.00E-03	CXCR4, SOCS3	2
Cellular Movement	chemotaxis of eukaryotic cells	3.09E-03	ANGPT1, ANXA2, CORO1A, CXCR4, LGALS9, MMP9, NGF, NRP1, PTPN6, RAC2, SOCS1, SOCS3, SPI1, VEGFC, VTN, WAS	16
Connective Tissue Development and Function	mass of connective tissue	3.25E-06	ATF3, CEBPB, CRY2, DGAT1, GH1, JUNB, PER1, PER2, POMC, RXRG, SAT1, UCP3	12
Connective Tissue Development and Function	mass of adipose tissue	1.26E-04	ATF3, CEBPB, DGAT1, GH1, POMC, RXRG, SAT1, UCP3	8
Connective Tissue Development and Function	activation of fibroblast cell lines	4.23E-04	HAVCR1, KRT8, KRT18	3
Connective Tissue Development and Function	development of basisphenoid bone	9.21E-04	NKX3-2, SHH	2
Connective Tissue Development and Function	growth of fibroblast cell lines	2.15E-03	CEBPA, CEBPB, COL1A1, FOS, GADD45G, GRN, JUNB, ODC1, SHMT1, SLC3A2, SOCS1	11
Connective Tissue Development and Function	proliferation of fibroblasts	2.30E-03	CEBPB, FOS, GPI, GRN, HMMR, IFI30, PGAM2, SHH, SOCS3, VTN	10
Connective Tissue Development and Function	bone mineral density of femur	2.57E-03	FOS, GH1, RAC2	3
Connective Tissue Development and Function	adipogenesis of mesenchymal cells	3.00E-03	CEBPA, CEBPB	2
Connective Tissue Development and Function	colony formation of fibroblasts	3.08E-03	ATF3, GADD45A, JUNB	3
Connective Tissue Disorders	connective tissue disorder of mammalia	1.37E-04	CASP1, DUSP1, EFEMP2, FOS, GPI, HLA-DRB1, HMMR, LUM, MMP9, NCF1, SOCS1, SOCS3	12
Connective Tissue Disorders	arthritis of mammalia	1.88E-04	CASP1, DUSP1, FOS, GPI, HLA-DRB1, HMMR, LUM, MMP9, NCF1, SOCS1, SOCS3	11
Connective Tissue Disorders	connective tissue disorder of rodents	3.77E-04	CASP1, DUSP1, EFEMP2, FOS, GPI, HMMR, LUM, MMP9, NCF1, SOCS1, SOCS3	11
Connective Tissue Disorders	connective tissue disorder of mice	8.49E-04	CASP1, DUSP1, EFEMP2, FOS, GPI, HMMR, MMP9, NCF1, SOCS1, SOCS3	10
Connective Tissue Disorders	rheumatic disease of rodents	1.06E-03	CASP1, DUSP1, FOS, GPI, HMMR, LUM, MMP9, NCF1, SOCS1, SOCS3	10
Connective Tissue Disorders	arthritis of humans	1.06E-03	CASP1, HLA-DRB1, SOCS1	3
Connective Tissue Disorders	arthritis of rodents	2.36E-03	CASP1, DUSP1, FOS, GPI, HMMR, LUM, MMP9, NCF1, SOCS3	9
Connective Tissue Disorders	rheumatic disease of mice	2.36E-03	CASP1, DUSP1, FOS, GPI, HMMR, MMP9, NCF1, SOCS1, SOCS3	9
Dermatological Diseases and Conditions	dermatological disorder	2.89E-09	ADA, ADRA2C, ATP2A2, CASP1, CD81, CDK1, CLDN1, CLDN4, COL1A1, CTSC, CXCR4, DUSP1, DUSP5, EFEMP2, FOS, GADD45A, GH1, HAVCR1, HIC1, HLA-DRB1, HSF2, IFI30, JUNB, KRT8, LCP2, MCM5, MMP9, NCAM1, ODC1, PER1, PTPN6, RXRG, SAT1, SHH, SLC1A1, SOCS1, SOCS3, SPI1, TUBA1C, TYMS, TYRP1	41
Dermatological Diseases and Conditions	dermatitis	1.72E-08	CASP1, CXCR4, DUSP1, DUSP5, GADD45A, HAVCR1, HIC1, HLA-DRB1, HSF2, IFI30, JUNB, LCP2, PER1, SOCS1, SOCS3, SPI1, TYMS	17
Dermatological Diseases and Conditions	atopic dermatitis	2.63E-07	CXCR4, DUSP1, GADD45A, HAVCR1, HLA-DRB1, HSF2, IFI30, JUNB, PER1, SOCS3, SPI1, TYMS	12
Dermatological Diseases and Conditions	skin cancer	7.35E-04	CDK1, CLDN4, FOS, MMP9, NCAM1, ODC1, RXRG, SHH, SLC1A1, TUBA1C, TYMS	11
Dermatological Diseases and Conditions	skin tumor	1.55E-03	CDK1, FOS, MMP9, NCAM1, ODC1, RXRG, SHH, SLC1A1, TUBA1C, TYMS	10
Developmental Disorder	hypertrophy	1.05E-04	ACTC1, ADRA2C, ANGPT1, ARAF, ATF3, CGA, COL1A1, CSRP3, CTSC, DUSP1, GFAP, GH1, IRX4, MMP9, NCF1, NT5E, ODC1, TLR3	18
Developmental Disorder	developmental disorder	1.39E-04	ACTC1, ADA, ADRA2C, ANGPT1, ARAF, ATF3, CEBPB, CGA, COL1A1, CSRP3, CTSC, CYP26A1, DUSP1, FBLN1, FERMT3, GFAP, GH1, INSIG1, IRX4, KRT8, MFAP4, MMP9, NCF1, NGF, NKX3-2, NT5E, ODC1, POMC, SHH, SLC1A1, SPI1, TF, TLR3, TPM3, VEGFC, ZIC1	36
Developmental Disorder	developmental disorder of secretory structure	2.05E-03	GH1, KRT8, ODC1, POMC	4
Digestive System Development and Function	proliferation of liver	9.21E-04	CEBPB, SAT1	2
Digestive System Development and Function	size of liver	1.71E-03	CEBPA, GH1, SOCS3	3
DNA Replication, Recombination, and Repair	cleavage of core promoter	3.11E-04	NME1, NME2	2
DNA Replication, Recombination, and Repair	metabolism of inosine	3.11E-04	ADA, NT5E	2
DNA Replication, Recombination, and Repair	hydrolysis of adenosine	9.21E-04	ADA, AHCY	2
DNA Replication, Recombination, and Repair	formation of mitotic spindle	1.02E-03	HELLS, KIF11, KIF4A, TTK, TUBB	5
DNA Replication, Recombination, and Repair	metabolism of DNA	1.28E-03	ANGPT1, ASAH1, CD53, CDC45, DNASE1L3, DUSP1, GRN, KRT8, LHX6, MCM3, MCM5, NGF, NT5E, ORC3L, PRIM2, SOCS3	16
DNA Replication, Recombination, and Repair	conversion of adenosine	1.82E-03	ADA, NT5E	2
DNA Replication, Recombination, and Repair	synthesis of DNA	1.85E-03	ADA, ATF3, CEBPA, CHEK2, DUSP1, FOS, GH1, GRN, MST1, NCF1, NGF, ODC1, POMC, SHH, TYMS, VTN	16
DNA Replication, Recombination, and Repair	quantity of chromosomes	2.12E-03	AURKB, GADD45A, MIS12	3
Drug Metabolism	metabolism of 9-cis-retinoic acid	6.29E-06	ALDH1A2, ALDH8A1, CYP1A1, CYP26A1	4
Drug Metabolism	biosynthesis of 9-cis-retinoic acid	1.05E-04	ALDH1A2, ALDH8A1, CYP1A1	3
Embryonic Development	adipogenesis of mesenchymal cells	3.00E-03	CEBPA, CEBPB	2
Embryonic Development	development of neural tube	3.27E-03	ALDH1A2, CYP26A1, FOXB1, RBP4, SHH	5
Embryonic Development	patterning of normal cells	3.65E-03	LDB1, OLIG2, SHH	3
Endocrine System Development and Function	quantity of zymogen granules	2.15E-05	KRT8, KRT18, SOCS1	3
Endocrine System Development and Function	differentiation of endocrine cells	5.41E-04	KRT8, NGF, NKX2-2, SHH	4
Endocrine System Development and Function	differentiation of neuroendocrine cells	8.08E-04	NGF, NKX2-2, SHH	3
Endocrine System Development and Function	localization of neuroendocrine cells	9.21E-04	GH1, NCAM1	2
Endocrine System Development and Function	quantity of anterior pituitary cells	2.57E-03	CGA, GH1, POMC	3
Endocrine System Development and Function	mass of pancreas	3.00E-03	ODC1, SHH	2
Endocrine System Disorders	hypoglycemia of mice	2.58E-05	ATF3, CEBPA, CEBPB, GH1, GPD1, POMC, SOCS1	7
Endocrine System Disorders	hypoglycemia	3.83E-05	ADRA2C, ATF3, CEBPA, CEBPB, GH1, GPD1, POMC, SOCS1	8
Endocrine System Disorders	endocrine system disorder of rodents	1.78E-03	ATF3, CEBPA, CEBPB, CYP1A1, GH1, GPD1, HRSP12, NKX2-2, POMC, RXRG, SAT1, SOCS1	12
Energy Production	conversion of ATP	9.21E-04	ENTPD2, NT5E	2
Energy Production	exchange of ATP	1.82E-03	NME1, SLC25A4	2
Free Radical Scavenging	formation of reactive oxygen species	3.98E-04	CYBA, CYP1A1, NCF1, NGF, RAC2	5
Gastrointestinal Disease	damage of liver	1.06E-06	CASP1, CYP7A1, DUSP1, GH1, KRT8, KRT18, MMP9, NCF1, NT5E, RGN, SOCS1, TLR3	12
Gastrointestinal Disease	injury of liver	4.24E-05	CASP1, CYP7A1, MMP9, NCF1, NT5E, RGN, SOCS1, TLR3	8
Gastrointestinal Disease	digestive system disorder of rodents	3.53E-03	CASP1, KRT8, MMP9, NCF1, SAT1, SOCS1, WAS	7
Gastrointestinal Disease	colon cancer	3.55E-03	AHCY, ANKRD9, ATF3, ATP2A2, CLDN1, CLDN4, CLIC5, DUSP5, INSIG1, MCM3, MCM5, MMP9, ODC1, PBK, TUBA1C, TUBB, TYMS	17
Gene Expression	expression of synthetic promoter	3.94E-07	ATF3, BHLHE40, CASP1, CEBPA, CEBPB, CXCR4, DUSP1, FOS, GADD45A, GADD45G, GH1, HIC1, LCP2, LGALS9, NCAM1, NGF, NKX2-2, NKX3-2, POMC, SHH, SLC20A1, SOCS1, SOCS3, SOX4, SPI1	25
Gene Expression	transcription of IL-4 response element	1.12E-05	CEBPA, CEBPB, SOCS1, SOCS3	4
Gene Expression	transcription	1.87E-05	ATF3, BHLHE40, BTG2, CASP1, CDK1, CEBPA, CEBPB, CRY2, CXCR4, CYP7A1, DUSP1, ESRRG, FOS, GADD45A, GADD45G, GH1, GRN, HELLS, HIC1, HRSP12, HSF2, IRF7, IRF8, JUNB, LCP2, LDB1, LGALS9, MEOX1, MX2, NCAM1, NCOR1, NGF, NKX2-2, NKX3-2, NME1, NME2, NR1D1, NR1D2, OLIG2, PER1, PER2, PRDM1, PRIM2, PTPN6, RBBP6 (includes EG:5930), RCOR2, RXRG, SHH, SLC20A1, SOCS1, SOCS3, SOX4, SPI1, TLR3, TNNI2, VAX1, ZBTB16,…	58
Gene Expression	activation of synthetic promoter	3.93E-05	CEBPB, CRY2, DUSP1, ESRRG, FOS, GADD45A, GADD45G, GAPDH (includes EG:2597), GH1, HSF2, IRF7, IRF8, JUNB, LCP2, MX1, NCF1, NCOR1, NGF, OLIG2, POMC, RXRG, SOCS1, SOCS3, SPI1, TLR3, ZBTB16	26
Gene Expression	transcription of synthetic promoter	8.68E-05	ATF3, BHLHE40, CASP1, CEBPA, CEBPB, DUSP1, FOS, GADD45A, GADD45G, GH1, HIC1, LCP2, LGALS9, NGF, NKX2-2, SHH, SLC20A1, SOCS3, SPI1	19
Gene Expression	transcription of protein binding site	1.31E-04	CEBPA, CEBPB, CRY2, GH1, PER1, PER2	6
Gene Expression	activation of DNA endogenous promoter	2.51E-04	CEBPA, FOS, IRF8, JUNB, NCOR1, NGF, SPI1	7
Gene Expression	activation of ATF binding site	2.85E-04	ATF3, FOS, JUNB	3
Gene Expression	transactivation of synthetic promoter	2.97E-04	CEBPB, ESRRG, FOS, GADD45A, GADD45G, GAPDH (includes EG:2597), IRF8, JUNB, MX1, NCOR1, RXRG, SOCS3, SPI1	13
Gene Expression	activation of C/ebp alpha binding element	5.96E-04	CEBPA, CEBPB, SPI1	3
Gene Expression	binding of DNA	6.91E-04	CEBPA, CEBPB, CYP1A1, FOS, GAPDH (includes EG:2597), GH1, JUNB, LCP2, NGF, POMC, PTPN6, SOCS3, SPI1	13
Gene Expression	activation of C/EBP binding site	8.08E-04	CEBPA, CEBPB, SPI1	3
Gene Expression	activation of HAF1/HAF1a binding site	9.21E-04	IRF8, SPI1	2
Gene Expression	activation of gene	1.01E-03	CEBPA, CEBPB, ESRRG, FOS, GH1, IRF7, IRF8, LCP2, MCM5, PER1, PRDM1, SOCS1, SOCS3	13
Gene Expression	transactivation	1.20E-03	CEBPA, CEBPB, ESRRG, FOS, GADD45A, GADD45G, GAPDH (includes EG:2597), GH1, HSF2, IRF7, IRF8, JUNB, MCM5, MED8, MMP9, MX1, NCOR1, PER1, PRDM1, RXRG, SOCS1, SOCS3, SPI1, ZBTB16	24
Gene Expression	expression of p53 response element	1.71E-03	ADA, ATF3, CDK1	3
Gene Expression	expression of cAMP response element	2.05E-03	ATF3, CEBPB, NGF, POMC	4
Gene Expression	activation of C/EBP response element	3.00E-03	CEBPA, CEBPB	2
Gene Expression	activation of mRNA	3.00E-03	HRSP12, NGF	2
Genetic Disorder	Huntington's disease	7.97E-10	ACTN3, ADRA2C, AGXT2L1, AHCY, ALDH2, ATP2A1, ATP2A2, BHLHE40, CASP1, CASQ1, CP, DIO2, DUSP5, ESRRG, FOS, GADD45A, GAPDH (includes EG:2597), GFAP, GH1, GPD1, GPI, JUNB, LDHB, NME1, NR1D1, PGAM2, PRIM2, PSMB9, RBP4, RXRG, SAT1, SLC16A9, SLC1A1, THBS3 (includes EG:7059), TNNI2, TPM3, VSNL1, ZBTB16, ZNF385B	39
Genetic Disorder	prostate cancer	2.45E-07	ABCC4, ACTC1, ALDH2, ALDH1A2, ANGPT1, ANXA2, ARHGDIB, BHLHE40, CDK1, CEBPA, CHEK2, COL1A1, CXCR4, DUSP1, ELOVL7, ESRRG, HSD17B3, ITK, MCM5, MMP9, NME1, ODC1, PER1, SAT1, SHH, SOCS1, SOCS3, TUBA1C, TUBB, TYMS, UGDH	31
Genetic Disorder	atopic dermatitis	2.63E-07	CXCR4, DUSP1, GADD45A, HAVCR1, HLA-DRB1, HSF2, IFI30, JUNB, PER1, SOCS3, SPI1, TYMS	12
Genetic Disorder	prostatic carcinoma	8.16E-06	ABCC4, ACTC1, ALDH1A2, ANGPT1, ANXA2, ARHGDIB, BHLHE40, CEBPA, DUSP1, ESRRG, HSD17B3, MCM5, MMP9, ODC1, PER1, SAT1, SOCS1, SOCS3, UGDH	19
Genetic Disorder	genetic disorder	8.31E-06	AACS, ABCC4, ACCN1, ACTC1, ACTG1, ACTN3, ADA, ADRA2C, AGXT2L1, AHCY, ALDH2, ALDH1A2, ALDH3B1, ANGPT1, ANKRD9, ANXA2, ARAF, ARHGDIB, ARNTL2, ASAH1, ATF3, ATP2A1, ATP2A2, AURKB, BCL9, BHLHE40, BTG2, CASP1, CASQ1, CD53, CD81, CDC45, CDK1, CEBPA, CEBPB, CHEK2, CHP, CKAP4, CLDN1, CLDN4, CLDN5, CLDN10, CLIC5, COL1A1, COTL1, CP, CPN1, CRHBP, CRY2, CSRP3, CTSC, CTSH, CXCR4, CYBA, CYP1A1, CYP26A1, CYP7A1,…	175
Genetic Disorder	genetic disorder of mice	1.68E-04	CASP1, CEBPB, CYP1A1, CYP26A1, CYP7A1, DGAT1, GFAP, GH1, INSIG1, KRT8, LCP2, MMP9, NCF1, NGF, POMC, RXRG, SLC1A1, SLC6A1, SOCS1, SOCS3, SPI1, TYRP1, WAS	23
Genetic Disorder	nemaline myopathy, type 1	9.21E-04	TPM2, TPM3	2
Genetic Disorder	prostatic intraepithelial tumor	9.29E-04	ABCC4, ACTC1, ANXA2, ARHGDIB, BHLHE40, ESRRG, SOCS3	7
Genetic Disorder	colon cancer	3.55E-03	AHCY, ANKRD9, ATF3, ATP2A2, CLDN1, CLDN4, CLIC5, DUSP5, INSIG1, MCM3, MCM5, MMP9, ODC1, PBK, TUBA1C, TUBB, TYMS	17
Hair and Skin Development and Function	stabilization of keratin filaments	3.11E-04	KRT8, KRT18	2
Hair and Skin Development and Function	melanogenesis	3.00E-03	POMC, SHH	2
Hematological Disease	hematological disorder	6.45E-08	ADA, ADRA2C, ALDH2, ANGPT1, ANXA2, ATF3, ATP2A1, AURKB, CASP1, CDK1, CEBPA, CEBPB, CHEK2, CXCR4, CYP1A1, FERMT3, GADD45A, GFAP, GH1, GPD1, HAVCR1, IRF8, ITK, KRT8, LDB1, MMP9, NCAM1, NME1, OLIG2, P2RX2, PNP, POMC, PRIM2, PSMB9, PTPN6, RAC2, RXRG, SOCS1, SOCS3, SOX4, SPI1, STX11, TUBA1C, TUBB, TYMS, UCP3, VEGFC, WAS	48
Hematological Disease	hypoglycemia of mice	2.58E-05	ATF3, CEBPA, CEBPB, GH1, GPD1, POMC, SOCS1	7
Hematological Disease	hematological disorder of mammalia	3.51E-05	ATF3, CASP1, CEBPA, CEBPB, CXCR4, GADD45A, GH1, GPD1, IRF8, KRT8, LDB1, MMP9, OLIG2, POMC, RAC2, RXRG, SOCS1, SOCS3, SPI1	19
Hematological Disease	hypoglycemia	3.83E-05	ADRA2C, ATF3, CEBPA, CEBPB, GH1, GPD1, POMC, SOCS1	8
Hematological Disease	hematological disorder of mice	4.29E-05	ATF3, CASP1, CEBPA, CEBPB, CXCR4, GADD45A, GH1, GPD1, IRF8, KRT8, MMP9, OLIG2, POMC, RAC2, RXRG, SOCS1, SOCS3, SPI1	18
Hematological Disease	leukemia	2.44E-04	ADA, AURKB, CDK1, CEBPA, CXCR4, CYP1A1, GH1, LDB1, NCAM1, OLIG2, PNP, PRIM2, PTPN6, RXRG, SOCS1, SPI1, TUBA1C, TYMS	18
Hematological Disease	hematologic cancer	2.80E-04	ADA, AURKB, CDK1, CEBPA, CHEK2, CXCR4, CYP1A1, GH1, LDB1, NCAM1, OLIG2, PNP, PRIM2, PTPN6, RXRG, SOCS1, SPI1, TUBA1C, TYMS	19
Hematological Disease	hyperproliferation of Th2 cells	3.11E-04	HAVCR1, PLP1	2
Hematological Disease	T-cell leukemia of mammalia	1.06E-03	LDB1, OLIG2, SOCS1	3
Hematological Disease	infection of macrophages	1.37E-03	ANXA2, CASP1, CXCR4	3
Hematological Disease	lymphocytic leukemia	1.74E-03	ADA, CDK1, CXCR4, CYP1A1, GH1, LDB1, OLIG2, PNP, PRIM2, SOCS1, TUBA1C	11
Hematological Disease	acute lymphocytic leukemia	2.59E-03	CXCR4, CYP1A1, GH1, LDB1, OLIG2, PNP, TUBA1C	7
Hematological Disease	leukocytosis of mice	3.23E-03	CXCR4, MMP9, RAC2, SOCS3	4
Hematological Disease	leukocytosis	3.53E-03	ADA, CXCR4, MMP9, RAC2, SOCS3	5
Hematological Disease	multiple myeloma	3.57E-03	ADA, CDK1, CHEK2, CXCR4, GH1, NCAM1, SPI1, TYMS	8
Hematological System Development and Function	differentiation of blood cells	2.41E-08	ADA, BTG2, C1QC, CEBPA, CEBPB, CXCR4, CXCR5, DUSP5, FOS, GADD45G, HELLS, IRF7, IRF8, ITK, JUNB, LCP2, LDB1, MMP9, PLP1, PNP, POMC, PRDM1, PTPN6, SCIN, SHH, SOCS1, SOCS3, SOX4, SPI1, VEGFC, WAS, ZBTB16	32
Hematological System Development and Function	proliferation of lymphocytes	3.41E-08	ADA, CD81, CEBPB, CORO1A, CXCR4, DUSP1, GADD45A, GH1, GPI, HAVCR1, HLA-DRB1, IRF8, ITK, JUNB, LCP2, LGALS9, MMP9, NT5E, PLP1, PNP, POMC, PRDM1, PTPN6, RAC2, SHH, SOCS1, SOCS3, SPI1, TLR3, TYRP1, WAS, ZBTB16	32
Hematological System Development and Function	hematological process	6.79E-08	ADA, ANGPT1, ANXA2, C1QC, CASP1, CD81, CDK1, CEBPA, CEBPB, CHEK2, CXCR4, CXCR5, DUSP1, DUSP5, ENTPD2, FERMT3, FOS, GADD45G, GAPDH (includes EG:2597), GPI, HELLS, IRF8, ITK, JUNB, LCP2, LGALS9, PLP1, PNP, POMC, PRDM1, PSMB9, PTPN6, RAC2, SHH, SOCS1, SOCS3, SOX4, SPI1, TLR3, VEGFC, WAS, ZBTB16	42
Hematological System Development and Function	differentiation of leukocytes	1.65E-07	ADA, C1QC, CEBPA, CEBPB, CXCR4, CXCR5, DUSP5, FOS, GADD45G, HELLS, IRF7, IRF8, ITK, JUNB, LCP2, MMP9, PLP1, PNP, POMC, PRDM1, PTPN6, SHH, SOCS1, SOCS3, SOX4, SPI1, WAS, ZBTB16	28
Hematological System Development and Function	differentiation of mononuclear leukocytes	1.90E-07	ADA, CEBPA, CEBPB, CXCR4, CXCR5, DUSP5, FOS, GADD45G, HELLS, IRF7, IRF8, ITK, JUNB, LCP2, PLP1, PNP, POMC, PRDM1, PTPN6, SHH, SOCS1, SOCS3, SOX4, SPI1, WAS	25
Hematological System Development and Function	T cell homeostasis	3.19E-07	ADA, CASP1, CDK1, CEBPA, CEBPB, CHEK2, CORO1A, CXCR4, FOS, GADD45G, GAPDH (includes EG:2597), IRF8, ITK, JUNB, LCP2, LGALS9, PLP1, PNP, POMC, PRDM1, PSMB9, PTPN6, RAC2, SHH, SOCS1, SOCS3, SOX4, SPI1, TLR3, WAS	30
Hematological System Development and Function	hematopoiesis	4.10E-07	ADA, ANGPT1, C1QC, CASP1, CD81, CDK1, CEBPA, CEBPB, CHEK2, CXCR4, CXCR5, DUSP5, FOS, GADD45G, GAPDH (includes EG:2597), HELLS, IRF8, ITK, JUNB, LCP2, LGALS9, PLP1, PNP, POMC, PRDM1, PSMB9, PTPN6, RAC2, SHH, SOCS1, SOCS3, SOX4, SPI1, TLR3, VEGFC, WAS, ZBTB16	37
Hematological System Development and Function	differentiation of lymphocytes	5.62E-07	ADA, CEBPA, CEBPB, CXCR4, CXCR5, DUSP5, FOS, GADD45G, HELLS, IRF8, ITK, JUNB, LCP2, PLP1, PNP, POMC, PRDM1, PTPN6, SHH, SOCS3, SOX4, SPI1, WAS	23
Hematological System Development and Function	T cell development	9.20E-07	ADA, CASP1, CDK1, CEBPA, CEBPB, CHEK2, CXCR4, FOS, GADD45G, GAPDH (includes EG:2597), IRF8, ITK, JUNB, LCP2, LGALS9, PLP1, PNP, POMC, PRDM1, PSMB9, PTPN6, RAC2, SHH, SOCS1, SOCS3, SOX4, SPI1, TLR3, WAS	29
Hematological System Development and Function	development of leukocytes	9.55E-07	ADA, CASP1, CD81, CDK1, CEBPA, CEBPB, CHEK2, CXCR4, FOS, GADD45G, GAPDH (includes EG:2597), IRF8, ITK, JUNB, LCP2, LGALS9, PLP1, PNP, POMC, PRDM1, PSMB9, PTPN6, RAC2, SHH, SOCS1, SOCS3, SOX4, SPI1, TLR3, VEGFC, WAS	31
Hematological System Development and Function	quantity of leukocytes	1.12E-06	ADA, ATF3, CD81, CEBPA, CEBPB, CXCR4, CXCR5, FERMT3, HAVCR1, IRF8, ITK, LCP2, LIPG, MMP9, NGF, PLP1, PNP, PRDM1, PTPN6, RAC2, SOCS1, SOCS3, SPI1, TF, TLR3, VTN, WAS, ZBTB16	28
Hematological System Development and Function	development of lymphocytes	1.43E-06	ADA, CASP1, CDK1, CEBPA, CEBPB, CHEK2, CXCR4, FOS, GADD45G, GAPDH (includes EG:2597), IRF8, ITK, JUNB, LCP2, LGALS9, PLP1, PNP, POMC, PRDM1, PSMB9, PTPN6, RAC2, SHH, SOCS1, SOCS3, SOX4, SPI1, TLR3, VEGFC, WAS	30
Hematological System Development and Function	proliferation of T lymphocytes	1.69E-06	CD81, CORO1A, CXCR4, DUSP1, GADD45A, GH1, GPI, HAVCR1, HLA-DRB1, ITK, LCP2, LGALS9, MMP9, NT5E, PLP1, PNP, POMC, PRDM1, PTPN6, RAC2, SHH, SOCS1, SOCS3, SPI1, WAS	25
Hematological System Development and Function	differentiation of macrophages	1.16E-05	C1QC, CEBPA, DUSP5, IRF7, IRF8, MMP9, PRDM1, SOCS1, SOCS3, SPI1	10
Hematological System Development and Function	cell movement of leukocytes	1.66E-05	ANGPT1, CASP1, CD81, COL1A1, CORO1A, CXCR4, CXCR5, DUSP1, FERMT3, GFAP, ITK, LGALS9, MMP9, NCF1, NGF, PLP1, PTPN6, RAC2, SOCS1, SOCS3, SPI1, TLR3, VTN, WAS, ZBTB16	25
Hematological System Development and Function	expansion of thymocytes	2.84E-05	LCP2, SHH, SOCS1, SPI1	4
Hematological System Development and Function	quantity of phagocytes	9.14E-05	ADA, ATF3, HAVCR1, IRF8, LIPG, MMP9, NGF, PLP1, RAC2, SOCS1, SOCS3, SPI1, TF, VTN	14
Hematological System Development and Function	differentiation of T lymphocytes	9.58E-05	ADA, CEBPA, CEBPB, GADD45G, IRF8, ITK, JUNB, LCP2, PLP1, PNP, POMC, PRDM1, SHH, SOCS3, SOX4, WAS	16
Hematological System Development and Function	cell movement of phagocytes	1.52E-04	ANGPT1, CASP1, COL1A1, CORO1A, CXCR4, DUSP1, MMP9, NCF1, NGF, PLP1, PTPN6, RAC2, SOCS1, SOCS3, SPI1, TLR3, VTN, WAS	18
Hematological System Development and Function	growth of T lymphocytes	1.53E-04	FOS, LCP2, LGALS9, PLP1, PTPN6, SHH, SOCS1, SPI1, TLR3	9
Hematological System Development and Function	differentiation of plasmablasts	1.81E-04	CXCR4, CXCR5, PRDM1	3
Hematological System Development and Function	cell movement of granulocytes	2.38E-04	CASP1, CORO1A, CXCR5, DUSP1, ITK, LGALS9, MMP9, NCF1, PLP1, PTPN6, RAC2, SOCS3, SPI1, VTN, WAS	15
Hematological System Development and Function	cell death of T lymphocytes	2.49E-04	ADA, CASP1, CDK1, CHEK2, CXCR4, FOS, GAPDH (includes EG:2597), ITK, LGALS9, PNP, PRDM1, RAC2, SOCS1, WAS	14
Hematological System Development and Function	proliferation of thymocytes	2.74E-04	ITK, LCP2, PTPN6, SHH, SOCS1, SPI1, WAS	7
Hematological System Development and Function	differentiation of leukocyte cell lines	4.14E-04	CEBPA, CEBPB, CXCR4, LCP2, SOCS3, SPI1, ZBTB16	7
Hematological System Development and Function	cell movement of neutrophils	5.28E-04	CASP1, CORO1A, DUSP1, MMP9, NCF1, PLP1, PTPN6, RAC2, SOCS3, SPI1, VTN, WAS	12
Hematological System Development and Function	differentiation of alpha-beta T lymphocytes	5.96E-04	ADA, PNP, SHH	3
Hematological System Development and Function	differentiation of B lymphocytes	6.93E-04	CEBPA, CXCR4, CXCR5, DUSP5, FOS, PNP, PRDM1, PTPN6, SOX4	9
Hematological System Development and Function	quantity of granulocytes	8.10E-04	ADA, CEBPA, IRF8, MMP9, RAC2, SOCS3, TF, VTN, ZBTB16	9
Hematological System Development and Function	binding of peripheral blood lymphocytes	9.21E-04	LCP2, NT5E	2
Hematological System Development and Function	development of cord blood cells	9.21E-04	CEBPA, SPI1	2
Hematological System Development and Function	differentiation of plasma cells	1.05E-03	CXCR4, CXCR5, DUSP5, PRDM1	4
Hematological System Development and Function	differentiation of thymocytes	1.38E-03	CEBPA, LCP2, PNP, SHH, WAS	5
Hematological System Development and Function	development of antigen presenting cells	1.52E-03	CD81, CEBPA, FOS, IRF8, SPI1	5
Hematological System Development and Function	expansion of T lymphocytes	1.74E-03	LCP2, LGALS9, PLP1, SHH, SOCS1, SPI1, TLR3	7
Hematological System Development and Function	activation of T lymphocytes	1.76E-03	ADA, CD81, CORO1A, DUSP1, FOS, HAVCR1, HLA-DRB1, ITK, PLP1, PMP2, SOCS1, TLR3, WAS	13
Hematological System Development and Function	quantity of antigen presenting cells	1.82E-03	ADA, HAVCR1, IRF8, LIPG, MMP9, PLP1, SOCS1, SOCS3, SPI1	9
Hematological System Development and Function	quantity of mononuclear leukocytes	1.96E-03	CD81, CEBPB, CXCR4, CXCR5, ITK, LCP2, MMP9, NGF, PLP1, PNP, PRDM1, PTPN6, RAC2, SOCS1, SOCS3, TLR3, WAS	17
Hematological System Development and Function	apoptosis of T lymphocytes	2.23E-03	ADA, CASP1, CHEK2, CXCR4, FOS, ITK, LGALS9, PNP, RAC2, SOCS1, WAS	11
Hematological System Development and Function	activation of blood cells	2.32E-03	ADA, ANGPT1, ANXA2, CD81, CORO1A, DUSP1, ENTPD2, FOS, GH1, HAVCR1, HLA-DRB1, ITK, LCP2, NGF, PLP1, PMP2, POMC, PSMB9, SOCS1, TLR3, WAS	21
Hematological System Development and Function	activation of leukocytes	2.38E-03	ADA, ANGPT1, ANXA2, CD81, CORO1A, DUSP1, FOS, GH1, HAVCR1, HLA-DRB1, ITK, LCP2, NGF, PLP1, PMP2, POMC, PSMB9, SOCS1, TLR3, WAS	20
Hematological System Development and Function	homing of leukocytes	2.45E-03	ANGPT1, CORO1A, CXCR4, CXCR5, LGALS9, MMP9, NGF, PTPN6, RAC2, SOCS3, SPI1, VTN, WAS	13
Hematological System Development and Function	infiltration of leukocytes	2.91E-03	CASP1, CXCR5, DUSP1, GFAP, ITK, MMP9, NCF1, PLP1, RAC2, SOCS1, SOCS3, TLR3, ZBTB16	13
Hematological System Development and Function	cell movement of lymphocytes	2.92E-03	CD81, COL1A1, CXCR4, CXCR5, ITK, MMP9, PLP1, RAC2, SOCS1, SOCS3, WAS	11
Hematological System Development and Function	development of pro-T lymphocytes	3.00E-03	CXCR4, SPI1	2
Hematological System Development and Function	differentiation of common lymphoid progenitor cells	3.00E-03	CEBPA, SPI1	2
Hematological System Development and Function	quantity of lymphocytes	3.09E-03	CD81, CEBPB, CXCR4, CXCR5, ITK, LCP2, NGF, PLP1, PNP, PRDM1, PTPN6, RAC2, SOCS1, SOCS3, TLR3, WAS	16
Hematological System Development and Function	development of phagocytes	3.27E-03	CD81, CEBPA, FOS, IRF8, SPI1	5
Hematological System Development and Function	lymphopoiesis of blood cells	3.65E-03	CXCR4, FOS, SPI1	3
Hematological System Development and Function	quantity of plasma cells	3.65E-03	PRDM1, PTPN6, RAC2	3
Hematological System Development and Function	proliferation of B lymphocytes	3.93E-03	ADA, CD81, CEBPB, IRF8, JUNB, PTPN6, SHH, SPI1, TLR3, ZBTB16	10
Hematological System Development and Function	quantity of B lymphocytes	3.94E-03	CD81, CEBPB, CXCR4, NGF, PRDM1, PTPN6, RAC2, SOCS1, WAS	9
Hematopoiesis	differentiation of leukocytes	1.65E-07	ADA, C1QC, CEBPA, CEBPB, CXCR4, CXCR5, DUSP5, FOS, GADD45G, HELLS, IRF7, IRF8, ITK, JUNB, LCP2, MMP9, PLP1, PNP, POMC, PRDM1, PTPN6, SHH, SOCS1, SOCS3, SOX4, SPI1, WAS, ZBTB16	28
Hematopoiesis	differentiation of mononuclear leukocytes	1.90E-07	ADA, CEBPA, CEBPB, CXCR4, CXCR5, DUSP5, FOS, GADD45G, HELLS, IRF7, IRF8, ITK, JUNB, LCP2, PLP1, PNP, POMC, PRDM1, PTPN6, SHH, SOCS1, SOCS3, SOX4, SPI1, WAS	25
Hematopoiesis	hematopoiesis	4.10E-07	ADA, ANGPT1, C1QC, CASP1, CD81, CDK1, CEBPA, CEBPB, CHEK2, CXCR4, CXCR5, DUSP5, FOS, GADD45G, GAPDH (includes EG:2597), HELLS, IRF8, ITK, JUNB, LCP2, LGALS9, PLP1, PNP, POMC, PRDM1, PSMB9, PTPN6, RAC2, SHH, SOCS1, SOCS3, SOX4, SPI1, TLR3, VEGFC, WAS, ZBTB16	37
Hematopoiesis	differentiation of lymphocytes	5.62E-07	ADA, CEBPA, CEBPB, CXCR4, CXCR5, DUSP5, FOS, GADD45G, HELLS, IRF8, ITK, JUNB, LCP2, PLP1, PNP, POMC, PRDM1, PTPN6, SHH, SOCS3, SOX4, SPI1, WAS	23
Hematopoiesis	T cell development	9.20E-07	ADA, CASP1, CDK1, CEBPA, CEBPB, CHEK2, CXCR4, FOS, GADD45G, GAPDH (includes EG:2597), IRF8, ITK, JUNB, LCP2, LGALS9, PLP1, PNP, POMC, PRDM1, PSMB9, PTPN6, RAC2, SHH, SOCS1, SOCS3, SOX4, SPI1, TLR3, WAS	29
Hematopoiesis	development of leukocytes	9.55E-07	ADA, CASP1, CD81, CDK1, CEBPA, CEBPB, CHEK2, CXCR4, FOS, GADD45G, GAPDH (includes EG:2597), IRF8, ITK, JUNB, LCP2, LGALS9, PLP1, PNP, POMC, PRDM1, PSMB9, PTPN6, RAC2, SHH, SOCS1, SOCS3, SOX4, SPI1, TLR3, VEGFC, WAS	31
Hematopoiesis	development of lymphocytes	1.43E-06	ADA, CASP1, CDK1, CEBPA, CEBPB, CHEK2, CXCR4, FOS, GADD45G, GAPDH (includes EG:2597), IRF8, ITK, JUNB, LCP2, LGALS9, PLP1, PNP, POMC, PRDM1, PSMB9, PTPN6, RAC2, SHH, SOCS1, SOCS3, SOX4, SPI1, TLR3, VEGFC, WAS	30
Hematopoiesis	differentiation of macrophages	1.16E-05	C1QC, CEBPA, DUSP5, IRF7, IRF8, MMP9, PRDM1, SOCS1, SOCS3, SPI1	10
Hematopoiesis	expansion of thymocytes	2.84E-05	LCP2, SHH, SOCS1, SPI1	4
Hematopoiesis	differentiation of T lymphocytes	9.58E-05	ADA, CEBPA, CEBPB, GADD45G, IRF8, ITK, JUNB, LCP2, PLP1, PNP, POMC, PRDM1, SHH, SOCS3, SOX4, WAS	16
Hematopoiesis	differentiation of plasmablasts	1.81E-04	CXCR4, CXCR5, PRDM1	3
Hematopoiesis	cell death of T lymphocytes	2.49E-04	ADA, CASP1, CDK1, CHEK2, CXCR4, FOS, GAPDH (includes EG:2597), ITK, LGALS9, PNP, PRDM1, RAC2, SOCS1, WAS	14
Hematopoiesis	proliferation of thymocytes	2.74E-04	ITK, LCP2, PTPN6, SHH, SOCS1, SPI1, WAS	7
Hematopoiesis	differentiation of leukocyte cell lines	4.14E-04	CEBPA, CEBPB, CXCR4, LCP2, SOCS3, SPI1, ZBTB16	7
Hematopoiesis	differentiation of alpha-beta T lymphocytes	5.96E-04	ADA, PNP, SHH	3
Hematopoiesis	differentiation of B lymphocytes	6.93E-04	CEBPA, CXCR4, CXCR5, DUSP5, FOS, PNP, PRDM1, PTPN6, SOX4	9
Hematopoiesis	development of cord blood cells	9.21E-04	CEBPA, SPI1	2
Hematopoiesis	differentiation of plasma cells	1.05E-03	CXCR4, CXCR5, DUSP5, PRDM1	4
Hematopoiesis	differentiation of thymocytes	1.38E-03	CEBPA, LCP2, PNP, SHH, WAS	5
Hematopoiesis	development of antigen presenting cells	1.52E-03	CD81, CEBPA, FOS, IRF8, SPI1	5
Hematopoiesis	apoptosis of T lymphocytes	2.23E-03	ADA, CASP1, CHEK2, CXCR4, FOS, ITK, LGALS9, PNP, RAC2, SOCS1, WAS	11
Hematopoiesis	development of pro-T lymphocytes	3.00E-03	CXCR4, SPI1	2
Hematopoiesis	differentiation of common lymphoid progenitor cells	3.00E-03	CEBPA, SPI1	2
Hematopoiesis	migration of megakaryocytes	3.00E-03	CXCR4, MMP9	2
Hematopoiesis	development of phagocytes	3.27E-03	CD81, CEBPA, FOS, IRF8, SPI1	5
Hematopoiesis	lymphopoiesis of blood cells	3.65E-03	CXCR4, FOS, SPI1	3
Hepatic System Development and Function	formation of Mallory bodies	3.11E-04	KRT8, KRT18	2
Hepatic System Development and Function	proliferation of liver cells	6.53E-04	CEBPA, CEBPB, CXCR4, FOS, MST1, ODC1, SOCS3, TF	8
Hepatic System Development and Function	proliferation of hepatocytes	7.03E-04	CEBPA, CEBPB, CXCR4, FOS, MST1, ODC1, SOCS3	7
Hepatic System Development and Function	proliferation of liver	9.21E-04	CEBPB, SAT1	2
Hepatic System Development and Function	size of liver	1.71E-03	CEBPA, GH1, SOCS3	3
Hepatic System Disease	damage of liver	1.06E-06	CASP1, CYP7A1, DUSP1, GH1, KRT8, KRT18, MMP9, NCF1, NT5E, RGN, SOCS1, TLR3	12
Hepatic System Disease	injury of liver	4.24E-05	CASP1, CYP7A1, MMP9, NCF1, NT5E, RGN, SOCS1, TLR3	8
Humoral Immune Response	differentiation of plasmablasts	1.81E-04	CXCR4, CXCR5, PRDM1	3
Humoral Immune Response	differentiation of B lymphocytes	6.93E-04	CEBPA, CXCR4, CXCR5, DUSP5, FOS, PNP, PRDM1, PTPN6, SOX4	9
Humoral Immune Response	differentiation of plasma cells	1.05E-03	CXCR4, CXCR5, DUSP5, PRDM1	4
Humoral Immune Response	quantity of plasma cells	3.65E-03	PRDM1, PTPN6, RAC2	3
Humoral Immune Response	proliferation of B lymphocytes	3.93E-03	ADA, CD81, CEBPB, IRF8, JUNB, PTPN6, SHH, SPI1, TLR3, ZBTB16	10
Humoral Immune Response	quantity of B lymphocytes	3.94E-03	CD81, CEBPB, CXCR4, NGF, PRDM1, PTPN6, RAC2, SOCS1, WAS	9
Immune Cell Trafficking	cell movement of leukocytes	1.66E-05	ANGPT1, CASP1, CD81, COL1A1, CORO1A, CXCR4, CXCR5, DUSP1, FERMT3, GFAP, ITK, LGALS9, MMP9, NCF1, NGF, PLP1, PTPN6, RAC2, SOCS1, SOCS3, SPI1, TLR3, VTN, WAS, ZBTB16	25
Immune Cell Trafficking	migration of leukocytes	3.34E-05	ANGPT1, CD81, COL1A1, CORO1A, CXCR4, CXCR5, FERMT3, ITK, LGALS9, LUM, MMP9, MST1, NBL1, NGF, NT5E, PLP1, POMC, PTPN6, RAC2, SOCS1, SOCS3, SPI1, VTN, WAS	24
Immune Cell Trafficking	cell movement of phagocytes	1.52E-04	ANGPT1, CASP1, COL1A1, CORO1A, CXCR4, DUSP1, MMP9, NCF1, NGF, PLP1, PTPN6, RAC2, SOCS1, SOCS3, SPI1, TLR3, VTN, WAS	18
Immune Cell Trafficking	cell movement of granulocytes	2.38E-04	CASP1, CORO1A, CXCR5, DUSP1, ITK, LGALS9, MMP9, NCF1, PLP1, PTPN6, RAC2, SOCS3, SPI1, VTN, WAS	15
Immune Cell Trafficking	cell movement of neutrophils	5.28E-04	CASP1, CORO1A, DUSP1, MMP9, NCF1, PLP1, PTPN6, RAC2, SOCS3, SPI1, VTN, WAS	12
Immune Cell Trafficking	activation of T lymphocytes	1.76E-03	ADA, CD81, CORO1A, DUSP1, FOS, HAVCR1, HLA-DRB1, ITK, PLP1, PMP2, SOCS1, TLR3, WAS	13
Immune Cell Trafficking	activation of leukocytes	2.38E-03	ADA, ANGPT1, ANXA2, CD81, CORO1A, DUSP1, FOS, GH1, HAVCR1, HLA-DRB1, ITK, LCP2, NGF, PLP1, PMP2, POMC, PSMB9, SOCS1, TLR3, WAS	20
Immune Cell Trafficking	homing of leukocytes	2.45E-03	ANGPT1, CORO1A, CXCR4, CXCR5, LGALS9, MMP9, NGF, PTPN6, RAC2, SOCS3, SPI1, VTN, WAS	13
Immune Cell Trafficking	infiltration of leukocytes	2.91E-03	CASP1, CXCR5, DUSP1, GFAP, ITK, MMP9, NCF1, PLP1, RAC2, SOCS1, SOCS3, TLR3, ZBTB16	13
Immune Cell Trafficking	cell movement of lymphocytes	2.92E-03	CD81, COL1A1, CXCR4, CXCR5, ITK, MMP9, PLP1, RAC2, SOCS1, SOCS3, WAS	11
Immune Cell Trafficking	migration of megakaryocytes	3.00E-03	CXCR4, MMP9	2
Immunological Disease	atopic dermatitis	2.63E-07	CXCR4, DUSP1, GADD45A, HAVCR1, HLA-DRB1, HSF2, IFI30, JUNB, PER1, SOCS3, SPI1, TYMS	12
Immunological Disease	hypersensitive reaction	1.66E-06	ADRA2C, CXCR4, DUSP1, GADD45A, HAVCR1, HLA-DRB1, HSF2, IFI30, JUNB, LCP2, NCF1, PER1, PLP1, SOCS3, SPI1, TYMS	16
Immunological Disease	immunological disorder of mammalia	1.73E-05	CASP1, CYBA, DUSP1, FOS, GADD45A, HLA-DRB1, HRSP12, IRF8, LCP2, LDB1, MMP9, NCF1, NGF, OLIG2, PLP1, PMP2, SOCS1, SOCS3, TLR3, VEGFC, WAS	21
Immunological Disease	hyperproliferation of Th2 cells	3.11E-04	HAVCR1, PLP1	2
Immunological Disease	immunological disorder of mice	4.75E-04	CASP1, DUSP1, FOS, GADD45A, HRSP12, IRF8, LCP2, MMP9, NCF1, NGF, OLIG2, PLP1, SOCS1, SOCS3, TLR3, VEGFC, WAS	17
Immunological Disease	immunodeficiency	7.69E-04	ADA, CPN1, CXCR4, FERMT3, RAC2, WAS	6
Immunological Disease	autoimmune disease of mammalia	9.80E-04	CASP1, DUSP1, FOS, GADD45A, HLA-DRB1, HRSP12, MMP9, NCF1, NGF, PLP1, PMP2, SOCS1, TLR3	13
Immunological Disease	T-cell leukemia of mammalia	1.06E-03	LDB1, OLIG2, SOCS1	3
Immunological Disease	infection of macrophages	1.37E-03	ANXA2, CASP1, CXCR4	3
Immunological Disease	lymphocytic leukemia	1.74E-03	ADA, CDK1, CXCR4, CYP1A1, GH1, LDB1, OLIG2, PNP, PRIM2, SOCS1, TUBA1C	11
Immunological Disease	acute lymphocytic leukemia	2.59E-03	CXCR4, CYP1A1, GH1, LDB1, OLIG2, PNP, TUBA1C	7
Immunological Disease	autoimmune disease of mice	3.66E-03	CASP1, DUSP1, FOS, GADD45A, HRSP12, MMP9, NCF1, NGF, PLP1, SOCS1, TLR3	11
Infection Mechanism	replication of Thogoto virus	3.11E-04	MX1, MX2	2
Infectious Disease	infection of macrophages	1.37E-03	ANXA2, CASP1, CXCR4	3
Inflammatory Disease	dermatitis	1.72E-08	CASP1, CXCR4, DUSP1, DUSP5, GADD45A, HAVCR1, HIC1, HLA-DRB1, HSF2, IFI30, JUNB, LCP2, PER1, SOCS1, SOCS3, SPI1, TYMS	17
Inflammatory Disease	atopic dermatitis	2.63E-07	CXCR4, DUSP1, GADD45A, HAVCR1, HLA-DRB1, HSF2, IFI30, JUNB, PER1, SOCS3, SPI1, TYMS	12
Inflammatory Disease	arthritis of mammalia	1.88E-04	CASP1, DUSP1, FOS, GPI, HLA-DRB1, HMMR, LUM, MMP9, NCF1, SOCS1, SOCS3	11
Inflammatory Disease	inflammatory disorder of mammalia	2.24E-04	CASP1, CXCR4, DUSP1, EFEMP2, FOS, GADD45A, GPI, HLA-DRB1, HMMR, HRSP12, ITK, LUM, MMP9, MX2, NCF1, NGF, PLP1, SAT1, SOCS1, SOCS3, TLR3, WAS	22
Inflammatory Disease	inflammatory disorder of rodents	3.76E-04	CASP1, CXCR4, DUSP1, EFEMP2, FOS, GADD45A, GPI, HMMR, HRSP12, ITK, LUM, MMP9, MX2, NCF1, NGF, PLP1, SAT1, SOCS1, SOCS3, TLR3, WAS	21
Inflammatory Disease	inflammatory disorder of primate	4.54E-04	CASP1, HLA-DRB1, NGF, SOCS1, TLR3	5
Inflammatory Disease	rheumatic disease of rodents	1.06E-03	CASP1, DUSP1, FOS, GPI, HMMR, LUM, MMP9, NCF1, SOCS1, SOCS3	10
Inflammatory Disease	arthritis of humans	1.06E-03	CASP1, HLA-DRB1, SOCS1	3
Inflammatory Disease	inflammatory disorder of mice	1.42E-03	CASP1, CXCR4, DUSP1, EFEMP2, FOS, GADD45A, GPI, HMMR, HRSP12, ITK, MMP9, MX2, NCF1, NGF, PLP1, SOCS1, SOCS3, TLR3, WAS	19
Inflammatory Disease	arthritis of rodents	2.36E-03	CASP1, DUSP1, FOS, GPI, HMMR, LUM, MMP9, NCF1, SOCS3	9
Inflammatory Disease	rheumatic disease of mice	2.36E-03	CASP1, DUSP1, FOS, GPI, HMMR, MMP9, NCF1, SOCS1, SOCS3	9
Inflammatory Disease	inflammatory disorder of joint	2.60E-03	CXCR5, GPI, HAVCR1, SOCS3	4
Inflammatory Disease	inflammatory disorder of humans	2.90E-03	CASP1, HLA-DRB1, SOCS1, TLR3	4
Inflammatory Response	immune response	9.66E-07	ADA, ANGPT1, ANXA2, ARHGDIB, CASP1, CD81, CEBPB, CORO1A, CTSC, CXCR4, CYBA, DUSP1, FERMT3, FOS, GFAP, GH1, HAVCR1, HLA-DRB1, IFI30, IRF7, IRF8, ITK, KRT8, LCP2, LGALS9, MX1, MX2, NCF1, NGF, PLP1, PMP2, PNP, POMC, PRDM1, PSMB9, SOCS1, TLR3, VTN, WAS	39
Inflammatory Response	quantity of phagocytes	9.14E-05	ADA, ATF3, HAVCR1, IRF8, LIPG, MMP9, NGF, PLP1, RAC2, SOCS1, SOCS3, SPI1, TF, VTN	14
Inflammatory Response	cell movement of phagocytes	1.52E-04	ANGPT1, CASP1, COL1A1, CORO1A, CXCR4, DUSP1, MMP9, NCF1, NGF, PLP1, PTPN6, RAC2, SOCS1, SOCS3, SPI1, TLR3, VTN, WAS	18
Inflammatory Response	antiviral response	2.20E-04	CXCR4, IRF7, MX1, MX2, PLP1, SOCS1, SOCS3, TLR3	8
Inflammatory Response	inflammation	3.10E-04	ADA, ANGPT1, CASP1, CEBPB, FERMT3, GRN, ITK, JUNB, KRT8, MMP9, NCF1, NT5E, PLP1, POMC, SOCS1, TLR3, TYRP1	17
Inflammatory Response	cell movement of neutrophils	5.28E-04	CASP1, CORO1A, DUSP1, MMP9, NCF1, PLP1, PTPN6, RAC2, SOCS3, SPI1, VTN, WAS	12
Inflammatory Response	inflammation of respiratory system component	6.53E-04	ADA, ANGPT1, CASP1, ITK, NCF1, NT5E, POMC, TLR3	8
Inflammatory Response	inflammation of lung	1.06E-03	ADA, ANGPT1, CASP1, ITK, NCF1, NT5E, TLR3	7
Inflammatory Response	inflammation of organ	1.10E-03	ADA, ANGPT1, CASP1, ITK, JUNB, NCF1, NT5E, PLP1, SOCS1, TLR3, TYRP1	11
Inflammatory Response	antiviral response of cells	1.39E-03	PLP1, SOCS1, SOCS3, TLR3	4
Inflammatory Response	inflammatory response	1.45E-03	ADA, ANGPT1, ANXA2, CASP1, CEBPB, CORO1A, CXCR4, CYBA, FOS, LGALS9, MMP9, NCF1, NGF, NT5E, POMC, PTPN6, RAC2, SOCS3, SPI1, TLR3, VTN	21
Inflammatory Response	activation of T lymphocytes	1.76E-03	ADA, CD81, CORO1A, DUSP1, FOS, HAVCR1, HLA-DRB1, ITK, PLP1, PMP2, SOCS1, TLR3, WAS	13
Inflammatory Response	activation of leukocytes	2.38E-03	ADA, ANGPT1, ANXA2, CD81, CORO1A, DUSP1, FOS, GH1, HAVCR1, HLA-DRB1, ITK, LCP2, NGF, PLP1, PMP2, POMC, PSMB9, SOCS1, TLR3, WAS	20
Inflammatory Response	migration of megakaryocytes	3.00E-03	CXCR4, MMP9	2
Lipid Metabolism	metabolism of 9-cis-retinoic acid	6.29E-06	ALDH1A2, ALDH8A1, CYP1A1, CYP26A1	4
Lipid Metabolism	metabolic process of lipid	6.57E-06	AACS, ADA, ALDH1A2, ALDH3B1, ALDH8A1, ASAH1, CD81, CEBPA, CEBPB, CH25H, CYP1A1, CYP26A1, CYP7A1, DGAT1, DHRS3, HSD17B3, HSD17B4, INSIG1, LIPG, LTA4H, NCF1, NCOR1, PLEK, PLP1, POMC, RBP2, RBP4, SPI1, UCP3	29
Lipid Metabolism	metabolism of retinoid	6.65E-06	ALDH1A2, ALDH8A1, CYP1A1, CYP26A1, DHRS3, RBP2, RBP4	7
Lipid Metabolism	metabolism of retinol	4.28E-05	CYP1A1, CYP26A1, DHRS3, RBP2, RBP4	5
Lipid Metabolism	metabolic process of terpenoid	8.91E-05	AACS, ALDH1A2, ALDH8A1, CH25H, CYP1A1, CYP26A1, CYP7A1, DHRS3, INSIG1, LIPG, NCOR1, RBP2, RBP4	13
Lipid Metabolism	biosynthesis of 9-cis-retinoic acid	1.05E-04	ALDH1A2, ALDH8A1, CYP1A1	3
Lipid Metabolism	metabolism of lipid	1.55E-04	AACS, ALDH1A2, ALDH3B1, ALDH8A1, ASAH1, CD81, CEBPB, CH25H, CYP1A1, CYP26A1, CYP7A1, DGAT1, DHRS3, HSD17B3, HSD17B4, INSIG1, LTA4H, NCF1, PLEK, PLP1, POMC, RBP2, RBP4, SPI1, UCP3	25
Lipid Metabolism	synthesis of lipid	1.64E-04	ADA, ALDH1A2, ALDH8A1, ASAH1, CD81, CEBPA, CEBPB, CH25H, CYP1A1, CYP7A1, CYP8B1, DGAT1, ELOVL7, HSD17B3, INSIG1, LTA4H, NGF, PLP1, POMC	19
Lipid Metabolism	production of steroid	2.20E-04	CGA, CYP1A1, CYP7A1, GH1, INSIG1, ODC1, POMC, TBXAS1	8
Lipid Metabolism	quantity of bile acid	2.39E-04	ATF3, CYP7A1, CYP8B1, GH1	4
Lipid Metabolism	synthesis of terpenoid	3.33E-04	ALDH1A2, ALDH8A1, CH25H, CYP1A1, CYP7A1, CYP8B1, ELOVL7, HSD17B3, INSIG1, POMC	10
Lipid Metabolism	quantity of lipid	7.00E-04	ADA, ALDH8A1, ASAH1, ATF3, CEBPA, CEBPB, CGA, CYP26A1, CYP7A1, CYP8B1, DGAT1, GH1, INSIG1, LIPG, NGF, PLP1, POMC, RBP2, RXRG, SAT1, SLC3A2, UCP3	22
Lipid Metabolism	metabolism of terpenoid	7.05E-04	AACS, ALDH1A2, ALDH8A1, CH25H, CYP1A1, CYP26A1, CYP7A1, DHRS3, INSIG1, RBP2, RBP4	11
Lipid Metabolism	production of lipid	9.80E-04	CGA, CYP1A1, CYP26A1, CYP7A1, GH1, INSIG1, NCAM1, NGF, ODC1, POMC, RGN, TBXAS1, VTN	13
Lipid Metabolism	metabolism of vitamin A	1.06E-03	CYP1A1, CYP26A1, RBP2	3
Lipid Metabolism	biosynthesis of terpenoid	1.64E-03	ALDH1A2, ALDH8A1, CH25H, CYP1A1, CYP7A1, HSD17B3, INSIG1	7
Lipid Metabolism	regulation of lipopolysaccharide	1.82E-03	SOCS1, SOCS3	2
Lipid Metabolism	biosynthesis of lipid	1.96E-03	ALDH1A2, ALDH8A1, CD81, CEBPB, CH25H, CYP1A1, CYP7A1, DGAT1, HSD17B3, INSIG1, LTA4H, PLP1	12
Lipid Metabolism	accumulation of triacylglycerol	2.37E-03	CEBPA, CEBPB, DGAT1, GH1, INSIG1	5
Lipid Metabolism	lipolysis of triacylglycerol	3.00E-03	ADA, LIPG	2
Lymphoid Tissue Structure and Development	formation of lymphatic system component	3.63E-04	ADA, CXCR5, NKX3-2, PRDM1, SOCS1, VEGFC	6
Lymphoid Tissue Structure and Development	quantity of granulocytes	8.10E-04	ADA, CEBPA, IRF8, MMP9, RAC2, SOCS3, TF, VTN, ZBTB16	9
Lymphoid Tissue Structure and Development	morphology of lymph follicle	9.21E-04	CXCR4, CXCR5	2
Lymphoid Tissue Structure and Development	development of lymphoid cells	3.00E-03	LCP2, SPI1	2
Metabolic Disease	hypoglycemia of mice	2.58E-05	ATF3, CEBPA, CEBPB, GH1, GPD1, POMC, SOCS1	7
Metabolic Disease	hypoglycemia	3.83E-05	ADRA2C, ATF3, CEBPA, CEBPB, GH1, GPD1, POMC, SOCS1	8
Metabolic Disease	metabolic disorder of rodents	4.29E-05	ATF3, CEBPA, CEBPB, CYP7A1, DGAT1, GH1, GPD1, HRSP12, INSIG1, KRT8, NKX2-2, POMC, RBP4, SLC1A1, SOCS1, SOCS3, TLR3, UCP3	18
Metabolic Disease	metabolic disorder of mice	8.82E-05	ATF3, CEBPA, CEBPB, CYP7A1, DGAT1, GH1, GPD1, HRSP12, KRT8, NKX2-2, POMC, RBP4, SLC1A1, SOCS1, SOCS3, TLR3, UCP3	17
Metabolic Disease	hyperleptinemia of mice	4.23E-04	GH1, POMC, SOCS3	3
Metabolic Disease	metabolic disorder	1.28E-03	AACS, ADA, ADRA2C, ALDH2, ASAH1, ATF3, ATP2A1, ATP2A2, BTG2, CASP1, CD53, CDC45, CEBPA, CEBPB, CHEK2, CHP, CKMT2, CLIC5, CP, CRY2, CYBA, CYP7A1, CYP8B1, DGAT1, DUSP1, ELOVL7, ESRRG, GALE, GALK1, GALM, GFAP, GH1, GNMT, GPD1, GPI, HAVCR1, HGD, HLA-DPA1, HRSP12, HSD17B4, INSIG1, KIF11, KRT8, MMP9, NCAM1, NCAPD3, NCOR1, NEGR1, NKX2-2, NME1, NRP1, OLA1, P2RX4, PAK7, PLEK, PLP1, POMC, PRIM2, PSMB9, RBP…	78
Metabolic Disease	hypoinsulinemia of mice	2.57E-03	CEBPA, GH1, SOCS1	3
Molecular Transport	quantity of bile acid	2.39E-04	ATF3, CYP7A1, CYP8B1, GH1	4
Molecular Transport	depletion of spermidine	3.11E-04	ODC1, SAT1	2
Molecular Transport	uptake of calcium	5.37E-04	ATP2A2, CGA, DIO2, GH1, NGF, POMC	6
Molecular Transport	quantity of lipid	7.00E-04	ADA, ALDH8A1, ASAH1, ATF3, CEBPA, CEBPB, CGA, CYP26A1, CYP7A1, CYP8B1, DGAT1, GH1, INSIG1, LIPG, NGF, PLP1, POMC, RBP2, RXRG, SAT1, SLC3A2, UCP3	22
Molecular Transport	quantity of spermidine	9.21E-04	ODC1, SAT1	2
Molecular Transport	transport of inorganic cation	1.71E-03	ACCN1, ATP2A1, ATP2A2, CHP, CORO1A, CP, HVCN1, P2RX4, SLC20A1, SLC30A1, SLC39A1, TF, UCP3	13
Molecular Transport	accumulation of adenosine	1.82E-03	ADA, NT5E	2
Molecular Transport	exchange of ADP	1.82E-03	NME1, SLC25A4	2
Molecular Transport	exchange of ATP	1.82E-03	NME1, SLC25A4	2
Molecular Transport	flux of D-glucose	1.82E-03	GPI, PGAM2	2
Molecular Transport	quantity of spermine	1.82E-03	ODC1, SAT1	2
Molecular Transport	transport of transition metal ion	2.05E-03	CP, SLC30A1, SLC39A1, TF	4
Molecular Transport	accumulation of triacylglycerol	2.37E-03	CEBPA, CEBPB, DGAT1, GH1, INSIG1	5
Nervous System Development and Function	circadian rhythm	5.80E-06	AHCY, BHLHE40, CRY2, FOS, JUNB, NR1D1, PER1, PER2	8
Nervous System Development and Function	differentiation of central nervous system cells	3.24E-04	BTG2, GH1, NGF, OLIG2, SHH, SOCS3, VTN	7
Nervous System Development and Function	proliferation of granule cells	6.46E-04	NR1D1, SHH, VTN, ZIC1	4
Nervous System Development and Function	differentiation of brain cells	9.19E-04	BTG2, GH1, NGF, SHH, VTN	5
Nervous System Development and Function	localization of neurons	9.21E-04	CXCR4, HSF2	2
Nervous System Development and Function	specification of neurons	1.06E-03	NKX2-2, OLIG2, SHH	3
Nervous System Development and Function	neurological process of spinal cord	1.37E-03	NGF, NKX2-2, OLIG2	3
Nervous System Development and Function	proliferation of neurons	1.37E-03	NCAM1, NGF, NR1D1, SHH, VAX1, VTN, ZIC1	7
Nervous System Development and Function	neurogenesis of spinal cord	1.82E-03	NKX2-2, OLIG2	2
Nervous System Development and Function	proliferation of neuroglia	1.94E-03	GRN, NCAM1, PLP1, SHH, SOX4, VTN	6
Nervous System Development and Function	quantity of central nervous system cells	2.08E-03	CGA, CXCR4, GH1, NGF, POMC, SHH	6
Nervous System Development and Function	differentiation of granule cells	2.57E-03	BTG2, SHH, VTN	3
Nervous System Development and Function	quantity of anterior pituitary cells	2.57E-03	CGA, GH1, POMC	3
Nervous System Development and Function	proliferation of brain cells	2.58E-03	GH1, NR1D1, SHH, VTN, ZIC1	5
Nervous System Development and Function	development of Purkinje cells	3.00E-03	CXCR4, NR1D1	2
Nervous System Development and Function	generation of interneurons	3.00E-03	LHX6, OLIG2	2
Nervous System Development and Function	neurogenesis of tissue	3.08E-03	NKX2-2, OLIG2, SHH	3
Nervous System Development and Function	neurological process of mice	3.46E-03	ADRA2C, CASP1, DIO2, GFAP, NCAM1, NCF1, NGF, NT5E, P2RX4, PER1, PER2, PLP1, POMC, TLR3	14
Neurological Disease	Huntington's disease	7.97E-10	ACTN3, ADRA2C, AGXT2L1, AHCY, ALDH2, ATP2A1, ATP2A2, BHLHE40, CASP1, CASQ1, CP, DIO2, DUSP5, ESRRG, FOS, GADD45A, GAPDH (includes EG:2597), GFAP, GH1, GPD1, GPI, JUNB, LDHB, NME1, NR1D1, PGAM2, PRIM2, PSMB9, RBP4, RXRG, SAT1, SLC16A9, SLC1A1, THBS3 (includes EG:7059), TNNI2, TPM3, VSNL1, ZBTB16, ZNF385B	39
Neurological Disease	hypoalgesia	1.89E-04	NGF, NT5E, SHH, SLC1A1	4
Neurological Disease	neurological disorder of mammalia	5.91E-04	ADA, ADRA2C, ALDH3B1, CASP1, CLDN5, COL1A1, CYP1A1, CYP26A1, DUSP1, FOS, GFAP, GH1, HLA-DRB1, MMP9, NCAM1, NCF1, NGF, NT5E, OLIG2, P2RX4, PLP1, PMP2, SLC1A1, SOCS3, SOX4, TLR3, ZIC1	27
Neurological Disease	neurological disorder of body region	1.05E-03	MMP9, NGF, PLP1, SHH	4
Neurological Disease	neurological disorder of paw	1.06E-03	MMP9, NGF, SHH	3
Neurological Disease	medulloblastoma	1.07E-03	BTG2, MMP9, OLIG2, SHH, TUBA1C, TYMS	6
Neurological Disease	neurological disorder	1.35E-03	AACS, ABCC4, ACCN1, ACTG1, ACTN3, ADA, ADRA2C, AGXT2L1, AHCY, ALDH2, ALDH3B1, ANXA2, ARAF, ARHGDIB, ATP2A1, ATP2A2, BCL9, BHLHE40, BTG2, CASP1, CASQ1, CDK1, CHP, CKAP4, CLDN5, CLDN10, CLIC5, COL1A1, CP, CRHBP, CXCR4, CYP1A1, CYP26A1, CYP7A1, CYP8B1, DHRS3, DIO2, DUSP1, DUSP5, ESRRG, FHL1, FOS, GADD45A, GALM, GAPDH (includes EG:2597), GFAP, GH1, GPD1, GPI, GRN, HAVCR1, HLA-DRB1, HNRNPC, HSD17B4, I…	105
Neurological Disease	thermal hypalgesia	1.37E-03	NT5E, SHH, SLC1A1	3
Neurological Disease	neurological disorder of rodents	1.70E-03	ADA, ADRA2C, CASP1, COL1A1, CYP1A1, CYP26A1, DUSP1, FOS, GFAP, MMP9, NCF1, NGF, NT5E, P2RX4, PLP1, SLC1A1, SOCS3, SOX4, TLR3, ZIC1	20
Neurological Disease	hypoalgesia of rodents	1.71E-03	NGF, NT5E, SLC1A1	3
Nucleic Acid Metabolism	biosynthesis of dTMP	3.11E-04	SHMT1, TYMS	2
Nucleic Acid Metabolism	metabolism of inosine	3.11E-04	ADA, NT5E	2
Nucleic Acid Metabolism	phosphorylation of nucleoside diphosphates	3.11E-04	NME1, NME2	2
Nucleic Acid Metabolism	conversion of ATP	9.21E-04	ENTPD2, NT5E	2
Nucleic Acid Metabolism	hydrolysis of adenosine	9.21E-04	ADA, AHCY	2
Nucleic Acid Metabolism	accumulation of adenosine	1.82E-03	ADA, NT5E	2
Nucleic Acid Metabolism	conversion of adenosine	1.82E-03	ADA, NT5E	2
Nucleic Acid Metabolism	exchange of ADP	1.82E-03	NME1, SLC25A4	2
Nucleic Acid Metabolism	exchange of ATP	1.82E-03	NME1, SLC25A4	2
Nucleic Acid Metabolism	binding of NADPH	3.00E-03	CYBA, RAC2	2
Nutritional Disease	weight gain of mice	6.89E-05	CYP1A1, DIO2, GH1, POMC, RXRG, SOCS3, UCP3	7
Nutritional Disease	nutritional disorder of mice	3.77E-04	ATF3, CEBPA, CEBPB, CRY2, CYP1A1, DGAT1, DIO2, DUSP1, GH1, MMP9, POMC, RXRG, SLC6A1, SOCS3, UCP3	15
Nutritional Disease	nutritional disorder	3.96E-04	ADRA2C, ASAH1, ATF3, ATP2A1, CEBPA, CEBPB, CP, CRY2, CYP1A1, DGAT1, DIO2, DUSP1, GH1, MMP9, NGF, ODC1, POMC, RXRG, SLC6A1, SOCS3, UCP3	21
Nutritional Disease	weight gain	1.10E-03	CYP1A1, DIO2, GH1, ODC1, POMC, RXRG, SOCS3, UCP3	8
Organ Development	development of organ	1.44E-05	AACS, ADA, ADRA2C, ALDH1A2, ASAH1, CEBPA, CEBPB, CGA, CLDN1, COL1A1, CTSH, CXCR4, CXCR5, CYP26A1, HSD17B3, IRX4, JUNB, LDB1, LHX6, MMP9, NGF, NKX2-2, NKX3-2, NRP1, ODC1, POMC, PRDM1, RBP4, SHH, SOCS3, SOX4, SPI1, VAX1, VEGFC, ZIC1	35
Organ Development	development of placenta	3.52E-04	ADA, ADRA2C, CEBPA, CEBPB, JUNB, PRDM1, SOCS3	7
Organ Development	development of trachea	9.21E-04	ADA, SHH	2
Organ Development	proliferation of liver	9.21E-04	CEBPB, SAT1	2
Organ Development	development of lung	2.59E-03	ADA, ALDH1A2, ASAH1, CEBPA, CTSH, RBP4, SHH	7
Organ Morphology	mass of secretory structure	4.49E-04	GH1, ODC1, POMC, SHH	4
Organ Morphology	mass of organ	9.44E-04	CGA, GH1, NCF1, ODC1, PNP, POMC, SHH, SOCS1, SOCS3	9
Organ Morphology	size of liver	1.71E-03	CEBPA, GH1, SOCS3	3
Organ Morphology	mass of pancreas	3.00E-03	ODC1, SHH	2
Organ Morphology	quantity of antral follicle	3.08E-03	ANGPT1, CGA, NGF	3
Organismal Development	mass of secretory structure	4.49E-04	GH1, ODC1, POMC, SHH	4
Organismal Development	developmental process of organism	1.16E-03	ADA, ALDH1A2, ANGPT1, ARHGDIB, CD81, CGA, CRHBP, CXCR4, FOS, FOXB1, GH1, HELLS, HNRNPC, HSD17B4, JUNB, KRT8, LDB1, MEOX1, MMP9, MX2, NBL1, NKX3-2, NRP1, ODC1, PRDM1, RBP4, RXRG, SHH, SLC30A1, SOCS1, SOCS3, SPI1, VEGFC, ZBTB16, ZFAND5	35
Organismal Development	formation of vessel	1.35E-03	ANGPT1, CXCR4, JUNB, MMP9, NRP1, VEGFC	6
Organismal Development	developmental process of animal	1.88E-03	ADA, ALDH1A2, ANGPT1, CGA, CRHBP, CXCR4, FOS, FOXB1, GH1, HNRNPC, HSD17B4, JUNB, LDB1, MEOX1, NBL1, NKX3-2, NRP1, ODC1, PRDM1, RBP4, RXRG, SHH, SLC30A1, SOCS1, SOCS3, VEGFC, ZBTB16, ZFAND5	28
Organismal Development	size of vessel	2.12E-03	ANGPT1, VEGFC, VTN	3
Organismal Development	mass of rodents	2.53E-03	CEBPA, CGA, DGAT1, GH1, ODC1, PNP, POMC, SAT1, SOCS1, SOCS3, TLR3, UCP3	12
Organismal Development	mass of pancreas	3.00E-03	ODC1, SHH	2
Organismal Development	development of animal	3.45E-03	ADA, ALDH1A2, ANGPT1, CGA, FOS, HNRNPC, JUNB, LDB1, MEOX1, NBL1, NKX3-2, NRP1, ODC1, PRDM1, RBP4, RXRG, SHH, SLC30A1, SOCS1, SOCS3, VEGFC, ZBTB16, ZFAND5	23
Organismal Development	development of organism	3.63E-03	ADA, ALDH1A2, ANGPT1, ARHGDIB, CGA, FOS, HELLS, HNRNPC, JUNB, KRT8, LDB1, MEOX1, MMP9, NBL1, NKX3-2, NRP1, ODC1, PRDM1, RBP4, RXRG, SHH, SLC30A1, SOCS1, SOCS3, SPI1, VEGFC, ZBTB16, ZFAND5	28
Organismal Injury and Abnormalities	damage of liver	1.06E-06	CASP1, CYP7A1, DUSP1, GH1, KRT8, KRT18, MMP9, NCF1, NT5E, RGN, SOCS1, TLR3	12
Organismal Injury and Abnormalities	injury of liver	4.24E-05	CASP1, CYP7A1, MMP9, NCF1, NT5E, RGN, SOCS1, TLR3	8
Organismal Injury and Abnormalities	damage of organ	9.99E-05	CASP1, CYP7A1, DUSP1, GADD45A, GH1, HAVCR1, KRT8, KRT18, MMP9, NCF1, NT5E, RGN, SOCS1, TLR3	14
Organismal Injury and Abnormalities	cytosis of mice	2.10E-04	CASP1, CXCR4, MMP9, PLP1, RAC2, SOCS3, TLR3	7
Organismal Injury and Abnormalities	fibrosis	7.70E-04	ADA, ADRA2C, ATF3, CASP1, CEBPB, COL1A1, CXCR4, IRF7, KRT8, MMP9, MX1, NCF1, NT5E, PSMB9, SOCS1, VTN	16
Organismal Injury and Abnormalities	injury of organ	1.15E-03	CASP1, CYP7A1, GADD45A, MMP9, NCF1, NT5E, RGN, SOCS1, TLR3	9
Organismal Injury and Abnormalities	formation of lesion	1.29E-03	EFEMP2, FOS, IRF8, MMP9, NCF1, NGF, SOCS1	7
Organismal Injury and Abnormalities	follicular cyst	1.82E-03	NGF, SAT1	2
Organismal Injury and Abnormalities	cytosis	2.13E-03	ADA, CASP1, CXCR4, MMP9, PLP1, PTPN6, RAC2, SOCS3, TLR3, TUBA1C	10
Organismal Injury and Abnormalities	organismal abnormalities of mice	2.30E-03	CASP1, CEBPB, CXCR4, MMP9, NT5E, PLP1, RAC2, SOCS3, TLR3, VEGFC	10
Organismal Injury and Abnormalities	leukocytosis of mice	3.23E-03	CXCR4, MMP9, RAC2, SOCS3	4
Organismal Injury and Abnormalities	leukocytosis	3.53E-03	ADA, CXCR4, MMP9, RAC2, SOCS3	5
Organismal Survival	survival of mammalia	4.56E-05	ABCC4, ACTC1, ADRA2C, ALDH1A2, ASAH1, CEBPA, CEBPB, CHEK2, CTSC, DUSP1, FOS, IRF8, ITK, KRT18, MMP9, MX1, NCF1, NRP1, PNP, SOCS1, SOCS3, TLR3	22
Organismal Survival	survival of mice	4.95E-05	ABCC4, ACTC1, ADRA2C, ASAH1, CEBPA, CEBPB, CHEK2, CTSC, DUSP1, FOS, IRF8, ITK, KRT18, MMP9, MX1, NCF1, NRP1, PNP, SOCS1, SOCS3, TLR3	21
Organismal Survival	death of animal	1.11E-03	ACTC1, ADA, ADRA2C, ALDH1A2, ANGPT1, ASAH1, CASP1, CEBPB, CLDN1, CXCR4, CYP1A1, DUSP1, EFEMP2, FBLN1, FERMT3, FOXB1, GADD45A, GH1, HNRNPC, HSD17B4, IRF8, KRT8, LCP2, MMP9, NRP1, OLIG2, RBP2, SOCS1, SOCS3, TLR3, TPM3, VEGFC, ZIC1	33
Organismal Survival	death of mice	1.33E-03	ACTC1, ADA, ADRA2C, ANGPT1, ASAH1, CASP1, CEBPB, CLDN1, CXCR4, CYP1A1, DUSP1, EFEMP2, FBLN1, FERMT3, FOXB1, GADD45A, GH1, HNRNPC, HSD17B4, IRF8, KRT8, LCP2, MMP9, NRP1, OLIG2, RBP2, SOCS1, SOCS3, TLR3, TPM3, VEGFC, ZIC1	32
Post-Translational Modification	phosphorylation of protein	1.15E-03	CD81, CDK1, DUSP1, GH1, MST1, NGF, NME1, ODC1, PTPN6, SLC3A2, SOCS1, SOCS3, SPI1, VEGFC	14
Post-Translational Modification	tyrosine phosphorylation of protein	3.54E-03	CD81, DUSP1, GH1, MST1, NGF, PTPN6, SLC3A2, SOCS1, SPI1, VEGFC	10
Protein Synthesis	homo-oligomerization of protein	1.07E-03	ANGPT1, GOPC, P2RX2, P2RX4, SLC1A1, SLC6A1	6
Protein Trafficking	organization of actin	7.64E-04	PLEK, VEGFC, VTN, WAS	4
Reproductive System Development and Function	development of placenta	3.52E-04	ADA, ADRA2C, CEBPA, CEBPB, JUNB, PRDM1, SOCS3	7
Reproductive System Development and Function	quantity of spongiotrophoblasts	3.00E-03	KRT8, SOCS3	2
Reproductive System Development and Function	quantity of antral follicle	3.08E-03	ANGPT1, CGA, NGF	3
Reproductive System Disease	prostate cancer	2.45E-07	ABCC4, ACTC1, ALDH2, ALDH1A2, ANGPT1, ANXA2, ARHGDIB, BHLHE40, CDK1, CEBPA, CHEK2, COL1A1, CXCR4, DUSP1, ELOVL7, ESRRG, HSD17B3, ITK, MCM5, MMP9, NME1, ODC1, PER1, SAT1, SHH, SOCS1, SOCS3, TUBA1C, TUBB, TYMS, UGDH	31
Reproductive System Disease	breast cancer	1.51E-06	AACS, ABCC4, ADA, ADRA2C, ARAF, ARHGDIB, ATF3, AURKB, BHLHE40, BTG2, CEBPA, CHEK2, CLDN1, CLDN4, CNDP2, COL1A1, CYBA, CYP1A1, DUSP1, FOS, GADD45A, GAPDH (includes EG:2597), GGCT, GRN, GSTM3 (includes EG:2947), HMMR, JUNB, KIF11, KRT8, MMP9, NME1, ODC1, PMP2, PRDM1, RBBP6 (includes EG:5930), RXRG, TLR3, TTK, TUBA1C, TYMS	40
Reproductive System Disease	prostatic carcinoma	8.16E-06	ABCC4, ACTC1, ALDH1A2, ANGPT1, ANXA2, ARHGDIB, BHLHE40, CEBPA, DUSP1, ESRRG, HSD17B3, MCM5, MMP9, ODC1, PER1, SAT1, SOCS1, SOCS3, UGDH	19
Reproductive System Disease	prostatic tumor	1.42E-05	ABCC4, ACTC1, ALDH1A2, ANGPT1, ANXA2, ARHGDIB, BHLHE40, CEBPA, DUSP1, ESRRG, HSD17B3, MCM5, MMP9, ODC1, PER1, SAT1, SOCS1, SOCS3, TUBA1C, UGDH	20
Reproductive System Disease	endometriosis	2.00E-05	ANGPT1, CASP1, CDK1, CEBPB, CTSH, CXCR4, CXCR5, CYP26A1, DUSP1, FOS, GPI, HSD17B4, JUNB, KRT8, MMP9, PBK, RBP4, SAT1, SLC1A1, VEGFC, ZBTB16	21
Reproductive System Disease	cervical cancer	6.93E-05	ANXA2, ARHGDIB, CTSC, CTSH, MMP9, ODC1, RBBP6 (includes EG:5930), RXRG, TPM2, TPM3, TUBA1C, TYMS	12
Reproductive System Disease	genital tumor	1.96E-04	ABCC4, ACTC1, ALDH1A2, ANGPT1, ANXA2, ARHGDIB, BHLHE40, CEBPA, CP, DUSP1, ESRRG, HSD17B3, KIF11, MCM5, MMP9, ODC1, PER1, SAT1, SOCS1, SOCS3, TUBA1C, TYMS, UGDH	23
Reproductive System Disease	uterine tumor	2.73E-04	ACTC1, AURKB, CRY2, CTSC, CTSH, CYBA, ESRRG, FOS, MMP9, NEGR1, PLP1, PSMB9, SOCS3, SOX4, TUBA1C, TYMS	16
Reproductive System Disease	uterine cancer	5.83E-04	ACTC1, AURKB, CDK1, CRY2, CTSC, CTSH, CYBA, ESRRG, FOS, MMP9, NEGR1, PLP1, PSMB9, SOCS3, SOX4, TUBA1C, TYMS	17
Reproductive System Disease	prostatic intraepithelial tumor	9.29E-04	ABCC4, ACTC1, ANXA2, ARHGDIB, BHLHE40, ESRRG, SOCS3	7
Reproductive System Disease	reproductive system disorder	1.54E-03	ADRA2C, ANGPT1, ANXA2, CASP1, CDK1, CEBPB, CTSH, CXCR4, CXCR5, CYP1A1, CYP26A1, DUSP1, FOS, GH1, GPI, HSD17B4, JUNB, KRT8, MMP9, PBK, RBP4, SAT1, SLC1A1, SOX4, VEGFC, ZBTB16	26
Reproductive System Disease	uterine leiomyoma	3.02E-03	ACTC1, AURKB, CRY2, CTSC, CYBA, ESRRG, FOS, NEGR1, PLP1, SOCS3, SOX4	11
Respiratory Disease	respiratory disorder	3.35E-04	ACCN1, ADA, ADRA2C, ALDH2, ANGPT1, CASP1, CEBPA, CXCR4, EFEMP2, FHL1, GAPDH (includes EG:2597), GH1, GYG1, HAVCR1, HLA-DRB1, IRF8, ITK, LTA4H, MMP9, MX2, NCF1, P2RX2, SOCS1, SOCS3, SOX4, TF, TUBB	27
Respiratory System Development and Function	development of trachea	9.21E-04	ADA, SHH	2
Respiratory System Development and Function	development of lung	2.59E-03	ADA, ALDH1A2, ASAH1, CEBPA, CTSH, RBP4, SHH	7
Respiratory System Development and Function	adhesion of lung cell lines	3.00E-03	LGALS9, VTN	2
Skeletal and Muscular Disorders	Huntington's disease	7.97E-10	ACTN3, ADRA2C, AGXT2L1, AHCY, ALDH2, ATP2A1, ATP2A2, BHLHE40, CASP1, CASQ1, CP, DIO2, DUSP5, ESRRG, FOS, GADD45A, GAPDH (includes EG:2597), GFAP, GH1, GPD1, GPI, JUNB, LDHB, NME1, NR1D1, PGAM2, PRIM2, PSMB9, RBP4, RXRG, SAT1, SLC16A9, SLC1A1, THBS3 (includes EG:7059), TNNI2, TPM3, VSNL1, ZBTB16, ZNF385B	39
Skeletal and Muscular Disorders	skeletal and muscular disorder	3.71E-05	AACS, ABCC4, ACTN3, ADAM8, ADRA2C, AGXT2L1, AHCY, ALDH2, ANGPT1, ANXA2, ARAF, ARHGDIB, ATP2A1, ATP2A2, BCL9, BHLHE40, CASP1, CASQ1, CD53, CD81, CEBPB, CHEK2, CKAP4, CLDN10, CLIC5, COL1A1, CP, CXCR4, CXCR5, DIO2, DUSP1, DUSP5, EFEMP2, ESRRG, FHL1, FOS, FRZB, GADD45A, GALM, GAPDH (includes EG:2597), GFAP, GH1, GPD1, GPI, GRN, HAVCR1, HLA-DPA1, HLA-DRB1, HMMR, IRF8, JUNB, LDHB, LUM, MCM5, MMP9, MYL1…	91
Skeletal and Muscular Disorders	arthritis of mammalia	1.88E-04	CASP1, DUSP1, FOS, GPI, HLA-DRB1, HMMR, LUM, MMP9, NCF1, SOCS1, SOCS3	11
Skeletal and Muscular Disorders	nemaline myopathy, type 1	9.21E-04	TPM2, TPM3	2
Skeletal and Muscular Disorders	disease of joint	1.02E-03	CXCR5, GPI, HAVCR1, SHH, SOCS3	5
Skeletal and Muscular Disorders	rheumatic disease of rodents	1.06E-03	CASP1, DUSP1, FOS, GPI, HMMR, LUM, MMP9, NCF1, SOCS1, SOCS3	10
Skeletal and Muscular Disorders	arthritis of humans	1.06E-03	CASP1, HLA-DRB1, SOCS1	3
Skeletal and Muscular Disorders	skeletal and muscular disorder of rodents	1.32E-03	CASP1, DUSP1, FOS, GFAP, GPI, HMMR, LUM, MMP9, NCF1, NGF, RXRG, SOCS1, SOCS3	13
Skeletal and Muscular Disorders	destruction of synovial joint	1.82E-03	CXCR5, SOCS1	2
Skeletal and Muscular Disorders	rhabdomyosarcoma	2.23E-03	AURKB, GALK1, NCAM1, PBK, TTK, TUBA1C	6
Skeletal and Muscular Disorders	skeletal and muscular disorder of mice	2.23E-03	CASP1, DUSP1, FOS, GFAP, GPI, HMMR, MMP9, NCF1, NGF, RXRG, SOCS1, SOCS3	12
Skeletal and Muscular Disorders	arthritis of rodents	2.36E-03	CASP1, DUSP1, FOS, GPI, HMMR, LUM, MMP9, NCF1, SOCS3	9
Skeletal and Muscular Disorders	rheumatic disease of mice	2.36E-03	CASP1, DUSP1, FOS, GPI, HMMR, MMP9, NCF1, SOCS1, SOCS3	9
Skeletal and Muscular Disorders	inflammatory disorder of joint	2.60E-03	CXCR5, GPI, HAVCR1, SOCS3	4
Skeletal and Muscular System Development and Function	contraction of muscle	1.08E-05	ACTC1, ACTN3, ADA, ATP2A1, ATP2A2, CASQ1, CKMT2, CXCR4, KBTBD10, MYL1, NCF1, PGAM2, TNNI2, TPM2	14
Skeletal and Muscular System Development and Function	development of basisphenoid bone	9.21E-04	NKX3-2, SHH	2
Skeletal and Muscular System Development and Function	contraction of cardiac muscle	1.21E-03	ACTC1, ATP2A2, CXCR4, MYL1	4
Skeletal and Muscular System Development and Function	bone mineral density of femur	2.57E-03	FOS, GH1, RAC2	3
Skeletal and Muscular System Development and Function	differentiation of myotube	2.57E-03	CD81, CEBPA, SHH	3
Small Molecule Biochemistry	metabolism of 9-cis-retinoic acid	6.29E-06	ALDH1A2, ALDH8A1, CYP1A1, CYP26A1	4
Small Molecule Biochemistry	metabolic process of lipid	6.57E-06	AACS, ADA, ALDH1A2, ALDH3B1, ALDH8A1, ASAH1, CD81, CEBPA, CEBPB, CH25H, CYP1A1, CYP26A1, CYP7A1, DGAT1, DHRS3, HSD17B3, HSD17B4, INSIG1, LIPG, LTA4H, NCF1, NCOR1, PLEK, PLP1, POMC, RBP2, RBP4, SPI1, UCP3	29
Small Molecule Biochemistry	metabolism of retinoid	6.65E-06	ALDH1A2, ALDH8A1, CYP1A1, CYP26A1, DHRS3, RBP2, RBP4	7
Small Molecule Biochemistry	metabolism of retinol	4.28E-05	CYP1A1, CYP26A1, DHRS3, RBP2, RBP4	5
Small Molecule Biochemistry	metabolic process of terpenoid	8.91E-05	AACS, ALDH1A2, ALDH8A1, CH25H, CYP1A1, CYP26A1, CYP7A1, DHRS3, INSIG1, LIPG, NCOR1, RBP2, RBP4	13
Small Molecule Biochemistry	biosynthesis of 9-cis-retinoic acid	1.05E-04	ALDH1A2, ALDH8A1, CYP1A1	3
Small Molecule Biochemistry	metabolism of lipid	1.55E-04	AACS, ALDH1A2, ALDH3B1, ALDH8A1, ASAH1, CD81, CEBPB, CH25H, CYP1A1, CYP26A1, CYP7A1, DGAT1, DHRS3, HSD17B3, HSD17B4, INSIG1, LTA4H, NCF1, PLEK, PLP1, POMC, RBP2, RBP4, SPI1, UCP3	25
Small Molecule Biochemistry	synthesis of lipid	1.64E-04	ADA, ALDH1A2, ALDH8A1, ASAH1, CD81, CEBPA, CEBPB, CH25H, CYP1A1, CYP7A1, CYP8B1, DGAT1, ELOVL7, HSD17B3, INSIG1, LTA4H, NGF, PLP1, POMC	19
Small Molecule Biochemistry	production of steroid	2.20E-04	CGA, CYP1A1, CYP7A1, GH1, INSIG1, ODC1, POMC, TBXAS1	8
Small Molecule Biochemistry	quantity of bile acid	2.39E-04	ATF3, CYP7A1, CYP8B1, GH1	4
Small Molecule Biochemistry	biosynthesis of dTMP	3.11E-04	SHMT1, TYMS	2
Small Molecule Biochemistry	depletion of spermidine	3.11E-04	ODC1, SAT1	2
Small Molecule Biochemistry	metabolism of inosine	3.11E-04	ADA, NT5E	2
Small Molecule Biochemistry	phosphorylation of nucleoside diphosphates	3.11E-04	NME1, NME2	2
Small Molecule Biochemistry	synthesis of acetate	3.11E-04	CH25H, CYP7A1	2
Small Molecule Biochemistry	synthesis of terpenoid	3.33E-04	ALDH1A2, ALDH8A1, CH25H, CYP1A1, CYP7A1, CYP8B1, ELOVL7, HSD17B3, INSIG1, POMC	10
Small Molecule Biochemistry	production of nitric oxide	5.55E-04	ANGPT1, CEBPB, CYBA, HLA-DRB1, IRF8, JUNB, MST1, NCF1, SOCS1, SOCS3	10
Small Molecule Biochemistry	quantity of lipid	7.00E-04	ADA, ALDH8A1, ASAH1, ATF3, CEBPA, CEBPB, CGA, CYP26A1, CYP7A1, CYP8B1, DGAT1, GH1, INSIG1, LIPG, NGF, PLP1, POMC, RBP2, RXRG, SAT1, SLC3A2, UCP3	22
Small Molecule Biochemistry	metabolism of terpenoid	7.05E-04	AACS, ALDH1A2, ALDH8A1, CH25H, CYP1A1, CYP26A1, CYP7A1, DHRS3, INSIG1, RBP2, RBP4	11
Small Molecule Biochemistry	conversion of ATP	9.21E-04	ENTPD2, NT5E	2
Small Molecule Biochemistry	hydrolysis of adenosine	9.21E-04	ADA, AHCY	2
Small Molecule Biochemistry	quantity of spermidine	9.21E-04	ODC1, SAT1	2
Small Molecule Biochemistry	production of lipid	9.80E-04	CGA, CYP1A1, CYP26A1, CYP7A1, GH1, INSIG1, NCAM1, NGF, ODC1, POMC, RGN, TBXAS1, VTN	13
Small Molecule Biochemistry	metabolism of vitamin A	1.06E-03	CYP1A1, CYP26A1, RBP2	3
Small Molecule Biochemistry	biosynthesis of terpenoid	1.64E-03	ALDH1A2, ALDH8A1, CH25H, CYP1A1, CYP7A1, HSD17B3, INSIG1	7
Small Molecule Biochemistry	accumulation of adenosine	1.82E-03	ADA, NT5E	2
Small Molecule Biochemistry	conversion of adenosine	1.82E-03	ADA, NT5E	2
Small Molecule Biochemistry	exchange of ADP	1.82E-03	NME1, SLC25A4	2
Small Molecule Biochemistry	exchange of ATP	1.82E-03	NME1, SLC25A4	2
Small Molecule Biochemistry	flux of D-glucose	1.82E-03	GPI, PGAM2	2
Small Molecule Biochemistry	quantity of spermine	1.82E-03	ODC1, SAT1	2
Small Molecule Biochemistry	regulation of lipopolysaccharide	1.82E-03	SOCS1, SOCS3	2
Small Molecule Biochemistry	biosynthesis of lipid	1.96E-03	ALDH1A2, ALDH8A1, CD81, CEBPB, CH25H, CYP1A1, CYP7A1, DGAT1, HSD17B3, INSIG1, LTA4H, PLP1	12
Small Molecule Biochemistry	accumulation of triacylglycerol	2.37E-03	CEBPA, CEBPB, DGAT1, GH1, INSIG1	5
Small Molecule Biochemistry	binding of NADPH	3.00E-03	CYBA, RAC2	2
Small Molecule Biochemistry	lipolysis of triacylglycerol	3.00E-03	ADA, LIPG	2
Small Molecule Biochemistry	metabolism of alcohol	3.00E-03	ALDH2, ALDH3B1	2
Tissue Development	developmental process of tissue	3.19E-04	ACTC1, ADRA2C, ALDH1A2, ANGPT1, ATF3, CD81, CRYGS, CSRP3, CXCR4, CXCR5, CYP26A1, DIO2, DUSP1, FOXB1, GH1, HMMR, LDB1, LUM, MEOX1, MMP9, NGF, NKX2-2, NKX3-2, NRP1, ODC1, OLIG2, RAC2, RBP4, SHH, VAX1, VEGFC, ZBTB16, ZFAND5	33
Tissue Development	development of basisphenoid bone	9.21E-04	NKX3-2, SHH	2
Tissue Development	development of tissue	1.57E-03	ACTC1, ADRA2C, ALDH1A2, ANGPT1, CD81, CRYGS, CSRP3, CXCR4, CXCR5, CYP26A1, DUSP1, FOXB1, LDB1, LUM, MEOX1, MMP9, NGF, NKX2-2, NKX3-2, NRP1, OLIG2, RBP4, SHH, VAX1, VEGFC, ZBTB16, ZFAND5	27
Tissue Development	neurogenesis of spinal cord	1.82E-03	NKX2-2, OLIG2	2
Tissue Development	generation of normal cells	2.36E-03	CEBPB, IRF8, ITK, LHX6, OLIG2, PSMB9, SHH, SOCS3, SPI1	9
Tissue Development	adhesion of lung cell lines	3.00E-03	LGALS9, VTN	2
Tissue Development	generation of interneurons	3.00E-03	LHX6, OLIG2	2
Tissue Development	neurogenesis of tissue	3.08E-03	NKX2-2, OLIG2, SHH	3
Tissue Development	development of neural tube	3.27E-03	ALDH1A2, CYP26A1, FOXB1, RBP4, SHH	5
Tissue Development	formation of tissue	3.53E-03	ALDH1A2, ATF3, CEBPA, CXCR4, ESRRG, FOS, GH1, GRN, HMMR, NCAM1, PRDM1, SHH, VTN	13
Tissue Morphology	quantity of cells	7.97E-07	ADA, ARNTL2, ATF3, BHLHE40, CD81, CEBPA, CEBPB, CGA, CXCR4, CXCR5, FERMT3, FOS, GH1, HAVCR1, HSF2, IRF8, ITK, JUNB, KRT8, LCP2, LIPG, MMP9, MST1, NGF, NKX2-2, NRP1, NT5E, OLIG2, PLP1, PNP, POMC, PRDM1, PTPN6, RAC2, SHH, SOCS1, SOCS3, SPI1, TF, TLR3, TYMS, VAX1, VEGFC, VTN, WAS, ZBTB16	46
Tissue Morphology	quantity of leukocytes	1.12E-06	ADA, ATF3, CD81, CEBPA, CEBPB, CXCR4, CXCR5, FERMT3, HAVCR1, IRF8, ITK, LCP2, LIPG, MMP9, NGF, PLP1, PNP, PRDM1, PTPN6, RAC2, SOCS1, SOCS3, SPI1, TF, TLR3, VTN, WAS, ZBTB16	28
Tissue Morphology	mass of connective tissue	3.25E-06	ATF3, CEBPB, CRY2, DGAT1, GH1, JUNB, PER1, PER2, POMC, RXRG, SAT1, UCP3	12
Tissue Morphology	contraction of muscle	1.08E-05	ACTC1, ACTN3, ADA, ATP2A1, ATP2A2, CASQ1, CKMT2, CXCR4, KBTBD10, MYL1, NCF1, PGAM2, TNNI2, TPM2	14
Tissue Morphology	quantity of phagocytes	9.14E-05	ADA, ATF3, HAVCR1, IRF8, LIPG, MMP9, NGF, PLP1, RAC2, SOCS1, SOCS3, SPI1, TF, VTN	14
Tissue Morphology	mass of adipose tissue	1.26E-04	ATF3, CEBPB, DGAT1, GH1, POMC, RXRG, SAT1, UCP3	8
Tissue Morphology	quantity of granulocytes	8.10E-04	ADA, CEBPA, IRF8, MMP9, RAC2, SOCS3, TF, VTN, ZBTB16	9
Tissue Morphology	contraction of cardiac muscle	1.21E-03	ACTC1, ATP2A2, CXCR4, MYL1	4
Tissue Morphology	modification of tissue	1.21E-03	ALDH2, CEBPB, GRN, SHH	4
Tissue Morphology	quantity of antigen presenting cells	1.82E-03	ADA, HAVCR1, IRF8, LIPG, MMP9, PLP1, SOCS1, SOCS3, SPI1	9
Tissue Morphology	quantity of mononuclear leukocytes	1.96E-03	CD81, CEBPB, CXCR4, CXCR5, ITK, LCP2, MMP9, NGF, PLP1, PNP, PRDM1, PTPN6, RAC2, SOCS1, SOCS3, TLR3, WAS	17
Tissue Morphology	quantity of central nervous system cells	2.08E-03	CGA, CXCR4, GH1, NGF, POMC, SHH	6
Tissue Morphology	size of vessel	2.12E-03	ANGPT1, VEGFC, VTN	3
Tissue Morphology	quantity of anterior pituitary cells	2.57E-03	CGA, GH1, POMC	3
Tissue Morphology	quantity of spongiotrophoblasts	3.00E-03	KRT8, SOCS3	2
Tissue Morphology	quantity of lymphocytes	3.09E-03	CD81, CEBPB, CXCR4, CXCR5, ITK, LCP2, NGF, PLP1, PNP, PRDM1, PTPN6, RAC2, SOCS1, SOCS3, TLR3, WAS	16
Tissue Morphology	quantity of plasma cells	3.65E-03	PRDM1, PTPN6, RAC2	3
Tissue Morphology	quantity of B lymphocytes	3.94E-03	CD81, CEBPB, CXCR4, NGF, PRDM1, PTPN6, RAC2, SOCS1, WAS	9
Tumor Morphology	formation of brain tumor	7.64E-04	BTG2, GFAP, KIF11, SHH	4
Tumor Morphology	cytostasis of cancer cells	1.82E-03	SOCS3, ZBTB16	2
Tumor Morphology	progression of tumor	2.37E-03	COL1A1, CXCR4, MMP9, NRP1, SAT1	5
Tumor Morphology	proliferation of mammary tumor cells	3.08E-03	FOS, GH1, NGF	3
Vitamin and Mineral Metabolism	metabolism of 9-cis-retinoic acid	6.29E-06	ALDH1A2, ALDH8A1, CYP1A1, CYP26A1	4
Vitamin and Mineral Metabolism	metabolism of retinoid	6.65E-06	ALDH1A2, ALDH8A1, CYP1A1, CYP26A1, DHRS3, RBP2, RBP4	7
Vitamin and Mineral Metabolism	metabolism of retinol	4.28E-05	CYP1A1, CYP26A1, DHRS3, RBP2, RBP4	5
Vitamin and Mineral Metabolism	metabolic process of terpenoid	8.91E-05	AACS, ALDH1A2, ALDH8A1, CH25H, CYP1A1, CYP26A1, CYP7A1, DHRS3, INSIG1, LIPG, NCOR1, RBP2, RBP4	13
Vitamin and Mineral Metabolism	biosynthesis of 9-cis-retinoic acid	1.05E-04	ALDH1A2, ALDH8A1, CYP1A1	3
Vitamin and Mineral Metabolism	synthesis of terpenoid	3.33E-04	ALDH1A2, ALDH8A1, CH25H, CYP1A1, CYP7A1, CYP8B1, ELOVL7, HSD17B3, INSIG1, POMC	10
Vitamin and Mineral Metabolism	uptake of calcium	5.37E-04	ATP2A2, CGA, DIO2, GH1, NGF, POMC	6
Vitamin and Mineral Metabolism	metabolism of terpenoid	7.05E-04	AACS, ALDH1A2, ALDH8A1, CH25H, CYP1A1, CYP26A1, CYP7A1, DHRS3, INSIG1, RBP2, RBP4	11
Vitamin and Mineral Metabolism	metabolism of vitamin A	1.06E-03	CYP1A1, CYP26A1, RBP2	3
Vitamin and Mineral Metabolism	biosynthesis of terpenoid	1.64E-03	ALDH1A2, ALDH8A1, CH25H, CYP1A1, CYP7A1, HSD17B3, INSIG1	7
