# Supplementary material for: Transcriptomic analysis of the zebrafish inner ear points to growth hormone mediated regeneration following acoustic trauma
Source: BMC Neurosci. 2011 Sep 2;12:88. doi: 10.1186/1471-2202-12-88 (PMC3175199; doi:10.1186/1471-2202-12-88)
Supplement: Additional file 5 — Significantly regulated functions at four days post-trauma. This file displays the categories and functions of significantly regulated genes in zebrafish ears four days following acoustic trauma compared to controls. In addition, specific molecules being regulating in each functional annotation are provided. [file 1471-2202-12-88-S5.XLS]

## Sheet: Sheet0
Additional file 5. Categories and functions of significantly regulated in zebrafish ears four days following acoustic trauma compared to controls.
Category	Functions Annotation	p-Value	Molecules	# Molecules
Antigen Presentation	differentiation of macrophages	1.29E-03	DUSP5, PRDM1, SOCS1, SPI1, TNFSF10	5
Antimicrobial Response	antiviral response of eukaryotic cells	7.07E-03	PLP1, SOCS1	2
Behavior	circadian rhythm	1.04E-03	FOS, JUNB, NR1D1, PER1	4
Behavior	sexual behavior of mice	7.07E-03	CGA, CYP19A1	2
Cancer	neoplasia	4.83E-09	ACTB, ACTC1, ACY1, AHSG, ANKRD9, ANXA1, ATP2A1, ATP2A2, BSG, BTG2, C13ORF15, CEBPB, CKM, CLIC5, COL1A1, COL1A2, COTL1, CP, CTSC, CXCR4, CXCR5, CYP19A1, DUSP1, DUSP5, EXT2, FOS, GAPDH (includes EG:2597), GFAP, GGCT, GH1, GSTM3 (includes EG:2947), GSTT1, JUNB, KRT17, MCM5, MR1, MYC, MYLPF, NR4A1, OLIG2, PDCD4, PER1, PLP1, PNP, POMC, PRDM1, RAD51, RXRG, SAT1, SOCS1, SPI1, THBS4, TNFSF10, TNNI2, TNNT…	58
Cancer	cancer	8.86E-09	ACTB, ACTC1, ACY1, AHSG, ANKRD9, ANXA1, ATP2A1, ATP2A2, BSG, BTG2, C13ORF15, CEBPB, CKM, CLIC5, COL1A1, COL1A2, COTL1, CP, CTSC, CXCR4, CXCR5, CYP19A1, DUSP1, DUSP5, FOS, GAPDH (includes EG:2597), GFAP, GGCT, GH1, GSTM3 (includes EG:2947), GSTT1, JUNB, KRT17, MCM5, MR1, MYC, MYLPF, NR4A1, OLIG2, PDCD4, PER1, PLP1, PNP, POMC, PRDM1, RAD51, RXRG, SAT1, SOCS1, SPI1, THBS4, TNFSF10, TNNI2, TNNT3, TPM…	57
Cancer	tumorigenesis	1.09E-08	ACTB, ACTC1, ACTN3, ACY1, AHSG, ANKRD9, ANXA1, ATP2A1, ATP2A2, BSG, BTG2, C13ORF15, CEBPB, CGA, CKM, CLIC5, COL1A1, COL1A2, COTL1, CP, CTSC, CXCR4, CXCR5, CYP19A1, DUSP1, DUSP5, EXT2, FOS, GAPDH (includes EG:2597), GFAP, GGCT, GH1, GSTM3 (includes EG:2947), GSTT1, JUNB, KRT17, MCM5, MR1, MYC, MYLPF, NR4A1, OLIG2, PDCD4, PER1, PLP1, PNP, POMC, PRDM1, RAD51, RXRG, SAT1, SOCS1, SPI1, THBS4, TNFSF10,…	60
Cancer	papilloma	2.69E-08	ACTN3, ANXA1, ATP2A1, CKM, COL1A2, COTL1, MYC, MYLPF, TNNI2, TNNT3	10
Cancer	benign tumor	2.85E-06	ACTC1, ACTN3, ANXA1, ATP2A1, CKM, COL1A2, COTL1, CTSC, CYP19A1, DUSP1, FOS, MR1, MYC, MYLPF, PLP1, TNFSF10, TNNI2, TNNT3	18
Cancer	tumor	1.39E-05	ACTC1, ACTN3, ACY1, AHSG, ANXA1, ATP2A1, ATP2A2, BSG, BTG2, C13ORF15, CEBPB, CGA, CKM, COL1A1, COL1A2, COTL1, CP, CTSC, CXCR4, CXCR5, CYP19A1, DUSP1, FOS, GFAP, MCM5, MR1, MYC, MYLPF, OLIG2, PER1, PLP1, PNP, PRDM1, RXRG, SAT1, SOCS1, SPI1, TNFSF10, TNNI2, TNNT3	40
Cancer	malignant tumor	1.93E-05	ACTC1, ACY1, AHSG, ANXA1, ATP2A1, BTG2, C13ORF15, CEBPB, CKM, COL1A1, COL1A2, COTL1, CP, CTSC, CXCR4, CXCR5, CYP19A1, DUSP1, FOS, MCM5, MYC, MYLPF, OLIG2, PER1, PNP, PRDM1, RXRG, SAT1, SOCS1, SPI1, TNFSF10, TNNI2, TNNT3	33
Cancer	carcinoma	2.16E-05	ACTC1, ACY1, AHSG, ANXA1, ATP2A1, BTG2, C13ORF15, CEBPB, CKM, COL1A1, COL1A2, COTL1, CP, CTSC, CXCR4, CYP19A1, DUSP1, FOS, MCM5, MYC, MYLPF, PER1, PRDM1, RXRG, SAT1, SOCS1, TNFSF10, TNNI2, TNNT3	29
Cancer	squamous cell tumor	4.19E-05	ANXA1, ATP2A1, BTG2, CKM, COL1A2, COTL1, FOS, MYLPF, TNFSF10, TNNI2, TNNT3	11
Cancer	squamous-cell carcinoma	1.46E-04	ANXA1, ATP2A1, BTG2, CKM, COL1A2, COTL1, MYLPF, TNFSF10, TNNI2, TNNT3	10
Cancer	oral cancer	1.49E-04	ANXA1, BSG, COL1A1, DUSP1, MYC, SAT1	6
Cancer	transformation of eukaryotic cells	5.03E-04	BTG2, CEBPB, COL1A1, COL1A2, FOS, JUNB, MYC, PDCD4, RHOU, SOCS1, TPM3	11
Cancer	transformation of normal cells	5.66E-04	CEBPB, COL1A2, FOS, JUNB, MYC, RHOU, SOCS1	7
Cancer	transformation of cells	6.61E-04	BTG2, CEBPB, COL1A1, COL1A2, FOS, JUNB, MYC, PDCD4, RHOU, SLC3A2, SOCS1, TPM3	12
Cancer	esophageal adenocarcinoma	8.92E-04	CTSC, MYC, RXRG	3
Cancer	leukemia of mice	9.03E-04	MYC, OLIG2, SOCS1, SPI1	4
Cancer	lymphocytic leukemia of mice	1.01E-03	MYC, OLIG2, SOCS1	3
Cancer	transformation of cell lines	1.03E-03	BTG2, CEBPB, COL1A1, FOS, JUNB, MYC, PDCD4, SOCS1, TPM3	9
Cancer	leukemia	1.29E-03	CXCR4, GH1, GSTT1, MYC, OLIG2, PNP, RAD51, RXRG, SOCS1, SPI1	10
Cancer	hyperproliferation of brain cells	1.30E-03	BTG2, CGA	2
Cancer	acute lymphocytic leukemia	1.54E-03	CXCR4, GH1, MYC, OLIG2, PNP	5
Cancer	acute myeloid leukemia	1.74E-03	CXCR4, GH1, GSTT1, RAD51, RXRG, SPI1	6
Cancer	leiomyoma	1.97E-03	ACTC1, CTSC, CYP19A1, DUSP1, FOS, MR1, MYC, PLP1	8
Cancer	neoplasia of mammalia	2.04E-03	GSTT1, MYC, OLIG2, SOCS1, SPI1, TNFSF10	6
Cancer	transformation of lymphocytes	2.20E-03	JUNB, MYC	2
Cancer	transformation of fibroblasts	2.47E-03	CEBPB, COL1A2, FOS, MYC, SOCS1	5
Cancer	T-cell leukemia of mice	2.74E-03	OLIG2, SOCS1	2
Cancer	hyperplasia of Leydig cells	2.74E-03	CGA, CYP19A1	2
Cancer	mucosa-associated lymphoid tissue lymphoma	2.74E-03	CXCR4, CXCR5	2
Cancer	uterine leiomyoma	2.74E-03	ACTC1, CTSC, CYP19A1, FOS, MR1, MYC, PLP1	7
Cancer	breast cancer	3.02E-03	ANXA1, BSG, BTG2, COL1A1, CYP19A1, DUSP1, FOS, GAPDH (includes EG:2597), GGCT, GSTM3 (includes EG:2947), JUNB, KRT17, MYC, NR4A1, PRDM1, RAD51, RXRG	17
Cancer	myeloproliferative disorder	3.16E-03	CXCR4, GH1, GSTT1, MYC, RAD51, RXRG, SPI1	7
Cancer	colon cancer	3.94E-03	ANKRD9, ATP2A2, CLIC5, DUSP5, GSTT1, MCM5, MYC, PDCD4, RAD51, TNFSF10	10
Cancer	neoplasia of mice	4.42E-03	MYC, OLIG2, SOCS1, SPI1, TNFSF10	5
Cancer	lymphoma	4.59E-03	CEBPB, CXCR4, CXCR5, MYC, PNP, SPI1, TNFSF10	7
Cancer	disease of tumor	4.78E-03	AHSG, ATP2A2, CYP19A1, FOS, MYC, SOCS1	6
Cancer	acute lymphocytic leukemia of mice	5.42E-03	MYC, OLIG2	2
Cancer	type M3 acute myeloid leukemia	5.42E-03	RXRG, SPI1	2
Cancer	prostatic carcinoma	5.47E-03	ACTC1, CYP19A1, DUSP1, MCM5, MYC, PER1, SAT1, SOCS1	8
Cancer	T-cell leukemia	5.54E-03	OLIG2, PNP, SOCS1	3
Cancer	quantity of tumor	6.09E-03	CYP19A1, MYC, SAT1, SOCS1	4
Cancer	hyperplasia of tissue	6.26E-03	CYP19A1, GH1, MYC	3
Cancer	pathological cyst	6.26E-03	CGA, MYC, SAT1	3
Cancer	hyperproliferation	6.29E-03	BTG2, CEBPB, CGA, CYP19A1, FOS, GH1, MYC, PLP1	8
Cancer	cancer of mammalia	7.69E-03	GSTT1, MYC, OLIG2, SOCS1, SPI1	5
Carbohydrate Metabolism	oxidation of D-glucose	7.91E-05	GH1, NR4A1, SAT1, UCP3	4
Carbohydrate Metabolism	uptake of monosaccharide	1.69E-03	GH1, MYC, POMC, SLC27A1, SOCS1, UCP3	6
Carbohydrate Metabolism	quantity of carbohydrate	3.00E-03	CKM, GAPDH (includes EG:2597), GH1, MYC, SLC3A2, SOCS1, TNFSF10, UCP3	8
Carbohydrate Metabolism	metabolic process of carbohydrate	3.12E-03	CEBPB, CKM, EXT2, GAPDH (includes EG:2597), MYC, PDK2, PLA1A, POMC, SPI1, UCP3	10
Carbohydrate Metabolism	production of D-glucose	3.43E-03	CEBPB, MYC, POMC	3
Carbohydrate Metabolism	regulation of carbohydrate	5.42E-03	MYC, SOCS1	2
Carbohydrate Metabolism	glycolysis	6.64E-03	GAPDH (includes EG:2597), PGAM2, UCP3	3
Carbohydrate Metabolism	activation of heparin	8.00E-03	VTN	1
Cardiovascular System Development and Function	relaxation of cardiomyocytes	3.33E-03	PVALB, SLC27A1	2
Cardiovascular System Development and Function	quantity of endothelial cell lines	4.67E-03	MYC, TNFSF10	2
Cardiovascular System Development and Function	relaxation of heart	4.67E-03	PVALB, TPM2	2
Cardiovascular System Development and Function	cardiovascular process of organ	5.19E-03	CXCR4, MYC, POMC, PVALB	4
Cardiovascular System Development and Function	cardiac contractility of heart	5.20E-03	ACTC1, CELF2, CYP2J2	3
Cardiovascular System Development and Function	formation of neointima	5.20E-03	MYC, NR4A1, VTN	3
Cardiovascular System Development and Function	tubulation of endothelial cell lines	5.54E-03	COL1A1, CXCR4, NR4A1	3
Cell Cycle	entry into cell division process of eukaryotic cells	4.17E-06	C13ORF15, CEBPB, DUSP1, FOS, JUNB, MYC, POMC, SOCS1, TF	9
Cell Cycle	entry into cell division process of normal cells	3.19E-05	C13ORF15, CEBPB, JUNB, MYC, POMC, SOCS1	6
Cell Cycle	interphase of normal cells	3.74E-05	BTG2, C13ORF15, CCNG2, CEBPB, FOS, JUNB, MYC, POMC	8
Cell Cycle	S phase of normal cells	4.27E-05	C13ORF15, CCNG2, CEBPB, JUNB, MYC, POMC	6
Cell Cycle	G2 phase of keratinocytes	6.34E-05	CCNG2, MYC	2
Cell Cycle	entry into S phase of normal cells	6.35E-05	C13ORF15, CEBPB, JUNB, MYC, POMC	5
Cell Cycle	entry into cell cycle progression of eukaryotic cells	6.86E-05	DUSP1, MYC, SOCS1, TF	4
Cell Cycle	entry into cell cycle progression of cell lines	1.34E-04	DUSP1, MYC, TF	3
Cell Cycle	S phase of eukaryotic cells	1.48E-04	C13ORF15, CCNG2, CEBPB, FOS, JUNB, MYC, POMC, TF	8
Cell Cycle	cell division process of normal cells	1.66E-04	BTG2, C13ORF15, CCNG2, CEBPB, COL1A1, FOS, GH1, JUNB, MYC, POMC, SOCS1, TNFSF10	12
Cell Cycle	entry into S phase of eukaryotic cells	2.27E-04	C13ORF15, CEBPB, FOS, JUNB, MYC, POMC	6
Cell Cycle	cell division process	3.87E-04	AHSG, ANXA1, BTG2, C13ORF15, CCNG2, CEBPB, COL1A1, CSNK1D, DUSP1, FOS, GH1, JUNB, MYC, NDEL1, NR4A1, PGAM2, POMC, RAD51, RHOU, SOCS1, SPI1, TF, TNFSF10, WAS	24
Cell Cycle	re-entry into S phase of cell lines	4.40E-04	CEBPB, MYC, TF	3
Cell Cycle	cleavage of cells	5.20E-04	ANXA1, GH1, MYC, NR4A1, SPI1, WAS	6
Cell Cycle	ploidy of hepatocytes	6.24E-04	GH1, MYC	2
Cell Cycle	cell division process of eukaryotic cells	6.98E-04	AHSG, BTG2, C13ORF15, CCNG2, CEBPB, COL1A1, DUSP1, FOS, GH1, JUNB, MYC, NR4A1, POMC, RAD51, SOCS1, TF, TNFSF10, WAS	18
Cell Cycle	lipolysis of cells	7.85E-04	ANXA1, GH1, NR4A1	3
Cell Cycle	cell division process of neuroendocrine cells	9.31E-04	GH1, POMC	2
Cell Cycle	entry into S phase of smooth muscle cells	9.31E-04	C13ORF15, MYC	2
Cell Cycle	arrest in G0/G1 phase transition of normal cells	1.30E-03	BTG2, FOS	2
Cell Cycle	re-entry into S phase of tumor cell lines	2.20E-03	MYC, TF	2
Cell Cycle	cell cycle progression of blood cells	2.63E-03	COL1A1, MYC, SOCS1, TNFSF10	4
Cell Cycle	cell cycle progression	3.01E-03	AHSG, ANXA1, CCNG2, CEBPB, COL1A1, CSNK1D, DUSP1, FOS, GH1, JUNB, MYC, NR4A1, PGAM2, SOCS1, TF, TNFSF10	16
Cell Cycle	G2 phase of normal cells	3.18E-03	CCNG2, JUNB, MYC	3
Cell Cycle	cell division process of tumor cell lines	3.18E-03	AHSG, BTG2, CCNG2, CEBPB, DUSP1, GH1, MYC, NR4A1, RAD51, TF, WAS	11
Cell Cycle	cell division process of blood cells	3.76E-03	COL1A1, FOS, MYC, SOCS1, TNFSF10	5
Cell Cycle	cell cycle progression of eukaryotic cells	3.95E-03	CCNG2, COL1A1, DUSP1, JUNB, MYC, NR4A1, SOCS1, TF, TNFSF10	9
Cell Cycle	arrest in G1 phase of lymphoma cell lines	3.97E-03	CEBPB, MYC	2
Cell Cycle	S phase of cell lines	4.71E-03	CCNG2, CEBPB, FOS, MYC, TF	5
Cell Cycle	cell stage	4.80E-03	AHSG, BTG2, C13ORF15, CCNG2, CEBPB, CSNK1D, DUSP1, FOS, GH1, JUNB, MYC, POMC, RAD51, RHOU, SOCS1, TF	16
Cell Cycle	arrest in cell division process of blood cells	5.20E-03	COL1A1, FOS, MYC	3
Cell Cycle	lipolysis of adipocytes	5.42E-03	ANXA1, GH1	2
Cell Cycle	arrest in G0/G1 phase transition of eukaryotic cells	5.89E-03	BTG2, FOS, MYC	3
Cell Cycle	interphase of eukaryotic cells	6.61E-03	BTG2, C13ORF15, CCNG2, CEBPB, DUSP1, FOS, JUNB, MYC, POMC, TF	10
Cell Cycle	cell division process of cell lines	6.71E-03	AHSG, BTG2, CCNG2, CEBPB, DUSP1, FOS, GH1, MYC, NR4A1, RAD51, SOCS1, TF, WAS	13
Cell Cycle	entry into cell division process of cell lines	6.82E-03	DUSP1, FOS, MYC, TF	4
Cell Cycle	interphase	6.92E-03	BTG2, C13ORF15, CCNG2, CEBPB, DUSP1, FOS, JUNB, MYC, POMC, RHOU, TF	11
Cell Cycle	G2 phase of fibroblasts	7.07E-03	JUNB, MYC	2
Cell Cycle	G2/M phase transition of normal cells	7.07E-03	JUNB, MYC	2
Cell Cycle	cell cycle progression of carcinoma cell lines	7.97E-03	DUSP1, NR4A1	2
Cell Cycle	cell cycle progression of lung cancer cell lines	7.97E-03	DUSP1, NR4A1	2
Cell Cycle	arrest in G0/G1 phase transition of hematopoietic progenitor cells	8.00E-03	FOS	1
Cell Cycle	arrest in G1/S phase transition of breast cell lines	8.00E-03	MYC	1
Cell Death	cell death of normal cells	1.26E-05	ANXA1, BTG2, CEBPB, CGA, CXCR4, CYP19A1, DUSP1, FOS, GAPDH (includes EG:2597), GFAP, GH1, HSF2, JUNB, MYC, NR1D1, NR4A1, PDCD4, PNP, POMC, PRDM1, SLC25A4, SOCS1, TF, TNFSF10, TPM3, VTN, WAS	27
Cell Death	cell death of eukaryotic cells	3.41E-05	ACTB, ANXA1, ATP2A1, ATP2A2, BAG3, BSG, BTG2, CEBPB, CGA, CXCR4, CYP19A1, CYP2J2, DUSP1, FOS, GAPDH (includes EG:2597), GFAP, GH1, HSF2, JUNB, MYC, NDEL1, NR1D1, NR4A1, PDCD4, PER1, PNP, POMC, PRDM1, SAT1, SLC25A4, SOCS1, SPI1, TF, TNFSF10, TPM3, VTN, WAS	37
Cell Death	cell death of T lymphocytes	4.92E-05	CXCR4, FOS, GAPDH (includes EG:2597), MYC, NR4A1, PNP, PRDM1, SOCS1, TNFSF10, WAS	10
Cell Death	cell death of leukocytes	5.63E-05	ANXA1, CEBPB, CXCR4, FOS, GAPDH (includes EG:2597), GH1, MYC, NR4A1, PNP, PRDM1, SOCS1, TNFSF10, WAS	13
Cell Death	killing of prostate cancer cell lines	6.34E-05	NR4A1, TNFSF10	2
Cell Death	cell death of mononuclear leukocytes	8.37E-05	CXCR4, FOS, GAPDH (includes EG:2597), GH1, MYC, NR4A1, PNP, PRDM1, SOCS1, TNFSF10, WAS	11
Cell Death	cell death	8.42E-05	ACTB, ACTC1, ANXA1, ATP2A1, ATP2A2, BAG3, BSG, BTG2, CEBPB, CGA, CXCR4, CYP19A1, CYP2J2, DEDD2, DUSP1, FOS, GAPDH (includes EG:2597), GFAP, GH1, HSF2, JUNB, MYC, NDEL1, NME2, NR1D1, NR4A1, PDCD4, PER1, PNP, POMC, PRDM1, RAD51, SAT1, SLC25A4, SOCS1, SPI1, TF, TNFSF10, TPM3, VTN, WAS	41
Cell Death	cell death of thymocytes	2.76E-04	FOS, GAPDH (includes EG:2597), MYC, NR4A1, TNFSF10, WAS	6
Cell Death	apoptosis of leukocytes	3.04E-04	ANXA1, CEBPB, CXCR4, FOS, GH1, MYC, NR4A1, PNP, SOCS1, TNFSF10, WAS	11
Cell Death	cell death of phagocytes	3.86E-04	ANXA1, CEBPB, CXCR4, GH1, NR4A1, SOCS1, TNFSF10	7
Cell Death	apoptosis of T lymphocytes	4.49E-04	CXCR4, FOS, MYC, NR4A1, PNP, SOCS1, TNFSF10, WAS	8
Cell Death	apoptosis	5.42E-04	ACTC1, ANXA1, ATP2A1, BAG3, BTG2, CEBPB, CGA, CXCR4, CYP19A1, CYP2J2, DEDD2, DUSP1, FOS, GAPDH (includes EG:2597), GH1, HSF2, MYC, NME2, NR1D1, NR4A1, PDCD4, PER1, PNP, POMC, PRDM1, RAD51, SAT1, SLC25A4, SOCS1, SPI1, TF, TNFSF10, VTN, WAS	34
Cell Death	apoptosis of mononuclear leukocytes	5.60E-04	CXCR4, FOS, GH1, MYC, NR4A1, PNP, SOCS1, TNFSF10, WAS	9
Cell Death	apoptosis of normal cells	6.59E-04	ANXA1, BTG2, CEBPB, CGA, CXCR4, CYP19A1, DUSP1, FOS, GAPDH (includes EG:2597), GH1, HSF2, MYC, NR1D1, NR4A1, PDCD4, PNP, POMC, SOCS1, TNFSF10, WAS	20
Cell Death	apoptosis of liver cell lines	6.87E-04	ATP2A1, MYC, TNFSF10	3
Cell Death	cytotoxicity of lymphocytes	7.20E-04	HLA-DRB1, PNP, POMC, SOCS1, TNFSF10, WAS	6
Cell Death	apoptosis of eukaryotic cells	7.60E-04	ANXA1, ATP2A1, BAG3, BTG2, CEBPB, CGA, CXCR4, CYP19A1, CYP2J2, DUSP1, FOS, GAPDH (includes EG:2597), GH1, HSF2, MYC, NR1D1, NR4A1, PDCD4, PER1, PNP, POMC, PRDM1, SAT1, SOCS1, SPI1, TF, TNFSF10, VTN, WAS	29
Cell Death	cell death of thyroid tumor cell lines	7.85E-04	GAPDH (includes EG:2597), MYC, TNFSF10	3
Cell Death	apoptosis of ovarian cancer cell lines	9.03E-04	DUSP1, MYC, TF, TNFSF10	4
Cell Death	apoptosis of carcinoma cells	1.01E-03	GH1, MYC, TNFSF10	3
Cell Death	apoptosis of thymocytes	1.03E-03	FOS, MYC, NR4A1, TNFSF10, WAS	5
Cell Death	cell death of tumor cell lines	1.12E-03	ATP2A1, ATP2A2, BAG3, BTG2, CEBPB, CYP2J2, DUSP1, FOS, GAPDH (includes EG:2597), GH1, MYC, NR4A1, PDCD4, PER1, PRDM1, SAT1, SOCS1, SPI1, TF, TNFSF10, VTN	21
Cell Death	apoptosis of ovarian cancer cells	1.30E-03	TF, TNFSF10	2
Cell Death	apoptosis of phagocytes	1.34E-03	ANXA1, CEBPB, CXCR4, GH1, SOCS1, TNFSF10	6
Cell Death	apoptosis of bone marrow cells	1.35E-03	ANXA1, CXCR4, MYC, SOCS1, TNFSF10	5
Cell Death	survival of lymphoma cell lines	1.56E-03	CEBPB, MYC, RAD51	3
Cell Death	apoptosis of tumor cell lines	2.24E-03	ATP2A1, BAG3, BTG2, CEBPB, CYP2J2, DUSP1, FOS, GAPDH (includes EG:2597), GH1, MYC, NR4A1, PDCD4, PER1, PRDM1, SAT1, SOCS1, TF, TNFSF10	18
Cell Death	cell death of lymphoma cell lines	2.51E-03	BTG2, DUSP1, GH1, MYC, PRDM1, TNFSF10	6
Cell Death	cell death of unspecified cell lines	2.71E-03	DUSP1, SOCS1, TNFSF10	3
Cell Death	apoptosis of B cell lymphoma cells	2.74E-03	MYC, TNFSF10	2
Cell Death	apoptosis of prostate cell lines	2.74E-03	MYC, TNFSF10	2
Cell Death	cell death of RPE cells	3.33E-03	MYC, VTN	2
Cell Death	regeneration of cells	3.43E-03	GFAP, NKX6-1, PRDM1	3
Cell Death	apoptosis of myeloid cells	3.52E-03	ANXA1, CXCR4, MYC, TNFSF10	4
Cell Death	cell death of retinal cells	3.69E-03	FOS, MYC, VTN	3
Cell Death	apoptosis of gonadal cells	4.03E-03	BTG2, CGA, CYP19A1, HSF2	4
Cell Death	cytotoxicity of natural killer cells	5.63E-03	POMC, SOCS1, TNFSF10, WAS	4
Cell Death	cell death of epithelial cells	5.80E-03	CEBPB, CYP19A1, MYC, POMC, TNFSF10, VTN	6
Cell Death	apoptosis of prostate cancer cell lines	5.81E-03	FOS, MYC, NR4A1, PER1, TNFSF10	5
Cell Death	apoptosis of breast cell lines	5.89E-03	FOS, MYC, TNFSF10	3
Cell Death	apoptosis of gonadal cell lines	5.89E-03	DUSP1, GH1, MYC	3
Cell Death	apoptosis of neutrophils	5.89E-03	ANXA1, CXCR4, TNFSF10	3
Cell Death	cell death of liver cells	6.16E-03	CEBPB, FOS, MYC, SLC25A4, TNFSF10	5
Cell Death	apoptosis of skin cancer cell lines	6.22E-03	MYC, TNFSF10	2
Cell Death	apoptosis of leukocyte cell lines	6.22E-03	BAG3, MYC, NR4A1, PRDM1, SOCS1, TNFSF10	6
Cell Death	apoptosis of lymphoma cell lines	7.09E-03	DUSP1, GH1, MYC, PRDM1, TNFSF10	5
Cell Death	apoptosis of cancer cells	7.28E-03	GH1, MYC, NR4A1, TF, TNFSF10	5
Cell Death	cell death of cell lines	7.30E-03	ACTB, ATP2A1, ATP2A2, BAG3, BTG2, CEBPB, CYP2J2, DUSP1, FOS, GAPDH (includes EG:2597), GH1, MYC, NDEL1, NR4A1, PDCD4, PER1, PRDM1, SAT1, SOCS1, SPI1, TF, TNFSF10, VTN	23
Cell Death	apoptosis of cell lines	7.31E-03	ATP2A1, BAG3, BTG2, CEBPB, CYP2J2, DUSP1, FOS, GAPDH (includes EG:2597), GH1, MYC, NR4A1, PDCD4, PER1, PRDM1, SAT1, SOCS1, SPI1, TF, TNFSF10, VTN	20
Cell Death	ablation of islet cells	8.00E-03	MYC	1
Cell Death	apoptosis of pancreatic duct cells	8.00E-03	CXCR4	1
Cell Morphology	size of dermal cells	6.24E-04	MYC, PRDM1	2
Cell Morphology	size of hepatocytes	2.20E-03	GH1, MYC	2
Cell Morphology	size of normal cells	2.37E-03	ANXA1, CYP19A1, GH1, MYC, PRDM1, TNFSF10	6
Cell Morphology	size of cells	2.61E-03	ANXA1, CYP19A1, GH1, MYC, PRDM1, TNFSF10, TPM3	7
Cell Morphology	cellularity of thymus gland	2.74E-03	NR4A1, WAS	2
Cell Morphology	elongation of filaments	2.74E-03	STMN4, WAS	2
Cell Morphology	keratinization	3.33E-03	KRT17, SOCS1	2
Cell Morphology	tubulation of endothelial cell lines	5.54E-03	COL1A1, CXCR4, NR4A1	3
Cell Morphology	area of microvilli	8.00E-03	POMC	1
Cell Signaling	removal of Ca2+	4.93E-06	ATP2A2, PVALB, SLC27A1	3
Cell Signaling	sequestration of calcium	9.80E-06	ATP2A2, CKM, PVALB	3
Cell Signaling	removal of calcium	1.70E-05	ATP2A2, PVALB, SLC27A1	3
Cell Signaling	synthesis of GTP	3.76E-04	NT5C2, PNP	2
Cell Signaling	sequestration of Ca2+	6.24E-04	CKM, PVALB	2
Cell Signaling	uptake of calcium	1.18E-03	ATP2A2, CGA, GH1, POMC	4
Cell Signaling	production of nitric oxide	1.80E-03	CEBPB, CYP19A1, HLA-DRB1, JUNB, SOCS1, TNFSF10	6
Cell Signaling	release of cyclic AMP	2.20E-03	CGA, POMC	2
Cell Signaling	tyrosine phosphorylation of protein	6.08E-03	BSG, DUSP1, GH1, SLC3A2, SOCS1, SPI1	6
Cell-mediated Immune Response	T cell development	5.70E-06	ANXA1, BSG, CEBPB, CXCR4, FOS, GAPDH (includes EG:2597), JUNB, MYC, NR4A1, PLP1, PNP, POMC, PRDM1, SOCS1, SPI1, TNFSF10, WAS	17
Cell-mediated Immune Response	cell death of T lymphocytes	4.92E-05	CXCR4, FOS, GAPDH (includes EG:2597), MYC, NR4A1, PNP, PRDM1, SOCS1, TNFSF10, WAS	10
Cell-mediated Immune Response	cell death of thymocytes	2.76E-04	FOS, GAPDH (includes EG:2597), MYC, NR4A1, TNFSF10, WAS	6
Cell-mediated Immune Response	apoptosis of T lymphocytes	4.49E-04	CXCR4, FOS, MYC, NR4A1, PNP, SOCS1, TNFSF10, WAS	8
Cell-mediated Immune Response	development of pro-T lymphocytes	6.24E-04	CXCR4, SPI1	2
Cell-mediated Immune Response	differentiation of T lymphocytes	7.12E-04	ANXA1, BSG, CEBPB, JUNB, PLP1, PNP, POMC, PRDM1, WAS	9
Cell-mediated Immune Response	apoptosis of thymocytes	1.03E-03	FOS, MYC, NR4A1, TNFSF10, WAS	5
Cell-mediated Immune Response	expansion of thymocytes	3.33E-03	SOCS1, SPI1	2
Cell-mediated Immune Response	T cell migration	5.40E-03	COL1A1, CXCR4, CXCR5, PLP1, SOCS1, WAS	6
Cell-mediated Immune Response	differentiation of thymocytes	6.26E-03	BSG, PNP, WAS	3
Cell-To-Cell Signaling and Interaction	activation of cell lines	7.20E-04	CEBPB, NR4A1, POMC, SOCS1, TNFSF10, VTN	6
Cell-To-Cell Signaling and Interaction	binding of cell surface	1.13E-03	CXCR4, TNFSF10, VTN	3
Cell-To-Cell Signaling and Interaction	phagocytosis of tumor cell lines	1.73E-03	ANXA1, MYC, SPI1	3
Cell-To-Cell Signaling and Interaction	activation of eukaryotic cells	2.01E-03	ANXA1, CEBPB, CXCR4, DUSP1, FOS, GFAP, GH1, HLA-DRB1, NR4A1, PLP1, POMC, SOCS1, TNFSF10, VTN, WAS	15
Cell-To-Cell Signaling and Interaction	activation of normal cells	2.87E-03	ANXA1, CXCR4, DUSP1, FOS, GFAP, GH1, HLA-DRB1, NR4A1, PLP1, POMC, SOCS1, TNFSF10, VTN, WAS	14
Cell-To-Cell Signaling and Interaction	phagocytosis of leukemia cell lines	6.22E-03	ANXA1, SPI1	2
Cell-To-Cell Signaling and Interaction	stimulation of epithelial cells	7.97E-03	GH1, POMC	2
Cell-To-Cell Signaling and Interaction	activation of breast cell lines	8.00E-03	CEBPB	1
Cell-To-Cell Signaling and Interaction	activation of endocrine cell lines	8.00E-03	POMC	1
Cellular Assembly and Organization	organization of filaments	8.08E-04	COL1A1, COL1A2, GAPDH (includes EG:2597), KRT17, NDEL1, VTN	6
Cellular Assembly and Organization	binding of cell surface	1.13E-03	CXCR4, TNFSF10, VTN	3
Cellular Assembly and Organization	quantity of filaments	1.18E-03	GFAP, MYC, POMC, TNFSF10, VTN	5
Cellular Assembly and Organization	assembly of myofilaments	2.74E-03	ACTC1, FHL1	2
Cellular Assembly and Organization	elongation of filaments	2.74E-03	STMN4, WAS	2
Cellular Assembly and Organization	assembly of filaments	3.18E-03	ACTC1, FHL1, TPM3, VTN, WAS	5
Cellular Assembly and Organization	activation of mitochondria	3.33E-03	MYC, UCP3	2
Cellular Assembly and Organization	quantity of secretory granules	3.33E-03	ANXA1, SOCS1	2
Cellular Assembly and Organization	formation of filaments	3.44E-03	ACTC1, FHL1, GFAP, GH1, TPM2, TPM3, VTN, WAS	8
Cellular Assembly and Organization	formation of microtubule bundles	3.97E-03	TPM2, TPM3	2
Cellular Assembly and Organization	quantity of actin filaments	6.26E-03	MYC, POMC, VTN	3
Cellular Compromise	permeability transition	1.90E-03	BTG2, CXCR4, TNFSF10	3
Cellular Development	differentiation of mononuclear leukocytes	5.64E-08	ANXA1, BSG, CEBPB, CXCR4, CXCR5, DUSP5, FOS, JUNB, MYC, PLP1, PNP, POMC, PRDM1, SOCS1, SPI1, TNFSF10, WAS	17
Cellular Development	differentiation of lymphocytes	5.90E-07	ANXA1, BSG, CEBPB, CXCR4, CXCR5, DUSP5, FOS, JUNB, MYC, PLP1, PNP, POMC, PRDM1, SPI1, WAS	15
Cellular Development	differentiation of blood cells	1.28E-06	ANXA1, BSG, BTG2, CEBPB, CXCR4, CXCR5, DUSP5, FOS, JUNB, MYC, PLP1, PNP, POMC, PRDM1, SOCS1, SPI1, TNFSF10, WAS	18
Cellular Development	development of Purkinje cells	4.93E-06	CXCR4, CYP19A1, NR1D1	3
Cellular Development	developmental process of lymphocytes	4.98E-06	ANXA1, BSG, CEBPB, CXCR4, CXCR5, DUSP5, FOS, GAPDH (includes EG:2597), JUNB, MYC, NR4A1, PLP1, PNP, POMC, PRDM1, SOCS1, SPI1, TNFSF10, WAS	19
Cellular Development	developmental process of tumor cell lines	5.51E-06	AHSG, ANXA1, BTG2, CEBPB, CXCR4, CXCR5, CYP19A1, DUSP1, DUSP5, FOS, GH1, MYC, NME2, OLIG2, PDCD4, POMC, PRDM1, SAT1, SLC3A2, SOCS1, SPI1, SPRY4, TNFSF10	23
Cellular Development	T cell development	5.70E-06	ANXA1, BSG, CEBPB, CXCR4, FOS, GAPDH (includes EG:2597), JUNB, MYC, NR4A1, PLP1, PNP, POMC, PRDM1, SOCS1, SPI1, TNFSF10, WAS	17
Cellular Development	developmental process of epidermal cells	1.01E-05	ANXA1, FOS, GH1, JUNB, MYC, NME2, POMC, TYRP1	8
Cellular Development	differentiation of cells	1.23E-05	ANXA1, BSG, BTG2, CEBPB, CXCR4, CXCR5, CYP19A1, DUSP1, DUSP5, EXT2, FOS, GH1, JUNB, MYC, NKX6-1, NME2, NR1D1, NR4A1, OLIG2, PLP1, PNP, POMC, PRDM1, SOCS1, SPI1, SPRY4, TNFSF10, TYRP1, VTN, WAS	30
Cellular Development	differentiation of plasmablasts	1.70E-05	CXCR4, CXCR5, PRDM1	3
Cellular Development	developmental process of epithelial cells	2.08E-05	ANXA1, CXCR4, CYP19A1, FOS, GH1, JUNB, MYC, NME2, OLIG2, POMC, TYRP1	11
Cellular Development	developmental process of blood cells	3.08E-05	ANXA1, BSG, BTG2, CEBPB, CXCR4, CXCR5, DUSP5, FOS, GAPDH (includes EG:2597), HBZ, JUNB, MYC, NR4A1, PLP1, PNP, POMC, PRDM1, SOCS1, SPI1, TNFSF10, WAS	21
Cellular Development	cell death of T lymphocytes	4.92E-05	CXCR4, FOS, GAPDH (includes EG:2597), MYC, NR4A1, PNP, PRDM1, SOCS1, TNFSF10, WAS	10
Cellular Development	differentiation of plasma cells	5.07E-05	CXCR4, CXCR5, DUSP5, PRDM1	4
Cellular Development	growth of tumor cell lines	7.15E-05	AHSG, ANXA1, BTG2, CXCR4, CYP19A1, DUSP5, GH1, MYC, NME2, OLIG2, PDCD4, POMC, PRDM1, SAT1, SLC3A2, SOCS1, SPI1, TNFSF10	18
Cellular Development	developmental process of leukocyte cell lines	8.73E-05	CEBPB, CXCR4, FOS, GH1, MR1, MYC, SOCS1, SPI1	8
Cellular Development	differentiation of B lymphocytes	1.09E-04	CXCR4, CXCR5, DUSP5, FOS, MYC, PNP, PRDM1	7
Cellular Development	development of cells	1.10E-04	ANXA1, BSG, CEBPB, COL1A1, CXCR4, CYP19A1, DUSP1, FADS2, FOS, GAPDH (includes EG:2597), JUNB, MR1, MYC, NKX6-1, NR1D1, NR4A1, OLIG2, PLP1, PNP, POMC, PRDM1, SOCS1, SPI1, TNFSF10, VTN, WAS	26
Cellular Development	developmental process of leukemia cell lines	1.33E-04	BTG2, CEBPB, CXCR5, MYC, OLIG2, SOCS1, SPI1, TNFSF10	8
Cellular Development	differentiation of epidermal cells	1.57E-04	ANXA1, GH1, JUNB, MYC, NME2, TYRP1	6
Cellular Development	differentiation of acute promyelocytic leukemia cells	1.89E-04	CEBPB, SPI1	2
Cellular Development	differentiation of sebocytes	1.89E-04	GH1, MYC	2
Cellular Development	differentiation of epithelial cells	1.90E-04	ANXA1, CYP19A1, GH1, JUNB, MYC, NME2, OLIG2, TYRP1	8
Cellular Development	developmental process of tumor cells	2.10E-04	BSG, CEBPB, CYP19A1, DUSP1, MYC, SLC3A2, SPI1, TNFSF10	8
Cellular Development	cell death of thymocytes	2.76E-04	FOS, GAPDH (includes EG:2597), MYC, NR4A1, TNFSF10, WAS	6
Cellular Development	developmental process of thymocytes	3.04E-04	BSG, CXCR4, PNP, SOCS1, SPI1, WAS	6
Cellular Development	differentiation of tumor cell lines	3.39E-04	BTG2, CEBPB, CXCR5, DUSP1, FOS, MYC, PRDM1, SOCS1, SPI1, SPRY4	10
Cellular Development	lymphopoiesis of blood cells	3.73E-04	CXCR4, FOS, SPI1	3
Cellular Development	growth of fibroblast cell lines	4.36E-04	CEBPB, CES2 (includes EG:8824), COL1A1, FOS, JUNB, MYC, SLC3A2, SOCS1	8
Cellular Development	apoptosis of T lymphocytes	4.49E-04	CXCR4, FOS, MYC, NR4A1, PNP, SOCS1, TNFSF10, WAS	8
Cellular Development	developmental process of macrophages	5.89E-04	DUSP5, FOS, PRDM1, SOCS1, SPI1, TNFSF10	6
Cellular Development	development of pro-T lymphocytes	6.24E-04	CXCR4, SPI1	2
Cellular Development	hematopoiesis of leukocytes	6.87E-04	CXCR4, FOS, SPI1	3
Cellular Development	differentiation of leukemia cell lines	6.92E-04	BTG2, CEBPB, CXCR5, MYC, SOCS1, SPI1	6
Cellular Development	differentiation of T lymphocytes	7.12E-04	ANXA1, BSG, CEBPB, JUNB, PLP1, PNP, POMC, PRDM1, WAS	9
Cellular Development	developmental process of granule cells	7.85E-04	BTG2, CXCR4, VTN	3
Cellular Development	differentiation of cell lines	8.17E-04	BTG2, CEBPB, CXCR4, CXCR5, DUSP1, FOS, MYC, NR1D1, NR4A1, PRDM1, SOCS1, SPI1, SPRY4	13
Cellular Development	developmental process of keratinocytes	8.49E-04	ANXA1, FOS, JUNB, MYC, NME2	5
Cellular Development	differentiation of erythroleukemia cells	9.31E-04	MYC, SPI1	2
Cellular Development	differentiation of leukemia cells	1.01E-03	CEBPB, MYC, SPI1	3
Cellular Development	apoptosis of thymocytes	1.03E-03	FOS, MYC, NR4A1, TNFSF10, WAS	5
Cellular Development	developmental process of fibroblast cell lines	1.07E-03	CEBPB, CES2 (includes EG:8824), COL1A1, FOS, JUNB, MYC, NR1D1, SLC3A2, SOCS1	9
Cellular Development	developmental process of cancer cells	1.12E-03	BSG, CEBPB, DUSP1, MYC, SPI1, TNFSF10	6
Cellular Development	differentiation of lymphoma cell lines	1.27E-03	BTG2, MYC, PRDM1	3
Cellular Development	differentiation of macrophages	1.29E-03	DUSP5, PRDM1, SOCS1, SPI1, TNFSF10	5
Cellular Development	hematopoiesis of normal cells	1.34E-03	CXCR4, FOS, SOCS1, SPI1	4
Cellular Development	differentiation of pancreatic cancer cell lines	1.72E-03	CEBPB, DUSP1	2
Cellular Development	developmental process of lung cancer cell lines	1.81E-03	AHSG, ANXA1, DUSP5, MYC, SLC3A2	5
Cellular Development	differentiation of erythroid cells	2.09E-03	JUNB, MYC, SPI1	3
Cellular Development	differentiation of keratinocytes	2.50E-03	ANXA1, JUNB, MYC, NME2	4
Cellular Development	growth of tumor cells	2.74E-03	BSG, CYP19A1, DUSP1, MYC, SLC3A2, TNFSF10	6
Cellular Development	differentiation of central nervous system cells	2.91E-03	BTG2, GH1, OLIG2, VTN	4
Cellular Development	expansion of thymocytes	3.33E-03	SOCS1, SPI1	2
Cellular Development	differentiation of leukocyte cell lines	3.36E-03	CEBPB, CXCR4, MYC, SPI1	4
Cellular Development	growth of breast cancer cell lines	3.80E-03	BTG2, CXCR4, CYP19A1, MYC, SAT1, TNFSF10	6
Cellular Development	growth of leukocytes	4.22E-03	FOS, MYC, PLP1, PRDM1, SOCS1, SPI1	6
Cellular Development	developmental process of neurons	4.36E-03	BTG2, CEBPB, CXCR4, GFAP, MYC, NKX6-1, OLIG2, PRDM1, VTN	9
Cellular Development	differentiation of brain cells	4.87E-03	BTG2, GH1, VTN	3
Cellular Development	developmental process of bone cell lines	5.16E-03	CEBPB, CXCR4, MYC, SOCS1, SPI1	5
Cellular Development	lymphopoiesis of B lymphocytes	5.42E-03	CXCR4, FOS	2
Cellular Development	tubulation of endothelial cell lines	5.54E-03	COL1A1, CXCR4, NR4A1	3
Cellular Development	differentiation of thymocytes	6.26E-03	BSG, PNP, WAS	3
Cellular Development	growth of lymphocytes	6.34E-03	FOS, MYC, PLP1, SOCS1, SPI1	5
Cellular Development	differentiation of bone cell lines	6.82E-03	CEBPB, CXCR4, MYC, SPI1	4
Cellular Development	arrest in growth of leukocyte cell lines	7.07E-03	MYC, SOCS1	2
Cellular Development	differentiation of granule cells	7.07E-03	BTG2, VTN	2
Cellular Development	arrest in growth of tumor cell lines	7.07E-03	BTG2, MYC, SOCS1, SPI1	4
Cellular Function and Maintenance	T cell development	5.70E-06	ANXA1, BSG, CEBPB, CXCR4, FOS, GAPDH (includes EG:2597), JUNB, MYC, NR4A1, PLP1, PNP, POMC, PRDM1, SOCS1, SPI1, TNFSF10, WAS	17
Cellular Function and Maintenance	cell death of T lymphocytes	4.92E-05	CXCR4, FOS, GAPDH (includes EG:2597), MYC, NR4A1, PNP, PRDM1, SOCS1, TNFSF10, WAS	10
Cellular Function and Maintenance	localization of neurons	1.89E-04	CXCR4, HSF2	2
Cellular Function and Maintenance	cell death of thymocytes	2.76E-04	FOS, GAPDH (includes EG:2597), MYC, NR4A1, TNFSF10, WAS	6
Cellular Function and Maintenance	apoptosis of T lymphocytes	4.49E-04	CXCR4, FOS, MYC, NR4A1, PNP, SOCS1, TNFSF10, WAS	8
Cellular Function and Maintenance	development of pro-T lymphocytes	6.24E-04	CXCR4, SPI1	2
Cellular Function and Maintenance	differentiation of T lymphocytes	7.12E-04	ANXA1, BSG, CEBPB, JUNB, PLP1, PNP, POMC, PRDM1, WAS	9
Cellular Function and Maintenance	organization of filaments	8.08E-04	COL1A1, COL1A2, GAPDH (includes EG:2597), KRT17, NDEL1, VTN	6
Cellular Function and Maintenance	homeostasis of iron ion	8.92E-04	CP, MYC, TF	3
Cellular Function and Maintenance	function of normal cells	9.39E-04	CYP19A1, DUSP1, FOS, OLIG2, PLP1, PNP	6
Cellular Function and Maintenance	apoptosis of thymocytes	1.03E-03	FOS, MYC, NR4A1, TNFSF10, WAS	5
Cellular Function and Maintenance	phagocytosis of tumor cell lines	1.73E-03	ANXA1, MYC, SPI1	3
Cellular Function and Maintenance	cytostasis of cell lines	2.82E-03	CEBPB, PER1, SAT1, SOCS1, SPI1, TPM2	6
Cellular Function and Maintenance	expansion of thymocytes	3.33E-03	SOCS1, SPI1	2
Cellular Function and Maintenance	relaxation of cardiomyocytes	3.33E-03	PVALB, SLC27A1	2
Cellular Function and Maintenance	localization of normal cells	3.69E-03	CXCR4, GH1, HSF2	3
Cellular Function and Maintenance	movement of actin filaments	4.67E-03	ACTC1, WAS	2
Cellular Function and Maintenance	cytostasis	5.09E-03	CEBPB, MYC, PER1, SAT1, SOCS1, SPI1, TPM2	7
Cellular Function and Maintenance	phagocytosis of leukemia cell lines	6.22E-03	ANXA1, SPI1	2
Cellular Function and Maintenance	differentiation of thymocytes	6.26E-03	BSG, PNP, WAS	3
Cellular Growth and Proliferation	growth of cells	1.52E-07	ACTB, AHSG, ANXA1, BSG, BTG2, CEBPB, CES2 (includes EG:8824), COL1A1, COL1A2, CSNK1D, CTSC, CXCR4, CYP19A1, DUSP1, DUSP5, FADS2, FOS, GH1, JUNB, KRT17, MCM5, MYC, NME2, OLIG2, PDCD4, PER1, PLP1, POMC, PRDM1, SAT1, SLC3A2, SOCS1, SPI1, TF, TNFSF10, TPM2, UCP3	37
Cellular Growth and Proliferation	proliferation of leukocytes	8.22E-07	ANXA1, BSG, CEBPB, CXCR4, DUSP1, GH1, HLA-DRB1, JUNB, MYC, PLP1, PNP, POMC, PRDM1, SOCS1, SPI1, TNFSF10, TYRP1, WAS, ZFP36L1	19
Cellular Growth and Proliferation	proliferation of lymphocytes	1.58E-06	ANXA1, BSG, CEBPB, CXCR4, DUSP1, GH1, HLA-DRB1, JUNB, MYC, PLP1, PNP, POMC, PRDM1, SOCS1, SPI1, TNFSF10, TYRP1, WAS	18
Cellular Growth and Proliferation	proliferation of eukaryotic cells	1.89E-06	ANXA1, BSG, BTG2, CCNG2, CEBPB, CGA, COL1A1, CXCR4, CYP2J2, DUSP1, FHL1, FOS, GH1, HLA-DRB1, JUNB, MYC, NME2, NR1D1, NR4A1, PGAM2, PLP1, PNP, POMC, PRDM1, RAD51, SAT1, SOCS1, SPI1, SPRY4, TF, TNFSF10, TPM3, TYRP1, VTN, WAS, ZFP36L1	36
Cellular Growth and Proliferation	growth of cell lines	2.61E-06	AHSG, ANXA1, BTG2, CEBPB, CES2 (includes EG:8824), COL1A1, CXCR4, CYP19A1, DUSP5, FOS, GH1, JUNB, MYC, NME2, OLIG2, PDCD4, POMC, PRDM1, SAT1, SLC3A2, SOCS1, SPI1, TNFSF10, TPM2	24
Cellular Growth and Proliferation	growth of eukaryotic cells	6.65E-06	AHSG, ANXA1, BSG, BTG2, CEBPB, CES2 (includes EG:8824), COL1A1, CXCR4, CYP19A1, DUSP1, DUSP5, FOS, GH1, JUNB, MYC, NME2, OLIG2, PDCD4, PLP1, POMC, PRDM1, SAT1, SLC3A2, SOCS1, SPI1, TNFSF10, TPM2	27
Cellular Growth and Proliferation	proliferation of T lymphocytes	7.39E-06	ANXA1, BSG, CXCR4, DUSP1, GH1, HLA-DRB1, MYC, PLP1, PNP, POMC, PRDM1, SOCS1, SPI1, TNFSF10, WAS	15
Cellular Growth and Proliferation	proliferation of normal cells	7.82E-06	ANXA1, BSG, CCNG2, CEBPB, CGA, CXCR4, DUSP1, FHL1, FOS, GH1, HLA-DRB1, JUNB, MYC, NME2, NR1D1, PGAM2, PLP1, PNP, POMC, PRDM1, SOCS1, SPI1, TF, TNFSF10, TYRP1, VTN, WAS, ZFP36L1	28
Cellular Growth and Proliferation	proliferation of lymphoma cell lines	1.99E-05	CEBPB, GH1, JUNB, MYC, PRDM1, RAD51	6
Cellular Growth and Proliferation	proliferation of tumor cell lines	5.44E-05	ANXA1, CCNG2, CEBPB, COL1A1, CXCR4, CYP2J2, GH1, JUNB, MYC, NR4A1, PRDM1, RAD51, SAT1, SOCS1, SPI1, TF, TNFSF10, VTN	18
Cellular Growth and Proliferation	growth of tumor cell lines	7.15E-05	AHSG, ANXA1, BTG2, CXCR4, CYP19A1, DUSP5, GH1, MYC, NME2, OLIG2, PDCD4, POMC, PRDM1, SAT1, SLC3A2, SOCS1, SPI1, TNFSF10	18
Cellular Growth and Proliferation	colony formation of eukaryotic cells	7.80E-05	ANXA1, CCNG2, CYP2J2, FOS, JUNB, MYC, NME2, SLC3A2, SOCS1, SPI1, TNFSF10, TPM3	12
Cellular Growth and Proliferation	proliferation of cells	9.47E-05	ANXA1, BSG, BTG2, CCNG2, CEBPB, CGA, COL1A1, CXCR4, CYP2J2, DUSP1, FHL1, FOS, GH1, HLA-DRB1, JUNB, MYC, NME2, NR1D1, NR4A1, PGAM2, PLP1, PNP, POMC, PRDM1, RAD51, RPS27, SAT1, SOCS1, SPI1, SPRY4, TF, TNFSF10, TPM3, TYRP1, VTN, WAS, ZFP36L1	37
Cellular Growth and Proliferation	proliferation of connective tissue cells	1.63E-04	CEBPB, CGA, DUSP1, FOS, JUNB, MYC, PGAM2, TF, TNFSF10, VTN	10
Cellular Growth and Proliferation	proliferation of cell lines	2.21E-04	ANXA1, BTG2, CCNG2, CEBPB, COL1A1, CXCR4, CYP2J2, GH1, JUNB, MYC, NR4A1, PRDM1, RAD51, SAT1, SOCS1, SPI1, SPRY4, TF, TNFSF10, TPM3, VTN	21
Cellular Growth and Proliferation	growth of fibroblast cell lines	4.36E-04	CEBPB, CES2 (includes EG:8824), COL1A1, FOS, JUNB, MYC, SLC3A2, SOCS1	8
Cellular Growth and Proliferation	proliferation of squamous cell carcinoma cell lines	5.14E-04	ANXA1, CCNG2, CYP2J2	3
Cellular Growth and Proliferation	proliferation of tumor cells	1.16E-03	CXCR4, FOS, GH1, MYC, NR4A1, TNFSF10	6
Cellular Growth and Proliferation	proliferation of leukemia cell lines	1.18E-03	JUNB, MYC, SPI1, TF, TNFSF10	5
Cellular Growth and Proliferation	proliferation of carcinoma cell lines	1.54E-03	ANXA1, CXCR4, CYP2J2, MYC, NR4A1	5
Cellular Growth and Proliferation	proliferation of liver cells	1.74E-03	CEBPB, CXCR4, FOS, MYC, TF	5
Cellular Growth and Proliferation	arrest in growth of eukaryotic cells	1.80E-03	BTG2, FOS, MYC, SOCS1, SPI1, TNFSF10	6
Cellular Growth and Proliferation	colony formation of cell lines	2.60E-03	ANXA1, CCNG2, CYP2J2, MYC, NME2, SLC3A2, TNFSF10, TPM3	8
Cellular Growth and Proliferation	growth of tumor cells	2.74E-03	BSG, CYP19A1, DUSP1, MYC, SLC3A2, TNFSF10	6
Cellular Growth and Proliferation	expansion of thymocytes	3.33E-03	SOCS1, SPI1	2
Cellular Growth and Proliferation	proliferation of fibroblast-like synoviocytes	3.33E-03	TNFSF10, VTN	2
Cellular Growth and Proliferation	proliferation of lung cancer cells	3.33E-03	MYC, NR4A1	2
Cellular Growth and Proliferation	proliferation of pancreatic cells	3.69E-03	CXCR4, GH1, MYC	3
Cellular Growth and Proliferation	growth of breast cancer cell lines	3.80E-03	BTG2, CXCR4, CYP19A1, MYC, SAT1, TNFSF10	6
Cellular Growth and Proliferation	colony formation of normal cells	4.15E-03	JUNB, MYC, SOCS1, SPI1, TNFSF10	5
Cellular Growth and Proliferation	growth of leukocytes	4.22E-03	FOS, MYC, PLP1, PRDM1, SOCS1, SPI1	6
Cellular Growth and Proliferation	arrest in growth of cell lines	4.42E-03	BTG2, FOS, MYC, SOCS1, SPI1	5
Cellular Growth and Proliferation	proliferation of fibroblasts	4.55E-03	CEBPB, FOS, MYC, PGAM2, TNFSF10, VTN	6
Cellular Growth and Proliferation	proliferation of hepatocytes	4.58E-03	CEBPB, CXCR4, FOS, MYC	4
Cellular Growth and Proliferation	proliferation of oligodendrocyte precursor cells	4.67E-03	PLP1, VTN	2
Cellular Growth and Proliferation	quantity of endothelial cell lines	4.67E-03	MYC, TNFSF10	2
Cellular Growth and Proliferation	proliferation of lymphatic system cells	4.85E-03	JUNB, PLP1, SOCS1, SPI1, ZFP36L1	5
Cellular Growth and Proliferation	proliferation of pro-B lymphocytes	5.42E-03	CEBPB, SPI1	2
Cellular Growth and Proliferation	proliferation of thyroid tumor cell lines	5.42E-03	CXCR4, MYC	2
Cellular Growth and Proliferation	colony formation of tumor cell lines	5.94E-03	ANXA1, CCNG2, CYP2J2, MYC, NME2, TNFSF10	6
Cellular Growth and Proliferation	proliferation of epidermal cells	6.32E-03	CCNG2, JUNB, MYC, POMC	4
Cellular Growth and Proliferation	growth of lymphocytes	6.34E-03	FOS, MYC, PLP1, SOCS1, SPI1	5
Cellular Growth and Proliferation	arrest in growth of leukocyte cell lines	7.07E-03	MYC, SOCS1	2
Cellular Growth and Proliferation	arrest in growth of tumor cell lines	7.07E-03	BTG2, MYC, SOCS1, SPI1	4
Cellular Growth and Proliferation	proliferation of mammary tumor cells	7.97E-03	FOS, GH1	2
Cellular Growth and Proliferation	stimulation of epithelial cells	7.97E-03	GH1, POMC	2
Cellular Movement	migration of normal cells	9.48E-05	AHSG, ANXA1, COL1A1, CXCR4, CXCR5, CYP2J2, DUSP1, FHL1, MYC, NDEL1, NKX6-1, NR1D1, PLP1, POMC, SLC3A2, SOCS1, SPI1, TNFSF10, VTN, WAS	20
Cellular Movement	localization of neurons	1.89E-04	CXCR4, HSF2	2
Cellular Movement	migration of cells	1.90E-04	AHSG, ANXA1, COL1A1, CXCR4, CXCR5, CYP2J2, DUSP1, FHL1, GH1, MYC, NDEL1, NKX6-1, NR1D1, PLP1, POMC, SLC3A2, SOCS1, SPI1, SPRY4, THBS4, TNFSF10, TPM3, VTN, WAS	24
Cellular Movement	migration of eukaryotic cells	4.90E-04	AHSG, ANXA1, COL1A1, CXCR4, CXCR5, CYP2J2, DUSP1, FHL1, GH1, MYC, NDEL1, NKX6-1, NR1D1, PLP1, POMC, SLC3A2, SOCS1, SPI1, SPRY4, TNFSF10, VTN, WAS	22
Cellular Movement	invasion of eukaryotic cells	1.03E-03	ANXA1, BSG, CXCR4, CYP2J2, GH1, JUNB, MYC, NME2, PDCD4, SPI1, TNFSF10, VTN	12
Cellular Movement	migration of smooth muscle cells	1.08E-03	CYP2J2, DUSP1, FHL1, MYC, VTN	5
Cellular Movement	migration of granule cells	1.13E-03	CXCR4, NDEL1, NR1D1	3
Cellular Movement	cell movement	1.45E-03	ACTB, ANXA1, BSG, COL1A1, CXCR4, CXCR5, CYP19A1, DUSP1, FOS, GFAP, GH1, MYC, PLP1, SOCS1, SPI1, TPM3, VTN, WAS	18
Cellular Movement	cell movement of normal cells	1.55E-03	ANXA1, COL1A1, CXCR4, CXCR5, CYP19A1, DUSP1, FOS, GFAP, MYC, PLP1, SOCS1, SPI1, VTN, WAS	14
Cellular Movement	cell movement of leukocytes	1.57E-03	ANXA1, COL1A1, CXCR4, CXCR5, CYP19A1, DUSP1, GFAP, PLP1, SOCS1, SPI1, VTN, WAS	12
Cellular Movement	migration of central nervous system cells	1.61E-03	CXCR4, NDEL1, NKX6-1, NR1D1	4
Cellular Movement	cell movement of eukaryotic cells	2.12E-03	ANXA1, BSG, COL1A1, CXCR4, CXCR5, CYP19A1, DUSP1, FOS, GFAP, GH1, MYC, PLP1, SOCS1, SPI1, VTN, WAS	16
Cellular Movement	homing of hematopoietic progenitor cells	2.20E-03	CXCR4, SPI1	2
Cellular Movement	cell movement of phagocytes	3.50E-03	ANXA1, COL1A1, CXCR4, DUSP1, PLP1, SOCS1, SPI1, VTN, WAS	9
Cellular Movement	localization of normal cells	3.69E-03	CXCR4, GH1, HSF2	3
Cellular Movement	invasion of tumor cell lines	4.08E-03	ANXA1, BSG, CXCR4, CYP2J2, JUNB, NME2, PDCD4, TNFSF10, VTN	9
Cellular Movement	trafficking of cells	4.26E-03	ANXA1, CXCR4, CXCR5	3
Cellular Movement	invasion of colon cancer cell lines	5.20E-03	ANXA1, CXCR4, PDCD4	3
Cellular Movement	T cell migration	5.40E-03	COL1A1, CXCR4, CXCR5, PLP1, SOCS1, WAS	6
Cellular Movement	migration of mammary tumor cells	6.22E-03	CXCR4, GH1	2
Cellular Movement	migration of prostate cancer cell lines	7.85E-03	CXCR4, TNFSF10, VTN	3
Cellular Movement	invasion of hepatoma cell lines	7.97E-03	BSG, CYP2J2	2
Cellular Response to Therapeutics	sensitivity of normal cells	3.97E-03	CXCR5, TNFSF10	2
Connective Tissue Development and Function	mass of connective tissue	9.66E-07	CEBPB, CYP19A1, GH1, JUNB, PER1, POMC, RXRG, SAT1, UCP3	9
Connective Tissue Development and Function	mass of adipose tissue	5.16E-06	CEBPB, CYP19A1, GH1, POMC, RXRG, SAT1, UCP3	7
Connective Tissue Development and Function	growth of fibroblast cell lines	4.36E-04	CEBPB, CES2 (includes EG:8824), COL1A1, FOS, JUNB, MYC, SLC3A2, SOCS1	8
Connective Tissue Development and Function	endochondral ossification	7.85E-04	COL10A1, COL1A1, FOS	3
Connective Tissue Development and Function	mass of fat pad	7.85E-04	CEBPB, CYP19A1, POMC	3
Connective Tissue Development and Function	proliferation of fibroblast-like synoviocytes	3.33E-03	TNFSF10, VTN	2
Connective Tissue Development and Function	bone mineral density of bone	3.69E-03	CGA, FOS, GH1	3
Connective Tissue Development and Function	quantity of connective tissue cells	4.15E-03	CYP19A1, FOS, GH1, JUNB, MYC	5
Connective Tissue Development and Function	proliferation of fibroblasts	4.55E-03	CEBPB, FOS, MYC, PGAM2, TNFSF10, VTN	6
Connective Tissue Development and Function	lipolysis of adipocytes	5.42E-03	ANXA1, GH1	2
Connective Tissue Development and Function	G2 phase of fibroblasts	7.07E-03	JUNB, MYC	2
Connective Tissue Development and Function	bone mineral density of femur	7.07E-03	FOS, GH1	2
Connective Tissue Development and Function	accumulation of subcutaneous fat	8.00E-03	POMC	1
Connective Tissue Development and Function	accumulation of visceral fat	8.00E-03	POMC	1
Connective Tissue Disorders	juvenile rheumatoid arthritis	1.52E-05	CEBPB, CYP19A1, FOS, GH1, NR4A1, PRDM1, SOCS1	7
Connective Tissue Disorders	polyarticular juvenile rheumatoid arthritis	6.86E-05	CEBPB, CYP19A1, FOS, NR4A1, PRDM1, SOCS1	6
Connective Tissue Disorders	rheumatoid arthritis of mammalia	5.97E-04	FOS, HLA-DRB1, SOCS1	3
Connective Tissue Disorders	rheumatoid arthritis of humans	1.30E-03	HLA-DRB1, SOCS1	2
Connective Tissue Disorders	systemic juvenile idiopathic arthritis	1.56E-03	COL10A1, GH1, HLA-DRB1	3
Connective Tissue Disorders	arthritis of mammalia	2.23E-03	ANXA1, DUSP1, FOS, HLA-DRB1, SOCS1, TNFSF10	6
Connective Tissue Disorders	Ehlers-Danlos syndrome	4.67E-03	COL1A1, COL1A2	2
Connective Tissue Disorders	disease of fibroblast cell lines	5.54E-03	CXCR4, MYC, SLC20A1	3
Connective Tissue Disorders	infection of fibroblast cell lines	7.97E-03	CXCR4, SLC20A1	2
Dermatological Diseases and Conditions	dermatological disorder	3.87E-10	ATP2A2, COL10A1, COL1A1, COL1A2, CTSC, CXCR4, CYP19A1, DUSP1, DUSP5, FADS2, FOS, GH1, GSTT1, HLA-DRB1, HSF2, JUNB, KRT17, MCM5, MYC, NR4A1, PER1, RXRG, SAT1, SOCS1, SPI1, TNFSF10, TYRP1	27
Dermatological Diseases and Conditions	dermatitis	1.72E-09	CXCR4, DUSP1, DUSP5, FADS2, HLA-DRB1, HSF2, JUNB, MYC, NR4A1, PER1, SOCS1, SPI1, TNFSF10	13
Dermatological Diseases and Conditions	atopic dermatitis	1.67E-06	CXCR4, DUSP1, HLA-DRB1, HSF2, JUNB, PER1, SPI1, TNFSF10	8
Dermatological Diseases and Conditions	burn	1.43E-03	COL10A1, COL1A1, COL1A2, GH1	4
Dermatological Diseases and Conditions	dermatitis of skin	2.74E-03	NR4A1, SOCS1	2
Dermatological Diseases and Conditions	Ehlers-Danlos syndrome	4.67E-03	COL1A1, COL1A2	2
Dermatological Diseases and Conditions	acrokeratosis verruciformis of hopf	8.00E-03	ATP2A2	1
Developmental Disorder	osteogenesis imperfecta	5.74E-05	COL1A1, COL1A2, GH1	3
Developmental Disorder	hypertrophy	7.69E-04	ACTC1, CGA, COL1A1, CTSC, CYP19A1, DUSP1, EXT2, GFAP, GH1, MYC	10
Developmental Disorder	hypertrophy of Leydig cells	9.31E-04	CGA, CYP19A1	2
Developmental Disorder	developmental disorder of tissue	1.60E-03	CEBPB, CYP19A1, EXT2, MYC, TPM3	5
Developmental Disorder	hypertrophy of central nervous system cells	1.72E-03	CGA, GFAP	2
Developmental Disorder	developmental disorder	2.07E-03	ACTC1, CEBPB, CGA, COL1A1, COL1A2, CTSC, CYP19A1, DUSP1, EXT2, GFAP, GH1, KRT17, MFAP4, MYC, POMC, SPI1, TF, TPM3	18
Developmental Disorder	developmental disorder of endocrine gland	7.07E-03	GH1, POMC	2
Digestive System Development and Function	proliferation of liver	1.89E-04	CEBPB, SAT1	2
Digestive System Development and Function	morphology of liver	4.67E-03	JUNB, MYC	2
Drug Metabolism	production of testosterone	1.13E-03	CGA, GH1, POMC	3
Drug Metabolism	quantity of beta-estradiol	1.41E-03	CGA, CYP19A1, GH1	3
Drug Metabolism	activation of heparin	8.00E-03	VTN	1
Endocrine System Development and Function	quantity of anterior pituitary cells	6.57E-06	ANXA1, CGA, GH1, POMC	4
Endocrine System Development and Function	quantity of neuroendocrine cells	3.17E-05	ANXA1, CGA, GH1, NKX6-1, POMC	5
Endocrine System Development and Function	size of adrenal gland	4.04E-05	ANXA1, CYP19A1, POMC	3
Endocrine System Development and Function	mass of adrenal gland	6.24E-04	CYP19A1, POMC	2
Endocrine System Development and Function	mass of pituitary gland	9.31E-04	CYP19A1, GH1	2
Endocrine System Development and Function	production of testosterone	1.13E-03	CGA, GH1, POMC	3
Endocrine System Development and Function	quantity of lactotropes	1.30E-03	CGA, GH1	2
Endocrine System Development and Function	quantity of beta-estradiol	1.41E-03	CGA, CYP19A1, GH1	3
Endocrine System Development and Function	release of corticosterone	3.33E-03	ANXA1, POMC	2
Endocrine System Development and Function	proliferation of pancreatic cells	3.69E-03	CXCR4, GH1, MYC	3
Endocrine System Development and Function	ablation of islet cells	8.00E-03	MYC	1
Endocrine System Development and Function	activation of adrenal gland	8.00E-03	POMC	1
Endocrine System Development and Function	activation of endocrine cell lines	8.00E-03	POMC	1
Endocrine System Disorders	experimentally-induced diabetes	6.51E-06	ANXA1, BTG2, CP, DUSP1, GFAP, MYC, TF	7
Endocrine System Disorders	hypoglycemia of mice	6.74E-04	CEBPB, GH1, POMC, SOCS1	4
Endocrine System Disorders	endocrine system disorder of rodents	9.42E-04	CEBPB, CYP19A1, GH1, MYC, POMC, RXRG, SAT1, SOCS1	8
Endocrine System Disorders	disease of endocrine gland	1.90E-03	CYP19A1, GH1, POMC	3
Endocrine System Disorders	endocrine system disorder of mice	3.70E-03	CEBPB, CYP19A1, GH1, MYC, POMC, RXRG, SOCS1	7
Endocrine System Disorders	disease of adrenal gland	3.97E-03	CYP19A1, POMC	2
Endocrine System Disorders	insulin resistance of mice	4.78E-03	GH1, POMC, SLC27A1, UCP3	4
Endocrine System Disorders	developmental disorder of endocrine gland	7.07E-03	GH1, POMC	2
Endocrine System Disorders	disease of pituitary gland	7.07E-03	CYP19A1, GH1	2
Endocrine System Disorders	Kowarski syndrome	8.00E-03	GH1	1
Endocrine System Disorders	acute pancreatitis of rats	8.00E-03	SAT1	1
Gastrointestinal Disease	esophageal adenocarcinoma	8.92E-04	CTSC, MYC, RXRG	3
Gastrointestinal Disease	colon cancer	3.94E-03	ANKRD9, ATP2A2, CLIC5, DUSP5, GSTT1, MCM5, MYC, PDCD4, RAD51, TNFSF10	10
Gastrointestinal Disease	Barrett's syndrome	5.89E-03	CTSC, MYC, RXRG	3
Gastrointestinal Disease	acute pancreatitis of rats	8.00E-03	SAT1	1
Gene Expression	activation of synthetic promoter	3.33E-05	ACTB, CEBPB, DUSP1, FOS, GAPDH (includes EG:2597), GH1, HSF2, JUNB, MYC, OLIG2, POMC, RXRG, SOCS1, SPI1, TEF, TNFSF10	16
Gene Expression	expression of synthetic promoter	2.47E-04	CEBPB, CXCR4, CYP19A1, DUSP1, FOS, GH1, MYC, POMC, SLC20A1, SOCS1, SPI1, TNFSF10	12
Gene Expression	activation of gene	3.08E-04	CEBPB, FOS, GH1, MCM5, MYC, NR4A1, PER1, PRDM1, SOCS1	9
Gene Expression	transactivation	3.90E-04	CEBPB, FOS, GAPDH (includes EG:2597), GH1, HSF2, JUNB, MCM5, MYC, NR4A1, PER1, PRDM1, RXRG, SOCS1, SPI1, TNFSF10	15
Gene Expression	transactivation of synthetic promoter	6.15E-04	CEBPB, FOS, GAPDH (includes EG:2597), JUNB, MYC, RXRG, SPI1, TNFSF10	8
Gene Expression	transactivation of gene	8.85E-04	CEBPB, FOS, MCM5, MYC, NR4A1, PER1, PRDM1	7
Gene Expression	binding of DNA	1.10E-03	CEBPB, FOS, GAPDH (includes EG:2597), GH1, JUNB, MYC, POMC, SPI1	8
Gene Expression	activation of protein binding site	1.61E-03	CEBPB, GH1, MYC, SPI1	4
Gene Expression	activation of AP1/CRE element	1.72E-03	FOS, JUNB	2
Gene Expression	activation of ATF binding site	1.72E-03	FOS, JUNB	2
Gene Expression	transcription of IL-4 response element	2.20E-03	CEBPB, SOCS1	2
Gene Expression	transrepression	2.20E-03	CEBPB, FOS	2
Gene Expression	activation of C/ebp alpha binding element	2.74E-03	CEBPB, SPI1	2
Gene Expression	activation of CarG box	2.74E-03	FOS, TEF	2
Gene Expression	binding of Ets element	2.74E-03	FOS, MYC	2
Gene Expression	activation of C/EBP binding site	3.33E-03	CEBPB, SPI1	2
Gene Expression	stabilization of reporter mRNA	3.33E-03	FOS, MYC	2
Gene Expression	activation of TPA response element	3.43E-03	DUSP1, FOS, JUNB	3
Gene Expression	transcription	4.06E-03	BTG2, CEBPB, CSRNP1, CXCR4, DUSP1, FOS, GH1, HBZ, HSF2, JUNB, MYC, NME2, NR1D1, NR1D2, NR4A1, OLIG2, PDCD4, PER1, PRDM1, RXRG, SLC20A1, SOCS1, SPI1, TEF, TNFSF10, TNNI2	26
Gene Expression	expression of mRNA	4.71E-03	EIF4EBP3, FOS, GH1, MYC, PDCD4	5
Gene Expression	transactivation of cAMP response element	5.42E-03	FOS, JUNB	2
Gene Expression	transcription of protein binding site	5.54E-03	CEBPB, GH1, PER1	3
Gene Expression	binding of synthetic promoter	5.89E-03	JUNB, SOCS1, TF	3
Gene Expression	transcription of DNA	6.36E-03	CEBPB, CSRNP1, FOS, HBZ, HSF2, JUNB, MYC, NME2, NR1D1, NR1D2, NR4A1, OLIG2, PDCD4, PER1, PRDM1, RXRG, SPI1, TEF, TNNI2	19
Gene Expression	transcription of gene	7.86E-03	BTG2, CEBPB, CXCR4, FOS, GH1, MYC, PDCD4, SOCS1, SPI1, TNNI2	10
Gene Expression	activation of GAS-like binding site	8.00E-03	GH1	1
Gene Expression	activation of c-Myc binding site	8.00E-03	MYC	1
Gene Expression	activation of cAMP autoresponse element	8.00E-03	TEF	1
Genetic Disorder	Huntington's disease	3.63E-07	ACTB, ACTN3, ATP2A1, ATP2A2, CASQ1, CP, DUSP5, FOS, GAPDH (includes EG:2597), GFAP, GH1, JUNB, NR1D1, NR4A1, PGAM2, PVALB, RXRG, SAT1, SLC27A1, TNNI2, TPM3	21
Genetic Disorder	atopic dermatitis	1.67E-06	CXCR4, DUSP1, HLA-DRB1, HSF2, JUNB, PER1, SPI1, TNFSF10	8
Genetic Disorder	osteogenesis imperfecta	5.74E-05	COL1A1, COL1A2, GH1	3
Genetic Disorder	obesity of mice	1.06E-04	AHSG, CEBPB, CYP19A1, GH1, MYC, POMC, RXRG, SLC27A1	8
Genetic Disorder	genetic disorder of mice	1.61E-04	AHSG, CEBPB, CYP19A1, GFAP, GH1, MYC, POMC, PVALB, RXRG, SLC27A1, SOCS1, SPI1, TYRP1, WAS	14
Genetic Disorder	nemaline myopathy, type 1	1.89E-04	TPM2, TPM3	2
Genetic Disorder	acute myeloid leukemia	1.74E-03	CXCR4, GH1, GSTT1, RAD51, RXRG, SPI1	6
Genetic Disorder	obesity	2.27E-03	AHSG, CEBPB, CYP19A1, GH1, MYC, POMC, RXRG, SLC27A1, UCP3	9
Genetic Disorder	colon cancer	3.94E-03	ANKRD9, ATP2A2, CLIC5, DUSP5, GSTT1, MCM5, MYC, PDCD4, RAD51, TNFSF10	10
Genetic Disorder	Ehlers-Danlos syndrome	4.67E-03	COL1A1, COL1A2	2
Genetic Disorder	type M3 acute myeloid leukemia	5.42E-03	RXRG, SPI1	2
Genetic Disorder	prostatic carcinoma	5.47E-03	ACTC1, CYP19A1, DUSP1, MCM5, MYC, PER1, SAT1, SOCS1	8
Genetic Disorder	Kowarski syndrome	8.00E-03	GH1	1
Genetic Disorder	X-linked severe congenital neutropenia	8.00E-03	WAS	1
Genetic Disorder	acrokeratosis verruciformis of hopf	8.00E-03	ATP2A2	1
Hair and Skin Development and Function	G2 phase of keratinocytes	6.34E-05	CCNG2, MYC	2
Hair and Skin Development and Function	development of epidermis	6.43E-05	ATP2A2, COL1A1, KRT17, NME2, RBP2, WAS	6
Hair and Skin Development and Function	differentiation of epidermal cells	1.57E-04	ANXA1, GH1, JUNB, MYC, NME2, TYRP1	6
Hair and Skin Development and Function	differentiation of sebocytes	1.89E-04	GH1, MYC	2
Hair and Skin Development and Function	differentiation of keratinocytes	2.50E-03	ANXA1, JUNB, MYC, NME2	4
Hair and Skin Development and Function	proliferation of epidermal cells	6.32E-03	CCNG2, JUNB, MYC, POMC	4
Hematological Disease	hypoglycemia of mice	6.74E-04	CEBPB, GH1, POMC, SOCS1	4
Hematological Disease	leukemia of mice	9.03E-04	MYC, OLIG2, SOCS1, SPI1	4
Hematological Disease	lymphocytic leukemia of mice	1.01E-03	MYC, OLIG2, SOCS1	3
Hematological Disease	leukemia	1.29E-03	CXCR4, GH1, GSTT1, MYC, OLIG2, PNP, RAD51, RXRG, SOCS1, SPI1	10
Hematological Disease	acute lymphocytic leukemia	1.54E-03	CXCR4, GH1, MYC, OLIG2, PNP	5
Hematological Disease	acute myeloid leukemia	1.74E-03	CXCR4, GH1, GSTT1, RAD51, RXRG, SPI1	6
Hematological Disease	hematological disorder of mice	1.80E-03	CEBPB, CXCR4, GH1, MYC, OLIG2, POMC, RXRG, SOCS1, SPI1	9
Hematological Disease	T-cell leukemia of mice	2.74E-03	OLIG2, SOCS1	2
Hematological Disease	myeloproliferative disorder	3.16E-03	CXCR4, GH1, GSTT1, MYC, RAD51, RXRG, SPI1	7
Hematological Disease	acute lymphocytic leukemia of mice	5.42E-03	MYC, OLIG2	2
Hematological Disease	type M3 acute myeloid leukemia	5.42E-03	RXRG, SPI1	2
Hematological Disease	T-cell leukemia	5.54E-03	OLIG2, PNP, SOCS1	3
Hematological Disease	hematological disorder	6.96E-03	ACTB, ATP2A1, BSG, CEBPB, CXCR4, GFAP, GH1, GSTT1, MYC, OLIG2, PNP, POMC, RAD51, RXRG, SOCS1, SPI1, UCP3, WAS	18
Hematological Disease	hematological disorder of tissue	7.97E-03	BSG, CXCR4	2
Hematological Disease	X-linked severe congenital neutropenia	8.00E-03	WAS	1
Hematological System Development and Function	differentiation of mononuclear leukocytes	5.64E-08	ANXA1, BSG, CEBPB, CXCR4, CXCR5, DUSP5, FOS, JUNB, MYC, PLP1, PNP, POMC, PRDM1, SOCS1, SPI1, TNFSF10, WAS	17
Hematological System Development and Function	differentiation of lymphocytes	5.90E-07	ANXA1, BSG, CEBPB, CXCR4, CXCR5, DUSP5, FOS, JUNB, MYC, PLP1, PNP, POMC, PRDM1, SPI1, WAS	15
Hematological System Development and Function	proliferation of leukocytes	8.22E-07	ANXA1, BSG, CEBPB, CXCR4, DUSP1, GH1, HLA-DRB1, JUNB, MYC, PLP1, PNP, POMC, PRDM1, SOCS1, SPI1, TNFSF10, TYRP1, WAS, ZFP36L1	19
Hematological System Development and Function	differentiation of blood cells	1.28E-06	ANXA1, BSG, BTG2, CEBPB, CXCR4, CXCR5, DUSP5, FOS, JUNB, MYC, PLP1, PNP, POMC, PRDM1, SOCS1, SPI1, TNFSF10, WAS	18
Hematological System Development and Function	proliferation of lymphocytes	1.58E-06	ANXA1, BSG, CEBPB, CXCR4, DUSP1, GH1, HLA-DRB1, JUNB, MYC, PLP1, PNP, POMC, PRDM1, SOCS1, SPI1, TNFSF10, TYRP1, WAS	18
Hematological System Development and Function	T cell development	5.70E-06	ANXA1, BSG, CEBPB, CXCR4, FOS, GAPDH (includes EG:2597), JUNB, MYC, NR4A1, PLP1, PNP, POMC, PRDM1, SOCS1, SPI1, TNFSF10, WAS	17
Hematological System Development and Function	proliferation of T lymphocytes	7.39E-06	ANXA1, BSG, CXCR4, DUSP1, GH1, HLA-DRB1, MYC, PLP1, PNP, POMC, PRDM1, SOCS1, SPI1, TNFSF10, WAS	15
Hematological System Development and Function	differentiation of plasmablasts	1.70E-05	CXCR4, CXCR5, PRDM1	3
Hematological System Development and Function	hematopoiesis	4.77E-05	ANXA1, BSG, CEBPB, CXCR4, CXCR5, DUSP5, FOS, GAPDH (includes EG:2597), JUNB, MYC, NR4A1, PLP1, PNP, POMC, PRDM1, SOCS1, SPI1, TNFSF10, WAS	19
Hematological System Development and Function	cell death of T lymphocytes	4.92E-05	CXCR4, FOS, GAPDH (includes EG:2597), MYC, NR4A1, PNP, PRDM1, SOCS1, TNFSF10, WAS	10
Hematological System Development and Function	differentiation of plasma cells	5.07E-05	CXCR4, CXCR5, DUSP5, PRDM1	4
Hematological System Development and Function	hematological process	8.96E-05	ANXA1, BSG, CEBPB, CXCR4, CXCR5, DUSP1, DUSP5, FOS, GAPDH (includes EG:2597), JUNB, MYC, NR4A1, PLP1, PNP, POMC, PRDM1, SOCS1, SPI1, TNFSF10, WAS	20
Hematological System Development and Function	differentiation of B lymphocytes	1.09E-04	CXCR4, CXCR5, DUSP5, FOS, MYC, PNP, PRDM1	7
Hematological System Development and Function	quantity of blood cells	1.52E-04	CEBPB, CXCR4, CXCR5, HBZ, MYC, NR4A1, PLP1, PNP, PRDM1, SOCS1, SPI1, TF, TNFSF10, VTN, WAS	15
Hematological System Development and Function	quantity of leukocytes	1.93E-04	CEBPB, CXCR4, CXCR5, MYC, NR4A1, PLP1, PNP, PRDM1, SOCS1, SPI1, TF, TNFSF10, VTN, WAS	14
Hematological System Development and Function	cell death of thymocytes	2.76E-04	FOS, GAPDH (includes EG:2597), MYC, NR4A1, TNFSF10, WAS	6
Hematological System Development and Function	lymphopoiesis of blood cells	3.73E-04	CXCR4, FOS, SPI1	3
Hematological System Development and Function	apoptosis of T lymphocytes	4.49E-04	CXCR4, FOS, MYC, NR4A1, PNP, SOCS1, TNFSF10, WAS	8
Hematological System Development and Function	development of pro-T lymphocytes	6.24E-04	CXCR4, SPI1	2
Hematological System Development and Function	hematopoiesis of leukocytes	6.87E-04	CXCR4, FOS, SPI1	3
Hematological System Development and Function	differentiation of T lymphocytes	7.12E-04	ANXA1, BSG, CEBPB, JUNB, PLP1, PNP, POMC, PRDM1, WAS	9
Hematological System Development and Function	apoptosis of thymocytes	1.03E-03	FOS, MYC, NR4A1, TNFSF10, WAS	5
Hematological System Development and Function	differentiation of macrophages	1.29E-03	DUSP5, PRDM1, SOCS1, SPI1, TNFSF10	5
Hematological System Development and Function	hematopoiesis of normal cells	1.34E-03	CXCR4, FOS, SOCS1, SPI1	4
Hematological System Development and Function	cell movement of leukocytes	1.57E-03	ANXA1, COL1A1, CXCR4, CXCR5, CYP19A1, DUSP1, GFAP, PLP1, SOCS1, SPI1, VTN, WAS	12
Hematological System Development and Function	quantity of lymphocytes	1.89E-03	CEBPB, CXCR4, CXCR5, MYC, NR4A1, PLP1, PNP, PRDM1, SOCS1, WAS	10
Hematological System Development and Function	differentiation of erythroid cells	2.09E-03	JUNB, MYC, SPI1	3
Hematological System Development and Function	homing of hematopoietic progenitor cells	2.20E-03	CXCR4, SPI1	2
Hematological System Development and Function	quantity of B lymphocytes	2.82E-03	CEBPB, CXCR4, MYC, PRDM1, SOCS1, WAS	6
Hematological System Development and Function	expansion of thymocytes	3.33E-03	SOCS1, SPI1	2
Hematological System Development and Function	differentiation of leukocyte cell lines	3.36E-03	CEBPB, CXCR4, MYC, SPI1	4
Hematological System Development and Function	cell movement of phagocytes	3.50E-03	ANXA1, COL1A1, CXCR4, DUSP1, PLP1, SOCS1, SPI1, VTN, WAS	9
Hematological System Development and Function	lymphopoiesis of B lymphocytes	5.42E-03	CXCR4, FOS	2
Hematological System Development and Function	proliferation of pro-B lymphocytes	5.42E-03	CEBPB, SPI1	2
Hematological System Development and Function	differentiation of thymocytes	6.26E-03	BSG, PNP, WAS	3
Hematological System Development and Function	growth of lymphocytes	6.34E-03	FOS, MYC, PLP1, SOCS1, SPI1	5
Hematological System Development and Function	arrest in growth of leukocyte cell lines	7.07E-03	MYC, SOCS1	2
Hematopoiesis	differentiation of mononuclear leukocytes	5.64E-08	ANXA1, BSG, CEBPB, CXCR4, CXCR5, DUSP5, FOS, JUNB, MYC, PLP1, PNP, POMC, PRDM1, SOCS1, SPI1, TNFSF10, WAS	17
Hematopoiesis	differentiation of lymphocytes	5.90E-07	ANXA1, BSG, CEBPB, CXCR4, CXCR5, DUSP5, FOS, JUNB, MYC, PLP1, PNP, POMC, PRDM1, SPI1, WAS	15
Hematopoiesis	T cell development	5.70E-06	ANXA1, BSG, CEBPB, CXCR4, FOS, GAPDH (includes EG:2597), JUNB, MYC, NR4A1, PLP1, PNP, POMC, PRDM1, SOCS1, SPI1, TNFSF10, WAS	17
Hematopoiesis	differentiation of plasmablasts	1.70E-05	CXCR4, CXCR5, PRDM1	3
Hematopoiesis	hematopoiesis	4.77E-05	ANXA1, BSG, CEBPB, CXCR4, CXCR5, DUSP5, FOS, GAPDH (includes EG:2597), JUNB, MYC, NR4A1, PLP1, PNP, POMC, PRDM1, SOCS1, SPI1, TNFSF10, WAS	19
Hematopoiesis	cell death of T lymphocytes	4.92E-05	CXCR4, FOS, GAPDH (includes EG:2597), MYC, NR4A1, PNP, PRDM1, SOCS1, TNFSF10, WAS	10
Hematopoiesis	differentiation of plasma cells	5.07E-05	CXCR4, CXCR5, DUSP5, PRDM1	4
Hematopoiesis	differentiation of B lymphocytes	1.09E-04	CXCR4, CXCR5, DUSP5, FOS, MYC, PNP, PRDM1	7
Hematopoiesis	cell death of thymocytes	2.76E-04	FOS, GAPDH (includes EG:2597), MYC, NR4A1, TNFSF10, WAS	6
Hematopoiesis	lymphopoiesis of blood cells	3.73E-04	CXCR4, FOS, SPI1	3
Hematopoiesis	apoptosis of T lymphocytes	4.49E-04	CXCR4, FOS, MYC, NR4A1, PNP, SOCS1, TNFSF10, WAS	8
Hematopoiesis	development of pro-T lymphocytes	6.24E-04	CXCR4, SPI1	2
Hematopoiesis	hematopoiesis of leukocytes	6.87E-04	CXCR4, FOS, SPI1	3
Hematopoiesis	differentiation of T lymphocytes	7.12E-04	ANXA1, BSG, CEBPB, JUNB, PLP1, PNP, POMC, PRDM1, WAS	9
Hematopoiesis	apoptosis of thymocytes	1.03E-03	FOS, MYC, NR4A1, TNFSF10, WAS	5
Hematopoiesis	differentiation of macrophages	1.29E-03	DUSP5, PRDM1, SOCS1, SPI1, TNFSF10	5
Hematopoiesis	hematopoiesis of normal cells	1.34E-03	CXCR4, FOS, SOCS1, SPI1	4
Hematopoiesis	differentiation of erythroid cells	2.09E-03	JUNB, MYC, SPI1	3
Hematopoiesis	homing of hematopoietic progenitor cells	2.20E-03	CXCR4, SPI1	2
Hematopoiesis	expansion of thymocytes	3.33E-03	SOCS1, SPI1	2
Hematopoiesis	differentiation of leukocyte cell lines	3.36E-03	CEBPB, CXCR4, MYC, SPI1	4
Hematopoiesis	lymphopoiesis of B lymphocytes	5.42E-03	CXCR4, FOS	2
Hematopoiesis	proliferation of pro-B lymphocytes	5.42E-03	CEBPB, SPI1	2
Hematopoiesis	differentiation of thymocytes	6.26E-03	BSG, PNP, WAS	3
Hepatic System Development and Function	proliferation of liver	1.89E-04	CEBPB, SAT1	2
Hepatic System Development and Function	ploidy of hepatocytes	6.24E-04	GH1, MYC	2
Hepatic System Development and Function	proliferation of liver cells	1.74E-03	CEBPB, CXCR4, FOS, MYC, TF	5
Hepatic System Development and Function	size of hepatocytes	2.20E-03	GH1, MYC	2
Hepatic System Development and Function	proliferation of hepatocytes	4.58E-03	CEBPB, CXCR4, FOS, MYC	4
Hepatic System Development and Function	morphology of liver	4.67E-03	JUNB, MYC	2
Hepatic System Disease	primary sclerosing cholangitis	2.32E-04	BSG, CXCR4, NR4A1, TNFSF10	4
Hepatic System Disease	primary biliary cirrhosis	3.20E-03	BSG, CXCR4, NR4A1, TNFSF10	4
Hepatic System Disease	hepatic fibrosis	6.26E-03	CEBPB, COL1A1, COL1A2	3
Humoral Immune Response	differentiation of plasmablasts	1.70E-05	CXCR4, CXCR5, PRDM1	3
Humoral Immune Response	differentiation of plasma cells	5.07E-05	CXCR4, CXCR5, DUSP5, PRDM1	4
Humoral Immune Response	differentiation of B lymphocytes	1.09E-04	CXCR4, CXCR5, DUSP5, FOS, MYC, PNP, PRDM1	7
Humoral Immune Response	quantity of B lymphocytes	2.82E-03	CEBPB, CXCR4, MYC, PRDM1, SOCS1, WAS	6
Humoral Immune Response	lymphopoiesis of B lymphocytes	5.42E-03	CXCR4, FOS	2
Humoral Immune Response	proliferation of pro-B lymphocytes	5.42E-03	CEBPB, SPI1	2
Immune Cell Trafficking	cell movement of leukocytes	1.57E-03	ANXA1, COL1A1, CXCR4, CXCR5, CYP19A1, DUSP1, GFAP, PLP1, SOCS1, SPI1, VTN, WAS	12
Immune Cell Trafficking	cell movement of phagocytes	3.50E-03	ANXA1, COL1A1, CXCR4, DUSP1, PLP1, SOCS1, SPI1, VTN, WAS	9
Immune Cell Trafficking	T cell migration	5.40E-03	COL1A1, CXCR4, CXCR5, PLP1, SOCS1, WAS	6
Immunological Disease	atopic dermatitis	1.67E-06	CXCR4, DUSP1, HLA-DRB1, HSF2, JUNB, PER1, SPI1, TNFSF10	8
Immunological Disease	juvenile rheumatoid arthritis	1.52E-05	CEBPB, CYP19A1, FOS, GH1, NR4A1, PRDM1, SOCS1	7
Immunological Disease	hypersensitive reaction	6.32E-05	CXCR4, DUSP1, HLA-DRB1, HSF2, JUNB, PER1, PLP1, SPI1, TNFSF10	9
Immunological Disease	polyarticular juvenile rheumatoid arthritis	6.86E-05	CEBPB, CYP19A1, FOS, NR4A1, PRDM1, SOCS1	6
Immunological Disease	immunological disorder of mammalia	5.23E-04	DUSP1, FADS2, FOS, HLA-DRB1, MR1, MYC, OLIG2, PLP1, SOCS1, TNFSF10, WAS	11
Immunological Disease	rheumatoid arthritis of mammalia	5.97E-04	FOS, HLA-DRB1, SOCS1	3
Immunological Disease	immunological disorder of mice	1.00E-03	DUSP1, FADS2, FOS, MR1, MYC, OLIG2, PLP1, SOCS1, TNFSF10, WAS	10
Immunological Disease	lymphocytic leukemia of mice	1.01E-03	MYC, OLIG2, SOCS1	3
Immunological Disease	rheumatoid arthritis of humans	1.30E-03	HLA-DRB1, SOCS1	2
Immunological Disease	acute lymphocytic leukemia	1.54E-03	CXCR4, GH1, MYC, OLIG2, PNP	5
Immunological Disease	T-cell leukemia of mice	2.74E-03	OLIG2, SOCS1	2
Immunological Disease	acute lymphocytic leukemia of mice	5.42E-03	MYC, OLIG2	2
Immunological Disease	T-cell leukemia	5.54E-03	OLIG2, PNP, SOCS1	3
Immunological Disease	autoimmune disease of mammalia	5.75E-03	DUSP1, FOS, HLA-DRB1, MR1, PLP1, SOCS1, TNFSF10	7
Infection Mechanism	entrance of HIV-1	2.20E-03	BSG, CXCR4	2
Infection Mechanism	replication of HIV-1	3.20E-03	CXCR4, MYC, PVALB, TNFSF10	4
Infectious Disease	infection of fibroblast cell lines	7.97E-03	CXCR4, SLC20A1	2
Inflammatory Disease	dermatitis	1.72E-09	CXCR4, DUSP1, DUSP5, FADS2, HLA-DRB1, HSF2, JUNB, MYC, NR4A1, PER1, SOCS1, SPI1, TNFSF10	13
Inflammatory Disease	atopic dermatitis	1.67E-06	CXCR4, DUSP1, HLA-DRB1, HSF2, JUNB, PER1, SPI1, TNFSF10	8
Inflammatory Disease	juvenile rheumatoid arthritis	1.52E-05	CEBPB, CYP19A1, FOS, GH1, NR4A1, PRDM1, SOCS1	7
Inflammatory Disease	polyarticular juvenile rheumatoid arthritis	6.86E-05	CEBPB, CYP19A1, FOS, NR4A1, PRDM1, SOCS1	6
Inflammatory Disease	primary sclerosing cholangitis	2.32E-04	BSG, CXCR4, NR4A1, TNFSF10	4
Inflammatory Disease	rheumatoid arthritis of mammalia	5.97E-04	FOS, HLA-DRB1, SOCS1	3
Inflammatory Disease	inflammatory disorder of mammalia	1.23E-03	ANXA1, CXCR4, DUSP1, FADS2, FOS, HLA-DRB1, MR1, PLP1, SAT1, SOCS1, TNFSF10, WAS	12
Inflammatory Disease	rheumatoid arthritis of humans	1.30E-03	HLA-DRB1, SOCS1	2
Inflammatory Disease	systemic juvenile idiopathic arthritis	1.56E-03	COL10A1, GH1, HLA-DRB1	3
Inflammatory Disease	arthritis of mammalia	2.23E-03	ANXA1, DUSP1, FOS, HLA-DRB1, SOCS1, TNFSF10	6
Inflammatory Disease	dermatitis of skin	2.74E-03	NR4A1, SOCS1	2
Inflammatory Disease	inflammatory disorder of rodents	3.00E-03	ANXA1, CXCR4, DUSP1, FADS2, FOS, MR1, PLP1, SAT1, SOCS1, TNFSF10, WAS	11
Inflammatory Disease	primary biliary cirrhosis	3.20E-03	BSG, CXCR4, NR4A1, TNFSF10	4
Inflammatory Disease	Barrett's syndrome	5.89E-03	CTSC, MYC, RXRG	3
Inflammatory Disease	inflammatory disorder of mice	6.70E-03	ANXA1, CXCR4, DUSP1, FADS2, FOS, MR1, PLP1, SOCS1, TNFSF10, WAS	10
Inflammatory Disease	acute pancreatitis of rats	8.00E-03	SAT1	1
Inflammatory Response	immune response	2.21E-04	AHSG, ANXA1, CEBPB, CTSC, CXCR4, DUSP1, FOS, GFAP, GH1, HLA-DRB1, MR1, PLP1, PNP, POMC, PRDM1, SOCS1, TNFSF10, VTN, WAS	19
Inflammatory Response	phagocytosis of tumor cell lines	1.73E-03	ANXA1, MYC, SPI1	3
Inflammatory Response	inflammation	2.83E-03	BSG, CEBPB, CYP19A1, JUNB, PLP1, POMC, SOCS1, TNFSF10, TYRP1	9
Inflammatory Response	cell movement of phagocytes	3.50E-03	ANXA1, COL1A1, CXCR4, DUSP1, PLP1, SOCS1, SPI1, VTN, WAS	9
Inflammatory Response	phagocytosis of leukemia cell lines	6.22E-03	ANXA1, SPI1	2
Inflammatory Response	antiviral response of eukaryotic cells	7.07E-03	PLP1, SOCS1	2
Lipid Metabolism	quantity of lipid	8.66E-07	CEBPB, CGA, CYP19A1, CYP8B1, FADS2, GH1, MYC, PLA1A, PLP1, POMC, PVALB, RBP2, RXRG, SAT1, SLC27A1, SLC3A2, TNFSF10, UCP3	18
Lipid Metabolism	quantity of fatty acid	5.47E-04	CEBPB, FADS2, GH1, MYC, SAT1, SLC27A1, UCP3	7
Lipid Metabolism	quantity of acylglycerol	7.82E-04	CEBPB, CYP19A1, GH1, MYC, POMC, RXRG, SLC27A1	7
Lipid Metabolism	lipolysis of cells	7.85E-04	ANXA1, GH1, NR4A1	3
Lipid Metabolism	production of testosterone	1.13E-03	CGA, GH1, POMC	3
Lipid Metabolism	quantity of beta-estradiol	1.41E-03	CGA, CYP19A1, GH1	3
Lipid Metabolism	oxidation of palmitic acid	1.90E-03	CYP19A1, SAT1, SLC27A1	3
Lipid Metabolism	accumulation of fat	2.20E-03	CEBPB, POMC	2
Lipid Metabolism	oxidation of fatty acid	3.07E-03	CYP19A1, POMC, SAT1, SLC27A1, UCP3	5
Lipid Metabolism	quantity of diacylglycerol	3.18E-03	GH1, POMC, SLC27A1	3
Lipid Metabolism	release of corticosterone	3.33E-03	ANXA1, POMC	2
Lipid Metabolism	metabolism of fatty acid	4.44E-03	CEBPB, CYP2J2, FADS2, PLP1, SLC27A1, UCP3	6
Lipid Metabolism	metabolism of lipid	4.84E-03	ANXA1, CEBPB, CYP19A1, CYP2J2, FADS2, PLA1A, PLP1, POMC, RBP2, SLC27A1, SPI1, UCP3	12
Lipid Metabolism	lipolysis of adipocytes	5.42E-03	ANXA1, GH1	2
Lipid Metabolism	quantity of cholesterol	5.81E-03	CYP19A1, CYP8B1, GH1, PLA1A, POMC	5
Lipid Metabolism	quantity of steroid	6.59E-03	CGA, CYP19A1, CYP8B1, GH1, PLA1A, POMC, PVALB	7
Lymphoid Tissue Structure and Development	morphology of lymph follicle	1.89E-04	CXCR4, CXCR5	2
Lymphoid Tissue Structure and Development	proliferation of lymphatic system cells	4.85E-03	JUNB, PLP1, SOCS1, SPI1, ZFP36L1	5
Lymphoid Tissue Structure and Development	formation of neointima	5.20E-03	MYC, NR4A1, VTN	3
Metabolic Disease	experimentally-induced diabetes	6.51E-06	ANXA1, BTG2, CP, DUSP1, GFAP, MYC, TF	7
Metabolic Disease	hypoglycemia of mice	6.74E-04	CEBPB, GH1, POMC, SOCS1	4
Metabolic Disease	hyperleptinemia of mice	2.20E-03	GH1, POMC	2
Metabolic Disease	insulin resistance of mice	4.78E-03	GH1, POMC, SLC27A1, UCP3	4
Metabolic Disease	hypoinsulinemia of mice	7.07E-03	GH1, SOCS1	2
Molecular Transport	quantity of lipid	8.66E-07	CEBPB, CGA, CYP19A1, CYP8B1, FADS2, GH1, MYC, PLA1A, PLP1, POMC, PVALB, RBP2, RXRG, SAT1, SLC27A1, SLC3A2, TNFSF10, UCP3	18
Molecular Transport	sequestration of calcium	9.80E-06	ATP2A2, CKM, PVALB	3
Molecular Transport	quantity of fatty acid	5.47E-04	CEBPB, FADS2, GH1, MYC, SAT1, SLC27A1, UCP3	7
Molecular Transport	sequestration of Ca2+	6.24E-04	CKM, PVALB	2
Molecular Transport	quantity of acylglycerol	7.82E-04	CEBPB, CYP19A1, GH1, MYC, POMC, RXRG, SLC27A1	7
Molecular Transport	uptake of calcium	1.18E-03	ATP2A2, CGA, GH1, POMC	4
Molecular Transport	quantity of beta-estradiol	1.41E-03	CGA, CYP19A1, GH1	3
Molecular Transport	transport of transition metal ion	1.90E-03	CP, SLC39A1, TF	3
Molecular Transport	transport of inorganic cation	2.06E-03	ATP2A1, ATP2A2, CP, SLC20A1, SLC39A1, SLC46A1, TF, UCP3	8
Molecular Transport	accumulation of fat	2.20E-03	CEBPB, POMC	2
Molecular Transport	release of cyclic AMP	2.20E-03	CGA, POMC	2
Molecular Transport	release of heavy metal	2.74E-03	CP, TF	2
Molecular Transport	release of metal	2.74E-03	CP, TF	2
Molecular Transport	quantity of diacylglycerol	3.18E-03	GH1, POMC, SLC27A1	3
Molecular Transport	release of corticosterone	3.33E-03	ANXA1, POMC	2
Molecular Transport	quantity of cholesterol	5.81E-03	CYP19A1, CYP8B1, GH1, PLA1A, POMC	5
Molecular Transport	quantity of steroid	6.59E-03	CGA, CYP19A1, CYP8B1, GH1, PLA1A, POMC, PVALB	7
Molecular Transport	accumulation of dGTP	8.00E-03	PNP	1
Nervous System Development and Function	development of Purkinje cells	4.93E-06	CXCR4, CYP19A1, NR1D1	3
Nervous System Development and Function	quantity of anterior pituitary cells	6.57E-06	ANXA1, CGA, GH1, POMC	4
Nervous System Development and Function	quantity of brain cells	7.59E-05	ANXA1, CGA, CXCR4, GH1, POMC	5
Nervous System Development and Function	localization of neurons	1.89E-04	CXCR4, HSF2	2
Nervous System Development and Function	myelination	6.94E-04	CLDN5, CXCR4, MYC, OLIG2, PLP1	5
Nervous System Development and Function	circadian rhythm	1.04E-03	FOS, JUNB, NR1D1, PER1	4
Nervous System Development and Function	migration of granule cells	1.13E-03	CXCR4, NDEL1, NR1D1	3
Nervous System Development and Function	quantity of lactotropes	1.30E-03	CGA, GH1	2
Nervous System Development and Function	differentiation of central nervous system cells	2.91E-03	BTG2, GH1, OLIG2, VTN	4
Nervous System Development and Function	quantity of neurons	3.51E-03	CXCR4, HSF2, NKX6-1, OLIG2, POMC, PRDM1	6
Nervous System Development and Function	proliferation of oligodendrocyte precursor cells	4.67E-03	PLP1, VTN	2
Nervous System Development and Function	differentiation of brain cells	4.87E-03	BTG2, GH1, VTN	3
Nervous System Development and Function	quantity of bipolar cells	6.22E-03	HSF2, PRDM1	2
Nervous System Development and Function	differentiation of granule cells	7.07E-03	BTG2, VTN	2
Neurological Disease	Huntington's disease	3.63E-07	ACTB, ACTN3, ATP2A1, ATP2A2, CASQ1, CP, DUSP5, FOS, GAPDH (includes EG:2597), GFAP, GH1, JUNB, NR1D1, NR4A1, PGAM2, PVALB, RXRG, SAT1, SLC27A1, TNNI2, TPM3	21
Neurological Disease	hyperproliferation of brain cells	1.30E-03	BTG2, CGA	2
Neurological Disease	onset of neurological disorder of mice	5.42E-03	PLP1, PVALB	2
Nucleic Acid Metabolism	synthesis of GTP	3.76E-04	NT5C2, PNP	2
Nucleic Acid Metabolism	release of cyclic AMP	2.20E-03	CGA, POMC	2
Nucleic Acid Metabolism	accumulation of dGTP	8.00E-03	PNP	1
Nucleic Acid Metabolism	activation of cyclic GMP	8.00E-03	POMC	1
Nutritional Disease	obesity of mice	1.06E-04	AHSG, CEBPB, CYP19A1, GH1, MYC, POMC, RXRG, SLC27A1	8
Nutritional Disease	nutritional disorder of mice	1.77E-04	AHSG, CEBPB, CYP19A1, DUSP1, GH1, MYC, POMC, RXRG, SLC27A1, UCP3	10
Nutritional Disease	nutritional disorder	9.61E-04	AHSG, ATP2A1, CEBPB, CP, CYP19A1, DUSP1, GH1, MYC, POMC, RXRG, SLC27A1, UCP3	12
Nutritional Disease	weight gain of mice	1.18E-03	GH1, POMC, RXRG, UCP3	4
Nutritional Disease	obesity	2.27E-03	AHSG, CEBPB, CYP19A1, GH1, MYC, POMC, RXRG, SLC27A1, UCP3	9
Nutritional Disease	rickets	3.97E-03	GH1, RXRG	2
Organ Development	development of epidermis	6.43E-05	ATP2A2, COL1A1, KRT17, NME2, RBP2, WAS	6
Organ Development	proliferation of liver	1.89E-04	CEBPB, SAT1	2
Organ Development	cellularity of thymus gland	2.74E-03	NR4A1, WAS	2
Organ Development	activation of adrenal gland	8.00E-03	POMC	1
Organ Morphology	size of adrenal gland	4.04E-05	ANXA1, CYP19A1, POMC	3
Organ Morphology	mass of endocrine gland	7.85E-05	CYP19A1, GH1, POMC	3
Organ Morphology	mass of seminal vesicle	1.04E-04	CGA, CYP19A1, GH1	3
Organ Morphology	mass of organ	1.43E-04	CGA, CYP19A1, GH1, MYC, PNP, POMC, SOCS1	7
Organ Morphology	mass of adrenal gland	6.24E-04	CYP19A1, POMC	2
Organ Morphology	mass of pituitary gland	9.31E-04	CYP19A1, GH1	2
Organ Morphology	size of organ	1.69E-03	ANXA1, CGA, CYP19A1, GH1, POMC, SOCS1	6
Organ Morphology	mass of uterus	3.33E-03	CGA, CYP19A1	2
Organ Morphology	quantity of ovarian follicle	3.69E-03	CGA, CYP19A1, HSF2	3
Organ Morphology	morphology of liver	4.67E-03	JUNB, MYC	2
Organ Morphology	relaxation of heart	4.67E-03	PVALB, TPM2	2
Organ Morphology	cardiac contractility of heart	5.20E-03	ACTC1, CELF2, CYP2J2	3
Organ Morphology	involution of mammary gland	7.07E-03	CYP19A1, GH1	2
Organ Morphology	quantity of antral follicle	7.97E-03	CGA, CYP19A1	2
Organismal Development	mass of mice	3.43E-05	CGA, CYP19A1, GH1, MYC, MYLPF, PNP, POMC, SAT1, SOCS1, UCP3	10
Organismal Development	mass of endocrine gland	7.85E-05	CYP19A1, GH1, POMC	3
Organismal Development	mass of adrenal gland	6.24E-04	CYP19A1, POMC	2
Organismal Development	mass of pituitary gland	9.31E-04	CYP19A1, GH1	2
Organismal Development	osteoclastogenesis of mice	2.74E-03	FOS, SOCS1	2
Organismal Injury and Abnormalities	hepatic fibrosis	6.26E-03	CEBPB, COL1A1, COL1A2	3
Organismal Injury and Abnormalities	pathological cyst	6.26E-03	CGA, MYC, SAT1	3
Organismal Survival	lifespan of mice	4.03E-03	CEBPB, PLP1, SLC20A1, SOCS1	4
Post-Translational Modification	tyrosine phosphorylation of protein	6.08E-03	BSG, DUSP1, GH1, SLC3A2, SOCS1, SPI1	6
Protein Synthesis	expression of protein	8.07E-04	CEBPB, CXCR4, FOS, JUNB, MYC, SLC46A1, TNFSF10	7
Protein Synthesis	biosynthesis of protein	5.97E-03	CEBPB, EIF4EBP3, KRT17, MYC, PDCD4, RPS27, TNFSF10, ZFP36L1	8
Protein Synthesis	synthesis of protein	6.18E-03	CEBPB, EIF4EBP3, GH1, KRT17, MYC, PDCD4, RPS27, TNFSF10, ZFP36L1	9
Renal and Urological Disease	diuresis of rodents	1.30E-03	GH1, PVALB	2
Reproductive System Development and Function	mass of seminal vesicle	1.04E-04	CGA, CYP19A1, GH1	3
Reproductive System Development and Function	mass of pituitary gland	9.31E-04	CYP19A1, GH1	2
Reproductive System Development and Function	mass of uterus	3.33E-03	CGA, CYP19A1	2
Reproductive System Development and Function	quantity of ovarian follicle	3.69E-03	CGA, CYP19A1, HSF2	3
Reproductive System Development and Function	ovulation	4.56E-03	CEBPB, CGA, CYP19A1	3
Reproductive System Development and Function	involution of mammary gland	7.07E-03	CYP19A1, GH1	2
Reproductive System Development and Function	sexual behavior of mice	7.07E-03	CGA, CYP19A1	2
Reproductive System Development and Function	quantity of antral follicle	7.97E-03	CGA, CYP19A1	2
Reproductive System Development and Function	activation of breast cell lines	8.00E-03	CEBPB	1
Reproductive System Development and Function	arrest in G1/S phase transition of breast cell lines	8.00E-03	MYC	1
Reproductive System Disease	endometriosis	3.26E-05	ACTB, BSG, C13ORF15, CEBPB, CXCR4, CXCR5, CYP19A1, DUSP1, FOS, GSTT1, JUNB, NR4A1, SAT1	13
Reproductive System Disease	hypertrophy of Leydig cells	9.31E-04	CGA, CYP19A1	2
Reproductive System Disease	reproductive system disorder	1.48E-03	ACTB, BSG, C13ORF15, CEBPB, CXCR4, CXCR5, CYP19A1, DUSP1, FOS, GH1, GSTT1, JUNB, NR4A1, RHOU, SAT1	15
Reproductive System Disease	hyperplasia of Leydig cells	2.74E-03	CGA, CYP19A1	2
Reproductive System Disease	uterine leiomyoma	2.74E-03	ACTC1, CTSC, CYP19A1, FOS, MR1, MYC, PLP1	7
Reproductive System Disease	breast cancer	3.02E-03	ANXA1, BSG, BTG2, COL1A1, CYP19A1, DUSP1, FOS, GAPDH (includes EG:2597), GGCT, GSTM3 (includes EG:2947), JUNB, KRT17, MYC, NR4A1, PRDM1, RAD51, RXRG	17
Reproductive System Disease	prostatic carcinoma	5.47E-03	ACTC1, CYP19A1, DUSP1, MCM5, MYC, PER1, SAT1, SOCS1	8
Reproductive System Disease	disease of pituitary gland	7.07E-03	CYP19A1, GH1	2
RNA Damage and Repair	stabilization of reporter mRNA	3.33E-03	FOS, MYC	2
RNA Post-Transcriptional Modification	stabilization of reporter mRNA	3.33E-03	FOS, MYC	2
Skeletal and Muscular Disorders	Huntington's disease	3.63E-07	ACTB, ACTN3, ATP2A1, ATP2A2, CASQ1, CP, DUSP5, FOS, GAPDH (includes EG:2597), GFAP, GH1, JUNB, NR1D1, NR4A1, PGAM2, PVALB, RXRG, SAT1, SLC27A1, TNNI2, TPM3	21
Skeletal and Muscular Disorders	juvenile rheumatoid arthritis	1.52E-05	CEBPB, CYP19A1, FOS, GH1, NR4A1, PRDM1, SOCS1	7
Skeletal and Muscular Disorders	osteogenesis imperfecta	5.74E-05	COL1A1, COL1A2, GH1	3
Skeletal and Muscular Disorders	polyarticular juvenile rheumatoid arthritis	6.86E-05	CEBPB, CYP19A1, FOS, NR4A1, PRDM1, SOCS1	6
Skeletal and Muscular Disorders	skeletal and muscular disorder	8.86E-05	ACTB, ACTN3, ANXA1, ATP2A1, ATP2A2, C13ORF15, CASQ1, CEBPB, CELF2, CLIC5, COL10A1, COL1A1, COL1A2, CP, CXCR4, CXCR5, CYP19A1, DEDD2, DUSP1, DUSP5, FADS2, FHL1, FOS, GAPDH (includes EG:2597), GFAP, GH1, GSTT1, HLA-DPA1, HLA-DRB1, JUNB, MCM5, NR1D1, NR4A1, PGAM2, PRDM1, PVALB, RXRG, SAT1, SLC25A4, SLC27A1, SOCS1, TNFSF10, TNNI2, TNNT3, TPM2, TPM3, USP36	47
Skeletal and Muscular Disorders	nemaline myopathy, type 1	1.89E-04	TPM2, TPM3	2
Skeletal and Muscular Disorders	destruction of synovial joint	3.76E-04	CXCR5, SOCS1	2
Skeletal and Muscular Disorders	rheumatoid arthritis of mammalia	5.97E-04	FOS, HLA-DRB1, SOCS1	3
Skeletal and Muscular Disorders	skeletal and muscular disorder of mice	1.12E-03	ANXA1, COL1A2, DUSP1, FOS, GFAP, RXRG, SOCS1, TNFSF10	8
Skeletal and Muscular Disorders	rheumatoid arthritis of humans	1.30E-03	HLA-DRB1, SOCS1	2
Skeletal and Muscular Disorders	systemic juvenile idiopathic arthritis	1.56E-03	COL10A1, GH1, HLA-DRB1	3
Skeletal and Muscular Disorders	myopathy	1.81E-03	ATP2A1, FHL1, SOCS1, TPM2, TPM3	5
Skeletal and Muscular Disorders	arthritis of mammalia	2.23E-03	ANXA1, DUSP1, FOS, HLA-DRB1, SOCS1, TNFSF10	6
Skeletal and Muscular Disorders	skeletal and muscular disorder of humans	3.69E-03	GH1, HLA-DRB1, SOCS1	3
Skeletal and Muscular Disorders	rickets	3.97E-03	GH1, RXRG	2
Skeletal and Muscular Disorders	Ehlers-Danlos syndrome	4.67E-03	COL1A1, COL1A2	2
Skeletal and Muscular System Development and Function	contraction of muscle	5.03E-07	ACTC1, ACTN3, ATP2A1, ATP2A2, CASQ1, CXCR4, MYLPF, PGAM2, TNNI2, TNNT3, TPM2	11
Skeletal and Muscular System Development and Function	endochondral ossification	7.85E-04	COL10A1, COL1A1, FOS	3
Skeletal and Muscular System Development and Function	entry into S phase of smooth muscle cells	9.31E-04	C13ORF15, MYC	2
Skeletal and Muscular System Development and Function	contraction of striated muscle	1.01E-03	ATP2A1, PGAM2, TNNT3	3
Skeletal and Muscular System Development and Function	migration of smooth muscle cells	1.08E-03	CYP2J2, DUSP1, FHL1, MYC, VTN	5
Skeletal and Muscular System Development and Function	contraction of cardiac muscle	1.27E-03	ACTC1, ATP2A2, CXCR4	3
Skeletal and Muscular System Development and Function	assembly of myofilaments	2.74E-03	ACTC1, FHL1	2
Skeletal and Muscular System Development and Function	osteoclastogenesis of mice	2.74E-03	FOS, SOCS1	2
Skeletal and Muscular System Development and Function	relaxation of cardiomyocytes	3.33E-03	PVALB, SLC27A1	2
Skeletal and Muscular System Development and Function	bone mineral density of bone	3.69E-03	CGA, FOS, GH1	3
Skeletal and Muscular System Development and Function	development of skeleton	5.47E-03	AHSG, COL10A1, COL1A1, COL1A2, CSRNP1, EXT2, FOS, MYC	8
Skeletal and Muscular System Development and Function	ossification	6.52E-03	AHSG, COL10A1, COL1A1, EXT2, FOS	5
Skeletal and Muscular System Development and Function	differentiation of bone cell lines	6.82E-03	CEBPB, CXCR4, MYC, SPI1	4
Skeletal and Muscular System Development and Function	bone mineral density of femur	7.07E-03	FOS, GH1	2
Small Molecule Biochemistry	quantity of lipid	8.66E-07	CEBPB, CGA, CYP19A1, CYP8B1, FADS2, GH1, MYC, PLA1A, PLP1, POMC, PVALB, RBP2, RXRG, SAT1, SLC27A1, SLC3A2, TNFSF10, UCP3	18
Small Molecule Biochemistry	oxidation of D-glucose	7.91E-05	GH1, NR4A1, SAT1, UCP3	4
Small Molecule Biochemistry	synthesis of GTP	3.76E-04	NT5C2, PNP	2
Small Molecule Biochemistry	quantity of fatty acid	5.47E-04	CEBPB, FADS2, GH1, MYC, SAT1, SLC27A1, UCP3	7
Small Molecule Biochemistry	quantity of acylglycerol	7.82E-04	CEBPB, CYP19A1, GH1, MYC, POMC, RXRG, SLC27A1	7
Small Molecule Biochemistry	homeostasis of iron ion	8.92E-04	CP, MYC, TF	3
Small Molecule Biochemistry	production of testosterone	1.13E-03	CGA, GH1, POMC	3
Small Molecule Biochemistry	quantity of beta-estradiol	1.41E-03	CGA, CYP19A1, GH1	3
Small Molecule Biochemistry	production of nitric oxide	1.80E-03	CEBPB, CYP19A1, HLA-DRB1, JUNB, SOCS1, TNFSF10	6
Small Molecule Biochemistry	oxidation of palmitic acid	1.90E-03	CYP19A1, SAT1, SLC27A1	3
Small Molecule Biochemistry	accumulation of fat	2.20E-03	CEBPB, POMC	2
Small Molecule Biochemistry	release of cyclic AMP	2.20E-03	CGA, POMC	2
Small Molecule Biochemistry	oxidation of fatty acid	3.07E-03	CYP19A1, POMC, SAT1, SLC27A1, UCP3	5
Small Molecule Biochemistry	quantity of diacylglycerol	3.18E-03	GH1, POMC, SLC27A1	3
Small Molecule Biochemistry	release of corticosterone	3.33E-03	ANXA1, POMC	2
Small Molecule Biochemistry	production of D-glucose	3.43E-03	CEBPB, MYC, POMC	3
Small Molecule Biochemistry	metabolism of fatty acid	4.44E-03	CEBPB, CYP2J2, FADS2, PLP1, SLC27A1, UCP3	6
Small Molecule Biochemistry	metabolism of lipid	4.84E-03	ANXA1, CEBPB, CYP19A1, CYP2J2, FADS2, PLA1A, PLP1, POMC, RBP2, SLC27A1, SPI1, UCP3	12
Small Molecule Biochemistry	quantity of cholesterol	5.81E-03	CYP19A1, CYP8B1, GH1, PLA1A, POMC	5
Small Molecule Biochemistry	release of hormone	6.22E-03	CGA, POMC	2
Small Molecule Biochemistry	quantity of steroid	6.59E-03	CGA, CYP19A1, CYP8B1, GH1, PLA1A, POMC, PVALB	7
Small Molecule Biochemistry	accumulation of dGTP	8.00E-03	PNP	1
Small Molecule Biochemistry	activation of cyclic GMP	8.00E-03	POMC	1
Small Molecule Biochemistry	activation of heparin	8.00E-03	VTN	1
Tissue Development	aggregation of lymphoma cell lines	9.31E-04	BSG, SLC3A2	2
Tissue Development	accumulation of cells	1.57E-03	CGA, DUSP1, GH1, MYC, NR4A1, POMC, RAD51, TNFSF10	8
Tissue Development	accumulation of subcutaneous fat	8.00E-03	POMC	1
Tissue Development	accumulation of visceral fat	8.00E-03	POMC	1
Tissue Morphology	quantity of cells	2.93E-07	ANXA1, BSG, CEBPB, CGA, CXCR4, CXCR5, CYP19A1, CYP2J2, FADS2, FOS, GH1, HBZ, HSF2, JUNB, MYC, NKX6-1, NR4A1, OLIG2, PLP1, PNP, POMC, PRDM1, SOCS1, SPI1, TF, TNFSF10, VTN, WAS	28
Tissue Morphology	contraction of muscle	5.03E-07	ACTC1, ACTN3, ATP2A1, ATP2A2, CASQ1, CXCR4, MYLPF, PGAM2, TNNI2, TNNT3, TPM2	11
Tissue Morphology	mass of connective tissue	9.66E-07	CEBPB, CYP19A1, GH1, JUNB, PER1, POMC, RXRG, SAT1, UCP3	9
Tissue Morphology	mass of adipose tissue	5.16E-06	CEBPB, CYP19A1, GH1, POMC, RXRG, SAT1, UCP3	7
Tissue Morphology	quantity of anterior pituitary cells	6.57E-06	ANXA1, CGA, GH1, POMC	4
Tissue Morphology	quantity of neuroendocrine cells	3.17E-05	ANXA1, CGA, GH1, NKX6-1, POMC	5
Tissue Morphology	volume of interstitial tissue	6.34E-05	CYP19A1, GH1	2
Tissue Morphology	quantity of brain cells	7.59E-05	ANXA1, CGA, CXCR4, GH1, POMC	5
Tissue Morphology	quantity of blood cells	1.52E-04	CEBPB, CXCR4, CXCR5, HBZ, MYC, NR4A1, PLP1, PNP, PRDM1, SOCS1, SPI1, TF, TNFSF10, VTN, WAS	15
Tissue Morphology	quantity of leukocytes	1.93E-04	CEBPB, CXCR4, CXCR5, MYC, NR4A1, PLP1, PNP, PRDM1, SOCS1, SPI1, TF, TNFSF10, VTN, WAS	14
Tissue Morphology	mass of fat pad	7.85E-04	CEBPB, CYP19A1, POMC	3
Tissue Morphology	contraction of striated muscle	1.01E-03	ATP2A1, PGAM2, TNNT3	3
Tissue Morphology	volume of tissue	1.18E-03	CGA, CYP19A1, FOS, GH1	4
Tissue Morphology	contraction of cardiac muscle	1.27E-03	ACTC1, ATP2A2, CXCR4	3
Tissue Morphology	quantity of lactotropes	1.30E-03	CGA, GH1	2
Tissue Morphology	quantity of lymphocytes	1.89E-03	CEBPB, CXCR4, CXCR5, MYC, NR4A1, PLP1, PNP, PRDM1, SOCS1, WAS	10
Tissue Morphology	quantity of B lymphocytes	2.82E-03	CEBPB, CXCR4, MYC, PRDM1, SOCS1, WAS	6
Tissue Morphology	quantity of neurons	3.51E-03	CXCR4, HSF2, NKX6-1, OLIG2, POMC, PRDM1	6
Tissue Morphology	quantity of connective tissue cells	4.15E-03	CYP19A1, FOS, GH1, JUNB, MYC	5
Tissue Morphology	quantity of endothelial cell lines	4.67E-03	MYC, TNFSF10	2
Tissue Morphology	quantity of bipolar cells	6.22E-03	HSF2, PRDM1	2
Tumor Morphology	progression of tumor	3.89E-06	BSG, COL1A1, COL1A2, CXCR4, MYC, SAT1	6
Tumor Morphology	progression of carcinoma	8.53E-06	COL1A1, COL1A2, MYC, SAT1	4
Tumor Morphology	progression of gastric carcinoma	3.76E-04	COL1A1, COL1A2	2
Tumor Morphology	progression of genital tumor	3.76E-04	MYC, SAT1	2
Tumor Morphology	formation of brain tumor	8.92E-04	BTG2, GFAP, MYC	3
Tumor Morphology	proliferation of tumor cells	1.16E-03	CXCR4, FOS, GH1, MYC, NR4A1, TNFSF10	6
Tumor Morphology	formation of tumor	2.43E-03	AHSG, BTG2, CGA, FOS, GFAP, MYC, TNFSF10	7
Tumor Morphology	proliferation of lung cancer cells	3.33E-03	MYC, NR4A1	2
Tumor Morphology	formation of glioma	6.22E-03	GFAP, MYC	2
Tumor Morphology	proliferation of mammary tumor cells	7.97E-03	FOS, GH1	2
Vitamin and Mineral Metabolism	removal of Ca2+	4.93E-06	ATP2A2, PVALB, SLC27A1	3
Vitamin and Mineral Metabolism	sequestration of calcium	9.80E-06	ATP2A2, CKM, PVALB	3
Vitamin and Mineral Metabolism	removal of calcium	1.70E-05	ATP2A2, PVALB, SLC27A1	3
Vitamin and Mineral Metabolism	sequestration of Ca2+	6.24E-04	CKM, PVALB	2
Vitamin and Mineral Metabolism	uptake of calcium	1.18E-03	ATP2A2, CGA, GH1, POMC	4
