# Supplementary material for: Transcriptomic analysis of the zebrafish inner ear points to growth hormone mediated regeneration following acoustic trauma
Source: BMC Neurosci. 2011 Sep 2;12:88. doi: 10.1186/1471-2202-12-88 (PMC3175199; doi:10.1186/1471-2202-12-88)
Supplement: Additional file 6 — Significantly regulated functions at four days post-trauma compared to day two. This file displays the categories and functions of significantly regulated genes in zebrafish ears four days following acoustic trauma compared to day two. In addition, specific molecules being regulating in each functional annotation are provided. [file 1471-2202-12-88-S6.XLS]

## Sheet: Sheet0
Additional file 6. Categories and functions of significantly regulated in zebrafish ears four days following acoustic trauma compared to day two.
Category	Functions Annotation	p-Value	Molecules	# Molecules
Amino Acid Metabolism	cleavage of amino acids	3.78E-03	AHCY, CPN1	2
Amino Acid Metabolism	incorporation of leucine	7.96E-03	CDKN1B, GH1	2
Amino Acid Metabolism	exposure of L-lysine	1.05E-02	ANXA2	1
Amino Acid Metabolism	generation of L-triiodothyronine	1.05E-02	DIO2	1
Auditory and Vestibular System Development and Function	differentiation of inner sulcus	1.05E-02	DIO2	1
Auditory and Vestibular System Development and Function	exit from cell cycle progression of organ of Corti cells	1.05E-02	CDKN1B	1
Auditory and Vestibular System Development and Function	formation of posterior semicircular canal	1.05E-02	NTN1	1
Auditory and Vestibular System Development and Function	mitosis of organ of Corti cells	1.05E-02	CDKN1B	1
Cancer	papilloma	3.63E-07	ACTN3, ATP2A1, CDKN1B, CKM, COL1A2, MYLPF, NDRG2, ODC1, TNNI2, TNNT3	10
Cancer	tumor	6.66E-06	ACTC1, ACTN3, AHSG, ALDH1A2, ANXA2, ARPC5, ATP2A1, BSG, CDKN1B, CEBPB, CKM, COL1A1, COL1A2, CTSH, CXCR5, EFNA1, FBLN1, FLT4, FOLH1, FOS, GPC1, HDAC11, HSPA4, IFI30, LHX6, MCM5, MMP9, MR1, MYLPF, NCAM1, NDRG2, NEGR1, ODC1, PMP2, PNP, POSTN, RBBP6 (includes EG:5930), RRM2, SOCS3, TBXAS1, TES, THBS3 (includes EG:7059), TNNI2, TNNT3, TOB1, TUBA1C, TUBB, TYMS, UGDH, VEGFC	50
Cancer	malignant tumor	9.64E-06	ACTC1, AHSG, ALDH1A2, ANXA2, ARPC5, ATP2A1, CDKN1B, CEBPB, CKM, COL1A1, COL1A2, CTSH, CXCR5, EFNA1, FLT4, FOLH1, FOS, GPC1, HDAC11, HSPA4, IFI30, MCM5, MMP9, MYLPF, NCAM1, ODC1, PMP2, PNP, POSTN, RBBP6 (includes EG:5930), RRM2, SOCS3, TBXAS1, THBS3 (includes EG:7059), TNNI2, TNNT3, TUBA1C, TUBB, TYMS, UGDH, VEGFC	41
Cancer	carcinoma	9.74E-06	ACTC1, AHSG, ALDH1A2, ANXA2, ARPC5, ATP2A1, CDKN1B, CEBPB, CKM, COL1A1, COL1A2, CTSH, FLT4, FOLH1, FOS, GPC1, HDAC11, IFI30, MCM5, MMP9, MYLPF, NCAM1, ODC1, PMP2, POSTN, RBBP6 (includes EG:5930), RRM2, SOCS3, TBXAS1, TNNI2, TNNT3, TUBA1C, TUBB, TYMS, UGDH, VEGFC	36
Cancer	benign tumor	1.16E-05	ACTC1, ACTN3, ATP2A1, CDKN1B, CKM, COL1A2, FBLN1, FLT4, FOS, LHX6, MMP9, MR1, MYLPF, NDRG2, NEGR1, ODC1, SOCS3, TNNI2, TNNT3, TUBA1C	20
Cancer	cervical cancer	1.71E-05	ANXA2, CTSH, FLT4, MMP9, ODC1, RBBP6 (includes EG:5930), RRM2, TPM2, TUBA1C, TYMS	10
Cancer	tumorigenesis	1.75E-05	AACS, ACTC1, ACTN3, AHCY, AHSG, ALDH1A2, ANXA2, ARPC5, ATP2A1, BSG, CDKN1B, CEBPB, CKM, CLIC5, CNDP2, COL1A1, COL1A2, CTSH, CXCR5, CYP1A1, EFNA1, FBLN1, FLT4, FOLH1, FOS, GH1, GPC1, GSTT1, HDAC11, HSD11B2, HSPA4, IFI30, JUNB, KRT17, LHX6, MCM5, MMP9, MR1, MYLPF, NCAM1, NDRG2, NEGR1, NR4A1, ODC1, PDIA6, PMP2, PNP, POSTN, RBBP6 (includes EG:5930), RRM2, SLC2A3, SOCS3, TBXAS1, TES, THBS4, THBS3 (inc…	65
Cancer	neoplasia	2.65E-05	AACS, ACTC1, AHCY, AHSG, ALDH1A2, ANXA2, ARPC5, ATP2A1, BSG, CDKN1B, CEBPB, CKM, CLIC5, CNDP2, COL1A1, COL1A2, CTSH, CXCR5, CYP1A1, EFNA1, FBLN1, FLT4, FOLH1, FOS, GH1, GPC1, GSTT1, HDAC11, HSD11B2, HSPA4, IFI30, JUNB, KRT17, MCM5, MMP9, MR1, MYLPF, NCAM1, NEGR1, NR4A1, ODC1, PDIA6, PMP2, PNP, POSTN, RBBP6 (includes EG:5930), RRM2, SLC2A3, SOCS3, TBXAS1, TES, THBS4, THBS3 (includes EG:7059), TNNI…	61
Cancer	squamous cell tumor	2.71E-05	ATP2A1, CKM, COL1A2, FOS, MMP9, MYLPF, ODC1, POSTN, TBXAS1, TNNI2, TNNT3, TUBA1C, TYMS	13
Cancer	cancer	3.63E-05	AACS, ACTC1, AHCY, AHSG, ALDH1A2, ANXA2, ARPC5, ATP2A1, BSG, CDKN1B, CEBPB, CKM, CLIC5, CNDP2, COL1A1, COL1A2, CTSH, CXCR5, CYP1A1, EFNA1, FLT4, FOLH1, FOS, GH1, GPC1, GSTT1, HDAC11, HSD11B2, HSPA4, IFI30, JUNB, KRT17, MCM5, MMP9, MR1, MYLPF, NCAM1, NEGR1, NR4A1, ODC1, PDIA6, PMP2, PNP, POSTN, RBBP6 (includes EG:5930), RRM2, SLC2A3, SOCS3, TBXAS1, TES, THBS4, THBS3 (includes EG:7059), TNNI2, TNNT…	60
Cancer	skin cancer	4.30E-05	CDKN1B, FLT4, FOS, GSTT1, HDAC11, MMP9, NCAM1, ODC1, TUBA1C, TYMS	10
Cancer	squamous-cell carcinoma	7.99E-05	ATP2A1, CKM, COL1A2, MMP9, MYLPF, ODC1, POSTN, TBXAS1, TNNI2, TNNT3, TUBA1C, TYMS	12
Cancer	prostate cancer	1.14E-04	ACTC1, ALDH1A2, ANXA2, CDKN1B, COL1A1, FLT4, FOLH1, GPC1, HDAC11, MCM5, MMP9, ODC1, RRM2, SOCS3, TUBA1C, TUBB, TYMS, UGDH	18
Cancer	skin tumor	1.38E-04	CDKN1B, FLT4, FOS, HDAC11, MMP9, NCAM1, ODC1, TUBA1C, TYMS	9
Cancer	non-Hodgkin's disease	1.74E-04	CDKN1B, CEBPB, CXCR5, HDAC11, NCAM1, ODC1, PNP, RRM2, TUBA1C, TYMS	10
Cancer	disease of tumor	2.23E-04	AHSG, CDKN1B, FOS, MMP9, NCAM1, RRM2, SOCS3, TOB1, VEGFC	9
Cancer	non-hodgkin lymphoma	2.23E-04	CDKN1B, CEBPB, CXCR5, HDAC11, NCAM1, ODC1, PNP, TUBA1C, TYMS	9
Cancer	bladder cancer	3.59E-04	FLT4, GSTT1, HDAC11, MMP9, ODC1, RRM2, TUBA1C, TYMS	8
Cancer	lung carcinoma	3.85E-04	AHSG, CDKN1B, IFI30, MMP9, NCAM1, RRM2, TUBA1C, TYMS, VEGFC	9
Cancer	lymphoma	3.95E-04	CDKN1B, CEBPB, CXCR5, HDAC11, NCAM1, ODC1, PNP, RRM2, TUBA1C, TYMS	10
Cancer	T-cell non-hodgkin lymphoma	4.70E-04	CDKN1B, CEBPB, HDAC11, NCAM1, ODC1, PNP	6
Cancer	biliary tract cancer	4.70E-04	ANXA2, CYP1A1, FLT4, RRM2, TUBA1C, TYMS	6
Cancer	mesothelioma	6.93E-04	FLT4, HDAC11, MMP9, TUBA1C, TYMS	5
Cancer	prostatic tumor	6.96E-04	ACTC1, ALDH1A2, ANXA2, FLT4, FOLH1, GPC1, MCM5, MMP9, ODC1, SOCS3, TUBA1C, UGDH	12
Cancer	cutaneous T-cell lymphoma	7.30E-04	CEBPB, HDAC11, ODC1, PNP	4
Cancer	sarcoma	7.49E-04	FLT4, FOS, HDAC11, HSPA4, NCAM1, RRM2, THBS3 (includes EG:7059), TUBA1C, TYMS, VEGFC	10
Cancer	bile duct cancer	8.32E-04	CYP1A1, RRM2, TYMS	3
Cancer	osteosarcoma	8.46E-04	FLT4, FOS, THBS3 (includes EG:7059), TUBA1C, TYMS	5
Cancer	lung tumor	9.29E-04	AHSG, CDKN1B, FLT4, IFI30, MMP9, NCAM1, RRM2, TUBA1C, TYMS, VEGFC	10
Cancer	liver tumor	9.45E-04	ARPC5, CDKN1B, CEBPB, FLT4, MMP9, RRM2, SOCS3, TUBA1C, TYMS	9
Cancer	digestive organ tumor	9.83E-04	ANXA2, ARPC5, CDKN1B, CEBPB, COL1A1, COL1A2, FLT4, FOLH1, HDAC11, MMP9, POSTN, RRM2, SOCS3, TUBA1C, TUBB, TYMS	16
Cancer	genital tumor	9.94E-04	ACTC1, ALDH1A2, ANXA2, FLT4, FOLH1, GPC1, HDAC11, MCM5, MMP9, ODC1, RRM2, SOCS3, TUBA1C, TYMS, UGDH	15
Cancer	colon cancer	1.21E-03	AHCY, CDKN1B, CLIC5, GSTT1, HSD11B2, MCM5, MMP9, ODC1, RRM2, SLC2A3, TUBA1C, TUBB, TYMS	13
Cancer	neoplasia of tumor	1.23E-03	AHSG, MMP9, NCAM1, RRM2, VEGFC	5
Cancer	gallbladder cancer	1.37E-03	CYP1A1, FLT4, TUBA1C, TYMS	4
Cancer	lymphoid cancer	1.48E-03	CDKN1B, CEBPB, CXCR5, FLT4, HDAC11, NCAM1, ODC1, PNP, RRM2, TUBA1C, TYMS	11
Cancer	hyperplasia of tissue	1.48E-03	CDKN1B, GH1, HSD11B2, MMP9	4
Cancer	liver cancer	1.54E-03	ARPC5, CDKN1B, CEBPB, FLT4, GSTT1, HDAC11, MMP9, RRM2, SOCS3, TUBA1C, TYMS, VEGFC	12
Cancer	neoplasia of lung tumor	1.61E-03	AHSG, RRM2	2
Cancer	hepatocellular carcinoma	2.24E-03	ARPC5, CDKN1B, FLT4, MMP9, RRM2, SOCS3, TUBA1C, TYMS	8
Cancer	ovarian cancer	2.70E-03	ALDH1A2, FLT4, FOS, HDAC11, IFI30, MMP9, NCAM1, POSTN, RRM2, TUBA1C, TYMS, VEGFC	12
Cancer	uterine cancer	2.82E-03	ACTC1, CTSH, FLT4, FOS, MMP9, MR1, NEGR1, RRM2, SOCS3, TUBA1C, TYMS	11
Cancer	prostatic carcinoma	2.91E-03	ACTC1, ALDH1A2, ANXA2, FOLH1, GPC1, MCM5, MMP9, ODC1, SOCS3, UGDH	10
Cancer	tumorigenesis of lymph node	2.96E-03	CDKN1B, VEGFC	2
Cancer	lung cancer	2.99E-03	AHSG, CDKN1B, CYP1A1, FLT4, GSTT1, HDAC11, IFI30, MMP9, NCAM1, RRM2, TBXAS1, TUBA1C, TYMS, VEGFC	14
Cancer	colon cancer of mammalia	3.78E-03	GSTT1, MMP9	2
Cancer	multiple myeloma	3.78E-03	FLT4, GH1, HDAC11, NCAM1, PDIA6, TYMS	6
Cancer	oral cancer	4.09E-03	BSG, COL1A1, FLT4, FOLH1, MMP9	5
Cancer	gastric cancer	4.23E-03	COL1A1, COL1A2, FLT4, HDAC11, MMP9, TUBA1C, TYMS, VEGFC	8
Cancer	gastrointestinal tumor	4.63E-03	COL1A1, COL1A2, FLT4, HDAC11, TUBA1C, TYMS	6
Cancer	esophageal cancer	4.94E-03	FLT4, HDAC11, ODC1, POSTN, TUBA1C, TYMS	6
Cancer	non-small cell lung cancer	5.14E-03	CDKN1B, FLT4, HDAC11, IFI30, MMP9, RRM2, TUBA1C, TYMS, VEGFC	9
Cancer	breast cancer	5.16E-03	AACS, BSG, CDKN1B, CNDP2, COL1A1, CYP1A1, FLT4, FOS, HDAC11, JUNB, KRT17, MMP9, NR4A1, ODC1, PMP2, RBBP6 (includes EG:5930), RRM2, TES, TUBA1C, TYMS	20
Cancer	renal-cell carcinoma	5.89E-03	FLT4, FOS, HDAC11, MMP9, TUBA1C	5
Cancer	hematologic cancer	6.47E-03	CYP1A1, FLT4, GH1, GSTT1, HDAC11, NCAM1, PDIA6, PNP, RRM2, TUBA1C, TYMS	11
Cancer	stomach tumor	6.60E-03	COL1A1, COL1A2, FLT4, TUBA1C, TYMS	5
Cancer	metastasis of tumor	6.98E-03	AHSG, MMP9, NCAM1, VEGFC	4
Cancer	neoplasia of mammalia	7.81E-03	CDKN1B, CTSH, CYP1A1, GSTT1, MMP9, TES	6
Cancer	small-cell carcinoma	7.93E-03	NCAM1, TUBA1C, TYMS	3
Cancer	pancreatic tumor	8.26E-03	FLT4, FOLH1, HDAC11, RRM2, TUBA1C, TYMS	6
Cancer	uterine tumor	8.43E-03	ACTC1, CTSH, FOS, MMP9, MR1, NEGR1, SOCS3, TUBA1C, TYMS	9
Cancer	renal cancer	8.74E-03	FLT4, FOS, HDAC11, MMP9, RRM2, TUBA1C, VEGFC	7
Cancer	leukemia	9.21E-03	CYP1A1, FLT4, GH1, GSTT1, HDAC11, NCAM1, PNP, RRM2, TUBA1C, TYMS	10
Cancer	hyperproliferation	1.05E-02	CDKN1B, CEBPB, FLT4, FOS, GH1, HSD11B2, MMP9, ODC1, RAC2	9
Cancer	Merkel-cell carcinoma	1.05E-02	NCAM1	1
Cancer	hyperplasia of distal convoluted tubule	1.05E-02	HSD11B2	1
Cancer	hyperplasia of lymph vessel	1.05E-02	FLT4	1
Cancer	hyperplasia of osteocartilaginous tissue	1.05E-02	MMP9	1
Cancer	tumorigenesis of sebaceous adenoma	1.05E-02	FOS	1
Cancer	vascularization of melanoma	1.05E-02	EFNA1	1
Cancer	colorectal cancer	1.15E-02	AHCY, CDKN1B, CLIC5, FLT4, FOLH1, GSTT1, HDAC11, HSD11B2, MCM5, MMP9, ODC1, RRM2, SLC2A3, THBS4, TUBA1C, TUBB, TYMS, VEGFC	18
Cancer	follicular carcinoma	1.20E-02	CDKN1B, FLT4	2
Cancer	hyperplasia	1.22E-02	CDKN1B, CEBPB, FLT4, FOS, GH1, HSD11B2, MMP9, ODC1	8
Carbohydrate Metabolism	oxidation of carbohydrate	5.39E-03	GH1, NR4A1, UGDH	3
Carbohydrate Metabolism	accumulation of UDP-D-glucose	1.05E-02	GALE	1
Carbohydrate Metabolism	accumulation of UDP-N-acetylglucosamine	1.05E-02	GALE	1
Carbohydrate Metabolism	accumulation of UDP-galactose	1.05E-02	GALE	1
Carbohydrate Metabolism	biosynthesis of UDP-glucuronic acid	1.05E-02	UGDH	1
Carbohydrate Metabolism	consumption of glycogen	1.05E-02	CKM	1
Cardiovascular Disease	formation of aneurysm	3.78E-03	EFEMP2, MMP9	2
Cardiovascular Disease	formation of vascular lesion	5.39E-03	EFEMP2, MMP9, NCF1	3
Cardiovascular Disease	bleeding of blood vessel	6.78E-03	EFEMP2, FLT4	2
Cardiovascular Disease	bleeding of aorta	1.05E-02	EFEMP2	1
Cardiovascular Disease	development of abdominal aortic aneurysm	1.05E-02	MMP9	1
Cardiovascular Disease	disorganization of blood vessel lumen	1.05E-02	FLT4	1
Cardiovascular Disease	hypercholesterolemia of rats	1.05E-02	GH1	1
Cardiovascular Disease	salt-sensitive essential hypertension	1.05E-02	HSD11B2	1
Cardiovascular System Development and Function	development of endothelial cells	1.59E-04	COL1A1, EFNA1, FLT4, MMP9, ODC1	5
Cardiovascular System Development and Function	development of blood vessel	2.35E-03	ALDH1A2, ANXA2, COL1A1, COL1A2, EFNA1, FLT4, FOLH1, GH1, JUNB, MMP9, NTN1, SOCS3, VEGFC	13
Cardiovascular System Development and Function	cardiac output of rodents	4.69E-03	GH1, MMP9	2
Cardiovascular System Development and Function	growth of endothelial cells	4.95E-03	EFNA1, FLT4, GPC1	3
Cardiovascular System Development and Function	relaxation of cardiomyocytes	5.69E-03	PVALB, SLC27A1	2
Cardiovascular System Development and Function	tubulogenesis of endothelial cells	6.78E-03	FLT4, MMP9	2
Cardiovascular System Development and Function	cardiovascular process of tumor	6.98E-03	EFNA1, FLT4, MMP9, VEGFC	4
Cardiovascular System Development and Function	relaxation of heart	7.96E-03	PVALB, TPM2	2
Cardiovascular System Development and Function	arrest in S phase of endothelial cells	1.05E-02	CDKN1B	1
Cardiovascular System Development and Function	chemoattraction of endothelial cells	1.05E-02	EFNA1	1
Cardiovascular System Development and Function	convolution of vein	1.05E-02	VEGFC	1
Cardiovascular System Development and Function	delay in vascularization of epiphyseal growth plate	1.05E-02	MMP9	1
Cardiovascular System Development and Function	development of sinus venosus	1.05E-02	ALDH1A2	1
Cardiovascular System Development and Function	diameter of descending aorta	1.05E-02	EFEMP2	1
Cardiovascular System Development and Function	elongation of endothelial cells	1.05E-02	VEGFC	1
Cardiovascular System Development and Function	expansion of vein	1.05E-02	VEGFC	1
Cardiovascular System Development and Function	isovolumic relaxation of heart	1.05E-02	PVALB	1
Cardiovascular System Development and Function	morphology of blood vessel lumen	1.05E-02	FLT4	1
Cardiovascular System Development and Function	morphology of endothelial tissue	1.05E-02	FLT4	1
Cardiovascular System Development and Function	penetration of endothelial cells	1.05E-02	MMP9	1
Cardiovascular System Development and Function	vascularization of melanoma	1.05E-02	EFNA1	1
Cardiovascular System Development and Function	vasodilation of renal artery	1.05E-02	MMP9	1
Cardiovascular System Development and Function	diameter of blood vessel	1.06E-02	EFEMP2, NCF1	2
Cardiovascular System Development and Function	cardiac contractility of heart	1.11E-02	ACTC1, CYP2J2, GNAO1	3
Cell Cycle	re-entry into S phase of cell lines	9.80E-04	CDKN1B, CEBPB, TF	3
Cell Cycle	cell division process of chromosomes	1.05E-03	GH1, GPC1, KIF4A, MIS12, NDEL1, NUF2, SCIN	7
Cell Cycle	cell division process of endothelial cells	1.52E-03	CDKN1B, GPC1, VEGFC	3
Cell Cycle	arrest in interphase of endothelial cells	1.61E-03	CDKN1B, GPC1	2
Cell Cycle	mitosis of T lymphocytes	1.61E-03	CDKN1B, FOS	2
Cell Cycle	cell division process of eye cells	2.96E-03	CDKN1B, VEGFC	2
Cell Cycle	cell stage of T lymphocytes	4.14E-03	CDKN1B, FOS, LGALS9	3
Cell Cycle	delay in cell division process of normal cells	6.78E-03	JUNB, ZBTB16	2
Cell Cycle	assembly of mitotic spindle	9.22E-03	NUF2, TUBB	2
Cell Cycle	G1 phase of neuroepithelial cells	1.05E-02	CDKN1B	1
Cell Cycle	S phase of mammary epithelial cells	1.05E-02	CDKN1B	1
Cell Cycle	arrest in G0/G1 phase transition of hematopoietic progenitor cells	1.05E-02	FOS	1
Cell Cycle	arrest in G1 phase of mesangial cells	1.05E-02	CDKN1B	1
Cell Cycle	arrest in G1 phase of skin cancer cell lines	1.05E-02	CDKN1B	1
Cell Cycle	arrest in G2 phase of endothelial cells	1.05E-02	GPC1	1
Cell Cycle	arrest in S phase of endothelial cells	1.05E-02	CDKN1B	1
Cell Cycle	cell division of granule cell precursors	1.05E-02	CDKN1B	1
Cell Cycle	delay in G2/M phase transition of fibroblasts	1.05E-02	JUNB	1
Cell Cycle	entry into S phase of lymphoma cell lines	1.05E-02	CDKN1B	1
Cell Cycle	exit from cell cycle progression of organ of Corti cells	1.05E-02	CDKN1B	1
Cell Cycle	mitogenesis of beta islet cells	1.05E-02	GH1	1
Cell Cycle	mitogenesis of carcinoma cells	1.05E-02	GH1	1
Cell Cycle	mitogenesis of retinal cells	1.05E-02	VEGFC	1
Cell Cycle	mitosis of Th1 cells	1.05E-02	FOS	1
Cell Cycle	mitosis of organ of Corti cells	1.05E-02	CDKN1B	1
Cell Cycle	organization of chromosomes	1.05E-02	KIF4A	1
Cell Cycle	cell division process of hepatoma cell lines	1.06E-02	AHSG, CDKN1B	2
Cell Cycle	arrest in cell division process of blood cells	1.11E-02	CDKN1B, COL1A1, FOS	3
Cell Cycle	arrest in G0/G1 phase transition of eukaryotic cells	1.25E-02	CDKN1B, FOS, MMP9	3
Cell Death	cell death of liver cells	1.49E-04	CDKN1B, CEBPB, FOS, MMP9, NCF1, RGN, SLC25A4, SOCS3	8
Cell Death	apoptosis of cancer cells	1.97E-04	CDC45, CDKN1B, GH1, MMP9, NR4A1, SOCS3, TF, VEGFC	8
Cell Death	cell death of tumor cell lines	8.13E-04	ATP2A1, BAG3, CDKN1B, CEBPB, CYP2J2, DNAJB1, FBLN1, FBXO32, FOS, GH1, GNAO1, GPC1, HSPA4, MMP9, NCAM1, NR4A1, NTN1, NUF2, ODC1, RBBP6 (includes EG:5930), SCIN, SOCS3, TF, TYMS, VEGFC, ZBTB16	26
Cell Death	cell death of eukaryotic cells	8.41E-04	ALDH1A2, ATP2A1, BAG3, BSG, C8ORF4, CDC45, CDKN1B, CEBPB, CYP2J2, DNAJB1, EFNA1, FBLN1, FBXO32, FLT4, FOS, GH1, GNAO1, GPC1, HSD11B2, HSPA4, JUNB, LGALS9, MMP9, NCAM1, NCF1, NDEL1, NR4A1, NTN1, NUF2, ODC1, PNP, RAC2, RBBP6 (includes EG:5930), RGN, SCIN, SLC25A4, SOCS3, TF, TYMS, VEGFC, ZBTB16	41
Cell Death	apoptosis of eukaryotic cells	1.26E-03	ALDH1A2, ATP2A1, BAG3, C8ORF4, CDC45, CDKN1B, CEBPB, CYP2J2, DNAJB1, EFNA1, FBLN1, FBXO32, FLT4, FOS, GH1, GNAO1, HSD11B2, HSPA4, LGALS9, MMP9, NCAM1, NCF1, NR4A1, NTN1, ODC1, PNP, RAC2, RBBP6 (includes EG:5930), RGN, SCIN, SOCS3, TF, TYMS, VEGFC, ZBTB16	35
Cell Death	cell death of tumor cells	1.37E-03	BSG, CDC45, CDKN1B, GH1, MMP9, NR4A1, SOCS3, TF, VEGFC	9
Cell Death	apoptosis	2.07E-03	ACTC1, ALDH1A2, ATP2A1, BAG3, C8ORF4, CDC45, CDKN1B, CEBPB, CYP2J2, DNAJB1, DNASE1L3, EFNA1, FBLN1, FBXO32, FLT4, FOS, GH1, GNAO1, HSD11B2, HSPA4, LGALS9, MMP9, NCAM1, NCF1, NME2, NR4A1, NTN1, ODC1, PNP, RAC2, RBBP6 (includes EG:5930), RGN, SCIN, SLC25A4, SLC2A3, SOCS3, TF, TYMS, VEGFC, ZBTB16	40
Cell Death	apoptosis of tumor cell lines	2.08E-03	ATP2A1, BAG3, CDKN1B, CEBPB, CYP2J2, DNAJB1, FBLN1, FBXO32, FOS, GH1, HSPA4, MMP9, NCAM1, NR4A1, NTN1, ODC1, RBBP6 (includes EG:5930), SCIN, SOCS3, TF, TYMS, ZBTB16	22
Cell Death	cell death	3.28E-03	ACTC1, ALDH1A2, ATP2A1, BAG3, BSG, C8ORF4, CDC45, CDKN1B, CEBPB, CYP2J2, DNAJB1, DNASE1L3, EFNA1, FBLN1, FBXO32, FLT4, FOS, GH1, GNAO1, GPC1, HSD11B2, HSPA4, JUNB, LGALS9, MMP9, NCAM1, NCF1, NDEL1, NME2, NR4A1, NTN1, NUF2, ODC1, PNP, RAC2, RBBP6 (includes EG:5930), RGN, SCIN, SLC25A4, SLC2A3, SOCS3, TF, TYMS, VEGFC, ZBTB16	45
Cell Death	cell death of hepatocytes	5.24E-03	CDKN1B, FOS, NCF1, RGN, SLC25A4	5
Cell Death	apoptosis of thyroid cells	5.69E-03	C8ORF4, CDKN1B	2
Cell Death	apoptosis of liver cells	6.85E-03	CEBPB, MMP9, NCF1, RGN, SOCS3	5
Cell Death	apoptosis of hepatic stellate cells	7.96E-03	CEBPB, MMP9	2
Cell Death	apoptosis of lymphatic endothelial cells	1.05E-02	FLT4	1
Cell Death	cytotoxicity of Th1 cells	1.05E-02	HLA-DRB1	1
Cell Death	delay in apoptosis of chondrocytes	1.05E-02	MMP9	1
Cell Death	necrosis of lung cells	1.05E-02	MMP9	1
Cell Morphology	cellularity of thymus gland	4.69E-03	CDKN1B, NR4A1	2
Cell Morphology	morphogenesis of eukaryotic cells	4.86E-03	COL1A1, EFNA1, MMP9, ODC1	4
Cell Morphology	branching morphogenesis of eukaryotic cells	9.22E-03	EFNA1, MMP9	2
Cell Morphology	morphogenesis of normal cells	1.04E-02	COL1A1, MMP9, ODC1	3
Cell Morphology	budding of multivesicular bodies	1.05E-02	ANXA2	1
Cell Morphology	cell spreading of trophoblast cells	1.05E-02	ARPC3	1
Cell Morphology	cellularity of medullary cavity	1.05E-02	CDKN1B	1
Cell Morphology	depolarization of epithelial cells	1.05E-02	FOS	1
Cell Morphology	elongation of endothelial cells	1.05E-02	VEGFC	1
Cell Morphology	height of mammary tumor cells	1.05E-02	GH1	1
Cell Morphology	morphology of RPE cells	1.05E-02	COL1A1	1
Cell Morphology	polarity of islet cells	1.05E-02	NCAM1	1
Cell Morphology	reorganization of focal adhesions	1.05E-02	CDKN1B	1
Cell Morphology	structural integrity of myofibrils	1.05E-02	ACTC1	1
Cell Morphology	volume of leukemia cell lines	1.05E-02	SCIN	1
Cell Signaling	removal of Ca2+	1.08E-03	PVALB, SLC27A1	2
Cell Signaling	sequestration of Ca2+	1.08E-03	CKM, PVALB	2
Cell Signaling	sequestration of calcium	1.61E-03	CKM, PVALB	2
Cell Signaling	removal of calcium	2.23E-03	PVALB, SLC27A1	2
Cell Signaling	production of nitric oxide	6.95E-03	CEBPB, HLA-DRB1, JUNB, NCF1, NTN1, SOCS3	6
Cell Signaling	excretion of Ca2+	1.05E-02	PVALB	1
Cell-To-Cell Signaling and Interaction	penetration of normal cells	3.28E-04	ANXA2, MMP9	2
Cell-To-Cell Signaling and Interaction	activation of breast cell lines	1.05E-02	CEBPB	1
Cell-To-Cell Signaling and Interaction	adhesion of cell surface	1.05E-02	NCAM1	1
Cell-To-Cell Signaling and Interaction	cell-cell contact of mammary tumor cells	1.05E-02	GH1	1
Cell-To-Cell Signaling and Interaction	chemoattraction of endothelial cells	1.05E-02	EFNA1	1
Cell-To-Cell Signaling and Interaction	clustering of cell-cell contacts	1.05E-02	NCAM1	1
Cell-To-Cell Signaling and Interaction	penetration of endothelial cells	1.05E-02	MMP9	1
Cell-To-Cell Signaling and Interaction	reorganization of focal adhesions	1.05E-02	CDKN1B	1
Cell-To-Cell Signaling and Interaction	stabilization of adherens junctions	1.05E-02	PTPRU	1
Cell-To-Cell Signaling and Interaction	stimulation of Leydig cells	1.05E-02	GH1	1
Cell-To-Cell Signaling and Interaction	stimulation of pheochromocytoma cell lines	1.05E-02	NCAM1	1
Cellular Assembly and Organization	organization of filaments	6.15E-04	ANXA2, CDKN1B, COL1A1, COL1A2, KRT17, NDEL1, TUBB	7
Cellular Assembly and Organization	aggregation of cellular membrane	6.52E-04	ANXA2, CKM	2
Cellular Assembly and Organization	movement of growth cone	1.61E-03	NCAM1, NTN1	2
Cellular Assembly and Organization	organization of collagen fibrils	2.49E-03	ANXA2, COL1A1, COL1A2	3
Cellular Assembly and Organization	assembly of myofilaments	4.69E-03	ACTC1, FHL1	2
Cellular Assembly and Organization	nucleation of actin	6.78E-03	ARPC3, ARPC5	2
Cellular Assembly and Organization	assembly of mitotic spindle	9.22E-03	NUF2, TUBB	2
Cellular Assembly and Organization	adhesion of cell surface	1.05E-02	NCAM1	1
Cellular Assembly and Organization	assembly of Z line	1.05E-02	FHL1	1
Cellular Assembly and Organization	budding of multivesicular bodies	1.05E-02	ANXA2	1
Cellular Assembly and Organization	clustering of cell-cell contacts	1.05E-02	NCAM1	1
Cellular Assembly and Organization	formation of midzone	1.05E-02	KIF4A	1
Cellular Assembly and Organization	inactivation of ribosome	1.05E-02	FLT4	1
Cellular Assembly and Organization	organization of chromosomes	1.05E-02	KIF4A	1
Cellular Assembly and Organization	reorganization of focal adhesions	1.05E-02	CDKN1B	1
Cellular Assembly and Organization	stabilization of adherens junctions	1.05E-02	PTPRU	1
Cellular Assembly and Organization	structural integrity of myofibrils	1.05E-02	ACTC1	1
Cellular Assembly and Organization	turning of growth cone	1.05E-02	NTN1	1
Cellular Assembly and Organization	formation of mitotic spindle	1.11E-02	KIF4A, NUF2, TUBB	3
Cellular Compromise	endoplasmic reticulum stress response of cells	1.16E-03	ATP2A1, CEBPB, DNAJB1, TOR1A	4
Cellular Compromise	degradation of filaments	4.69E-03	MMP9, TUBB	2
Cellular Compromise	atrophy of myotube	1.05E-02	FBXO32	1
Cellular Compromise	endoplasmic reticulum stress response of cervical cancer cell lines	1.05E-02	ATP2A1	1
Cellular Compromise	fragmentation of microtubules	1.05E-02	TUBB	1
Cellular Development	development of endothelial cells	1.59E-04	COL1A1, EFNA1, FLT4, MMP9, ODC1	5
Cellular Development	developmental process of endothelial cells	3.37E-04	COL1A1, EFNA1, FLT4, GPC1, MMP9, ODC1, VEGFC	7
Cellular Development	developmental process of kidney cell lines	4.70E-04	CES2 (includes EG:8824), EFNA1, FOS, NTN1, POSTN, TPM2	6
Cellular Development	differentiation of tumor cell lines	8.06E-04	ANXA2, CDKN1B, CEBPB, CXCR5, FOS, GNAO1, NCAM1, ODC1, SCIN, SOCS3, ZBTB16	11
Cellular Development	differentiation	2.49E-03	ALDH1A2, ANXA2, BSG, C1QC, CDKN1B, CEBPB, CXCR5, DIO2, EFNA1, FLT4, FOS, GH1, GNAO1, GPC1, JUNB, LGALS9, MMP9, NCAM1, NME2, NR4A1, ODC1, PNP, POSTN, SCIN, SOCS3, TBX18, TOB1, VEGFC, ZBTB16, ZIC2	30
Cellular Development	developmental process of tumor cell lines	2.52E-03	AHSG, ANXA2, CDKN1B, CEBPB, CXCR5, CYP1A1, FOS, GH1, GNAO1, GPC1, NCAM1, NME2, ODC1, POSTN, RBBP6 (includes EG:5930), RRM2, SCIN, SOCS3, TYMS, VEGFC, ZBTB16	21
Cellular Development	developmental process of neuroblastoma cell lines	3.43E-03	CDKN1B, CEBPB, NCAM1, RRM2	4
Cellular Development	developmental process of epithelial cells	3.63E-03	CDKN1B, EFNA1, FOS, GH1, JUNB, MMP9, NME2, SOCS3, ZBTB16	9
Cellular Development	developmental process of hepatocytes	3.77E-03	CEBPB, FOS, MMP9	3
Cellular Development	developmental process of leukemia cell lines	3.77E-03	CEBPB, CXCR5, ODC1, SCIN, SOCS3, VEGFC, ZBTB16	7
Cellular Development	differentiation of cells	4.04E-03	ALDH1A2, ANXA2, BSG, C1QC, CDKN1B, CEBPB, CXCR5, EFNA1, FLT4, FOS, GH1, GNAO1, GPC1, JUNB, LGALS9, MMP9, NCAM1, NME2, NR4A1, ODC1, PNP, POSTN, SCIN, SOCS3, TBX18, TOB1, VEGFC, ZBTB16, ZIC2	29
Cellular Development	tubulogenesis of cells	4.54E-03	CDKN1B, FLT4, MMP9	3
Cellular Development	morphogenesis of eukaryotic cells	4.86E-03	COL1A1, EFNA1, MMP9, ODC1	4
Cellular Development	growth of endothelial cells	4.95E-03	EFNA1, FLT4, GPC1	3
Cellular Development	growth of kidney cell lines	5.42E-03	CES2 (includes EG:8824), FOS, NTN1, TPM2	4
Cellular Development	developmental process of Th2 cells	6.65E-03	CDKN1B, CEBPB, JUNB, SOCS3	4
Cellular Development	tubulogenesis of endothelial cells	6.78E-03	FLT4, MMP9	2
Cellular Development	growth of epithelial cells	7.69E-03	CDKN1B, EFNA1, FOS, ZBTB16	4
Cellular Development	differentiation of cell lines	9.05E-03	ANXA2, CDKN1B, CEBPB, CXCR5, FOS, GNAO1, GPC1, NCAM1, NR4A1, ODC1, SCIN, SOCS3, ZBTB16	13
Cellular Development	branching morphogenesis of eukaryotic cells	9.22E-03	EFNA1, MMP9	2
Cellular Development	growth of fibroblast cell lines	9.59E-03	CDKN1B, CEBPB, CES2 (includes EG:8824), COL1A1, FOS, JUNB, ODC1	7
Cellular Development	morphogenesis of normal cells	1.04E-02	COL1A1, MMP9, ODC1	3
Cellular Development	cell spreading of trophoblast cells	1.05E-02	ARPC3	1
Cellular Development	delay in differentiation of oligodendrocyte precursor cells	1.05E-02	CDKN1B	1
Cellular Development	differentiation of fibrous tissue	1.05E-02	TBX18	1
Cellular Development	differentiation of inner sulcus	1.05E-02	DIO2	1
Cellular Development	differentiation of luteal cells	1.05E-02	CDKN1B	1
Cellular Development	epithelial-mesenchymal transformation of embryonic cell lines	1.05E-02	POSTN	1
Cellular Development	epithelial-mesenchymal transformation of epithelial cell lines	1.05E-02	POSTN	1
Cellular Development	epithelial-mesenchymal transformation of kidney cell lines	1.05E-02	POSTN	1
Cellular Development	lymphangiogenesis of lymphocytes	1.05E-02	VEGFC	1
Cellular Development	differentiation of blood cells	1.09E-02	BSG, C1QC, CDKN1B, CEBPB, CXCR5, FOS, JUNB, MMP9, PNP, SCIN, SOCS3, VEGFC, ZBTB16	13
Cellular Development	developmental process of leukocyte cell lines	1.11E-02	CEBPB, FOS, GH1, MR1, SOCS3, ZBTB16	6
Cellular Development	developmental process of epidermal cells	1.25E-02	EFNA1, FOS, GH1, JUNB, NME2	5
Cellular Function and Maintenance	presence of normal cells	1.75E-04	CDKN1B, GH1, NCAM1, SOCS3, TBX18	5
Cellular Function and Maintenance	localization of neuroendocrine cells	3.28E-04	GH1, NCAM1	2
Cellular Function and Maintenance	organization of filaments	6.15E-04	ANXA2, CDKN1B, COL1A1, COL1A2, KRT17, NDEL1, TUBB	7
Cellular Function and Maintenance	cytostasis of cancer cells	6.52E-04	SOCS3, ZBTB16	2
Cellular Function and Maintenance	localization of normal cells	7.30E-04	GH1, NCAM1, SOCS3, TBX18	4
Cellular Function and Maintenance	endoplasmic reticulum stress response of cells	1.16E-03	ATP2A1, CEBPB, DNAJB1, TOR1A	4
Cellular Function and Maintenance	presence of brain cells	1.61E-03	CDKN1B, GH1	2
Cellular Function and Maintenance	organization of collagen fibrils	2.49E-03	ANXA2, COL1A1, COL1A2	3
Cellular Function and Maintenance	movement of organelle	5.42E-03	ACTC1, KIF4A, NDEL1, NTN1	4
Cellular Function and Maintenance	relaxation of cardiomyocytes	5.69E-03	PVALB, SLC27A1	2
Cellular Function and Maintenance	cytostasis of lung cancer cells	1.05E-02	SOCS3	1
Cellular Function and Maintenance	depolarization of epithelial cells	1.05E-02	FOS	1
Cellular Function and Maintenance	endoplasmic reticulum stress response of cervical cancer cell lines	1.05E-02	ATP2A1	1
Cellular Function and Maintenance	localization of mesenchymal cells	1.05E-02	TBX18	1
Cellular Function and Maintenance	localization of somatotrophs	1.05E-02	GH1	1
Cellular Function and Maintenance	organization of podocytes	1.05E-02	FBLN1	1
Cellular Function and Maintenance	reorganization of focal adhesions	1.05E-02	CDKN1B	1
Cellular Function and Maintenance	organization of normal cells	1.20E-02	FBLN1, FLT4	2
Cellular Growth and Proliferation	growth of cells	2.01E-06	AHCY, AHSG, ANXA2, BSG, C8ORF4, CDKN1B, CEBPB, CES2 (includes EG:8824), COL1A1, COL1A2, CYP1A1, DNAJB1, EFEMP2, EFNA1, FADS2, FLT4, FOS, GH1, GNAO1, GPC1, HSD11B2, IFI30, JUNB, KRT17, LGALS9, LUM, MCM5, MMP9, NME2, NTN1, ODC1, POSTN, RBBP6 (includes EG:5930), RRM2, SOCS3, TF, TOB1, TPM2, TXNDC5, TYMS, VEGFC, ZBTB16	42
Cellular Growth and Proliferation	growth of eukaryotic cells	6.90E-05	AHSG, BSG, C8ORF4, CDKN1B, CEBPB, CES2 (includes EG:8824), COL1A1, CYP1A1, EFEMP2, EFNA1, FLT4, FOS, GH1, GNAO1, GPC1, JUNB, LGALS9, LUM, NME2, NTN1, ODC1, POSTN, RBBP6 (includes EG:5930), RRM2, SOCS3, TPM2, TXNDC5, TYMS, VEGFC, ZBTB16	30
Cellular Growth and Proliferation	proliferation of eukaryotic cells	1.06E-04	ALDH1A2, ANXA2, BSG, C8ORF4, CAPRIN1, CDKN1B, CEBPB, COL1A1, CYP2J2, EFNA1, FHL1, FLT4, FOS, GH1, HLA-DRB1, HSD11B2, IFI30, JUNB, LGALS9, MMP9, NCAM1, NCF1, NDRG2, NME2, NR4A1, ODC1, PNP, PTPRU, RAC2, RRM2, SOCS3, TBX18, TES, TF, TOB1, TXNDC5, TYMS, VEGFC, ZBTB16	39
Cellular Growth and Proliferation	proliferation of liver cells	1.44E-04	CDKN1B, CEBPB, FOS, ODC1, SOCS3, TF, TOB1	7
Cellular Growth and Proliferation	proliferation of cells	1.47E-04	ALDH1A2, ANXA2, BSG, C8ORF4, CAPRIN1, CDC45, CDKN1B, CEBPB, COL1A1, CYP2J2, EFNA1, FHL1, FLT4, FOS, GH1, HLA-DRB1, HSD11B2, IFI30, JUNB, LGALS9, MCFD2, MMP9, NCAM1, NCF1, NDRG2, NME2, NR4A1, NTN1, ODC1, PNP, PTPRU, RAC2, RRM2, SCIN, SKAP2, SOCS3, SSR1, TBX18, TES, TF, TOB1, TXNDC5, TYMS, VEGFC, ZBTB16	45
Cellular Growth and Proliferation	proliferation of hepatocytes	2.56E-04	CDKN1B, CEBPB, FOS, ODC1, SOCS3, TOB1	6
Cellular Growth and Proliferation	proliferation of multilineage progenitor cells	3.03E-04	CDKN1B, NCAM1, SOCS3	3
Cellular Growth and Proliferation	proliferation of normal cells	1.14E-03	ALDH1A2, BSG, C8ORF4, CDKN1B, CEBPB, EFNA1, FHL1, FLT4, FOS, GH1, HLA-DRB1, IFI30, JUNB, LGALS9, MMP9, NCAM1, NCF1, NME2, ODC1, PNP, RAC2, SOCS3, TBX18, TF, TOB1, TXNDC5, VEGFC, ZBTB16	28
Cellular Growth and Proliferation	proliferation of gastrointestinal cells	1.32E-03	MMP9, ODC1, TXNDC5	3
Cellular Growth and Proliferation	growth of cell lines	1.59E-03	AHSG, C8ORF4, CDKN1B, CEBPB, CES2 (includes EG:8824), COL1A1, CYP1A1, FOS, GH1, GNAO1, GPC1, JUNB, NME2, NTN1, ODC1, POSTN, RBBP6 (includes EG:5930), RRM2, SOCS3, TPM2, TYMS, VEGFC	22
Cellular Growth and Proliferation	proliferation of tumor cell lines	1.66E-03	ANXA2, CDKN1B, CEBPB, COL1A1, CYP2J2, GH1, HSD11B2, JUNB, MMP9, NDRG2, NR4A1, PTPRU, RRM2, SOCS3, TES, TF, TYMS, VEGFC	18
Cellular Growth and Proliferation	proliferation of pancreatic cancer cell lines	2.16E-03	ANXA2, CDKN1B, GH1, SOCS3	4
Cellular Growth and Proliferation	proliferation of mammary cells	2.49E-03	CDKN1B, CEBPB, MMP9	3
Cellular Growth and Proliferation	colony formation of eukaryotic cells	3.17E-03	CDKN1B, CYP2J2, FBLN1, FOS, JUNB, LUM, MMP9, NME2, RAC2, RRM2, TES	11
Cellular Growth and Proliferation	proliferation of crypt cells	3.78E-03	MMP9, ODC1	2
Cellular Growth and Proliferation	growth of endothelial cells	4.95E-03	EFNA1, FLT4, GPC1	3
Cellular Growth and Proliferation	quantity of tumor cell lines	5.24E-03	CDKN1B, CYP2J2, GH1, JUNB, TYMS	5
Cellular Growth and Proliferation	growth of kidney cell lines	5.42E-03	CES2 (includes EG:8824), FOS, NTN1, TPM2	4
Cellular Growth and Proliferation	colony formation of tumor cell lines	5.87E-03	CDKN1B, CYP2J2, FBLN1, LUM, NME2, RRM2, TES	7
Cellular Growth and Proliferation	growth of epithelial cells	7.69E-03	CDKN1B, EFNA1, FOS, ZBTB16	4
Cellular Growth and Proliferation	colony formation of ovarian cancer cell lines	7.96E-03	NME2, TES	2
Cellular Growth and Proliferation	proliferation of epithelial cells	8.53E-03	CDKN1B, CEBPB, EFNA1, JUNB, MMP9, NME2, TBX18, VEGFC	8
Cellular Growth and Proliferation	proliferation of mammary epithelial cells	9.22E-03	CEBPB, MMP9	2
Cellular Growth and Proliferation	growth of fibroblast cell lines	9.59E-03	CDKN1B, CEBPB, CES2 (includes EG:8824), COL1A1, FOS, JUNB, ODC1	7
Cellular Growth and Proliferation	cloning of bone marrow cells	1.05E-02	SOCS3	1
Cellular Growth and Proliferation	proliferation of burst-forming erythroid cells	1.05E-02	SOCS3	1
Cellular Growth and Proliferation	proliferation of colony-forming erythroid cells	1.05E-02	SOCS3	1
Cellular Growth and Proliferation	proliferation of sensory progenitor cells	1.05E-02	CDKN1B	1
Cellular Growth and Proliferation	stimulation of Leydig cells	1.05E-02	GH1	1
Cellular Growth and Proliferation	stimulation of pheochromocytoma cell lines	1.05E-02	NCAM1	1
Cellular Growth and Proliferation	colony formation of cervical cancer cell lines	1.20E-02	LUM, TES	2
Cellular Growth and Proliferation	proliferation of lymphocytes	1.22E-02	BSG, CDKN1B, CEBPB, EFNA1, GH1, HLA-DRB1, JUNB, LGALS9, MMP9, PNP, RAC2, SOCS3, ZBTB16	13
Cellular Movement	invasion of eukaryotic cells	1.38E-04	BSG, CDKN1B, CYP2J2, EFNA1, FBLN1, FLT4, FOLH1, GH1, JUNB, MMP9, NME2, NTN1, ODC1, POSTN, VEGFC, ZBTB16	16
Cellular Movement	invasion of cell lines	2.97E-04	BSG, CDKN1B, CYP2J2, EFNA1, FBLN1, FLT4, FOLH1, JUNB, MMP9, NME2, NTN1, ODC1, POSTN, VEGFC	14
Cellular Movement	localization of neuroendocrine cells	3.28E-04	GH1, NCAM1	2
Cellular Movement	migration of eukaryotic cells	3.91E-04	AHSG, ANXA2, CD99L2, CDKN1B, COL1A1, CXCR5, CYP2J2, EFNA1, FHL1, FLT4, GH1, GNAO1, LGALS9, LHX6, LUM, MMP9, NBL1, NCAM1, NCF1, NDEL1, NTN1, POSTN, PTPRU, RAC2, SOCS3, VEGFC, ZBTB16	27
Cellular Movement	migration of cells	4.87E-04	AHSG, ANXA2, CD99L2, CDKN1B, COL1A1, CXCR5, CYP2J2, EFNA1, FHL1, FLT4, GH1, GNAO1, LGALS9, LHX6, LUM, MMP9, NBL1, NCAM1, NCF1, NDEL1, NTN1, POSTN, PTPRU, RAC2, SOCS3, THBS4, VEGFC, ZBTB16	28
Cellular Movement	migration of normal cells	6.16E-04	AHSG, CD99L2, CDKN1B, COL1A1, CXCR5, CYP2J2, EFNA1, FHL1, FLT4, GNAO1, LGALS9, LHX6, LUM, MMP9, NBL1, NCAM1, NCF1, NDEL1, NTN1, RAC2, SOCS3, VEGFC	22
Cellular Movement	localization of normal cells	7.30E-04	GH1, NCAM1, SOCS3, TBX18	4
Cellular Movement	migration of hepatoma cell lines	9.80E-04	CDKN1B, CYP2J2, SOCS3	3
Cellular Movement	invasion of embryonic cell lines	1.08E-03	ODC1, POSTN	2
Cellular Movement	cell movement	1.26E-03	ANXA2, ARPC3, ARPC5, BSG, CDKN1B, COL1A1, CXCR5, EFNA1, FOS, GH1, GNAO1, LGALS9, MMP9, NCF1, NTN1, RAC2, SOCS3, TBXAS1, TPM4, TUBB, VEGFC, ZBTB16	22
Cellular Movement	invasion of endothelial cell lines	1.32E-03	FLT4, FOLH1, VEGFC	3
Cellular Movement	invasion of endothelial cells	1.32E-03	FOLH1, MMP9, VEGFC	3
Cellular Movement	movement of growth cone	1.61E-03	NCAM1, NTN1	2
Cellular Movement	homing of B lymphocytes	3.42E-03	CXCR5, MMP9, RAC2	3
Cellular Movement	invasion of squamous cell carcinoma cell lines	4.14E-03	CYP2J2, MMP9, POSTN	3
Cellular Movement	cell movement of eukaryotic cells	6.48E-03	ANXA2, BSG, CDKN1B, COL1A1, CXCR5, EFNA1, FOS, GH1, GNAO1, LGALS9, MMP9, NCF1, NTN1, RAC2, SOCS3, TBXAS1, VEGFC, ZBTB16	18
Cellular Movement	invasion of melanoma cells	6.78E-03	MMP9, ZBTB16	2
Cellular Movement	migration of oligodendrocytes	7.96E-03	NCAM1, NTN1	2
Cellular Movement	invasion of tumor cell lines	8.32E-03	BSG, CDKN1B, CYP2J2, EFNA1, FBLN1, FOLH1, JUNB, MMP9, NME2, POSTN	10
Cellular Movement	movement of kidney cell lines	8.82E-03	EFNA1, FLT4, POSTN, RAC2	4
Cellular Movement	invasion of fibroblast cell lines	9.10E-03	FBLN1, NTN1, ODC1	3
Cellular Movement	chemoattraction of endothelial cells	1.05E-02	EFNA1	1
Cellular Movement	delay in withdrawal of neurons	1.05E-02	NCAM1	1
Cellular Movement	distribution of cortical neurons	1.05E-02	NTN1	1
Cellular Movement	localization of mesenchymal cells	1.05E-02	TBX18	1
Cellular Movement	localization of somatotrophs	1.05E-02	GH1	1
Cellular Movement	turning of growth cone	1.05E-02	NTN1	1
Cellular Movement	migration of keratinocytes	1.25E-02	AHSG, MMP9, SOCS3	3
Connective Tissue Development and Function	bone mineral density of femur	5.80E-04	FOS, GH1, RAC2	3
Connective Tissue Development and Function	bone mineral density of bone	7.30E-04	FOS, GH1, RAC2, TOB1	4
Connective Tissue Development and Function	development of trabecular bone	1.61E-03	MMP9, POSTN	2
Connective Tissue Development and Function	endochondral ossification	1.74E-03	COL10A1, COL1A1, FOS	3
Connective Tissue Development and Function	quantity of connective tissue cells	2.73E-03	CDKN1B, FOS, GH1, HSD11B2, JUNB, TOB1	6
Connective Tissue Development and Function	thickness of bone	9.22E-03	FOS, RAC2	2
Connective Tissue Development and Function	growth of fibroblast cell lines	9.59E-03	CDKN1B, CEBPB, CES2 (includes EG:8824), COL1A1, FOS, JUNB, ODC1	7
Connective Tissue Development and Function	delay in G2/M phase transition of fibroblasts	1.05E-02	JUNB	1
Connective Tissue Development and Function	formation of posterior semicircular canal	1.05E-02	NTN1	1
Connective Tissue Development and Function	oxidation of white adipose tissue	1.05E-02	CEBPB	1
Connective Tissue Development and Function	quantity of trabecular reticulum cells	1.05E-02	HSD11B2	1
Connective Tissue Disorders	systemic juvenile idiopathic arthritis	3.42E-03	COL10A1, GH1, HLA-DRB1	3
Connective Tissue Disorders	connective tissue disorder of mammalia	3.88E-03	EFEMP2, FOS, HLA-DRB1, LUM, MMP9, NCF1, SOCS3	7
Connective Tissue Disorders	Ehlers-Danlos syndrome	7.96E-03	COL1A1, COL1A2	2
Connective Tissue Disorders	arthritis of mammalia	8.50E-03	FOS, HLA-DRB1, LUM, MMP9, NCF1, SOCS3	6
Connective Tissue Disorders	hypoplasia of white adipose tissue	1.05E-02	CEBPB	1
Connective Tissue Disorders	connective tissue disorder of rodents	1.23E-02	EFEMP2, FOS, LUM, MMP9, NCF1, SOCS3	6
Dermatological Diseases and Conditions	dermatological disorder	2.38E-05	CDKN1B, COL10A1, COL1A1, COL1A2, EFEMP2, FADS2, FLT4, FOS, GH1, GSTT1, HDAC11, HLA-DRB1, IFI30, JUNB, KRT17, MCM5, MMP9, NCAM1, NR4A1, ODC1, SOCS3, TUBA1C, TYMS	23
Dermatological Diseases and Conditions	skin cancer	4.30E-05	CDKN1B, FLT4, FOS, GSTT1, HDAC11, MMP9, NCAM1, ODC1, TUBA1C, TYMS	10
Dermatological Diseases and Conditions	skin tumor	1.38E-04	CDKN1B, FLT4, FOS, HDAC11, MMP9, NCAM1, ODC1, TUBA1C, TYMS	9
Dermatological Diseases and Conditions	dermatitis	5.94E-04	FADS2, HDAC11, HLA-DRB1, IFI30, JUNB, NR4A1, SOCS3, TYMS	8
Dermatological Diseases and Conditions	burn	3.87E-03	COL10A1, COL1A1, COL1A2, GH1	4
Dermatological Diseases and Conditions	atopic dermatitis	4.64E-03	HLA-DRB1, IFI30, JUNB, SOCS3, TYMS	5
Dermatological Diseases and Conditions	Ehlers-Danlos syndrome	7.96E-03	COL1A1, COL1A2	2
Dermatological Diseases and Conditions	Merkel-cell carcinoma	1.05E-02	NCAM1	1
Dermatological Diseases and Conditions	dedifferentiation of keratinocytes	1.05E-02	MMP9	1
Dermatological Diseases and Conditions	desquamation of corneal epithelial tissue	1.05E-02	MMP9	1
Dermatological Diseases and Conditions	tumorigenesis of sebaceous adenoma	1.05E-02	FOS	1
Developmental Disorder	osteogenesis imperfecta	1.30E-04	COL1A1, COL1A2, GH1	3
Developmental Disorder	developmental disorder of secretory structure	4.14E-03	CDKN1B, GH1, ODC1	3
Developmental Disorder	hypoplasia	5.04E-03	CDKN1B, CEBPB, GH1, NTN1, VEGFC	5
Developmental Disorder	hypertrophy	5.83E-03	ACTC1, CDKN1B, COL1A1, FBXO32, GH1, HSD11B2, MMP9, NCF1, ODC1, POSTN	10
Developmental Disorder	developmental disorder	8.70E-03	ACTC1, CDKN1B, CEBPB, COL1A1, COL1A2, FBLN1, FBXO32, GH1, GPC1, HSD11B2, KRT17, MFAP4, MMP9, NCF1, NTN1, ODC1, POSTN, TF, VEGFC, ZIC2	20
Developmental Disorder	hypertrophy of organ	1.04E-02	ACTC1, FBXO32, GH1, ODC1, POSTN	5
Developmental Disorder	autosomal dominant isolated somatotropin deficiency	1.05E-02	GH1	1
Developmental Disorder	dedifferentiation of keratinocytes	1.05E-02	MMP9	1
Developmental Disorder	dwarfism of rats	1.05E-02	GH1	1
Developmental Disorder	hypertrophy of distal convoluted tubule	1.05E-02	HSD11B2	1
Developmental Disorder	hypoplasia of white adipose tissue	1.05E-02	CEBPB	1
Developmental Disorder	steatocystoma multiplex	1.05E-02	KRT17	1
Developmental Disorder	hypoplasia of secretory structure	1.20E-02	CDKN1B, GH1	2
Digestive System Development and Function	mass of liver	5.93E-05	CDKN1B, GH1, NCF1, ODC1, SOCS3	5
Digestive System Development and Function	proliferation of crypt cells	3.78E-03	MMP9, ODC1	2
Digestive System Development and Function	size of liver	9.22E-03	GH1, SOCS3	2
DNA Replication, Recombination, and Repair	assembly of mitotic spindle	9.22E-03	NUF2, TUBB	2
DNA Replication, Recombination, and Repair	cleavage of protein binding site	1.05E-02	CEBPB	1
DNA Replication, Recombination, and Repair	hypercondensation of chromosomes	1.05E-02	KIF4A	1
DNA Replication, Recombination, and Repair	organization of chromosomes	1.05E-02	KIF4A	1
DNA Replication, Recombination, and Repair	single-stranded DNA break repair of DNA	1.05E-02	FOS	1
DNA Replication, Recombination, and Repair	unwinding of origin of replication in the short region	1.05E-02	DNAJB1	1
DNA Replication, Recombination, and Repair	incorporation of thymidine	1.10E-02	CDKN1B, GH1, GNAO1, TF	4
DNA Replication, Recombination, and Repair	formation of mitotic spindle	1.11E-02	KIF4A, NUF2, TUBB	3
Drug Metabolism	biosynthesis of 9-cis-retinoic acid	2.24E-05	ALDH1A2, ALDH8A1, CYP1A1	3
Drug Metabolism	binding of hydrocortisone	1.05E-02	HSD11B2	1
Drug Metabolism	clearance of lithium	1.05E-02	PVALB	1
Drug Metabolism	conversion of irinotecan	1.05E-02	CES2 (includes EG:8824)	1
Embryonic Development	invasion of embryonic cell lines	1.08E-03	ODC1, POSTN	2
Embryonic Development	tubulogenesis of cells	4.54E-03	CDKN1B, FLT4, MMP9	3
Embryonic Development	tubulogenesis of endothelial cells	6.78E-03	FLT4, MMP9	2
Embryonic Development	branching morphogenesis of organ	7.96E-03	CTSH, MMP9	2
Embryonic Development	branching morphogenesis of eukaryotic cells	9.22E-03	EFNA1, MMP9	2
Embryonic Development	arrest in development of embryo	1.05E-02	ODC1	1
Embryonic Development	cell division of granule cell precursors	1.05E-02	CDKN1B	1
Embryonic Development	cell spreading of trophoblast cells	1.05E-02	ARPC3	1
Embryonic Development	delay in formation of neural fold	1.05E-02	NCAM1	1
Embryonic Development	development of sinus venosus	1.05E-02	ALDH1A2	1
Embryonic Development	epithelial-mesenchymal transformation of embryonic cell lines	1.05E-02	POSTN	1
Embryonic Development	formation of lung bud	1.05E-02	ALDH1A2	1
Embryonic Development	formation of vestibular fusion plate	1.05E-02	NTN1	1
Embryonic Development	localization of mesenchymal cells	1.05E-02	TBX18	1
Embryonic Development	size of accessory olfactory bulb	1.05E-02	GNAO1	1
Embryonic Development	stabilization of Wolffian duct	1.05E-02	GH1	1
Endocrine System Development and Function	localization of neuroendocrine cells	3.28E-04	GH1, NCAM1	2
Endocrine System Development and Function	mass of pituitary gland	1.61E-03	CDKN1B, GH1	2
Endocrine System Development and Function	binding of hydrocortisone	1.05E-02	HSD11B2	1
Endocrine System Development and Function	localization of somatotrophs	1.05E-02	GH1	1
Endocrine System Development and Function	mitogenesis of beta islet cells	1.05E-02	GH1	1
Endocrine System Development and Function	polarity of islet cells	1.05E-02	NCAM1	1
Endocrine System Development and Function	production of 2-hydroxyestradiol	1.05E-02	CYP1A1	1
Endocrine System Development and Function	quantity of anterior pituitary cells	1.20E-02	CDKN1B, GH1	2
Endocrine System Disorders	Kowarski syndrome	1.05E-02	GH1	1
Endocrine System Disorders	autosomal dominant isolated somatotropin deficiency	1.05E-02	GH1	1
Endocrine System Disorders	disease of pancreas	1.20E-02	CDKN1B, ODC1	2
Endocrine System Disorders	disease of pituitary gland	1.20E-02	CDKN1B, GH1	2
Free Radical Scavenging	generation of superoxide	4.95E-03	NCF1, RAC2, TF	3
Free Radical Scavenging	formation of reactive oxygen species	6.34E-03	CYP1A1, NCF1, RAC2	3
Gastrointestinal Disease	liver tumor	9.45E-04	ARPC5, CDKN1B, CEBPB, FLT4, MMP9, RRM2, SOCS3, TUBA1C, TYMS	9
Gastrointestinal Disease	digestive organ tumor	9.83E-04	ANXA2, ARPC5, CDKN1B, CEBPB, COL1A1, COL1A2, FLT4, FOLH1, HDAC11, MMP9, POSTN, RRM2, SOCS3, TUBA1C, TUBB, TYMS	16
Gastrointestinal Disease	colon cancer	1.21E-03	AHCY, CDKN1B, CLIC5, GSTT1, HSD11B2, MCM5, MMP9, ODC1, RRM2, SLC2A3, TUBA1C, TUBB, TYMS	13
Gastrointestinal Disease	gallbladder cancer	1.37E-03	CYP1A1, FLT4, TUBA1C, TYMS	4
Gastrointestinal Disease	hepatocellular carcinoma	2.24E-03	ARPC5, CDKN1B, FLT4, MMP9, RRM2, SOCS3, TUBA1C, TYMS	8
Gastrointestinal Disease	colon cancer of mammalia	3.78E-03	GSTT1, MMP9	2
Gastrointestinal Disease	gastric cancer	4.23E-03	COL1A1, COL1A2, FLT4, HDAC11, MMP9, TUBA1C, TYMS, VEGFC	8
Gastrointestinal Disease	gastrointestinal tumor	4.63E-03	COL1A1, COL1A2, FLT4, HDAC11, TUBA1C, TYMS	6
Gastrointestinal Disease	esophageal cancer	4.94E-03	FLT4, HDAC11, ODC1, POSTN, TUBA1C, TYMS	6
Gastrointestinal Disease	stomach tumor	6.60E-03	COL1A1, COL1A2, FLT4, TUBA1C, TYMS	5
Gastrointestinal Disease	pancreatic tumor	8.26E-03	FLT4, FOLH1, HDAC11, RRM2, TUBA1C, TYMS	6
Gastrointestinal Disease	colorectal cancer	1.15E-02	AHCY, CDKN1B, CLIC5, FLT4, FOLH1, GSTT1, HDAC11, HSD11B2, MCM5, MMP9, ODC1, RRM2, SLC2A3, THBS4, TUBA1C, TUBB, TYMS, VEGFC	18
Gene Expression	activation of AP1/CRE element	2.96E-03	FOS, JUNB	2
Gene Expression	activation of ATF binding site	2.96E-03	FOS, JUNB	2
Gene Expression	transcription of IL-4 response element	3.78E-03	CEBPB, SOCS3	2
Gene Expression	transrepression	3.78E-03	CEBPB, FOS	2
Gene Expression	transactivation of cAMP response element	9.22E-03	FOS, JUNB	2
Gene Expression	activation of GAS-like binding site	1.05E-02	GH1	1
Gene Expression	binding of ATF binding site	1.05E-02	FOS	1
Gene Expression	binding of origin of replication in the short region	1.05E-02	DNAJB1	1
Gene Expression	repression of CarG box	1.05E-02	FOS	1
Gene Expression	binding of synthetic promoter	1.25E-02	JUNB, SOCS3, TF	3
Genetic Disorder	prostate cancer	1.14E-04	ACTC1, ALDH1A2, ANXA2, CDKN1B, COL1A1, FLT4, FOLH1, GPC1, HDAC11, MCM5, MMP9, ODC1, RRM2, SOCS3, TUBA1C, TUBB, TYMS, UGDH	18
Genetic Disorder	osteogenesis imperfecta	1.30E-04	COL1A1, COL1A2, GH1	3
Genetic Disorder	genetic disorder	3.53E-04	AACS, ACTC1, ACTN3, AHCY, AHSG, ALDH1A2, ANKS4B (includes EG:257629), ANXA2, ATP2A1, BSG, CAPRIN1, CD99L2, CDC45, CDKN1B, CEBPB, CELF4, CFL2, CHP, CKAP4, CKM, CLIC5, COL10A1, COL1A1, COL1A2, CORO1C, CPN1, CRHBP, CTSH, CYP1A1, CYP8B1, DDOST, DGAT1, DIO2, DNAJB1, EFEMP2, ELOVL4, FADS2, FAM175B, FBLN1, FHL1, FIBP, FLT4, FOLH1, FOS, GALE, GALM, GH1, GNAO1, GPC1, GPD1, GSTT1, HDAC11, HGD, HLA-DRB1, HS…	105
Genetic Disorder	lung carcinoma	3.85E-04	AHSG, CDKN1B, IFI30, MMP9, NCAM1, RRM2, TUBA1C, TYMS, VEGFC	9
Genetic Disorder	age-related macular degeneration	6.46E-04	EFEMP2, ELOVL4, FBLN1, FLT4, TF	5
Genetic Disorder	lung tumor	9.29E-04	AHSG, CDKN1B, FLT4, IFI30, MMP9, NCAM1, RRM2, TUBA1C, TYMS, VEGFC	10
Genetic Disorder	colon cancer	1.21E-03	AHCY, CDKN1B, CLIC5, GSTT1, HSD11B2, MCM5, MMP9, ODC1, RRM2, SLC2A3, TUBA1C, TUBB, TYMS	13
Genetic Disorder	gallbladder cancer	1.37E-03	CYP1A1, FLT4, TUBA1C, TYMS	4
Genetic Disorder	prostatic carcinoma	2.91E-03	ACTC1, ALDH1A2, ANXA2, FOLH1, GPC1, MCM5, MMP9, ODC1, SOCS3, UGDH	10
Genetic Disorder	lung cancer	2.99E-03	AHSG, CDKN1B, CYP1A1, FLT4, GSTT1, HDAC11, IFI30, MMP9, NCAM1, RRM2, TBXAS1, TUBA1C, TYMS, VEGFC	14
Genetic Disorder	obesity of mice	3.15E-03	AHSG, CEBPB, DGAT1, GH1, HSD11B2, SLC27A1, SOCS3	7
Genetic Disorder	colon cancer of mammalia	3.78E-03	GSTT1, MMP9	2
Genetic Disorder	atopic dermatitis	4.64E-03	HLA-DRB1, IFI30, JUNB, SOCS3, TYMS	5
Genetic Disorder	Huntington's disease	4.93E-03	ACTN3, AHCY, ATP2A1, DIO2, DNAJB1, FOS, GH1, GNAO1, GPD1, JUNB, NR4A1, PVALB, SLC27A1, THBS3 (includes EG:7059), TNNI2, ZBTB16	16
Genetic Disorder	non-small cell lung cancer	5.14E-03	CDKN1B, FLT4, HDAC11, IFI30, MMP9, RRM2, TUBA1C, TYMS, VEGFC	9
Genetic Disorder	Ehlers-Danlos syndrome	7.96E-03	COL1A1, COL1A2	2
Genetic Disorder	Kowarski syndrome	1.05E-02	GH1	1
Genetic Disorder	apparent mineralocorticoid excess of mice	1.05E-02	HSD11B2	1
Genetic Disorder	autosomal dominant isolated somatotropin deficiency	1.05E-02	GH1	1
Genetic Disorder	distal arthrogryposis type 1	1.05E-02	TPM2	1
Genetic Disorder	dwarfism of rats	1.05E-02	GH1	1
Genetic Disorder	hereditary folate malabsorption	1.05E-02	SLC46A1	1
Genetic Disorder	hypercholesterolemia of rats	1.05E-02	GH1	1
Genetic Disorder	hypotransferrinemia	1.05E-02	TF	1
Genetic Disorder	neutrophil immunodeficiency syndrome	1.05E-02	RAC2	1
Genetic Disorder	salt-sensitive essential hypertension	1.05E-02	HSD11B2	1
Genetic Disorder	steatocystoma multiplex	1.05E-02	KRT17	1
Genetic Disorder	torsion dystonia 1	1.05E-02	TOR1A	1
Hair and Skin Development and Function	quantity of fur	1.05E-02	DGAT1	1
Hematological Disease	leukocytosis	3.23E-03	BSG, MMP9, RAC2, SOCS3	4
Hematological Disease	multiple myeloma	3.78E-03	FLT4, GH1, HDAC11, NCAM1, PDIA6, TYMS	6
Hematological Disease	erythrocytosis	4.54E-03	RAC2, RRM2, SOCS3	3
Hematological Disease	leukocytosis of mice	5.85E-03	MMP9, RAC2, SOCS3	3
Hematological Disease	hematologic cancer	6.47E-03	CYP1A1, FLT4, GH1, GSTT1, HDAC11, NCAM1, PDIA6, PNP, RRM2, TUBA1C, TYMS	11
Hematological Disease	neutrophilia	6.84E-03	BSG, RAC2, SOCS3	3
Hematological Disease	hematological disorder	7.51E-03	ANXA2, ATP2A1, BSG, CEBPB, CYP1A1, FLT4, GH1, GPD1, GSTT1, HDAC11, MCFD2, MMP9, NCAM1, PDIA6, PNP, RAC2, RRM2, SOCS3, TUBA1C, TUBB, TYMS, VEGFC	22
Hematological Disease	leukemia	9.21E-03	CYP1A1, FLT4, GH1, GSTT1, HDAC11, NCAM1, PNP, RRM2, TUBA1C, TYMS	10
Hematological Disease	depression of bone marrow	1.05E-02	CYP1A1	1
Hematological Disease	hyperalbuminemia of mice	1.05E-02	GH1	1
Hematological Disease	neutrophilia of lung tissue	1.05E-02	BSG	1
Hematological Disease	normocytic anemia of mice	1.05E-02	GH1	1
Hematological System Development and Function	homing of B lymphocytes	3.42E-03	CXCR5, MMP9, RAC2	3
Hematological System Development and Function	quantity of myeloid cells	6.55E-03	CDKN1B, MMP9, RAC2, SOCS3, TF, ZBTB16	6
Hematological System Development and Function	quantity of reticulocytes	9.22E-03	HBZ, RAC2	2
Hematological System Development and Function	lymphangiogenesis of lymphocytes	1.05E-02	VEGFC	1
Hematological System Development and Function	proliferation of burst-forming erythroid cells	1.05E-02	SOCS3	1
Hematological System Development and Function	proliferation of colony-forming erythroid cells	1.05E-02	SOCS3	1
Hematological System Development and Function	differentiation of blood cells	1.09E-02	BSG, C1QC, CDKN1B, CEBPB, CXCR5, FOS, JUNB, MMP9, PNP, SCIN, SOCS3, VEGFC, ZBTB16	13
Hematological System Development and Function	proliferation of lymphocytes	1.22E-02	BSG, CDKN1B, CEBPB, EFNA1, GH1, HLA-DRB1, JUNB, LGALS9, MMP9, PNP, RAC2, SOCS3, ZBTB16	13
Hematopoiesis	quantity of reticulocytes	9.22E-03	HBZ, RAC2	2
Hematopoiesis	lymphangiogenesis of lymphocytes	1.05E-02	VEGFC	1
Hematopoiesis	proliferation of burst-forming erythroid cells	1.05E-02	SOCS3	1
Hematopoiesis	proliferation of colony-forming erythroid cells	1.05E-02	SOCS3	1
Hepatic System Development and Function	mass of liver	5.93E-05	CDKN1B, GH1, NCF1, ODC1, SOCS3	5
Hepatic System Development and Function	proliferation of liver cells	1.44E-04	CDKN1B, CEBPB, FOS, ODC1, SOCS3, TF, TOB1	7
Hepatic System Development and Function	proliferation of hepatocytes	2.56E-04	CDKN1B, CEBPB, FOS, ODC1, SOCS3, TOB1	6
Hepatic System Development and Function	size of liver	9.22E-03	GH1, SOCS3	2
Hepatic System Disease	liver tumor	9.45E-04	ARPC5, CDKN1B, CEBPB, FLT4, MMP9, RRM2, SOCS3, TUBA1C, TYMS	9
Hepatic System Disease	liver cancer	1.54E-03	ARPC5, CDKN1B, CEBPB, FLT4, GSTT1, HDAC11, MMP9, RRM2, SOCS3, TUBA1C, TYMS, VEGFC	12
Hepatic System Disease	hepatocellular carcinoma	2.24E-03	ARPC5, CDKN1B, FLT4, MMP9, RRM2, SOCS3, TUBA1C, TYMS	8
Humoral Immune Response	homing of B lymphocytes	3.42E-03	CXCR5, MMP9, RAC2	3
Immune Cell Trafficking	homing of B lymphocytes	3.42E-03	CXCR5, MMP9, RAC2	3
Immunological Disease	lymphedema of mice	1.10E-04	FLT4, VEGFC	2
Immunological Disease	disease of lymph vessel	3.28E-04	FLT4, VEGFC	2
Immunological Disease	tumorigenesis of lymph node	2.96E-03	CDKN1B, VEGFC	2
Immunological Disease	atopic dermatitis	4.64E-03	HLA-DRB1, IFI30, JUNB, SOCS3, TYMS	5
Immunological Disease	immunological disorder of mammalia	4.75E-03	FADS2, FLT4, FOS, HLA-DRB1, HRSP12, MMP9, MR1, NCF1, PMP2, SOCS3, VEGFC	11
Immunological Disease	hyperplasia of lymph vessel	1.05E-02	FLT4	1
Immunological Disease	neutrophil immunodeficiency syndrome	1.05E-02	RAC2	1
Infection Mechanism	expression of HIV-1	5.69E-03	DNAJB1, FOS	2
Infection Mechanism	regulation of mouse mammary tumor virus	1.05E-02	HSD11B2	1
Infection Mechanism	infection by HIV	1.11E-02	ANXA2, C4orf33, DDOST, DGAT1, DNAJB1, GH1, MMP9, MR1, NEIL3, NTN1, PDIA6, PTPRU, RRM2, SLC46A1, SSR1, TRPT1, TUBA1C, TYMS	18
Infectious Disease	infection by HIV	1.11E-02	ANXA2, C4orf33, DDOST, DGAT1, DNAJB1, GH1, MMP9, MR1, NEIL3, NTN1, PDIA6, PTPRU, RRM2, SLC46A1, SSR1, TRPT1, TUBA1C, TYMS	18
Inflammatory Disease	dermatitis	5.94E-04	FADS2, HDAC11, HLA-DRB1, IFI30, JUNB, NR4A1, SOCS3, TYMS	8
Inflammatory Disease	systemic juvenile idiopathic arthritis	3.42E-03	COL10A1, GH1, HLA-DRB1	3
Inflammatory Disease	atopic dermatitis	4.64E-03	HLA-DRB1, IFI30, JUNB, SOCS3, TYMS	5
Inflammatory Disease	arthritis of mammalia	8.50E-03	FOS, HLA-DRB1, LUM, MMP9, NCF1, SOCS3	6
Inflammatory Disease	periodontal disease of mice	1.05E-02	POSTN	1
Inflammatory Disease	swelling of foot	1.05E-02	FLT4	1
Inflammatory Disease	inflammatory disorder of mammalia	1.14E-02	CDKN1B, EFEMP2, FADS2, FOS, HLA-DRB1, HRSP12, LUM, MMP9, MR1, NCF1, POSTN, SOCS3	12
Inflammatory Response	inflammation of infarct	1.05E-02	MMP9	1
Inflammatory Response	swelling of foot	1.05E-02	FLT4	1
Lipid Metabolism	biosynthesis of 9-cis-retinoic acid	2.24E-05	ALDH1A2, ALDH8A1, CYP1A1	3
Lipid Metabolism	biosynthesis of very long chain fatty acid	1.10E-04	ELOVL4, FADS2	2
Lipid Metabolism	biosynthesis of lipid	3.72E-04	ALDH1A2, ALDH8A1, CEBPB, CH25H, CYP1A1, DGAT1, ELOVL4, FADS2, HSD11B2, SLC27A1	10
Lipid Metabolism	quantity of diacylglycerol	5.96E-04	DGAT1, GH1, GNAO1, SLC27A1	4
Lipid Metabolism	metabolism of retinoid	8.84E-04	ALDH1A2, ALDH8A1, CYP1A1, CYP2J2	4
Lipid Metabolism	metabolism of fatty acid	9.74E-04	AACS, CEBPB, CYP1A1, CYP2J2, ELOVL4, FADS2, NCF1, SLC27A1	8
Lipid Metabolism	synthesis of lipid	1.58E-03	ALDH1A2, ALDH8A1, CEBPB, CH25H, CYP1A1, CYP8B1, DGAT1, ELOVL4, FADS2, GPC1, HSD11B2, SLC27A1	12
Lipid Metabolism	accumulation of triacylglycerol	2.32E-03	CEBPB, DGAT1, GH1, SLC27A1	4
Lipid Metabolism	incorporation of triacylglycerol	2.96E-03	DGAT1, GH1	2
Lipid Metabolism	biosynthesis of terpenoid	3.59E-03	ALDH1A2, ALDH8A1, CH25H, CYP1A1, HSD11B2	5
Lipid Metabolism	metabolism of eicosanoid	3.65E-03	CEBPB, CYP1A1, CYP2J2, NCF1	4
Lipid Metabolism	incorporation of lipid	4.54E-03	DGAT1, GH1, SLC27A1	3
Lipid Metabolism	metabolism of terpenoid	4.60E-03	AACS, ALDH1A2, ALDH8A1, CH25H, CYP1A1, CYP2J2, HSD11B2	7
Lipid Metabolism	synthesis of terpenoid	5.10E-03	ALDH1A2, ALDH8A1, CH25H, CYP1A1, CYP8B1, HSD11B2	6
Lipid Metabolism	transport of palmitic acid	6.78E-03	PMP2, SLC27A1	2
Lipid Metabolism	production of lipid	7.52E-03	CYP1A1, GH1, GPC1, NCAM1, ODC1, RGN, SLC27A1, TBXAS1	8
Lipid Metabolism	biosynthesis of triacylglycerol	7.96E-03	DGAT1, SLC27A1	2
Lipid Metabolism	binding of hydrocortisone	1.05E-02	HSD11B2	1
Lipid Metabolism	isomerization of prostaglandin h2	1.05E-02	TBXAS1	1
Lipid Metabolism	production of 2-hydroxyestradiol	1.05E-02	CYP1A1	1
Lymphoid Tissue Structure and Development	organogenesis of lymphatic system component	3.03E-04	CXCR5, FLT4, VEGFC	3
Lymphoid Tissue Structure and Development	lymphangiogenesis of mice	3.28E-04	FLT4, VEGFC	2
Lymphoid Tissue Structure and Development	lymphangiogenesis of organ	6.52E-04	FLT4, VEGFC	2
Lymphoid Tissue Structure and Development	lymphangiogenesis of cornea	1.61E-03	FLT4, VEGFC	2
Lymphoid Tissue Structure and Development	size of spleen	3.42E-03	CDKN1B, GH1, ZBTB16	3
Lymphoid Tissue Structure and Development	quantity of myeloid cells	6.55E-03	CDKN1B, MMP9, RAC2, SOCS3, TF, ZBTB16	6
Lymphoid Tissue Structure and Development	area of lymphoid tissue	1.05E-02	VEGFC	1
Lymphoid Tissue Structure and Development	development of inguinal lymph node	1.05E-02	CXCR5	1
Lymphoid Tissue Structure and Development	lymphangiogenesis of lymphocytes	1.05E-02	VEGFC	1
Lymphoid Tissue Structure and Development	morphology of blood vessel lumen	1.05E-02	FLT4	1
Lymphoid Tissue Structure and Development	morphology of splenic lymph follicle	1.05E-02	CXCR5	1
Lymphoid Tissue Structure and Development	regeneration of lymph vessel	1.05E-02	VEGFC	1
Metabolic Disease	hyperleptinemia of mice	3.78E-03	GH1, SOCS3	2
Metabolic Disease	metabolic disorder of mice	8.59E-03	CDKN1B, CEBPB, DGAT1, GH1, GPD1, HRSP12, HSD11B2, SLC27A1, SOCS3	9
Metabolic Disease	hereditary folate malabsorption	1.05E-02	SLC46A1	1
Metabolic Disease	hypercholesterolemia of rats	1.05E-02	GH1	1
Metabolic Disease	hypotransferrinemia	1.05E-02	TF	1
Molecular Transport	quantity of diacylglycerol	5.96E-04	DGAT1, GH1, GNAO1, SLC27A1	4
Molecular Transport	sequestration of Ca2+	1.08E-03	CKM, PVALB	2
Molecular Transport	sequestration of calcium	1.61E-03	CKM, PVALB	2
Molecular Transport	accumulation of triacylglycerol	2.32E-03	CEBPB, DGAT1, GH1, SLC27A1	4
Molecular Transport	transport of palmitic acid	6.78E-03	PMP2, SLC27A1	2
Molecular Transport	accumulation of dGTP	1.05E-02	PNP	1
Molecular Transport	accumulation of spermine	1.05E-02	ODC1	1
Molecular Transport	excretion of Ca2+	1.05E-02	PVALB	1
Molecular Transport	quantity of dGTP	1.05E-02	RRM2	1
Molecular Transport	quantity of melatonin	1.05E-02	GH1	1
Molecular Transport	transport of ADP	1.05E-02	SLC25A4	1
Nervous System Development and Function	movement of growth cone	1.61E-03	NCAM1, NTN1	2
Nervous System Development and Function	migration of oligodendrocytes	7.96E-03	NCAM1, NTN1	2
Nervous System Development and Function	neurological process of rats	8.82E-03	FOS, HSD11B2, JUNB, NCAM1	4
Nervous System Development and Function	axonogenesis	9.22E-03	EFNA1, NDEL1	2
Nervous System Development and Function	G1 phase of neuroepithelial cells	1.05E-02	CDKN1B	1
Nervous System Development and Function	cell division of granule cell precursors	1.05E-02	CDKN1B	1
Nervous System Development and Function	delay in differentiation of oligodendrocyte precursor cells	1.05E-02	CDKN1B	1
Nervous System Development and Function	delay in withdrawal of neurons	1.05E-02	NCAM1	1
Nervous System Development and Function	distribution of cortical neurons	1.05E-02	NTN1	1
Nervous System Development and Function	localization of somatotrophs	1.05E-02	GH1	1
Nervous System Development and Function	morphology of inferior olivary nucleus	1.05E-02	NTN1	1
Nervous System Development and Function	proliferation of sensory progenitor cells	1.05E-02	CDKN1B	1
Nervous System Development and Function	size of rhombencephalon	1.05E-02	ALDH1A2	1
Nervous System Development and Function	turning of growth cone	1.05E-02	NTN1	1
Nervous System Development and Function	quantity of anterior pituitary cells	1.20E-02	CDKN1B, GH1	2
Neurological Disease	neurological disorder	3.73E-03	AACS, ACTN3, AHCY, ANKS4B (includes EG:257629), ANXA2, ATP2A1, CAPRIN1, CD99L2, CDKN1B, CELF4, CHP, CKAP4, CLIC5, COL1A1, CRHBP, CYP1A1, CYP8B1, DIO2, DNAJB1, FAM175B, FHL1, FLT4, FOLH1, FOS, GALM, GH1, GNAO1, GPC1, GPD1, HLA-DRB1, JUNB, KRT17, MCM5, MMP9, MR1, NBL1, NCAM1, NCF1, NDRG2, NEGR1, NEIL3, NR4A1, NTN1, PMP2, PTPRU, PVALB, RRM2, SDAD1, SEP15, SLC25A4, SLC27A1, SLC2A3, SOCS3, SSR1, TF, T…	65
Neurological Disease	Huntington's disease	4.93E-03	ACTN3, AHCY, ATP2A1, DIO2, DNAJB1, FOS, GH1, GNAO1, GPD1, JUNB, NR4A1, PVALB, SLC27A1, THBS3 (includes EG:7059), TNNI2, ZBTB16	16
Neurological Disease	attention deficit disorder of humans	1.05E-02	TRMT2A	1
Neurological Disease	kindling of mice	1.05E-02	FOS	1
Neurological Disease	torsion dystonia 1	1.05E-02	TOR1A	1
Nucleic Acid Metabolism	accumulation of UDP-D-glucose	1.05E-02	GALE	1
Nucleic Acid Metabolism	accumulation of UDP-N-acetylglucosamine	1.05E-02	GALE	1
Nucleic Acid Metabolism	accumulation of UDP-galactose	1.05E-02	GALE	1
Nucleic Acid Metabolism	accumulation of dGTP	1.05E-02	PNP	1
Nucleic Acid Metabolism	biosynthesis of UDP-glucuronic acid	1.05E-02	UGDH	1
Nucleic Acid Metabolism	biosynthesis of dNMP	1.05E-02	TYMS	1
Nucleic Acid Metabolism	conversion of ADP	1.05E-02	ENTPD2	1
Nucleic Acid Metabolism	formation of guanine	1.05E-02	PNP	1
Nucleic Acid Metabolism	quantity of dGTP	1.05E-02	RRM2	1
Nucleic Acid Metabolism	transport of ADP	1.05E-02	SLC25A4	1
Nucleic Acid Metabolism	incorporation of thymidine	1.10E-02	CDKN1B, GH1, GNAO1, TF	4
Nutritional Disease	nutritional disorder of mice	4.10E-04	AHSG, CDKN1B, CEBPB, CYP1A1, DGAT1, DIO2, GH1, HSD11B2, MMP9, SLC27A1, SOCS3	11
Nutritional Disease	obesity of mice	3.15E-03	AHSG, CEBPB, DGAT1, GH1, HSD11B2, SLC27A1, SOCS3	7
Nutritional Disease	weight gain of mice	3.23E-03	CYP1A1, DIO2, GH1, SOCS3	4
Nutritional Disease	nutritional disorder	3.52E-03	AHSG, ATP2A1, CDKN1B, CEBPB, CYP1A1, DGAT1, DIO2, GH1, HSD11B2, MMP9, ODC1, SLC27A1, SOCS3	13
Nutritional Disease	weight gain	7.90E-03	CYP1A1, DIO2, GH1, ODC1, SOCS3	5
Nutritional Disease	hyperalbuminemia of mice	1.05E-02	GH1	1
Ophthalmic Disease	age-related macular degeneration	6.46E-04	EFEMP2, ELOVL4, FBLN1, FLT4, TF	5
Ophthalmic Disease	desquamation of corneal epithelial tissue	1.05E-02	MMP9	1
Organ Development	organogenesis of lymphatic system component	3.03E-04	CXCR5, FLT4, VEGFC	3
Organ Development	lymphangiogenesis of mice	3.28E-04	FLT4, VEGFC	2
Organ Development	lymphangiogenesis of organ	6.52E-04	FLT4, VEGFC	2
Organ Development	lymphangiogenesis of cornea	1.61E-03	FLT4, VEGFC	2
Organ Development	cellularity of thymus gland	4.69E-03	CDKN1B, NR4A1	2
Organ Development	development of cornea	5.39E-03	EFNA1, FLT4, VEGFC	3
Organ Development	branching morphogenesis of organ	7.96E-03	CTSH, MMP9	2
Organ Development	development of inguinal lymph node	1.05E-02	CXCR5	1
Organ Development	development of maternal compartment of placenta	1.05E-02	SOCS3	1
Organ Development	differentiation of inner sulcus	1.05E-02	DIO2	1
Organ Development	formation of bronchiole	1.05E-02	MMP9	1
Organ Development	formation of posterior semicircular canal	1.05E-02	NTN1	1
Organ Development	function of mammary gland	1.05E-02	CEBPB	1
Organ Development	lymphangiogenesis of lymphocytes	1.05E-02	VEGFC	1
Organ Morphology	mass of liver	5.93E-05	CDKN1B, GH1, NCF1, ODC1, SOCS3	5
Organ Morphology	mass of secretory structure	1.32E-03	CDKN1B, GH1, ODC1	3
Organ Morphology	mass of pituitary gland	1.61E-03	CDKN1B, GH1	2
Organ Morphology	mass of spleen	1.74E-03	CDKN1B, GH1, PNP	3
Organ Morphology	size of spleen	3.42E-03	CDKN1B, GH1, ZBTB16	3
Organ Morphology	mass of organ	3.91E-03	CDKN1B, GH1, NCF1, ODC1, PNP, SOCS3	6
Organ Morphology	mass of seminal vesicle	6.78E-03	CDKN1B, GH1	2
Organ Morphology	branching morphogenesis of organ	7.96E-03	CTSH, MMP9	2
Organ Morphology	relaxation of heart	7.96E-03	PVALB, TPM2	2
Organ Morphology	size of liver	9.22E-03	GH1, SOCS3	2
Organ Morphology	atrophy of sebaceous glands	1.05E-02	DGAT1	1
Organ Morphology	isovolumic relaxation of heart	1.05E-02	PVALB	1
Organ Morphology	morphology of inferior olivary nucleus	1.05E-02	NTN1	1
Organ Morphology	morphology of splenic lymph follicle	1.05E-02	CXCR5	1
Organ Morphology	organization of retina	1.05E-02	CDKN1B	1
Organ Morphology	organization of splenic lymph follicle	1.05E-02	CXCR5	1
Organ Morphology	permeability of corneal epithelial tissue	1.05E-02	MMP9	1
Organ Morphology	quantity of fur	1.05E-02	DGAT1	1
Organ Morphology	size of rhombencephalon	1.05E-02	ALDH1A2	1
Organ Morphology	cardiac contractility of heart	1.11E-02	ACTC1, CYP2J2, GNAO1	3
Organismal Development	lymphangiogenesis of mice	3.28E-04	FLT4, VEGFC	2
Organismal Development	mass of secretory structure	1.32E-03	CDKN1B, GH1, ODC1	3
Organismal Development	mass of pituitary gland	1.61E-03	CDKN1B, GH1	2
Organismal Development	development of blood vessel	2.35E-03	ALDH1A2, ANXA2, COL1A1, COL1A2, EFNA1, FLT4, FOLH1, GH1, JUNB, MMP9, NTN1, SOCS3, VEGFC	13
Organismal Development	accumulation of bodily fluid	2.96E-03	FLT4, VEGFC	2
Organismal Development	size of mice	4.45E-03	CDKN1B, FOS, LUM, SOCS3, ZBTB16	5
Organismal Development	formation of vessel	6.01E-03	FLT4, JUNB, MMP9, VEGFC	4
Organismal Development	accumulation of effusion	1.05E-02	FLT4	1
Organismal Development	arrest in development of embryo	1.05E-02	ODC1	1
Organismal Development	delay in vascularization of epiphyseal growth plate	1.05E-02	MMP9	1
Organismal Development	epithelial-mesenchymal transformation of embryonic cell lines	1.05E-02	POSTN	1
Organismal Development	epithelial-mesenchymal transformation of epithelial cell lines	1.05E-02	POSTN	1
Organismal Development	epithelial-mesenchymal transformation of kidney cell lines	1.05E-02	POSTN	1
Organismal Development	expansion of vein	1.05E-02	VEGFC	1
Organismal Development	formation of peritoneal exudate	1.05E-02	RAC2	1
Organismal Development	regeneration of lymph vessel	1.05E-02	VEGFC	1
Organismal Development	vascularization of melanoma	1.05E-02	EFNA1	1
Organismal Development	vasodilation of renal artery	1.05E-02	MMP9	1
Organismal Injury and Abnormalities	lymphedema of mice	1.10E-04	FLT4, VEGFC	2
Organismal Injury and Abnormalities	formation of lesion	3.00E-03	CDKN1B, EFEMP2, FOS, MMP9, NCF1	5
Organismal Injury and Abnormalities	leukocytosis	3.23E-03	BSG, MMP9, RAC2, SOCS3	4
Organismal Injury and Abnormalities	calcification of organ	3.78E-03	AHSG, MMP9	2
Organismal Injury and Abnormalities	formation of aneurysm	3.78E-03	EFEMP2, MMP9	2
Organismal Injury and Abnormalities	cytosis	4.11E-03	BSG, CDKN1B, MMP9, RAC2, RRM2, SOCS3, TUBA1C	7
Organismal Injury and Abnormalities	organismal abnormalities of mice	4.35E-03	CDKN1B, CEBPB, FLT4, MMP9, RAC2, SOCS3, VEGFC	7
Organismal Injury and Abnormalities	erythrocytosis	4.54E-03	RAC2, RRM2, SOCS3	3
Organismal Injury and Abnormalities	formation of vascular lesion	5.39E-03	EFEMP2, MMP9, NCF1	3
Organismal Injury and Abnormalities	leukocytosis of mice	5.85E-03	MMP9, RAC2, SOCS3	3
Organismal Injury and Abnormalities	cytosis of mice	6.01E-03	CDKN1B, MMP9, RAC2, SOCS3	4
Organismal Injury and Abnormalities	bleeding of blood vessel	6.78E-03	EFEMP2, FLT4	2
Organismal Injury and Abnormalities	neutrophilia	6.84E-03	BSG, RAC2, SOCS3	3
Organismal Injury and Abnormalities	atrophy of myotube	1.05E-02	FBXO32	1
Organismal Injury and Abnormalities	atrophy of sebaceous glands	1.05E-02	DGAT1	1
Organismal Injury and Abnormalities	bleeding of aorta	1.05E-02	EFEMP2	1
Organismal Injury and Abnormalities	development of abdominal aortic aneurysm	1.05E-02	MMP9	1
Organismal Injury and Abnormalities	neutrophilia of lung tissue	1.05E-02	BSG	1
Organismal Injury and Abnormalities	visceromegaly of mice	1.05E-02	CDKN1B	1
Post-Translational Modification	exposure of L-lysine	1.05E-02	ANXA2	1
Protein Synthesis	expression of protein	3.88E-03	CDKN1B, CEBPB, CYP1A1, FOS, GPC1, JUNB, SLC46A1	7
Psychological Disorders	attention deficit disorder of humans	1.05E-02	TRMT2A	1
Renal and Urological Disease	bladder cancer	3.59E-04	FLT4, GSTT1, HDAC11, MMP9, ODC1, RRM2, TUBA1C, TYMS	8
Renal and Urological Disease	diuresis of rodents	2.23E-03	GH1, PVALB	2
Renal and Urological Disease	renal-cell carcinoma	5.89E-03	FLT4, FOS, HDAC11, MMP9, TUBA1C	5
Renal and Urological Disease	renal cancer	8.74E-03	FLT4, FOS, HDAC11, MMP9, RRM2, TUBA1C, VEGFC	7
Renal and Urological Disease	apparent mineralocorticoid excess of mice	1.05E-02	HSD11B2	1
Renal and Urological Disease	hyperplasia of distal convoluted tubule	1.05E-02	HSD11B2	1
Renal and Urological Disease	hypertrophy of distal convoluted tubule	1.05E-02	HSD11B2	1
Renal and Urological System Development and Function	growth of kidney cell lines	5.42E-03	CES2 (includes EG:8824), FOS, NTN1, TPM2	4
Renal and Urological System Development and Function	arrest in G1 phase of mesangial cells	1.05E-02	CDKN1B	1
Renal and Urological System Development and Function	organization of podocytes	1.05E-02	FBLN1	1
Reproductive System Development and Function	lactation of mammary gland	3.28E-04	CDKN1B, DGAT1	2
Reproductive System Development and Function	mass of pituitary gland	1.61E-03	CDKN1B, GH1	2
Reproductive System Development and Function	proliferation of mammary cells	2.49E-03	CDKN1B, CEBPB, MMP9	3
Reproductive System Development and Function	mass of seminal vesicle	6.78E-03	CDKN1B, GH1	2
Reproductive System Development and Function	proliferation of mammary epithelial cells	9.22E-03	CEBPB, MMP9	2
Reproductive System Development and Function	activation of breast cell lines	1.05E-02	CEBPB	1
Reproductive System Development and Function	development of maternal compartment of placenta	1.05E-02	SOCS3	1
Reproductive System Development and Function	differentiation of luteal cells	1.05E-02	CDKN1B	1
Reproductive System Development and Function	focusing of breast cell lines	1.05E-02	CEBPB	1
Reproductive System Development and Function	function of mammary gland	1.05E-02	CEBPB	1
Reproductive System Development and Function	quantity of type A spermatogonia	1.05E-02	CDKN1B	1
Reproductive System Development and Function	stimulation of Leydig cells	1.05E-02	GH1	1
Reproductive System Disease	cervical cancer	1.71E-05	ANXA2, CTSH, FLT4, MMP9, ODC1, RBBP6 (includes EG:5930), RRM2, TPM2, TUBA1C, TYMS	10
Reproductive System Disease	prostate cancer	1.14E-04	ACTC1, ALDH1A2, ANXA2, CDKN1B, COL1A1, FLT4, FOLH1, GPC1, HDAC11, MCM5, MMP9, ODC1, RRM2, SOCS3, TUBA1C, TUBB, TYMS, UGDH	18
Reproductive System Disease	prostatic tumor	6.96E-04	ACTC1, ALDH1A2, ANXA2, FLT4, FOLH1, GPC1, MCM5, MMP9, ODC1, SOCS3, TUBA1C, UGDH	12
Reproductive System Disease	genital tumor	9.94E-04	ACTC1, ALDH1A2, ANXA2, FLT4, FOLH1, GPC1, HDAC11, MCM5, MMP9, ODC1, RRM2, SOCS3, TUBA1C, TYMS, UGDH	15
Reproductive System Disease	endometriosis	1.71E-03	BSG, CEBPB, CTSH, CXCR5, FOS, GSTT1, JUNB, MMP9, NR4A1, SLC2A3, VEGFC, ZBTB16	12
Reproductive System Disease	ovarian cancer	2.70E-03	ALDH1A2, FLT4, FOS, HDAC11, IFI30, MMP9, NCAM1, POSTN, RRM2, TUBA1C, TYMS, VEGFC	12
Reproductive System Disease	uterine cancer	2.82E-03	ACTC1, CTSH, FLT4, FOS, MMP9, MR1, NEGR1, RRM2, SOCS3, TUBA1C, TYMS	11
Reproductive System Disease	prostatic carcinoma	2.91E-03	ACTC1, ALDH1A2, ANXA2, FOLH1, GPC1, MCM5, MMP9, ODC1, SOCS3, UGDH	10
Reproductive System Disease	breast cancer	5.16E-03	AACS, BSG, CDKN1B, CNDP2, COL1A1, CYP1A1, FLT4, FOS, HDAC11, JUNB, KRT17, MMP9, NR4A1, ODC1, PMP2, RBBP6 (includes EG:5930), RRM2, TES, TUBA1C, TYMS	20
Reproductive System Disease	uterine tumor	8.43E-03	ACTC1, CTSH, FOS, MMP9, MR1, NEGR1, SOCS3, TUBA1C, TYMS	9
Reproductive System Disease	disease of pituitary gland	1.20E-02	CDKN1B, GH1	2
Respiratory Disease	lung carcinoma	3.85E-04	AHSG, CDKN1B, IFI30, MMP9, NCAM1, RRM2, TUBA1C, TYMS, VEGFC	9
Respiratory Disease	lung tumor	9.29E-04	AHSG, CDKN1B, FLT4, IFI30, MMP9, NCAM1, RRM2, TUBA1C, TYMS, VEGFC	10
Respiratory Disease	neoplasia of lung tumor	1.61E-03	AHSG, RRM2	2
Respiratory Disease	lung cancer	2.99E-03	AHSG, CDKN1B, CYP1A1, FLT4, GSTT1, HDAC11, IFI30, MMP9, NCAM1, RRM2, TBXAS1, TUBA1C, TYMS, VEGFC	14
Respiratory Disease	non-small cell lung cancer	5.14E-03	CDKN1B, FLT4, HDAC11, IFI30, MMP9, RRM2, TUBA1C, TYMS, VEGFC	9
Respiratory Disease	neutrophilia of lung tissue	1.05E-02	BSG	1
Respiratory System Development and Function	formation of bronchiole	1.05E-02	MMP9	1
Skeletal and Muscular Disorders	skeletal and muscular disorder	3.04E-05	AACS, ACTN3, AHCY, ANXA2, ATP2A1, CD99L2, CDKN1B, CEBPB, CELF4, CFL2, CKAP4, CLIC5, COL10A1, COL1A1, COL1A2, CXCR5, DIO2, DNAJB1, EFEMP2, FADS2, FAM175B, FHL1, FLT4, FOS, GALM, GH1, GNAO1, GPC1, GPD1, GSTT1, HLA-DPA1, HLA-DRB1, JUNB, LUM, MCM5, MMP9, NCF1, NDRG2, NEGR1, NR4A1, NTN1, NUF2, PVALB, RRM2, SEP15, SLC25A4, SLC27A1, SOCS3, TBXAS1, THBS3 (includes EG:7059), TNNI2, TNNT3, TOR1A, TPM2, TUB…	60
Skeletal and Muscular Disorders	osteogenesis imperfecta	1.30E-04	COL1A1, COL1A2, GH1	3
Skeletal and Muscular Disorders	osteosarcoma	8.46E-04	FLT4, FOS, THBS3 (includes EG:7059), TUBA1C, TYMS	5
Skeletal and Muscular Disorders	systemic juvenile idiopathic arthritis	3.42E-03	COL10A1, GH1, HLA-DRB1	3
Skeletal and Muscular Disorders	Huntington's disease	4.93E-03	ACTN3, AHCY, ATP2A1, DIO2, DNAJB1, FOS, GH1, GNAO1, GPD1, JUNB, NR4A1, PVALB, SLC27A1, THBS3 (includes EG:7059), TNNI2, ZBTB16	16
Skeletal and Muscular Disorders	Ehlers-Danlos syndrome	7.96E-03	COL1A1, COL1A2	2
Skeletal and Muscular Disorders	arthritis of mammalia	8.50E-03	FOS, HLA-DRB1, LUM, MMP9, NCF1, SOCS3	6
Skeletal and Muscular Disorders	disease of cardiac muscle	9.73E-03	FBXO32, MMP9, NCF1	3
Skeletal and Muscular Disorders	distal arthrogryposis type 1	1.05E-02	TPM2	1
Skeletal and Muscular Disorders	hyperplasia of osteocartilaginous tissue	1.05E-02	MMP9	1
Skeletal and Muscular System Development and Function	contraction of muscle	4.49E-05	ACTC1, ACTN3, ATP2A1, GNAO1, MYLPF, NCF1, TNNI2, TNNT3, TPM2, TPM4	10
Skeletal and Muscular System Development and Function	bone mineral density of femur	5.80E-04	FOS, GH1, RAC2	3
Skeletal and Muscular System Development and Function	bone mineral density of bone	7.30E-04	FOS, GH1, RAC2, TOB1	4
Skeletal and Muscular System Development and Function	development of trabecular bone	1.61E-03	MMP9, POSTN	2
Skeletal and Muscular System Development and Function	endochondral ossification	1.74E-03	COL10A1, COL1A1, FOS	3
Skeletal and Muscular System Development and Function	development of skeleton	2.91E-03	AHSG, ANXA2, COL10A1, COL1A1, COL1A2, FOS, HSD11B2, MMP9, POSTN, ZBTB16	10
Skeletal and Muscular System Development and Function	ossification	4.63E-03	AHSG, COL10A1, COL1A1, FOS, HSD11B2, MMP9	6
Skeletal and Muscular System Development and Function	assembly of myofilaments	4.69E-03	ACTC1, FHL1	2
Skeletal and Muscular System Development and Function	relaxation of cardiomyocytes	5.69E-03	PVALB, SLC27A1	2
Skeletal and Muscular System Development and Function	thickness of bone	9.22E-03	FOS, RAC2	2
Skeletal and Muscular System Development and Function	assembly of Z line	1.05E-02	FHL1	1
Skeletal and Muscular System Development and Function	cellularity of medullary cavity	1.05E-02	CDKN1B	1
Skeletal and Muscular System Development and Function	delay in ossification of epiphyseal growth plate	1.05E-02	MMP9	1
Skeletal and Muscular System Development and Function	delay in vascularization of epiphyseal growth plate	1.05E-02	MMP9	1
Skeletal and Muscular System Development and Function	formation of posterior semicircular canal	1.05E-02	NTN1	1
Skeletal and Muscular System Development and Function	half-relaxation time of muscle	1.05E-02	PVALB	1
Skeletal and Muscular System Development and Function	stimulation of skeletal muscle	1.05E-02	GH1	1
Skeletal and Muscular System Development and Function	structural integrity of myofibrils	1.05E-02	ACTC1	1
Skeletal and Muscular System Development and Function	width of zone of proliferation	1.05E-02	FOS	1
Small Molecule Biochemistry	biosynthesis of 9-cis-retinoic acid	2.24E-05	ALDH1A2, ALDH8A1, CYP1A1	3
Small Molecule Biochemistry	biosynthesis of very long chain fatty acid	1.10E-04	ELOVL4, FADS2	2
Small Molecule Biochemistry	biosynthesis of lipid	3.72E-04	ALDH1A2, ALDH8A1, CEBPB, CH25H, CYP1A1, DGAT1, ELOVL4, FADS2, HSD11B2, SLC27A1	10
Small Molecule Biochemistry	quantity of diacylglycerol	5.96E-04	DGAT1, GH1, GNAO1, SLC27A1	4
Small Molecule Biochemistry	metabolism of retinoid	8.84E-04	ALDH1A2, ALDH8A1, CYP1A1, CYP2J2	4
Small Molecule Biochemistry	metabolism of fatty acid	9.74E-04	AACS, CEBPB, CYP1A1, CYP2J2, ELOVL4, FADS2, NCF1, SLC27A1	8
Small Molecule Biochemistry	synthesis of lipid	1.58E-03	ALDH1A2, ALDH8A1, CEBPB, CH25H, CYP1A1, CYP8B1, DGAT1, ELOVL4, FADS2, GPC1, HSD11B2, SLC27A1	12
Small Molecule Biochemistry	accumulation of triacylglycerol	2.32E-03	CEBPB, DGAT1, GH1, SLC27A1	4
Small Molecule Biochemistry	incorporation of triacylglycerol	2.96E-03	DGAT1, GH1	2
Small Molecule Biochemistry	biosynthesis of terpenoid	3.59E-03	ALDH1A2, ALDH8A1, CH25H, CYP1A1, HSD11B2	5
Small Molecule Biochemistry	metabolism of eicosanoid	3.65E-03	CEBPB, CYP1A1, CYP2J2, NCF1	4
Small Molecule Biochemistry	cleavage of amino acids	3.78E-03	AHCY, CPN1	2
Small Molecule Biochemistry	incorporation of lipid	4.54E-03	DGAT1, GH1, SLC27A1	3
Small Molecule Biochemistry	metabolism of terpenoid	4.60E-03	AACS, ALDH1A2, ALDH8A1, CH25H, CYP1A1, CYP2J2, HSD11B2	7
Small Molecule Biochemistry	synthesis of terpenoid	5.10E-03	ALDH1A2, ALDH8A1, CH25H, CYP1A1, CYP8B1, HSD11B2	6
Small Molecule Biochemistry	transport of palmitic acid	6.78E-03	PMP2, SLC27A1	2
Small Molecule Biochemistry	production of nitric oxide	6.95E-03	CEBPB, HLA-DRB1, JUNB, NCF1, NTN1, SOCS3	6
Small Molecule Biochemistry	production of lipid	7.52E-03	CYP1A1, GH1, GPC1, NCAM1, ODC1, RGN, SLC27A1, TBXAS1	8
Small Molecule Biochemistry	biosynthesis of triacylglycerol	7.96E-03	DGAT1, SLC27A1	2
Small Molecule Biochemistry	incorporation of leucine	7.96E-03	CDKN1B, GH1	2
Small Molecule Biochemistry	accumulation of UDP-D-glucose	1.05E-02	GALE	1
Small Molecule Biochemistry	accumulation of UDP-N-acetylglucosamine	1.05E-02	GALE	1
Small Molecule Biochemistry	accumulation of UDP-galactose	1.05E-02	GALE	1
Small Molecule Biochemistry	accumulation of dGTP	1.05E-02	PNP	1
Small Molecule Biochemistry	accumulation of polyamines	1.05E-02	ODC1	1
Small Molecule Biochemistry	accumulation of spermidine	1.05E-02	ODC1	1
Small Molecule Biochemistry	accumulation of spermine	1.05E-02	ODC1	1
Small Molecule Biochemistry	binding of hydrocortisone	1.05E-02	HSD11B2	1
Small Molecule Biochemistry	biosynthesis of UDP-glucuronic acid	1.05E-02	UGDH	1
Small Molecule Biochemistry	biosynthesis of acetate	1.05E-02	CH25H	1
Small Molecule Biochemistry	biosynthesis of dNMP	1.05E-02	TYMS	1
Small Molecule Biochemistry	conversion of ADP	1.05E-02	ENTPD2	1
Small Molecule Biochemistry	conversion of irinotecan	1.05E-02	CES2 (includes EG:8824)	1
Small Molecule Biochemistry	delivery of spermine	1.05E-02	GPC1	1
Small Molecule Biochemistry	exposure of L-lysine	1.05E-02	ANXA2	1
Small Molecule Biochemistry	formation of guanine	1.05E-02	PNP	1
Small Molecule Biochemistry	generation of L-triiodothyronine	1.05E-02	DIO2	1
Small Molecule Biochemistry	isomerization of prostaglandin h2	1.05E-02	TBXAS1	1
Small Molecule Biochemistry	metabolism of clopidogrel	1.05E-02	CYP1A1	1
Small Molecule Biochemistry	metabolism of ketoconazole	1.05E-02	CYP1A1	1
Small Molecule Biochemistry	production of 2-hydroxyestradiol	1.05E-02	CYP1A1	1
Small Molecule Biochemistry	quantity of dGTP	1.05E-02	RRM2	1
Small Molecule Biochemistry	quantity of melatonin	1.05E-02	GH1	1
Small Molecule Biochemistry	transport of ADP	1.05E-02	SLC25A4	1
Small Molecule Biochemistry	incorporation of thymidine	1.10E-02	CDKN1B, GH1, GNAO1, TF	4
Tissue Development	developmental process of epithelial tissue	1.24E-03	ALDH1A2, DIO2, KRT17, NTN1, TBX18, VEGFC	6
Tissue Development	morphogenesis of epithelial tissue	1.26E-03	ALDH1A2, KRT17, TBX18, VEGFC	4
Tissue Development	development of trabecular bone	1.61E-03	MMP9, POSTN	2
Tissue Development	development of epithelial tissue	2.36E-03	ALDH1A2, KRT17, NTN1, TBX18, VEGFC	5
Tissue Development	developmental process of tissue	3.75E-03	ACTC1, AHSG, ALDH1A2, COL10A1, CXCR5, DIO2, GH1, KRT17, LUM, MMP9, MYLPF, NTN1, ODC1, POSTN, RAC2, TBX18, TOB1, VEGFC, ZBTB16, ZIC2	20
Tissue Development	developmental process of connective tissue	9.27E-03	AHSG, COL10A1, GH1, MMP9, POSTN, RAC2, TBX18, TOB1	8
Tissue Development	aggregation of tumor cell lines	1.04E-02	BSG, MMP9, NCAM1	3
Tissue Development	cell-cell contact of mammary tumor cells	1.05E-02	GH1	1
Tissue Development	cellularity of medullary cavity	1.05E-02	CDKN1B	1
Tissue Development	delay in formation of neural fold	1.05E-02	NCAM1	1
Tissue Development	delay in ossification of epiphyseal growth plate	1.05E-02	MMP9	1
Tissue Development	delay in vascularization of epiphyseal growth plate	1.05E-02	MMP9	1
Tissue Development	development of sinus venosus	1.05E-02	ALDH1A2	1
Tissue Development	differentiation of fibrous tissue	1.05E-02	TBX18	1
Tissue Development	formation of lung bud	1.05E-02	ALDH1A2	1
Tissue Development	formation of posterior semicircular canal	1.05E-02	NTN1	1
Tissue Development	formation of vestibular fusion plate	1.05E-02	NTN1	1
Tissue Development	function of mammary gland	1.05E-02	CEBPB	1
Tissue Development	developmental process of bone	1.10E-02	AHSG, GH1, MMP9, POSTN, RAC2, TBX18, TOB1	7
Tissue Morphology	contraction of muscle	4.49E-05	ACTC1, ACTN3, ATP2A1, GNAO1, MYLPF, NCF1, TNNI2, TNNT3, TPM2, TPM4	10
Tissue Morphology	quantity of cells	2.27E-03	BSG, CDKN1B, CEBPB, CXCR5, CYP2J2, FADS2, FLT4, FOS, GH1, GNAO1, HBZ, HSD11B2, JUNB, MMP9, NR4A1, NTN1, PNP, RAC2, SOCS3, TF, TOB1, TYMS, VEGFC, ZBTB16	24
Tissue Morphology	quantity of connective tissue cells	2.73E-03	CDKN1B, FOS, GH1, HSD11B2, JUNB, TOB1	6
Tissue Morphology	quantity of eye cells	2.78E-03	CDKN1B, HSD11B2, VEGFC	3
Tissue Morphology	quantity of tumor cell lines	5.24E-03	CDKN1B, CYP2J2, GH1, JUNB, TYMS	5
Tissue Morphology	quantity of myeloid cells	6.55E-03	CDKN1B, MMP9, RAC2, SOCS3, TF, ZBTB16	6
Tissue Morphology	permeability of epithelial tissue	6.78E-03	GNAO1, MMP9	2
Tissue Morphology	morphology of tissue	7.36E-03	CDKN1B, CXCR5, FLT4, NCAM1, NTN1	5
Tissue Morphology	degradation of extracellular matrix	9.22E-03	CTSH, MMP9	2
Tissue Morphology	quantity of reticulocytes	9.22E-03	HBZ, RAC2	2
Tissue Morphology	thickness of bone	9.22E-03	FOS, RAC2	2
Tissue Morphology	permeability of tissue	9.73E-03	GNAO1, MMP9, VEGFC	3
Tissue Morphology	area of lymphoid tissue	1.05E-02	VEGFC	1
Tissue Morphology	diameter of descending aorta	1.05E-02	EFEMP2	1
Tissue Morphology	expansion of vein	1.05E-02	VEGFC	1
Tissue Morphology	loss of lumen	1.05E-02	MMP9	1
Tissue Morphology	morphology of endothelial tissue	1.05E-02	FLT4	1
Tissue Morphology	morphology of inferior olivary nucleus	1.05E-02	NTN1	1
Tissue Morphology	oxidation of white adipose tissue	1.05E-02	CEBPB	1
Tissue Morphology	permeability of corneal epithelial tissue	1.05E-02	MMP9	1
Tissue Morphology	quantity of trabecular reticulum cells	1.05E-02	HSD11B2	1
Tissue Morphology	quantity of transit amplifying progenitor cells	1.05E-02	CDKN1B	1
Tissue Morphology	quantity of type A spermatogonia	1.05E-02	CDKN1B	1
Tissue Morphology	regression of lymph vessel	1.05E-02	FLT4	1
Tissue Morphology	size of accessory olfactory bulb	1.05E-02	GNAO1	1
Tissue Morphology	stimulation of skeletal muscle	1.05E-02	GH1	1
Tissue Morphology	vasodilation of renal artery	1.05E-02	MMP9	1
Tissue Morphology	volume of leukemia cell lines	1.05E-02	SCIN	1
Tissue Morphology	width of zone of proliferation	1.05E-02	FOS	1
Tissue Morphology	diameter of blood vessel	1.06E-02	EFEMP2, NCF1	2
Tissue Morphology	quantity of anterior pituitary cells	1.20E-02	CDKN1B, GH1	2
Tumor Morphology	cytostasis of cancer cells	6.52E-04	SOCS3, ZBTB16	2
Tumor Morphology	progression of gastric carcinoma	6.52E-04	COL1A1, COL1A2	2
Tumor Morphology	progression of malignant tumor	1.52E-03	COL1A1, COL1A2, MMP9	3
Tumor Morphology	progression of tumor	2.32E-03	BSG, COL1A1, COL1A2, MMP9	4
Tumor Morphology	invasion of melanoma cells	6.78E-03	MMP9, ZBTB16	2
Tumor Morphology	cytostasis of lung cancer cells	1.05E-02	SOCS3	1
Tumor Morphology	induction of osteosarcoma	1.05E-02	FOS	1
Tumor Morphology	mitogenesis of carcinoma cells	1.05E-02	GH1	1
Tumor Morphology	movement of malignant tumor	1.05E-02	VEGFC	1
Tumor Morphology	vascularization of melanoma	1.05E-02	EFNA1	1
Visual System Development and Function	lymphangiogenesis of cornea	1.61E-03	FLT4, VEGFC	2
Visual System Development and Function	quantity of eye cells	2.78E-03	CDKN1B, HSD11B2, VEGFC	3
Visual System Development and Function	development of cornea	5.39E-03	EFNA1, FLT4, VEGFC	3
Visual System Development and Function	mitogenesis of retinal cells	1.05E-02	VEGFC	1
Visual System Development and Function	organization of retina	1.05E-02	CDKN1B	1
Visual System Development and Function	permeability of corneal epithelial tissue	1.05E-02	MMP9	1
Visual System Development and Function	quantity of trabecular reticulum cells	1.05E-02	HSD11B2	1
Vitamin and Mineral Metabolism	biosynthesis of 9-cis-retinoic acid	2.24E-05	ALDH1A2, ALDH8A1, CYP1A1	3
Vitamin and Mineral Metabolism	metabolism of retinoid	8.84E-04	ALDH1A2, ALDH8A1, CYP1A1, CYP2J2	4
Vitamin and Mineral Metabolism	removal of Ca2+	1.08E-03	PVALB, SLC27A1	2
Vitamin and Mineral Metabolism	sequestration of Ca2+	1.08E-03	CKM, PVALB	2
Vitamin and Mineral Metabolism	sequestration of calcium	1.61E-03	CKM, PVALB	2
Vitamin and Mineral Metabolism	removal of calcium	2.23E-03	PVALB, SLC27A1	2
Vitamin and Mineral Metabolism	biosynthesis of terpenoid	3.59E-03	ALDH1A2, ALDH8A1, CH25H, CYP1A1, HSD11B2	5
Vitamin and Mineral Metabolism	metabolism of terpenoid	4.60E-03	AACS, ALDH1A2, ALDH8A1, CH25H, CYP1A1, CYP2J2, HSD11B2	7
Vitamin and Mineral Metabolism	synthesis of terpenoid	5.10E-03	ALDH1A2, ALDH8A1, CH25H, CYP1A1, CYP8B1, HSD11B2	6
Vitamin and Mineral Metabolism	excretion of Ca2+	1.05E-02	PVALB	1
